# Supplementary material for: Novel multi-component crystals of berberine with improved pharmaceutical properties
Source: IUCrJ. 2023 Jan 1;10(Pt 1):66–76. doi: 10.1107/S2052252522010983 (PMC9812220; doi:10.1107/S2052252522010983)
Supplement: Supplementary file 1 [file m-10-00066-sup1.cif]

 
data_1BER-1MA
#==============================================================================

# PROCESSING SUMMARY (IUCr Office Use Only)

_journal_date_recd_electronic      2022-01-06
_journal_date_to_coeditor         ?
_journal_date_from_coeditor       ?
_journal_date_accepted     ?
_journal_date_printers_first      ?
_journal_date_printers_final      ?
_journal_date_proofs_out          ?
_journal_date_proofs_in           ?
_journal_coeditor_name            ?
_journal_coeditor_code      LQ5045
_journal_coeditor_notes
; ?
;
_journal_paper_category      FA
_journal_techeditor_code      ?
_iucr_compatibility_tag          ACTA95
_journal_techeditor_notes  
;
;
_journal_coden_ASTM               ?
_journal_name_full                ?
_journal_year                     ?
_journal_volume                   ?
_journal_issue                    ?
_journal_page_first               ?
_journal_page_last                ?
_journal_suppl_publ_number        ?
_journal_suppl_publ_pages         ?

#==============================================================================

 
_audit_creation_method            'SHELXL-2014/7'
_shelx_SHELXL_version_number      '2014/7'
_chemical_name_systematic         ?
_chemical_name_common             ?
_chemical_melting_point           ?
_chemical_formula_moiety          'C20 H18 N O4, C3 H3 O4'
_chemical_formula_sum
 'C23 H21 N O8' 
_chemical_formula_weight          439.41

loop_
 _atom_type_symbol
 _atom_type_description
 _atom_type_scat_dispersion_real
 _atom_type_scat_dispersion_imag
 _atom_type_scat_source
 'C'  'C'   0.0033   0.0016
 'International Tables Vol C Tables 4.2.6.8 and 6.1.1.4'
 'H'  'H'   0.0000   0.0000
 'International Tables Vol C Tables 4.2.6.8 and 6.1.1.4'
 'N'  'N'   0.0061   0.0033
 'International Tables Vol C Tables 4.2.6.8 and 6.1.1.4'
 'O'  'O'   0.0106   0.0060
 'International Tables Vol C Tables 4.2.6.8 and 6.1.1.4'
 
_symmetry_cell_setting                  'monoclinic'
_symmetry_space_group_name_H-M          'P 21/c'

 
_shelx_space_group_comment
;
The symmetry employed for this shelxl refinement is uniquely defined
by the following loop, which should always be used as a source of
symmetry information in preference to the above space-group names.
They are only intended as comments.
;
 
loop_
 _space_group_symop_operation_xyz
 'x, y, z'
 '-x, y+1/2, -z+1/2'
 '-x, -y, -z'
 'x, -y-1/2, z-1/2'
 
_cell_length_a                    6.84431(18)
_cell_length_b                    19.5457(5)
_cell_length_c                    14.6506(4)
_cell_angle_alpha                 90
_cell_angle_beta                  98.714(2)
_cell_angle_gamma                 90
_cell_volume                      1937.29(8)
_cell_formula_units_Z             4
_cell_measurement_temperature     100(2)
_cell_measurement_reflns_used     4584
_cell_measurement_theta_min       1.750
_cell_measurement_theta_max       29.409
 
_exptl_crystal_description        'needle'
_exptl_crystal_colour              'colourless'
_exptl_crystal_density_meas       ?
_exptl_crystal_density_method     ?
_exptl_crystal_density_diffrn     1.507          
_exptl_crystal_F_000              920
_exptl_transmission_factor_min    ?
_exptl_transmission_factor_max    ?
_exptl_crystal_size_max           0.12
_exptl_crystal_size_mid           0.02
_exptl_crystal_size_min           0.01
_exptl_absorpt_coefficient_mu     0.115
_shelx_estimated_absorpt_T_min    ?
_shelx_estimated_absorpt_T_max    ?
_exptl_absorpt_correction_type    'Multi-scan'
_exptl_absorpt_correction_T_min   0.997
_exptl_absorpt_correction_T_max   0.999
_exptl_absorpt_process_details     ' Higashi, T. (1995)'
_exptl_absorpt_special_details    ?
_diffrn_ambient_temperature       100(2)
_diffrn_radiation_wavelength      0.71073
_diffrn_radiation_type            MoK\a
_diffrn_source                    'fine-focus sealed tube'
_diffrn_measurement_device_type   'CCD'
_diffrn_measurement_method         \w\k
_diffrn_detector_area_resol_mean  ?
_diffrn_reflns_number             25159
_diffrn_reflns_av_unetI/netI      0.0265
_diffrn_reflns_av_R_equivalents   0.0328
_diffrn_reflns_limit_h_min        -8
_diffrn_reflns_limit_h_max        8
_diffrn_reflns_limit_k_min        -26
_diffrn_reflns_limit_k_max        26
_diffrn_reflns_limit_l_min        -19
_diffrn_reflns_limit_l_max        17
_diffrn_reflns_theta_min          1.750
_diffrn_reflns_theta_max          29.409
_diffrn_reflns_theta_full         25.242
_diffrn_measured_fraction_theta_max   0.860
_diffrn_measured_fraction_theta_full  1.000
_diffrn_reflns_Laue_measured_fraction_max    0.860
_diffrn_reflns_Laue_measured_fraction_full   1.000
_diffrn_reflns_point_group_measured_fraction_max   0.860
_diffrn_reflns_point_group_measured_fraction_full  1.000
_reflns_number_total              4584
_reflns_number_gt                 4087
_reflns_threshold_expression      'I > 2\s(I)'
_reflns_Friedel_coverage          0.000
_reflns_Friedel_fraction_max      .
_reflns_Friedel_fraction_full     .
 
_reflns_special_details
;
 Reflections were merged by SHELXL according to the crystal
 class for the calculation of statistics and refinement.
 
 _reflns_Friedel_fraction is defined as the number of unique
 Friedel pairs measured divided by the number that would be
 possible theoretically, ignoring centric projections and
 systematic absences.
;
 
_computing_data_collection        ?
_computing_cell_refinement        ?
_computing_data_reduction         ?
_computing_structure_solution     ?
_computing_structure_refinement 'SHELXL-2014/7 (Sheldrick, 2014)'
_computing_molecular_graphics     ?
_computing_publication_material   ?
_refine_special_details
;
 Refined as a 2-component twin.
;
_refine_ls_structure_factor_coef  Fsqd
_refine_ls_matrix_type            full
_refine_ls_weighting_scheme       calc
_refine_ls_weighting_details
'w=1/[\s^2^(Fo^2^)+(0.0099P)^2^+28.0000P] where P=(Fo^2^+2Fc^2^)/3'
_atom_sites_solution_primary      ?
_atom_sites_solution_secondary    ?
_atom_sites_solution_hydrogens    mixed
_refine_ls_hydrogen_treatment     mixed
_refine_ls_extinction_method      none
_refine_ls_extinction_coef        .
_refine_ls_number_reflns          4584
_refine_ls_number_parameters      304
_refine_ls_number_restraints      1
_refine_ls_R_factor_all           0.1417
_refine_ls_R_factor_gt            0.1341
_refine_ls_wR_factor_ref          0.2818
_refine_ls_wR_factor_gt           0.2788
_refine_ls_goodness_of_fit_ref    1.050
_refine_ls_restrained_S_all       1.049
_refine_ls_shift/su_max           0.000
_refine_ls_shift/su_mean          0.000
 
loop_
 _atom_site_label
 _atom_site_type_symbol
 _atom_site_fract_x
 _atom_site_fract_y
 _atom_site_fract_z
 _atom_site_U_iso_or_equiv
 _atom_site_adp_type
 _atom_site_occupancy
 _atom_site_site_symmetry_order  
 _atom_site_calc_flag
 _atom_site_refinement_flags_posn
 _atom_site_refinement_flags_adp
 _atom_site_refinement_flags_occupancy
 _atom_site_disorder_assembly
 _atom_site_disorder_group
O1 O 0.3614(7) 0.5027(2) 0.1815(3) 0.0274(10) Uani 1 1 d . . . . .
O2 O 0.3409(6) 0.36242(19) 0.1594(3) 0.0207(8) Uani 1 1 d . . . . .
O3 O 0.1766(6) 0.68773(19) 0.8313(2) 0.0184(8) Uani 1 1 d . . . . .
O4 O 0.1886(8) 0.5697(2) 0.8333(3) 0.0295(10) Uani 1 1 d . . . . .
O5 O 0.6204(9) 0.6827(3) 0.0714(3) 0.0401(12) Uani 1 1 d D . . . .
O6 O 0.9319(9) 0.6599(3) 0.0547(3) 0.0446(13) Uani 1 1 d . . . . .
O7 O 0.5024(8) 0.6611(2) 0.2173(3) 0.0346(11) Uani 1 1 d . . . . .
O8 O 0.7108(9) 0.6194(2) 0.3364(3) 0.0414(13) Uani 1 1 d . . . . .
N1 N 0.2448(8) 0.5543(3) 0.5014(3) 0.0252(11) Uani 1 1 d . . . . .
C1 C 0.3173(9) 0.4597(3) 0.2487(4) 0.0189(11) Uani 1 1 d . . . . .
C2 C 0.3104(8) 0.3895(3) 0.2418(3) 0.0155(10) Uani 1 1 d . . . . .
C3 C 0.2834(8) 0.3496(3) 0.3194(3) 0.0160(10) Uani 1 1 d . . . . .
H3A H 0.2819 0.3011 0.3141 0.019 Uiso 1 1 calc R U . . .
C4 C 0.2591(8) 0.3789(3) 0.4024(3) 0.0147(10) Uani 1 1 d . . . . .
H4A H 0.2372 0.3509 0.4529 0.018 Uiso 1 1 calc R U . . .
C5 C 0.2670(7) 0.4506(3) 0.4119(3) 0.0131(9) Uani 1 1 d . . . . .
C6 C 0.2906(8) 0.4912(3) 0.3334(4) 0.0175(10) Uani 1 1 d . . . . .
C7 C 0.2918(10) 0.5620(3) 0.3432(4) 0.0254(13) Uani 1 1 d . . . . .
H7A H 0.3127 0.5899 0.2924 0.030 Uiso 1 1 calc R U . . .
C8 C 0.2644(9) 0.5917(2) 0.4222(3) 0.0184(11) Uani 1 1 d . . . . .
C9 C 0.2445(8) 0.4844(3) 0.4944(3) 0.0147(10) Uani 1 1 d . . . . .
H9A H 0.2286 0.4578 0.5470 0.018 Uiso 1 1 calc R U . . .
C10 C 0.2261(8) 0.5923(3) 0.5861(4) 0.0157(10) Uani 1 1 d . . . . .
C11 C 0.2134(8) 0.6635(3) 0.5851(4) 0.0170(10) Uani 1 1 d . . . . .
C12 C 0.2169(19) 0.7000(4) 0.4960(5) 0.063(3) Uani 1 1 d . . . . .
H12A H 0.0786 0.7073 0.4664 0.076 Uiso 1 1 calc R U . A 1
H12B H 0.2766 0.7457 0.5100 0.076 Uiso 1 1 calc R U . A 1
C13A C 0.3198(16) 0.6675(5) 0.4315(6) 0.020(3) Uani 0.589(19) 1 d . . P B 1
H13A H 0.4639 0.6719 0.4519 0.024 Uiso 0.589(19) 1 calc R U P B 1
H13B H 0.2873 0.6902 0.3707 0.024 Uiso 0.589(19) 1 calc R U P B 1
C13B C 0.175(2) 0.6639(6) 0.4156(8) 0.014(3) Uani 0.411(19) 1 d . . P B 2
H13C H 0.2269 0.6893 0.3658 0.017 Uiso 0.411(19) 1 calc R U P B 2
H13D H 0.0301 0.6604 0.3985 0.017 Uiso 0.411(19) 1 calc R U P B 2
C14 C 0.2015(9) 0.7007(3) 0.6665(4) 0.0207(11) Uani 1 1 d . . . . .
H14A H 0.1972 0.7493 0.6666 0.025 Uiso 1 1 calc R U . . .
C15 C 0.1965(7) 0.6638(3) 0.7448(3) 0.0148(10) Uani 1 1 d . . . . .
C16 C 0.2034(8) 0.5931(3) 0.7460(4) 0.0181(10) Uani 1 1 d . . . . .
C17 C 0.2179(9) 0.5558(3) 0.6685(4) 0.0225(12) Uani 1 1 d . . . . .
H17A H 0.2224 0.5072 0.6700 0.027 Uiso 1 1 calc R U . . .
C18 C 0.2053(9) 0.6286(3) 0.8915(4) 0.0209(11) Uani 1 1 d . . . . .
H18A H 0.3375 0.6301 0.9298 0.025 Uiso 1 1 calc R U . . .
H18B H 0.1038 0.6274 0.9329 0.025 Uiso 1 1 calc R U . . .
C19 C 0.2446(12) 0.4987(3) 0.0922(4) 0.0344(15) Uani 1 1 d . . . . .
H19A H 0.2925 0.5322 0.0511 0.052 Uiso 1 1 calc R U . . .
H19B H 0.2549 0.4526 0.0669 0.052 Uiso 1 1 calc R U . . .
H19C H 0.1062 0.5084 0.0972 0.052 Uiso 1 1 calc R U . . .
C20 C 0.3216(9) 0.2895(3) 0.1483(4) 0.0194(11) Uani 1 1 d . . . . .
H20A H 0.3470 0.2766 0.0866 0.029 Uiso 1 1 calc R U . . .
H20B H 0.4173 0.2666 0.1950 0.029 Uiso 1 1 calc R U . . .
H20C H 0.1874 0.2756 0.1559 0.029 Uiso 1 1 calc R U . . .
C21 C 0.7934(13) 0.6553(3) 0.0976(4) 0.0388(18) Uani 1 1 d . . . . .
C22 C 0.8116(15) 0.6158(4) 0.1885(5) 0.050(2) Uani 1 1 d . . . . .
H22A H 0.9464 0.6232 0.2224 0.060 Uiso 1 1 calc R U . . .
H22B H 0.7990 0.5664 0.1737 0.060 Uiso 1 1 calc R U . . .
C23 C 0.6626(12) 0.6334(3) 0.2536(4) 0.0343(16) Uani 1 1 d . . . . .
H5A H 0.55(2) 0.673(10) 0.110(9) 0.21(9) Uiso 1 1 d D . . . .
 
loop_
 _atom_site_aniso_label
 _atom_site_aniso_U_11
 _atom_site_aniso_U_22
 _atom_site_aniso_U_33
 _atom_site_aniso_U_23
 _atom_site_aniso_U_13
 _atom_site_aniso_U_12
O1 0.048(3) 0.0197(19) 0.0166(19) 0.0010(16) 0.0120(18) -0.0083(19)
O2 0.033(2) 0.0145(17) 0.0155(17) -0.0012(14) 0.0062(16) 0.0014(16)
O3 0.023(2) 0.0175(18) 0.0149(17) -0.0024(14) 0.0044(15) 0.0001(15)
O4 0.061(3) 0.0172(19) 0.0133(18) 0.0012(15) 0.0144(19) 0.006(2)
O5 0.055(3) 0.047(3) 0.019(2) 0.011(2) 0.007(2) 0.004(3)
O6 0.065(4) 0.046(3) 0.025(2) 0.004(2) 0.015(2) 0.004(3)
O7 0.060(3) 0.022(2) 0.022(2) 0.0028(17) 0.009(2) -0.005(2)
O8 0.080(4) 0.025(2) 0.021(2) 0.0106(18) 0.011(2) 0.014(2)
N1 0.027(3) 0.026(2) 0.023(2) 0.005(2) 0.005(2) 0.007(2)
C1 0.023(3) 0.020(3) 0.014(2) 0.005(2) 0.006(2) 0.002(2)
C2 0.014(2) 0.018(2) 0.014(2) 0.0001(19) 0.0015(18) -0.0014(19)
C3 0.016(2) 0.015(2) 0.017(2) 0.0000(19) 0.0023(19) 0.0005(19)
C4 0.014(2) 0.015(2) 0.014(2) 0.0006(18) 0.0001(18) -0.0003(19)
C5 0.010(2) 0.015(2) 0.014(2) 0.0018(18) 0.0009(17) -0.0005(18)
C6 0.024(3) 0.013(2) 0.015(2) 0.0012(19) 0.003(2) -0.003(2)
C7 0.048(4) 0.016(3) 0.015(2) 0.005(2) 0.011(2) 0.004(2)
C8 0.042(3) 0.005(2) 0.010(2) 0.0034(17) 0.010(2) 0.006(2)
C9 0.016(2) 0.016(2) 0.011(2) 0.0032(18) 0.0013(18) -0.0007(19)
C10 0.020(3) 0.012(2) 0.015(2) 0.0017(18) 0.0045(19) 0.0037(19)
C11 0.018(3) 0.014(2) 0.019(2) 0.0033(19) 0.0030(19) 0.001(2)
C12 0.155(10) 0.018(3) 0.025(3) 0.005(3) 0.042(5) 0.010(5)
C13A 0.026(7) 0.015(4) 0.020(5) 0.002(3) 0.006(4) -0.002(4)
C13B 0.015(8) 0.008(5) 0.017(6) 0.005(4) -0.002(5) 0.006(4)
C14 0.027(3) 0.013(2) 0.023(3) 0.000(2) 0.007(2) -0.003(2)
C15 0.011(2) 0.018(2) 0.016(2) -0.0011(19) 0.0035(18) -0.0009(19)
C16 0.024(3) 0.017(2) 0.014(2) 0.0022(19) 0.005(2) 0.003(2)
C17 0.036(3) 0.017(2) 0.016(2) 0.004(2) 0.006(2) 0.008(2)
C18 0.031(3) 0.018(3) 0.015(2) -0.001(2) 0.007(2) 0.001(2)
C19 0.055(4) 0.033(3) 0.016(3) 0.011(2) 0.008(3) 0.012(3)
C20 0.026(3) 0.015(2) 0.016(2) -0.0025(19) 0.001(2) 0.002(2)
C21 0.080(6) 0.021(3) 0.015(3) -0.001(2) 0.007(3) -0.001(3)
C22 0.090(7) 0.035(4) 0.029(4) 0.010(3) 0.024(4) 0.026(4)
C23 0.068(5) 0.012(2) 0.023(3) 0.003(2) 0.012(3) 0.003(3)
 
_geom_special_details
;
 All esds (except the esd in the dihedral angle between two l.s. planes)
 are estimated using the full covariance matrix.  The cell esds are taken
 into account individually in the estimation of esds in distances, angles
 and torsion angles; correlations between esds in cell parameters are only
 used when they are defined by crystal symmetry.  An approximate (isotropic)
 treatment of cell esds is used for estimating esds involving l.s. planes.
;
 
loop_
 _geom_bond_atom_site_label_1
 _geom_bond_atom_site_label_2
 _geom_bond_distance
 _geom_bond_site_symmetry_2
 _geom_bond_publ_flag
O1 C1 1.363(6) . ?
O1 C19 1.429(8) . ?
O2 C2 1.363(6) . ?
O2 C20 1.439(6) . ?
O3 C15 1.377(6) . ?
O3 C18 1.449(6) . ?
O4 C16 1.376(6) . ?
O4 C18 1.426(6) . ?
O5 C21 1.304(10) . ?
O5 H5A 0.800(10) . ?
O6 C21 1.217(9) . ?
O7 C23 1.265(9) . ?
O8 C23 1.239(8) . ?
N1 C9 1.371(7) . ?
N1 C8 1.396(7) . ?
N1 C10 1.469(7) . ?
C1 C2 1.375(7) . ?
C1 C6 1.421(7) . ?
C2 C3 1.414(7) . ?
C3 C4 1.376(7) . ?
C3 H3A 0.9500 . ?
C4 C5 1.409(7) . ?
C4 H4A 0.9500 . ?
C5 C9 1.405(7) . ?
C5 C6 1.427(7) . ?
C6 C7 1.393(7) . ?
C7 C8 1.332(7) . ?
C7 H7A 0.9500 . ?
C8 C13A 1.530(10) . ?
C8 C13B 1.535(12) . ?
C9 H9A 0.9500 . ?
C10 C11 1.394(7) . ?
C10 C17 1.411(7) . ?
C11 C14 1.410(7) . ?
C11 C12 1.491(8) . ?
C12 C13B 1.366(14) . ?
C12 C13A 1.412(12) . ?
C12 H12A 0.9900 . ?
C12 H12B 0.9900 . ?
C13A H13A 0.9900 . ?
C13A H13B 0.9900 . ?
C13B H13C 0.9900 . ?
C13B H13D 0.9900 . ?
C14 C15 1.361(7) . ?
C14 H14A 0.9500 . ?
C15 C16 1.384(7) . ?
C16 C17 1.366(7) . ?
C17 H17A 0.9500 . ?
C18 H18A 0.9900 . ?
C18 H18B 0.9900 . ?
C19 H19A 0.9800 . ?
C19 H19B 0.9800 . ?
C19 H19C 0.9800 . ?
C20 H20A 0.9800 . ?
C20 H20B 0.9800 . ?
C20 H20C 0.9800 . ?
C21 C22 1.528(9) . ?
C22 C23 1.538(10) . ?
C22 H22A 0.9900 . ?
C22 H22B 0.9900 . ?
 
loop_
 _geom_angle_atom_site_label_1
 _geom_angle_atom_site_label_2
 _geom_angle_atom_site_label_3
 _geom_angle
 _geom_angle_site_symmetry_1
 _geom_angle_site_symmetry_3
 _geom_angle_publ_flag
C1 O1 C19 118.3(5) . . ?
C2 O2 C20 117.5(4) . . ?
C15 O3 C18 105.4(4) . . ?
C16 O4 C18 106.1(4) . . ?
C21 O5 H5A 107(10) . . ?
C9 N1 C8 117.3(5) . . ?
C9 N1 C10 124.7(5) . . ?
C8 N1 C10 118.0(5) . . ?
O1 C1 C2 124.8(5) . . ?
O1 C1 C6 115.8(5) . . ?
C2 C1 C6 119.2(5) . . ?
O2 C2 C1 116.4(5) . . ?
O2 C2 C3 123.6(5) . . ?
C1 C2 C3 119.9(5) . . ?
C4 C3 C2 121.9(5) . . ?
C4 C3 H3A 119.0 . . ?
C2 C3 H3A 119.0 . . ?
C3 C4 C5 119.5(5) . . ?
C3 C4 H4A 120.2 . . ?
C5 C4 H4A 120.2 . . ?
C9 C5 C4 123.0(5) . . ?
C9 C5 C6 118.2(5) . . ?
C4 C5 C6 118.7(5) . . ?
C7 C6 C1 121.4(5) . . ?
C7 C6 C5 118.0(5) . . ?
C1 C6 C5 120.6(5) . . ?
C8 C7 C6 121.6(5) . . ?
C8 C7 H7A 119.2 . . ?
C6 C7 H7A 119.2 . . ?
C7 C8 N1 122.6(5) . . ?
C7 C8 C13A 115.7(6) . . ?
N1 C8 C13A 119.1(5) . . ?
C7 C8 C13B 116.9(6) . . ?
N1 C8 C13B 116.5(6) . . ?
N1 C9 C5 122.3(5) . . ?
N1 C9 H9A 118.9 . . ?
C5 C9 H9A 118.9 . . ?
C11 C10 C17 120.3(5) . . ?
C11 C10 N1 120.6(5) . . ?
C17 C10 N1 119.1(5) . . ?
C10 C11 C14 121.1(5) . . ?
C10 C11 C12 118.6(5) . . ?
C14 C11 C12 120.3(5) . . ?
C13B C12 C11 118.6(7) . . ?
C13A C12 C11 116.5(7) . . ?
C13A C12 H12A 108.2 . . ?
C11 C12 H12A 108.2 . . ?
C13A C12 H12B 108.2 . . ?
C11 C12 H12B 108.2 . . ?
H12A C12 H12B 107.3 . . ?
C12 C13A C8 110.7(7) . . ?
C12 C13A H13A 109.5 . . ?
C8 C13A H13A 109.5 . . ?
C12 C13A H13B 109.5 . . ?
C8 C13A H13B 109.5 . . ?
H13A C13A H13B 108.1 . . ?
C12 C13B C8 113.1(9) . . ?
C12 C13B H13C 109.0 . . ?
C8 C13B H13C 109.0 . . ?
C12 C13B H13D 109.0 . . ?
C8 C13B H13D 109.0 . . ?
H13C C13B H13D 107.8 . . ?
C15 C14 C11 116.9(5) . . ?
C15 C14 H14A 121.5 . . ?
C11 C14 H14A 121.5 . . ?
C14 C15 O3 128.0(5) . . ?
C14 C15 C16 122.3(5) . . ?
O3 C15 C16 109.6(4) . . ?
C17 C16 O4 128.4(5) . . ?
C17 C16 C15 122.0(5) . . ?
O4 C16 C15 109.6(5) . . ?
C16 C17 C10 117.3(5) . . ?
C16 C17 H17A 121.4 . . ?
C10 C17 H17A 121.4 . . ?
O4 C18 O3 106.8(4) . . ?
O4 C18 H18A 110.4 . . ?
O3 C18 H18A 110.4 . . ?
O4 C18 H18B 110.4 . . ?
O3 C18 H18B 110.4 . . ?
H18A C18 H18B 108.6 . . ?
O1 C19 H19A 109.5 . . ?
O1 C19 H19B 109.5 . . ?
H19A C19 H19B 109.5 . . ?
O1 C19 H19C 109.5 . . ?
H19A C19 H19C 109.5 . . ?
H19B C19 H19C 109.5 . . ?
O2 C20 H20A 109.5 . . ?
O2 C20 H20B 109.5 . . ?
H20A C20 H20B 109.5 . . ?
O2 C20 H20C 109.5 . . ?
H20A C20 H20C 109.5 . . ?
H20B C20 H20C 109.5 . . ?
O6 C21 O5 124.1(6) . . ?
O6 C21 C22 121.3(8) . . ?
O5 C21 C22 114.5(7) . . ?
C21 C22 C23 116.9(6) . . ?
C21 C22 H22A 108.1 . . ?
C23 C22 H22A 108.1 . . ?
C21 C22 H22B 108.1 . . ?
C23 C22 H22B 108.1 . . ?
H22A C22 H22B 107.3 . . ?
O8 C23 O7 126.2(7) . . ?
O8 C23 C22 117.1(7) . . ?
O7 C23 C22 116.7(6) . . ?
 
_refine_diff_density_max    0.778
_refine_diff_density_min   -0.642
_refine_diff_density_rms    0.122

_shelx_res_file
;

    NZGS-23-100K.res created by SHELXL-2014/7


TITL NZGS-23-100K in P21/c #14
REM TRY 24 FINAL CC 83.03 TIME 28 SECS
REM Fragments: 26 7
REM reset to P21/c #14
CELL 0.71073 6.844309 19.545706 14.650608 90 98.7138 90
ZERR 4 0.000177 0.000452 0.000365 0 0.0023 0
LATT 1
SYMM -X,0.5+Y,0.5-Z
SFAC C H N O
UNIT 92 84 4 32

L.S. 6 0 0
PLAN  100
DFIX 0.800 0.01 O5 H5A
ACTA
HTAB
BOND
BOND $H

twin -0.999 0 0.004, 0 -1 0, 0.666 0 0.999
TEMP -173
fmap 2 53
REM <olex2.extras>
REM <HklSrc "%.\\NZGS-23-100K.hkl">
REM </olex2.extras>
WGHT    0.009900   28.000000
BASF   0.02292
FVAR       2.53281   0.58876
O1    4    0.361374    0.502652    0.181520    11.00000    0.04809    0.01971 =
         0.01661    0.00102    0.01196   -0.00827
O2    4    0.340930    0.362424    0.159430    11.00000    0.03279    0.01451 =
         0.01546   -0.00117    0.00624    0.00135
O3    4    0.176584    0.687727    0.831337    11.00000    0.02317    0.01749 =
         0.01487   -0.00235    0.00440    0.00013
O4    4    0.188577    0.569705    0.833329    11.00000    0.06070    0.01720 =
         0.01331    0.00124    0.01441    0.00551
O5    4    0.620416    0.682739    0.071371    11.00000    0.05478    0.04650 =
         0.01942    0.01112    0.00668    0.00360
O6    4    0.931929    0.659947    0.054733    11.00000    0.06531    0.04607 =
         0.02508    0.00375    0.01498    0.00365
O7    4    0.502353    0.661076    0.217275    11.00000    0.06047    0.02158 =
         0.02248    0.00284    0.00895   -0.00486
O8    4    0.710793    0.619413    0.336437    11.00000    0.07963    0.02479 =
         0.02098    0.01060    0.01143    0.01448
N1    3    0.244818    0.554304    0.501423    11.00000    0.02704    0.02565 =
         0.02315    0.00485    0.00504    0.00719
C1    1    0.317276    0.459666    0.248731    11.00000    0.02336    0.02035 =
         0.01400    0.00514    0.00644    0.00204
C2    1    0.310401    0.389531    0.241842    11.00000    0.01424    0.01814 =
         0.01390    0.00009    0.00152   -0.00137
C3    1    0.283364    0.349587    0.319447    11.00000    0.01609    0.01512 =
         0.01672    0.00004    0.00231    0.00051
AFIX  43
H3A   2    0.281907    0.301142    0.314140    11.00000   -1.20000
AFIX   0
C4    1    0.259104    0.378853    0.402420    11.00000    0.01420    0.01547 =
         0.01390    0.00056    0.00011   -0.00031
AFIX  43
H4A   2    0.237219    0.350893    0.452939    11.00000   -1.20000
AFIX   0
C5    1    0.266951    0.450597    0.411933    11.00000    0.01003    0.01483 =
         0.01417    0.00181    0.00089   -0.00052
C6    1    0.290598    0.491153    0.333384    11.00000    0.02447    0.01313 =
         0.01466    0.00116    0.00258   -0.00339
C7    1    0.291804    0.562041    0.343218    11.00000    0.04764    0.01590 =
         0.01462    0.00450    0.01101    0.00409
AFIX  43
H7A   2    0.312676    0.589892    0.292434    11.00000   -1.20000
AFIX   0
C8    1    0.264374    0.591709    0.422174    11.00000    0.04231    0.00501 =
         0.00971    0.00345    0.01033    0.00554
C9    1    0.244541    0.484360    0.494356    11.00000    0.01641    0.01608 =
         0.01147    0.00315    0.00134   -0.00068
AFIX  43
H9A   2    0.228640    0.457800    0.547038    11.00000   -1.20000
AFIX   0
C10   1    0.226078    0.592329    0.586124    11.00000    0.01975    0.01246 =
         0.01546    0.00172    0.00454    0.00373
C11   1    0.213382    0.663501    0.585055    11.00000    0.01844    0.01424 =
         0.01852    0.00335    0.00301    0.00082
C12   1    0.216889    0.700040    0.496016    11.00000    0.15465    0.01800 =
         0.02525    0.00453    0.04206    0.01032
AFIX  23
H12A  2    0.078616    0.707339    0.466368    11.00000   -1.20000
H12B  2    0.276600    0.745702    0.509981    11.00000   -1.20000
AFIX   0
PART   1
C13A  1    0.319813    0.667513    0.431539    21.00000    0.02563    0.01474 =
         0.02001    0.00208    0.00597   -0.00185
AFIX  23
H13A  2    0.463906    0.671942    0.451932    21.00000   -1.20000
H13B  2    0.287315    0.690186    0.370707    21.00000   -1.20000
AFIX   0
PART   2
C13B  1    0.175313    0.663935    0.415585   -21.00000    0.01490    0.00828 =
         0.01718    0.00470   -0.00203    0.00565
AFIX  23
H13C  2    0.226903    0.689334    0.365846   -21.00000   -1.20000
H13D  2    0.030098    0.660364    0.398459   -21.00000   -1.20000
AFIX   0
PART   0
C14   1    0.201516    0.700695    0.666465    11.00000    0.02692    0.01332 =
         0.02285   -0.00015    0.00734   -0.00264
AFIX  43
H14A  2    0.197243    0.749275    0.666598    11.00000   -1.20000
AFIX   0
C15   1    0.196465    0.663824    0.744840    11.00000    0.01114    0.01773 =
         0.01597   -0.00105    0.00355   -0.00087
C16   1    0.203398    0.593051    0.746037    11.00000    0.02381    0.01665 =
         0.01446    0.00224    0.00513    0.00284
C17   1    0.217934    0.555760    0.668527    11.00000    0.03608    0.01656 =
         0.01561    0.00383    0.00643    0.00824
AFIX  43
H17A  2    0.222382    0.507189    0.670013    11.00000   -1.20000
AFIX   0
C18   1    0.205329    0.628562    0.891473    11.00000    0.03074    0.01842 =
         0.01478   -0.00060    0.00716    0.00072
AFIX  23
H18A  2    0.337470    0.630150    0.929780    11.00000   -1.20000
H18B  2    0.103807    0.627412    0.932931    11.00000   -1.20000
AFIX   0
C19   1    0.244563    0.498668    0.092191    11.00000    0.05497    0.03307 =
         0.01584    0.01081    0.00754    0.01200
AFIX  33
H19A  2    0.292468    0.532245    0.051102    11.00000   -1.50000
H19B  2    0.254931    0.452605    0.066946    11.00000   -1.50000
H19C  2    0.106162    0.508422    0.097248    11.00000   -1.50000
AFIX   0
C20   1    0.321640    0.289472    0.148338    11.00000    0.02611    0.01516 =
         0.01629   -0.00249    0.00121    0.00171
AFIX  33
H20A  2    0.347023    0.276564    0.086569    11.00000   -1.50000
H20B  2    0.417312    0.266588    0.194991    11.00000   -1.50000
H20C  2    0.187446    0.275580    0.155899    11.00000   -1.50000
AFIX   0
C21   1    0.793441    0.655299    0.097572    11.00000    0.08035    0.02099 =
         0.01497   -0.00075    0.00736   -0.00079
C22   1    0.811637    0.615771    0.188465    11.00000    0.09008    0.03482 =
         0.02882    0.00957    0.02360    0.02560
AFIX  23
H22A  2    0.946370    0.623234    0.222419    11.00000   -1.20000
H22B  2    0.799019    0.566386    0.173736    11.00000   -1.20000
AFIX   0
C23   1    0.662607    0.633443    0.253583    11.00000    0.06843    0.01244 =
         0.02347    0.00264    0.01158    0.00265
H5A   2    0.553496    0.672986    0.109776    11.00000    0.20938

HKLF 4

REM  NZGS-23-100K in P21/c #14
REM R1 =  0.1341 for    4087 Fo > 4sig(Fo)  and  0.1417 for all    4584 data
REM    304 parameters refined using      1 restraints

END

WGHT      0.0086     22.4369

REM Instructions for potential hydrogen bonds
HTAB C7 O7
EQIV $1 -x+1, -y+1, -z+1
HTAB C9 O8_$1
EQIV $2 x, -y+3/2, z-1/2
HTAB C13A O3_$2
HTAB C13B O3_$2
EQIV $3 x-1, y, z
HTAB C13B O8_$3
HTAB C17 O8_$1
EQIV $4 x-1, y, z+1
HTAB C18 O6_$4
HTAB C19 O2
EQIV $5 -x+1, -y+1, -z
HTAB C20 O5_$5
EQIV $6 -x+1, y-1/2, -z+1/2
HTAB C20 O7_$6
EQIV $7 -x, -y+1, -z+1
HTAB C20 O3_$7
HTAB O5 O7

REM Highest difference peak  0.778,  deepest hole -0.642,  1-sigma level  0.122
Q1    1   0.1888  0.5887  0.4136  11.00000  0.05    0.73
Q2    1   0.1510  0.7571  0.5085  11.00000  0.05    0.43
Q3    1   0.1480  0.4346  0.1615  11.00000  0.05    0.40
Q4    1   0.2770  0.6241  0.5888  11.00000  0.05    0.40
Q5    1   0.2045  0.6819  0.5423  11.00000  0.05    0.39
Q6    1   1.0845  0.6438  0.2731  11.00000  0.05    0.39
Q7    1   1.1466  0.6590  0.2178  11.00000  0.05    0.39
Q8    1   1.1843  0.6370  0.1652  11.00000  0.05    0.39
Q9    1   0.4843  0.2615  0.1832  11.00000  0.05    0.38
Q10   1   0.6394  0.5019  0.1789  11.00000  0.05    0.38
Q11   1   0.2547  0.6587  0.0802  11.00000  0.05    0.38
Q12   1   0.4946  0.3617  0.3019  11.00000  0.05    0.36
Q13   1  -0.0424  0.5594  0.7484  11.00000  0.05    0.36
Q14   1   0.6132  0.5598  0.3274  11.00000  0.05    0.36
Q15   1   0.1971  0.4198  0.4144  11.00000  0.05    0.36
Q16   1   0.5587  0.6430  0.3560  11.00000  0.05    0.35
Q17   1   0.4318  0.4803  0.6830  11.00000  0.05    0.35
Q18   1   0.2624  0.3774  0.2797  11.00000  0.05    0.35
Q19   1   0.4268  0.5566  0.6855  11.00000  0.05    0.34
Q20   1   0.3186  0.6373  0.8393  11.00000  0.05    0.34
Q21   1   0.8169  0.6196  0.3600  11.00000  0.05    0.34
Q22   1   0.4046  0.2640  0.3284  11.00000  0.05    0.34
Q23   1   1.0925  0.5865  0.1773  11.00000  0.05    0.34
Q24   1   0.1448  0.6342  0.9987  11.00000  0.05    0.34
Q25   1   0.0582  0.2840  0.0474  11.00000  0.05    0.34
Q26   1   0.2954  0.7320  0.8613  11.00000  0.05    0.34
Q27   1   0.0760  0.6554  0.8413  11.00000  0.05    0.33
Q28   1   0.1396  0.5568  0.0729  11.00000  0.05    0.33
Q29   1   0.4942  0.4607  0.4359  11.00000  0.05    0.33
Q30   1   0.4215  0.7066  0.1575  11.00000  0.05    0.33
Q31   1  -0.0041  0.6584  0.9108  11.00000  0.05    0.33
Q32   1   0.6689  0.5778  0.3198  11.00000  0.05    0.33
Q33   1   0.0305  0.6444  0.8362  11.00000  0.05    0.33
Q34   1   0.0063  0.5034  0.1637  11.00000  0.05    0.33
Q35   1   0.2143  0.6260  0.7406  11.00000  0.05    0.32
Q36   1   0.1267  0.2216  0.1467  11.00000  0.05    0.32
Q37   1  -0.0104  0.6044  0.8970  11.00000  0.05    0.32
Q38   1   0.8303  0.6643  0.2038  11.00000  0.05    0.32
Q39   1   1.1283  0.6460  0.0860  11.00000  0.05    0.32
Q40   1   0.7178  0.6350  0.2989  11.00000  0.05    0.32
Q41   1   0.1615  0.4607  0.0958  11.00000  0.05    0.32
Q42   1   0.0566  0.6779  0.4411  11.00000  0.05    0.32
Q43   1   0.3527  0.4085  0.4172  11.00000  0.05    0.32
Q44   1   0.4033  0.2223  0.2424  11.00000  0.05    0.32
Q45   1   0.5714  0.6967 -0.0036  11.00000  0.05    0.32
Q46   1   0.3610  0.3201  0.5024  11.00000  0.05    0.32
Q47   1   0.1556  0.7932  0.5718  11.00000  0.05    0.32
Q48   1   0.2601  0.5811  0.6354  11.00000  0.05    0.31
Q49   1   0.0408  0.4419  0.0647  11.00000  0.05    0.31
Q50   1   0.4180  0.5637  0.1813  11.00000  0.05    0.31
Q51   1   1.1851  0.6226  0.0788  11.00000  0.05    0.31
Q52   1   0.1202  0.6396  0.5885  11.00000  0.05    0.31
Q53   1   0.2822  0.4197  0.2416  11.00000  0.05    0.31
Q54   1   0.5785  0.5940  0.4851  11.00000  0.05    0.30
Q55   1   0.2809  0.6809  0.7120  11.00000  0.05    0.30
Q56   1  -0.1259  0.4964  0.0846  11.00000  0.05    0.30
Q57   1   0.3264  0.6968  0.4980  11.00000  0.05    0.30
Q58   1   0.2117  0.4482  0.4549  11.00000  0.05    0.30
Q59   1   0.3337  0.6679  0.6589  11.00000  0.05    0.30
Q60   1   0.1786  0.7597  0.7589  11.00000  0.05    0.30
Q61   1   0.3858  0.5824  0.1947  11.00000  0.05    0.29
Q62   1   0.1876  0.6790  0.6239  11.00000  0.05    0.29
Q63   1   0.9120  0.5997  0.3573  11.00000  0.05    0.29
Q64   1   0.3321  0.7954  0.7203  11.00000  0.05    0.29
Q65   1   0.4712  0.5835  0.4258  11.00000  0.05    0.29
Q66   1   0.4114  0.7039  0.4929  11.00000  0.05    0.29
Q67   1   0.5482  0.3370  0.1944  11.00000  0.05    0.29
Q68   1   0.1588  0.4350  0.5809  11.00000  0.05    0.29
Q69   1   0.7682  0.5399  0.0750  11.00000  0.05    0.29
Q70   1   0.5088  0.5014  0.0977  11.00000  0.05    0.29
Q71   1   0.4412  0.7007  0.0293  11.00000  0.05    0.29
Q72   1   0.0021  0.5226  0.7599  11.00000  0.05    0.29
Q73   1   0.3004  0.5233  0.3402  11.00000  0.05    0.28
Q74   1   1.0095  0.6538  0.2473  11.00000  0.05    0.28
Q75   1   0.0922  0.3982  0.2499  11.00000  0.05    0.28
Q76   1   0.2593  0.5164 -0.0168  11.00000  0.05    0.28
Q77   1   0.3695  0.7016  0.6379  11.00000  0.05    0.28
Q78   1   0.2794  0.5814  0.8077  11.00000  0.05    0.28
Q79   1   0.1560  0.6812  0.7041  11.00000  0.05    0.28
Q80   1   0.4512  0.6200  0.9530  11.00000  0.05    0.28
Q81   1   0.7643  0.7017  0.2755  11.00000  0.05    0.28
Q82   1   0.4235  0.7431  0.6161  11.00000  0.05    0.28
Q83   1   0.4025  0.4615  0.0586  11.00000  0.05    0.27
Q84   1   0.0995  0.4968  0.6619  11.00000  0.05    0.27
Q85   1   0.3606  0.2007  0.1006  11.00000  0.05    0.27
Q86   1   0.1982  0.2734  0.1835  11.00000  0.05    0.27
Q87   1   0.2489  0.2482  0.2520  11.00000  0.05    0.27
Q88   1   0.5063  0.3173  0.1645  11.00000  0.05    0.27
Q89   1   0.7405  0.6431  0.1405  11.00000  0.05    0.27
Q90   1   0.2263  0.5579  0.1611  11.00000  0.05    0.27
Q91   1   0.3847  0.4819  0.2214  11.00000  0.05    0.27
Q92   1   0.1993  0.6999  0.3062  11.00000  0.05    0.27
Q93   1   0.4036  0.5291 -0.0481  11.00000  0.05    0.27
Q94   1   0.3449  0.5351  0.8545  11.00000  0.05    0.27
Q95   1   0.5137  0.5541  0.1078  11.00000  0.05    0.27
Q96   1   0.0228  0.6614  0.4946  11.00000  0.05    0.27
Q97   1   0.5042  0.6585  0.9777  11.00000  0.05    0.26
Q98   1   0.4192  0.7206  0.0724  11.00000  0.05    0.26
Q99   1   0.4746  0.3736  0.1007  11.00000  0.05    0.26
Q100  1   0.4747  0.6827  0.9254  11.00000  0.05    0.26
;
_shelx_res_checksum    2754

_shelx_hkl_file
;
   0   0   2 53790.7 1351.74  10
   0   0   2 54456.9 1354.54   2
   0   0   3 7.93451 13.7281  10
   0   0   3-2.50590 17.6287   9
   0   0   3 9.45792 10.1007   8
   0   0   3 9.07051 13.7412   2
   0   0   4 26902.5 679.309   8
   0   0  -4 27630.3 695.788   3
   0   0   4 26361.4 699.228   2
   0   0  -5 320.449 27.3365   6
   0   0   5 239.874 31.6337  10
   0   0   5 262.372 25.4827   8
   0   0   5 240.231 32.2283   2
   0   0  -5 273.653 31.4220   3
   0   0  -6 1492.22 69.4860   6
   0   0   6 1494.53 68.3531   8
   0   0   6 1449.49 79.6574  10
   0   0   6 1463.63 85.0559   2
   0   0  -6 1521.56 83.1670   3
   0   0  -7 49.7507 21.9272   6
   0   0   7 64.9304 25.9212  10
   0   0   7 39.2320 16.4716   8
   0   0   7 99.5203 26.6441   2
   0   0  -7 109.560 28.5292   3
   0   0  -8 17006.3 481.581   6
   0   0   8 18024.3 482.207   8
   0   0   8 17253.3 508.961  10
   0   0  -8 17050.6 513.227   3
   0   0   8 16928.2 520.878   2
   0   0  -9 82.9263 23.4955   6
   0   0   9 84.1874 32.3021  10
   0   0   9 90.8164 25.6093   8
   0   0  -9 72.5336 35.4082   3
   0   0   9 94.2385 31.7966   2
   0   0 -10 2818.95 125.924   6
   0   0 -10 2871.77 152.671   7
   0   0  10 2990.13 125.192   8
   0   0  10 2955.10 148.907  10
   0   0 -10 2613.92 147.497   3
   0   0  10 2822.11 157.302   2
   0   0 -11 63.2636 26.1126   6
   0   0  11 22.2897 33.2100  10
   0   0 -11 8.40519 32.7528   7
   0   0  11 49.8809 24.3359   8
   0   0 -11 16.2939 30.0329   3
   0   0 -12 140655. 3548.81   6
   0   0  12 142371. 3541.61   8
   0   0 -12 147594. 3616.95   7
   0   0 -12 134629. 3605.48   3
   0   0  12 135705. 3620.16   2
   0   0 -12 141684. 3538.69   1
   0   0  13 167.095 40.5637   8
   0   0 -13 127.434 52.6709   7
   0   0 -13 141.164 55.6487   3
   0   0 -13 127.041 32.5774   1
   0   0  13 199.270 53.3849   2
   0   0  14 3209.17 144.574   8
   0   0 -14 2947.69 179.912   7
   0   0  14 2941.24 190.380   2
   0   0 -14 2748.14 178.454   3
   0   0 -15 43.7006 42.5445   7
   0   0  15 5.71737 28.8943   8
   0   0  15-25.9153 51.7702   2
   0   0 -15-11.7749 44.6304   3
   0   0 -16 203.591 62.6468   7
   0   0 -16 385.603 78.1677   3
   0   0  16 265.382 74.1242   2
   0   0 -17 70.2988 46.8299   7
   0   0  17 15.0754 55.5464   2
   0   0 -17 69.0240 55.1706   3
   0   1  -1 27768.6 683.331   6
   0   1   1 27281.5 685.875   8
   0  -1   1 27120.3 689.492   7
   0   1   1 26871.5 688.170   2
   0   1  -2 566.326 28.0923   6
   0  -1  -2 517.992 28.0317   8
   0   1   2 551.756 33.7835   9
   0  -1  -2 493.626 30.6703  10
   0  -1  -2 515.787 33.3229   9
   0   1  -2 551.646 33.2070   7
   0   1   2 446.832 29.7573   2
   0  -1  -2 524.950 31.6760   2
   0   1  -3 22068.2 572.316   6
   0  -1  -3 21837.1 589.816   9
   0   1   3 22043.2 589.087   9
   0   1  -3 22568.8 587.605   7
   0  -1  -3 23389.9 576.651   8
   0   1   3 22207.2 582.861  10
   0   1   3 22705.7 586.515   2
   0  -1  -3 20602.0 581.740   2
   0   1  -4 23852.6 623.157   6
   0   1   4 24954.2 625.839   8
   0  -1   4 23788.8 629.131  10
   0  -1  -4 23975.0 646.348   9
   0   1   4 23228.9 644.428   9
   0   1   4 23896.4 636.978  10
   0   1   4 23423.4 640.472   2
   0  -1  -4 24157.3 632.939   3
   0   1  -5 107.991 20.4951   6
   0  -1   5 122.822 23.5256  10
   0   1   5 122.363 20.7177   8
   0  -1   5 77.6800 14.6545   8
   0   1   5 125.965 26.8438  10
   0  -1   5 109.647 24.2726   2
   0  -1  -5 141.832 23.8909   3
   0   1   5 125.112 25.6373   2
   0   1  -6 18975.0 516.745   6
   0   1   6 20048.5 520.747   8
   0  -1   6 19099.5 505.813   8
   0   1  -6 19719.6 546.373   7
   0  -1   6 18971.7 529.798  10
   0  -1  -6 18304.9 533.690  10
   0   1   6 18414.7 534.594  10
   0   1   6 18989.4 544.765   2
   0  -1  -6 19576.6 537.695   3
   0  -1   6 18699.8 540.150   2
   0  -1  -7 6755.77 210.061   6
   0   1  -7 6909.62 217.861   6
   0  -1   7 6482.60 229.336  10
   0  -1  -7 6803.42 236.426  10
   0  -1   7 7013.03 207.846   8
   0   1   7 6411.45 234.111  10
   0   1  -7 6904.97 245.802   7
   0   1   7 6981.58 219.528   8
   0  -1   7 6621.82 240.646   2
   0  -1  -7 6699.56 236.474   3
   0   1   7 6855.28 245.852   2
   0  -1  -8 31505.2 857.241   6
   0   1  -8 32013.3 866.153   6
   0  -1   8 32868.2 855.018   8
   0   1  -8 33586.1 909.263   7
   0  -1   8 33669.8 890.443  10
   0   1   8 34020.7 869.466   8
   0   1   8 32172.7 893.568  10
   0   1   8 33513.5 911.035   2
   0  -1   8 31732.1 901.818   2
   0  -1  -8 33137.6 898.412   3
   0   1  -9 1746.17 90.2642   6
   0  -1  -9 1737.87 85.8069   6
   0  -1   9 1709.96 102.488  10
   0  -1   9 1624.62 80.4411   8
   0   1   9 1610.13 103.488  10
   0   1  -9 1620.87 109.359   7
   0   1   9 1576.79 86.7712   8
   0  -1  -9 1637.09 106.073   3
   0   1   9 1704.73 112.661   2
   0  -1   9 1811.14 112.898   2
   0  -1  -9 1660.68 86.1966   1
   0   1 -10 9.35090 19.1679   6
   0  -1 -10 57.3576 22.5854   6
   0   1 -10 7.93468 25.5787   7
   0  -1  10 16.5490 30.4959   9
   0  -1  10 58.5537 29.6544  10
   0  -1  10 63.6245 21.4333   8
   0   1  10 32.4080 21.5156   8
   0   1  10 99.4959 36.3024   2
   0  -1 -10 25.8330 20.7384   1
   0  -1 -10 36.8780 32.9617   3
   0   1 -11 4665.17 183.718   6
   0  -1 -11 4529.71 175.318   6
   0   1  11 4537.39 179.540   8
   0  -1  11 4724.49 206.752  10
   0   1 -11 4764.18 219.696   7
   0  -1  11 4614.46 170.640   8
   0   1  11 4792.99 223.415   2
   0  -1  11 4663.53 221.162   2
   0  -1 -11 4595.97 212.819   3
   0  -1 -11 4833.16 176.938   1
   0   1 -12 1689.09 103.689   6
   0  -1 -12 1824.35 102.042   6
   0   1  12 2019.33 108.777   8
   0  -1  12 1764.44 95.2957   8
   0   1 -12 1964.49 137.188   7
   0  -1 -12 1827.02 130.232   7
   0  -1 -12 1892.57 99.6887   1
   0  -1 -12 1827.39 131.918   3
   0   1  12 1842.47 137.354   2
   0  -1  12 1783.36 133.557   2
   0  -1 -13 8172.92 288.550   6
   0  -1  13 8679.48 354.499   2
   0   1  13 8507.38 352.816   2
   0  -1 -13 8689.78 345.004   3
   0  -1 -13 8743.57 282.884   1
   0   1  13 8836.92 296.219   8
   0   1 -13 9111.60 348.965   7
   0  -1  13 8541.98 282.273   8
   0  -1 -13 9017.79 342.562   7
   0  -1 -14 1060.33 108.596   3
   0  -1  14 1036.70 111.646   2
   0   1  14 1010.70 114.010   2
   0  -1 -14 1086.59 108.000   7
   0   1 -14 1139.19 113.139   7
   0   1  14 1018.46 79.5951   8
   0  -1  14 947.123 73.0367   8
   0  -1 -15 153.476 59.7896   3
   0   1  15 275.695 76.1092   2
   0  -1  15 117.326 55.9881   2
   0   1  15 142.694 40.1560   8
   0   1 -15 155.296 58.7558   7
   0  -1 -15 171.398 59.1223   7
   0  -1  16 13.9170 52.7714   2
   0  -1 -16 90.2333 55.2504   3
   0   1  16 28.2991 52.1421   2
   0   1 -16 104.146 51.7125   7
   0  -1 -16 77.4201 51.3648   7
   0  -1  17 44.7071 53.2904   2
   0  -1 -17 96.9865 64.3481   3
   0   1  17 76.0109 63.7326   2
   0  -1 -17 91.7110 51.2459   7
   0   1 -17 95.6265 57.5412   7
   0  -2   0 18985.2 479.182   7
   0   2   0 18770.2 478.787   8
   0  -2   0 18750.9 473.486   6
   0  -2   1 39437.7 984.606   6
   0   2  -1 37954.8 984.580   6
   0   2   1 38788.9 994.429   2
   0  -2  -1 38598.6 993.660   2
   0  -2  -1 40093.5 990.031   8
   0  -2   1 40459.3 992.541   7
   0   2   1 39941.0 989.993   8
   0   2  -1 39603.6 991.883   7
   0  -2  -1 39601.8 983.745   7
   0  -2   2 2578.83 84.9007   6
   0   2  -2 2600.90 85.0550   6
   0   2  -2 2567.87 93.0320   7
   0  -2  -2 2764.60 90.1619   8
   0  -2  -2 2526.81 83.5724   1
   0  -2  -2 2468.46 91.4540   2
   0   2   2 2412.88 90.9313   2
   0   2  -3 4638.66 148.946   6
   0  -2  -3 5044.93 166.373   9
   0  -2  -3 4966.23 154.920   8
   0   2  -3 4998.75 164.617   7
   0  -2  -3 4764.35 159.155   2
   0   2   3 4928.96 161.813   2
   0   2   3 4999.29 152.672   1
   0  -2  -3 5099.93 149.452   1
   0   2  -4 286.334 27.7543   6
   0   2   4 240.455 33.9809   9
   0   2  -4 221.785 31.4339   7
   0  -2  -4 290.217 34.6204   9
   0  -2  -4 216.295 25.8369   8
   0   2   4 281.814 28.8576   8
   0   2   4 239.223 30.9512   2
   0  -2  -4 235.414 26.7421   3
   0  -2  -4 287.505 25.9931   1
   0   2  -5 24218.1 655.031   6
   0  -2  -5 24858.1 662.832   8
   0   2   5 24727.3 659.777   8
   0   2   5 23984.7 682.633   9
   0   2  -5 25871.5 683.702   7
   0  -2  -5 25368.0 686.640   9
   0   2   5 24814.8 678.271   2
   0  -2  -5 24867.9 652.804   1
   0  -2  -5 25208.5 667.042   3
   0   2  -6 2401.57 100.588   6
   0   2   6 2256.24 101.142   8
   0  -2  -6 2241.98 118.244   9
   0   2  -6 2448.57 119.667   7
   0  -2   6 2533.06 87.0832   8
   0  -2   6 2409.85 105.797  10
   0  -2  -6 2349.11 97.9543   1
   0   2   6 2485.06 119.685   2
   0  -2  -6 2435.75 110.357   3
   0   2  -7 4346.93 158.089   6
   0  -2  -7 4260.55 174.456  10
   0   2  -7 4714.68 187.429   7
   0  -2   7 4275.34 139.879   8
   0  -2   7 4328.88 165.803  10
   0   2   7 4516.82 161.896   8
   0   2   7 4513.47 183.367   2
   0  -2   7 4063.99 173.505   2
   0  -2  -7 4542.73 175.273   3
   0  -2  -7 4102.62 152.150   1
   0   2  -8 166.863 30.7367   6
   0  -2  -8 163.058 25.6857   6
   0   2  -8 276.712 46.5220   7
   0  -2   8 210.160 37.3928  10
   0   2   8 234.541 34.1461   8
   0  -2  -8 111.564 29.9988  10
   0  -2   8 232.689 26.1421   8
   0  -2  -8 243.837 40.4159   3
   0   2   8 119.994 35.5071   2
   0  -2  -8 140.875 27.2639   1
   0  -2   8 151.694 34.6282   2
   0  -2  -9 3500.50 135.267   6
   0   2  -9 3733.93 150.489   6
   0   2  -9 4023.83 183.258   7
   0   2   9 3521.97 148.946   8
   0  -2   9 3601.00 174.647   9
   0  -2   9 3728.09 161.737  10
   0  -2   9 3577.86 131.042   8
   0   2   9 3860.58 180.106   2
   0  -2  -9 3744.29 143.463   1
   0  -2   9 3483.49 170.757   2
   0  -2  -9 3490.03 166.107   3
   0   2 -10 1827.00 99.9833   6
   0  -2 -10 1870.94 89.4807   6
   0   2 -10 1742.18 119.803   7
   0  -2  10 1841.86 110.803  10
   0   2  10 1579.24 94.5743   8
   0  -2  10 1696.26 120.644   9
   0  -2  10 1763.88 83.1923   8
   0   2  10 1539.59 116.082   2
   0  -2 -10 1765.86 115.501   3
   0  -2  10 1531.65 113.201   2
   0  -2 -10 1873.61 93.7390   1
   0  -2 -11 2891.19 123.769   6
   0   2 -11 2988.19 138.593   6
   0  -2  11 2721.32 115.375   8
   0  -2  11 2782.06 148.334  10
   0   2  11 2895.11 135.529   8
   0   2 -11 2993.85 166.276   7
   0  -2 -11 2700.21 123.250   1
   0  -2  11 2696.26 160.094   2
   0   2  11 2961.25 168.454   2
   0  -2 -11 2830.54 157.351   3
   0  -2 -12 6749.12 235.101   6
   0   2  12 6906.48 248.950   8
   0   2 -12 7300.84 296.545   7
   0  -2  12 6791.87 224.940   8
   0  -2 -12 6495.37 281.397   3
   0   2  12 6187.05 285.609   2
   0  -2 -12 7546.80 240.057   1
   0  -2  12 6197.70 284.412   2
   0  -2 -13 21875.2 616.529   6
   0   2  13 20967.4 693.669   2
   0  -2  13 20944.5 690.748   2
   0  -2 -13 23081.6 613.043   1
   0  -2 -13 19597.9 672.842   3
   0   2 -13 23777.6 698.276   7
   0   2  13 21669.6 629.268   8
   0  -2 -13 22380.8 676.548   7
   0  -2  13 20998.7 599.545   8
   0   2  14 1993.82 159.085   2
   0  -2 -14 1919.16 148.754   3
   0  -2  14 2240.07 163.758   2
   0   2  14 2129.30 124.089   8
   0   2 -14 2447.98 162.571   7
   0  -2 -14 2272.68 152.239   7
   0  -2  14 2061.15 104.923   8
   0  -2 -15 888.564 112.342   3
   0  -2  15 849.239 111.241   2
   0   2  15 902.345 114.762   2
   0  -2 -15 879.613 98.9878   7
   0   2  15 1014.64 85.7320   8
   0   2 -15 988.704 110.316   7
   0  -2 -16 90.5806 62.2855   3
   0  -2  16 70.2101 57.5211   2
   0   2  16 85.7755 66.3926   2
   0   2 -16 107.033 58.2263   7
   0  -2 -16 54.3933 50.5381   7
   0   2 -17 288.694 80.8574   3
   0   2  17 352.029 90.9871   2
   0  -2  17 238.817 76.9398   2
   0  -2 -17 236.497 76.9515   3
   0   2 -17 342.903 77.6981   7
   0  -2 -17 314.088 72.6238   7
   0   2 -18 24.8944 53.3338   7
   0  -3   0 0.97699 6.35471   6
   0   3   0-1.43743 8.12217   8
   0  -3   0 13.5000 9.66366   7
   0  -3   1 17812.4 458.680   6
   0  -3  -1 17759.3 447.639   3
   0  -3   1 18144.9 468.303   7
   0  -3  -1 17646.9 466.559   8
   0   3   1 17785.1 466.249   8
   0   3  -1 17918.2 468.067   7
   0  -3  -1 17325.1 458.485   7
   0  -3   2 553.331 33.1076   6
   0   3  -2 543.414 33.4886   6
   0  -3  -2 469.625 37.4121   2
   0   3  -2 498.294 28.2062   3
   0   3   2 619.924 41.7816   2
   0  -3  -2 545.634 29.3696   3
   0   3   2 499.939 36.1325   8
   0  -3  -2 588.557 37.7340   8
   0  -3   2 570.806 40.4043   7
   0   3  -2 567.015 38.9179   7
   0  -3  -2 547.695 32.1861   7
   0   3  -3 2090.57 80.8698   6
   0   3  -3 2223.60 93.9718   7
   0  -3  -3 2193.39 87.0022   8
   0  -3  -3 2086.07 78.9423   3
   0  -3  -3 1935.34 87.8922   2
   0   3   3 1991.47 81.5280   1
   0  -3  -3 1972.76 78.0921   1
   0   3  -3 2112.94 79.2425   3
   0   3   3 2126.69 92.1233   2
   0   3  -4 3339.11 119.290   6
   0  -3  -4 3296.61 136.881   9
   0   3   4 3492.40 126.205   8
   0  -3  -4 3533.68 127.116   8
   0   3  -4 3373.56 134.632   7
   0  -3  -4 3375.64 121.011   3
   0   3   4 3169.77 131.208   2
   0   3   4 3263.04 121.922   1
   0  -3  -4 3403.92 117.057   1
   0   3  -4 3276.77 119.954   3
   0   3  -5 3174.73 118.088   6
   0   3  -5 3245.21 136.593   7
   0   3   5 3031.75 121.534   8
   0  -3  -5 3034.08 137.169   9
   0  -3  -5 3209.55 125.116   8
   0   3  -5 2990.39 120.958   3
   0  -3  -5 3003.69 113.464   1
   0   3   5 3190.56 135.184   2
   0  -3  -5 3011.14 120.701   3
   0   3  -6 773.450 53.7094   6
   0   3   6 851.192 68.5139   9
   0  -3  -6 762.284 66.5985   9
   0   3   6 752.077 55.3282   8
   0   3  -6 790.170 66.2105   7
   0  -3  -6 786.257 56.6415   8
   0   3  -6 690.687 56.1714   3
   0  -3  -6 745.964 56.7264   3
   0   3   6 728.699 63.2248   2
   0  -3  -6 736.796 49.6700   1
   0   3  -7 1128.90 69.9686   6
   0   3  -7 1293.68 89.5209   7
   0   3   7 1243.94 76.1348   8
   0  -3  -7 1121.26 87.5204   9
   0  -3   7 1230.85 55.2237   8
   0  -3  -7 1296.08 70.1110   1
   0  -3  -7 1371.95 84.6486   3
   0   3   7 1247.28 88.9274   2
   0   3  -7 1293.77 81.6804   3
   0   3  -8 6864.90 236.333   6
   0  -3  -8 7065.43 215.544   6
   0   3  -8 7383.40 270.802   7
   0   3   8 7032.42 240.878   8
   0  -3   8 6821.34 242.407  10
   0  -3  -8 7094.37 259.000  10
   0  -3   8 6822.96 207.736   8
   0   3   8 6973.87 267.229   2
   0  -3  -8 7562.16 232.435   1
   0  -3  -8 7097.17 255.406   3
   0   3  -8 7035.88 254.342   3
   0  -3  -9 224.534 29.2686   6
   0   3  -9 253.100 39.3338   6
   0  -3   9 228.605 41.4943  10
   0  -3  -9 248.495 45.2767  10
   0   3   9 233.754 37.6212   8
   0   3  -9 232.129 48.2511   7
   0  -3   9 243.955 28.2466   8
   0  -3   9 297.946 47.6273   2
   0  -3  -9 198.980 41.0456   3
   0  -3  -9 231.701 35.6954   1
   0   3  -9 217.368 41.1906   3
   0   3   9 306.962 51.0450   2
   0  -3 -10 694.012 50.8598   6
   0   3 -10 800.603 65.5658   6
   0   3  10 677.979 63.0837   8
   0  -3  10 673.361 67.9541  10
   0   3 -10 631.787 75.0265   7
   0  -3 -10 698.057 72.1564  10
   0  -3  10 821.058 50.0323   8
   0  -3  10 838.022 81.8417   2
   0  -3 -10 565.349 69.2215   2
   0  -3 -10 637.859 54.2591   1
   0  -3 -10 777.473 74.8332   3
   0   3  10 655.219 77.2676   2
   0   3 -10 749.307 74.2757   3
   0  -3 -11 4124.08 154.620   6
   0   3 -11 4124.93 174.301   6
   0  -3  11 4106.09 145.874   8
   0   3  11 3881.41 171.360   8
   0  -3  11 3933.79 182.969  10
   0   3 -11 4127.95 205.104   7
   0  -3  11 4015.64 203.207   2
   0   3  11 4146.59 208.778   2
   0   3 -11 3893.67 193.709   3
   0  -3 -11 4136.37 198.208   3
   0  -3 -11 4271.66 162.126   1
   0  -3 -12 3858.73 154.011   6
   0   3 -12 4123.79 208.858   7
   0   3  12 4024.13 174.350   8
   0  -3  12 3791.52 142.567   8
   0  -3  12 3603.41 201.600   2
   0   3  12 3723.56 207.602   2
   0   3 -12 4234.83 206.899   3
   0  -3 -12 3981.58 201.378   3
   0  -3 -12 3683.53 153.868   1
   0  -3 -13 1543.61 91.0321   6
   0   3 -13 1614.75 129.821   7
   0   3  13 1363.91 101.049   8
   0  -3  13 1499.98 81.4332   8
   0  -3  13 1354.30 122.803   2
   0  -3 -13 1765.66 94.9779   1
   0   3  13 1378.84 125.881   2
   0   3 -13 1523.49 122.638   3
   0  -3 -13 1652.29 129.722   3
   0  -3 -14 507.455 56.1199   6
   0  -3  14 468.331 83.7631   2
   0   3 -14 434.668 76.5490   3
   0   3  14 534.463 88.7622   2
   0  -3 -14 462.463 80.6058   3
   0  -3 -14 385.678 68.0942   7
   0   3  14 393.351 58.4585   8
   0  -3  14 399.352 43.6505   8
   0   3 -14 344.762 71.7298   7
   0   3 -15 47.3646 51.8717   3
   0   3  15 93.9540 57.5492   2
   0  -3 -15 130.890 52.1253   3
   0  -3  15 12.9638 46.3790   2
   0  -3 -15 153.161 51.6495   7
   0   3 -15 139.396 54.9589   7
   0  -3  16 632.409 102.356   2
   0  -3 -16 429.010 88.2295   3
   0   3 -16 550.176 91.9898   3
   0   3  16 605.212 103.302   2
   0   3 -16 860.556 105.522   7
   0  -3 -16 704.989 91.2982   7
   0   3  17 61.7845 64.7623   2
   0  -3  17 120.470 74.9369   2
   0   3 -17 27.3950 57.4397   3
   0  -3 -17 139.718 68.4035   3
   0   3 -17 123.918 59.6580   7
   0   3 -18 115.016 63.6301   7
   0   4   0 168234. 4166.74   8
   0  -4   0 175965. 4169.71   7
   0   4   0 163147. 4157.95   6
   0  -4   0 168281. 4156.72   6
   0  -4   1 4276.42 128.670   6
   0  -4   1 4199.88 138.070   7
   0   4   1 4196.13 136.948   8
   0  -4   1 4038.04 126.995   8
   0  -4  -1 4043.35 129.407   7
   0   4   1 4215.35 121.285   6
   0  -4  -1 4135.29 118.398   6
   0  -4   2 25267.2 643.214   6
   0  -4  -2 24424.4 658.586   2
   0  -4  -2 24724.2 631.292   3
   0   4  -2 24716.2 630.044   3
   0  -4  -2 24770.2 653.134   8
   0  -4   2 24850.5 657.880   7
   0   4  -2 24729.2 656.038   7
   0   4   2 25710.6 654.531   8
   0   4   2 24504.5 628.582   6
   0  -4  -2 24343.6 624.573   6
   0  -4  -2 24960.1 640.302   7
   0   4   2 24774.4 642.771   7
   0  -4   3 5618.51 172.042   6
   0   4  -3 5528.79 171.541   6
   0  -4  -3 5089.09 182.037   2
   0   4   3 5440.68 174.541   1
   0   4   3 5596.25 188.274   2
   0   4  -3 5294.54 163.824   3
   0  -4  -3 5393.96 164.638   3
   0   4  -3 5375.00 183.668   7
   0  -4  -3 5409.59 178.861   8
   0  -4  -3 5296.78 166.361   7
   0  -4  -3 5397.90 153.947   6
   0   4  -4 1870.83 79.2334   6
   0  -4  -4 1811.24 94.1501   9
   0  -4  -4 1828.78 84.2821   8
   0   4  -4 1855.75 91.2447   7
   0  -4  -4 1766.37 73.7742   1
   0   4   4 1872.90 91.7623   2
   0   4   4 1853.10 81.4458   1
   0  -4  -4 1901.27 77.1284   3
   0  -4  -4 1596.74 85.0919   2
   0   4  -5 70777.2 1845.57   6
   0   4  -5 74112.4 1874.90   7
   0  -4  -5 73666.6 1858.91   8
   0  -4  -5 73458.5 1882.32   9
   0   4   5 75227.6 1857.91   8
   0   4   5 73087.0 1873.29   2
   0  -4  -5 72879.6 1840.16   1
   0   4   5 71782.5 1854.23   1
   0  -4  -5 72665.7 1848.36   3
   0   4  -5 71932.5 1847.68   3
   0   4  -6 60050.0 1567.49   6
   0  -4  -6 62083.0 1580.86   8
   0   4  -6 64171.7 1603.27   7
   0  -4  -6 60960.9 1607.79   9
   0   4   6 62346.9 1578.11   8
   0  -4  -6 60492.8 1559.35   1
   0  -4  -6 61992.1 1576.11   3
   0   4   6 61302.7 1600.02   2
   0   4  -6 58896.2 1572.76   3
   0   4  -7 12906.4 391.161   6
   0   4  -7 13186.1 421.787   7
   0   4   7 13376.5 399.493   8
   0  -4  -7 13248.4 429.943   9
   0  -4  -7 14117.7 408.833   8
   0  -4  -7 13204.7 382.490   1
   0   4  -7 12607.6 399.166   3
   0   4   7 12863.2 419.738   2
   0  -4  -7 13878.5 405.975   3
   0   4  -8 417.467 47.4018   6
   0   4   8 282.289 41.6474   8
   0  -4  -8 326.541 53.9318   9
   0   4  -8 364.146 55.4907   7
   0  -4   8 366.969 28.3480   8
   0  -4  -8 351.457 48.4407   3
   0   4  -8 325.318 46.6310   3
   0   4   8 337.885 52.7870   2
   0  -4  -8 350.229 40.0762   1
   0   4  -9 678.193 60.8303   6
   0  -4  -9 550.618 41.9021   6
   0  -4  -9 569.016 70.6800   9
   0  -4  -9 579.091 65.1122  10
   0  -4   9 565.181 57.6617  10
   0  -4   9 618.213 38.9588   8
   0   4   9 630.587 59.9573   8
   0   4  -9 754.498 75.6759   7
   0  -4  -9 576.063 49.6847   1
   0   4  -9 689.536 66.2545   3
   0  -4  -9 662.462 66.2798   3
   0   4   9 589.341 68.6780   2
   0   4 -10 3376.54 151.921   6
   0  -4 -10 3258.45 124.839   6
   0  -4  10 3476.23 158.188  10
   0   4  10 3178.30 151.029   8
   0  -4 -10 3261.80 169.690  10
   0  -4  10 3367.36 117.657   8
   0   4 -10 3381.35 177.332   7
   0  -4 -10 3349.79 138.122   1
   0   4 -10 3102.01 162.632   3
   0  -4  10 3199.11 169.785   2
   0   4  10 3147.13 175.332   2
   0  -4 -10 3207.77 164.817   3
   0  -4 -11 121.592 27.0257   6
   0  -4  11 78.5764 20.1661   8
   0  -4 -11 51.2371 33.3203  10
   0  -4  11 88.1676 34.8696  10
   0   4 -11 85.1583 36.9063   7
   0   4  11 107.111 33.8383   8
   0  -4  11 64.0656 38.4082   2
   0   4  11 148.343 46.7983   2
   0   4 -11 74.1278 38.2922   3
   0  -4 -11 74.4342 27.9590   1
   0  -4 -11 66.6535 33.3538   3
   0  -4 -12 1144.63 72.8100   6
   0   4  12 1043.95 86.7565   8
   0   4 -12 1439.39 119.594   7
   0  -4  12 1109.66 61.9408   8
   0  -4  12 1135.31 108.068   2
   0  -4 -12 1276.03 107.577   3
   0  -4 -12 1108.66 75.8093   1
   0   4  12 1059.27 108.939   2
   0   4 -12 1038.70 100.387   3
   0  -4 -13 54.7186 26.4354   6
   0   4  13 11.7208 44.4461   2
   0  -4 -13 10.1799 40.6945   3
   0  -4  13 55.7473 47.7893   2
   0   4 -13 100.267 49.0821   3
   0  -4 -13 53.9560 29.0993   1
   0   4  13 42.1982 32.0668   8
   0   4 -13 75.3998 47.1623   7
   0  -4  13 75.2751 22.1164   8
   0  -4  14 1372.54 130.214   2
   0   4 -14 1392.09 124.889   3
   0  -4 -14 1260.46 119.295   3
   0   4  14 1356.24 135.536   2
   0   4 -14 1378.81 126.423   7
   0  -4  14 1290.54 71.5212   8
   0   4 -15-35.5355 46.1304   3
   0   4  15-40.8681 53.0520   2
   0  -4 -15-36.2113 54.9882   3
   0  -4  15 13.0447 48.0536   2
   0  -4 -15-9.98431 40.8795   7
   0   4 -15-11.8069 45.9814   7
   0  -4 -16 287.400 76.7774   3
   0  -4  16 209.755 73.1037   2
   0   4  16 292.800 81.9103   2
   0   4 -16 191.962 64.9667   3
   0   4 -16 245.338 66.0410   7
   0  -4 -16 292.198 65.5502   7
   0   4 -17 287.644 81.5655   3
   0  -4 -17 391.981 87.0193   3
   0   4  17 266.838 84.5181   2
   0  -4  17 271.119 83.3365   2
   0   4 -17 419.871 83.9126   7
   0   4 -18 368.673 82.8386   7
   0  -5   0 1.61153 9.76473   6
   0   5   0-3.50748 11.5134   6
   0  -5   0-4.98235 14.7629   7
   0  -5   1 13753.2 369.625   6
   0  -5   1 14433.4 373.305   8
   0   5   1 13236.5 380.251   8
   0  -5   1 13766.5 383.294   7
   0  -5  -1 13565.1 358.058   6
   0   5   1 13609.2 375.967   7
   0   5   1 13712.8 362.273   6
   0  -5  -1 13547.7 373.910   7
   0  -5   2 5009.16 161.461   6
   0   5  -2 5074.23 147.389   3
   0  -5  -2 5011.78 148.076   3
   0  -5  -2 4985.84 179.278   2
   0  -5  -2 5352.51 174.495   8
   0   5   2 5347.16 174.542   8
   0   5  -2 5196.57 176.207   7
   0  -5   2 5388.21 177.752   7
   0   5   2 5270.65 150.068   6
   0   5   2 5340.45 165.481   7
   0  -5  -2 5216.30 161.560   7
   0  -5  -2 4955.18 144.292   6
   0  -5   3 14861.3 409.103   6
   0   5   3 14972.1 431.123   2
   0   5  -3 14283.5 396.379   3
   0  -5  -3 15277.8 398.243   3
   0   5   3 14929.1 415.088   1
   0  -5  -3 15048.0 426.904   2
   0  -5   3 14428.8 428.387   7
   0   5  -3 14814.7 426.334   7
   0  -5  -3 15074.7 421.567   8
   0  -5  -3 14775.4 404.553   7
   0  -5  -3 14548.9 383.881   6
   0   5  -4 1872.82 87.1452   6
   0  -5  -4 2094.64 101.742   2
   0   5   4 1929.07 102.150   2
   0   5  -4 2005.75 84.2726   3
   0   5   4 2101.35 94.8106   1
   0  -5  -4 2040.37 85.2548   3
   0  -5  -4 1977.91 95.9192   8
   0   5  -4 1958.03 100.416   7
   0  -5  -4 1896.50 84.1485   7
   0  -5  -4 1870.64 70.9844   6
   0   5  -5 25462.0 695.881   6
   0  -5  -5 25839.5 688.121   1
   0   5   5 25739.2 722.640   2
   0   5   5 25575.8 702.082   1
   0   5  -5 24873.7 691.172   3
   0  -5  -5 26167.2 694.135   3
   0   5  -5 25547.6 718.934   7
   0  -5  -5 26626.2 733.966   9
   0  -5  -5 26449.1 710.299   8
   0   5   5 26316.6 708.531   8
   0  -5  -5 26361.9 690.961   7
   0   5  -6 11302.9 337.218   6
   0   5   6 10978.9 345.316   8
   0   5  -6 10694.7 359.308   7
   0  -5  -6 11316.5 348.802   8
   0  -5  -6 11429.5 372.149   9
   0   5   6 10935.9 342.331   1
   0  -5  -6 11330.9 338.422   3
   0   5  -6 10535.7 335.549   3
   0   5   6 11498.3 365.553   2
   0  -5  -6 10881.5 325.777   1
   0   5  -7 18900.7 547.302   6
   0   5  -7 19393.7 580.232   7
   0   5   7 19464.5 557.841   8
   0  -5  -7 19007.0 589.236   9
   0  -5  -7 19511.6 562.160   8
   0  -5  -7 19632.2 536.572   1
   0  -5  -7 19543.0 554.535   3
   0   5  -7 18904.3 552.549   3
   0   5   7 19331.3 582.474   2
   0   5  -8 5100.33 195.247   6
   0  -5  -8 5075.23 227.462   9
   0  -5  -8 5390.73 209.103   8
   0   5   8 4966.01 198.832   8
   0   5  -8 5188.42 220.638   7
   0  -5  -8 4814.01 199.479   3
   0   5  -8 5231.73 203.929   3
   0  -5  -8 5082.59 182.612   1
   0   5   8 5218.85 224.253   2
   0   5  -9 3639.00 158.012   6
   0  -5  -9 3707.70 126.743   6
   0   5   9 3456.52 159.322   8
   0  -5  -9 3468.46 174.470  10
   0   5  -9 3460.16 179.602   7
   0  -5   9 3575.42 117.173   8
   0  -5  -9 3468.86 188.329   9
   0  -5  -9 3558.77 167.245   3
   0   5   9 3559.00 183.737   2
   0  -5  -9 3657.65 145.682   1
   0   5  -9 3558.79 166.530   3
   0  -5 -10 87.9471 21.1345   6
   0   5 -10 70.4893 28.8519   6
   0   5  10 152.901 39.0998   8
   0   5 -10 98.8098 39.3936   7
   0  -5 -10 82.9129 36.3741  10
   0  -5 -10 100.420 42.1534   9
   0  -5  10 109.279 39.5647  10
   0  -5  10 152.316 21.0855   8
   0  -5 -10 82.5094 27.2787   1
   0   5 -10 66.8743 37.6347   3
   0  -5 -10 82.7434 36.2752   3
   0   5  10 94.7091 43.2159   2
   0  -5 -11 542.944 46.4680   6
   0  -5  11 518.087 63.0150  10
   0   5 -11 475.874 73.2881   7
   0  -5 -11 458.407 69.4238  10
   0   5  11 562.074 63.6929   8
   0  -5  11 586.831 38.8649   8
   0   5 -11 668.565 76.2031   3
   0  -5  11 580.951 76.2241   2
   0  -5 -11 508.519 68.6010   3
   0   5  11 514.441 76.4057   2
   0  -5 -11 488.097 51.6554   1
   0  -5 -12 331.930 39.3665   6
   0   5  12 327.880 53.8703   8
   0  -5 -12 258.569 56.6661  10
   0  -5  12 315.588 32.0979   8
   0   5 -12 382.093 66.3658   7
   0  -5 -12 336.696 64.1308   3
   0   5  12 268.185 63.6390   2
   0  -5 -12 291.967 41.5527   1
   0  -5  12 386.311 68.4307   2
   0   5 -12 450.861 68.7458   3
   0  -5 -13 624.663 53.8421   6
   0   5  13 519.227 86.8067   2
   0  -5 -13 509.074 76.8941   3
   0   5 -13 489.727 75.5306   3
   0  -5 -13 735.227 62.8194   1
   0  -5  13 599.487 87.6342   2
   0   5 -13 578.592 82.8386   7
   0  -5  13 546.832 41.9488   8
   0   5 -14 606.918 86.7649   3
   0  -5 -14 918.002 102.749   3
   0   5  14 875.374 110.092   2
   0  -5  14 889.598 106.338   2
   0   5 -14 938.911 105.246   7
   0  -5  14 809.987 50.5119   8
   0   5 -15 225.370 62.8141   3
   0   5  15 265.989 75.1429   2
   0  -5  15 91.8881 56.3781   2
   0  -5 -15 157.744 56.4644   3
   0  -5 -15 145.593 49.9665   7
   0   5 -15 132.732 55.1066   7
   0  -5 -16 26.2010 57.3366   3
   0   5  16-30.0344 61.4804   2
   0  -5  16 14.0618 57.5691   2
   0   5 -16 51.1070 61.4692   3
   0   5 -16-12.6117 51.6322   7
   0   5 -17 2096.79 175.064   3
   0  -5  17 2770.89 205.766   2
   0   5  17 2538.17 206.382   2
   0  -5 -17 2462.60 190.324   3
   0   5 -17 2582.91 187.913   7
   0   5 -18 40.5263 60.3508   7
   0  -6   0 124925. 3101.45   6
   0  -6   0 119556. 3117.33   8
   0  -6   0 127451. 3120.40   7
   0   6   0 126977. 3105.07   6
   0  -6   1 36818.1 938.469   6
   0  -6   1 36551.1 945.379   8
   0   6   1 36032.6 953.083   8
   0  -6   1 37588.9 957.704   7
   0  -6  -1 36047.0 926.336   6
   0   6   1 36511.9 931.830   6
   0   6  -1 37239.8 940.316   6
   0  -6  -1 36963.6 947.041   7
   0   6   1 36265.3 949.031   7
   0  -6   2 1014.77 54.5104   6
   0   6  -2 906.414 40.1301   3
   0  -6  -2 1132.72 70.2380   2
   0  -6  -2 965.906 42.1173   3
   0   6   2 914.470 59.4230   8
   0  -6   2 928.366 62.1162   7
   0  -6   2 1009.28 51.5216   8
   0   6   2 930.442 54.9388   7
   0   6   2 974.270 46.1723   6
   0  -6  -2 1114.61 56.8199   7
   0  -6  -2 915.521 40.7315   6
   0  -6   3 10135.6 292.293   6
   0   6  -3 9731.42 275.252   3
   0  -6  -3 9822.58 311.615   2
   0  -6  -3 9613.41 275.070   3
   0   6   3 9993.70 299.925   1
   0  -6  -3 10130.0 306.219   8
   0  -6   3 10374.4 313.448   7
   0   6   3 10074.9 305.101   8
   0   6  -3 10168.5 310.764   7
   0   6   3 9795.31 291.298   7
   0  -6  -3 9796.38 286.572   7
   0  -6  -3 9621.86 263.260   6
   0  -6   4 14.6170 14.2406   6
   0   6   4 33.1543 22.6287   2
   0  -6  -4 37.0505 16.8981   3
   0   6   4 46.2469 18.7879   1
   0   6  -4 16.7177 15.5546   3
   0  -6  -4 24.7856 25.0579   2
   0  -6  -4 22.9537 19.6766   8
   0  -6  -4 15.4979 17.0786   7
   0  -6  -4 20.2535 9.95457   6
   0   6  -4 5.08286 18.1719   7
   0   6  -5 8736.08 282.643   6
   0   6  -5 9000.40 279.455   3
   0  -6  -5 9437.47 280.811   3
   0   6   5 9406.88 314.498   2
   0   6   5 9034.23 291.945   1
   0  -6  -5 9295.32 300.179   8
   0   6  -5 9248.31 307.779   7
   0  -6  -5 9244.89 257.427   6
   0  -6  -5 9042.04 277.266   7
   0   6  -6 818.656 60.8636   6
   0   6   6 744.370 62.7026   1
   0   6   6 753.725 71.3034   2
   0  -6  -6 720.491 56.6983   3
   0   6  -6 668.311 55.2455   3
   0   6  -6 631.192 64.3521   7
   0  -6   6 668.717 69.7229   7
   0   6   6 832.981 66.2921   8
   0  -6  -6 754.422 63.6079   8
   0  -6  -6 680.957 71.4522   9
   0  -6  -6 671.748 53.0938   7
   0   6  -7 12464.2 383.075   6
   0  -6  -7 12297.8 384.401   3
   0   6  -7 12812.5 386.184   3
   0   6   7 12345.4 415.384   2
   0   6   7 13091.3 397.212   8
   0  -6  -7 12812.6 427.299   9
   0   6  -7 12430.3 411.523   7
   0  -6  -7 12524.2 398.240   8
   0  -6  -7 12255.8 374.590   7
   0   6  -8 6422.19 238.275   6
   0  -6  -8 6774.55 278.469   9
   0   6   8 6860.87 250.792   8
   0  -6  -8 6850.02 255.571   8
   0   6  -8 7111.27 271.563   7
   0   6  -8 7133.34 249.819   3
   0  -6  -8 6438.52 244.177   3
   0  -6  -8 6447.12 225.445   1
   0   6   8 7286.39 278.791   2
   0  -6  -9 45.8615 16.3207   6
   0   6  -9 28.6365 25.0926   6
   0  -6  -9 48.4260 35.6940   9
   0  -6   9 52.4416 12.7386   8
   0   6   9 58.0094 33.0987   8
   0   6  -9 25.6597 31.5267   7
   0  -6  -9 58.4647 25.4365   1
   0   6  -9 52.4166 29.8691   3
   0   6   9 18.0898 32.3426   2
   0  -6  -9 53.1192 34.6080   3
   0  -6 -10 640.303 43.8473   6
   0  -6 -10 708.075 86.8319   9
   0   6 -10 555.632 72.2955   7
   0  -6 -10 621.067 72.7941  10
   0   6  10 609.405 68.7060   8
   0  -6  10 613.920 35.4329   8
   0   6  10 563.483 77.9743   2
   0  -6 -10 667.744 57.1463   1
   0  -6 -10 603.441 69.0740   3
   0   6 -10 557.729 67.0210   3
   0  -6 -11 4425.97 152.100   6
   0  -6  11 4301.16 135.699   8
   0  -6 -11 4333.40 215.031  10
   0  -6  11 4381.36 192.265  10
   0  -6 -11 4520.34 236.404   9
   0   6  11 4486.42 197.542   8
   0   6 -11 4005.72 211.132   7
   0   6  11 4214.92 224.182   2
   0   6 -11 4508.76 207.682   3
   0  -6 -11 4295.31 206.932   3
   0  -6 -12 195.851 31.4538   6
   0   6  12 127.917 51.0700   2
   0  -6  12 184.251 57.9905   2
   0   6 -12 211.383 53.3783   3
   0  -6 -12 140.409 50.3524   3
   0  -6  12 148.410 20.8979   8
   0  -6 -12 291.331 63.6016  10
   0   6 -12 210.801 57.4321   7
   0  -6  13 1432.49 124.906   2
   0   6 -13 1381.87 117.524   3
   0   6  13 1214.64 127.083   2
   0  -6 -13 1319.87 116.001   3
   0  -6 -13 1366.94 120.950  10
   0  -6  13 1252.31 57.8075   8
   0   6 -13 1254.47 118.844   7
   0  -6 -14 123.443 57.6109   3
   0  -6  14 12.1281 50.8409   2
   0   6  14 40.2960 50.9315   2
   0   6 -14 109.597 54.5340   3
   0   6 -14 47.2358 44.7825   7
   0   6  15 14.3615 54.4344   2
   0  -6  15-26.4398 54.1223   2
   0   6 -15-11.8844 46.2798   3
   0  -6 -15 24.4005 46.2427   3
   0   6 -15 12.3965 46.9866   7
   0   6  16 76.4717 61.1901   2
   0  -6  16 155.565 69.2762   2
   0  -6 -16 105.374 60.0881   3
   0   6 -16 268.726 75.0344   3
   0   6 -16 103.531 56.7307   7
   0  -6 -17 112.822 64.2602   3
   0  -6  17 30.0861 64.4692   2
   0   6 -17 54.7072 56.0124   3
   0   6 -17 53.8475 53.8051   7
   0   6 -18 821.653 114.458   7
   0   6 -19 167.752 75.0470   5
   0   7   0 7.45883 14.3974   6
   0  -7   0 20.3619 12.1301   6
   0  -7   0 10.6031 15.7899   8
   0  -7   0-3.49124 16.7984   7
   0   7   0 11.1011 18.9924   7
   0  -7   1 24562.7 642.854   6
   0  -7   1 24995.4 663.533   7
   0  -7   1 23970.9 650.669   8
   0  -7  -1 24594.1 653.148   7
   0   7   1 23902.3 657.738   8
   0  -7  -1 24206.3 629.829   6
   0   7   1 24380.7 637.194   6
   0   7   1 25252.7 657.245   7
   0   7  -1 23829.5 644.001   6
   0  -7   2 24728.5 655.580   6
   0  -7  -2 24908.4 629.093   3
   0   7  -2 23747.0 626.572   3
   0  -7   2 25076.1 653.654   8
   0   7   2 25790.4 674.992   8
   0  -7   2 23991.1 674.695   7
   0   7  -2 24879.8 656.539   6
   0   7   2 24721.1 662.249   7
   0   7   2 24576.8 640.848   6
   0  -7  -2 24535.4 632.368   6
   0  -7  -2 25506.3 659.230   7
   0  -7   3 94.6177 21.6009   6
   0  -7  -3 88.1864 31.1835   2
   0  -7  -3 87.1691 16.6285   3
   0   7  -3 149.920 19.1343   3
   0   7   3 115.222 27.3354   1
   0  -7  -3 79.8676 24.9501   8
   0  -7   3 60.0176 24.9970   7
   0  -7   3 111.842 19.2889   8
   0   7   3 95.2442 26.9873   8
   0  -7  -3 106.182 14.2059   6
   0   7   3 105.944 24.5448   7
   0   7  -3 99.4621 29.2356   7
   0  -7  -3 92.6459 22.9621   7
   0   7   3 79.7377 16.9432   6
   0  -7   4 1566.33 82.5907   6
   0   7  -4 1452.75 69.3132   3
   0   7   4 1563.30 87.8829   1
   0  -7  -4 1445.69 90.8635   2
   0  -7  -4 1483.05 70.0082   3
   0   7  -4 1389.48 89.4565   7
   0  -7   4 1346.67 90.8910   7
   0  -7  -4 1688.88 93.0160   8
   0  -7  -4 1373.22 55.1662   6
   0  -7  -4 1549.72 76.9045   7
   0   7   5 671.357 67.2297   2
   0   7   5 601.785 55.6394   1
   0  -7  -5 592.408 46.1989   3
   0   7  -5 520.603 44.2363   3
   0   7  -5 633.993 60.6674   7
   0  -7  -5 620.014 57.7985   8
   0  -7  -5 562.038 47.5961   7
   0  -7  -5 560.364 33.3931   6
   0   7  -6 3226.47 139.436   6
   0   7   6 3084.96 160.038   2
   0  -7  -6 3438.23 136.250   3
   0   7   6 3123.31 145.938   1
   0   7  -6 3402.64 135.057   3
   0  -7  -6 3361.72 168.459   9
   0  -7  -6 2801.24 143.443   8
   0   7   6 3125.47 147.310   8
   0   7  -6 3234.68 157.165   7
   0  -7  -6 3078.42 109.600   6
   0  -7  -6 3079.41 129.128   7
   0   7  -7 4735.88 184.839   6
   0   7   7 5206.53 220.565   2
   0  -7  -7 4414.51 180.213   3
   0   7   7 4815.32 196.662   1
   0   7  -7 4735.84 183.435   3
   0   7   7 4839.76 196.927   8
   0   7  -7 4684.01 207.326   7
   0  -7  -7 4903.65 221.587   9
   0  -7  -7 5040.26 203.500   8
   0  -7  -7 4350.83 170.793   7
   0  -7  -7 4739.06 158.347   6
   0   7  -8 1745.44 102.358   6
   0   7   8 1704.21 122.615   2
   0   7  -8 1676.96 101.834   3
   0  -7  -8 1659.48 103.046   3
   0   7  -8 1456.10 110.290   7
   0   7   8 1975.17 114.876   8
   0  -7  -8 1590.21 122.368   9
   0  -7  -8 1970.66 117.380   8
   0  -7  -8 1652.47 93.0358   7
   0  -7  -9 2691.18 96.0802   6
   0   7  -9 2689.97 142.094   3
   0  -7  -9 2498.53 138.512   3
   0   7   9 2987.17 168.705   2
   0   7  -9 2734.57 158.225   7
   0  -7  -9 2508.81 144.531   8
   0  -7  -9 2837.90 171.890   9
   0   7   9 2924.81 148.494   8
   0  -7  -9 2518.19 125.337   7
   0  -7 -10 670.171 42.4164   6
   0   7 -10 562.663 75.2409   7
   0   7  10 626.704 69.8520   8
   0  -7 -10 649.734 87.0247   9
   0  -7  10 572.302 32.3363   8
   0   7  10 596.661 82.4942   2
   0   7 -10 588.427 65.9583   3
   0  -7 -10 536.756 66.9889   3
   0  -7 -11 867.502 52.7161   6
   0  -7 -11 903.156 101.103   9
   0   7 -11 879.540 95.8195   7
   0  -7 -11 846.063 93.1734  10
   0  -7  11 798.713 38.5058   8
   0   7  11 623.476 91.8114   2
   0   7 -11 926.989 88.4262   3
   0  -7 -11 910.487 89.3664   3
   0  -7 -12 1211.26 68.5498   6
   0  -7 -12 1535.63 119.035   3
   0   7  12 1439.44 133.175   2
   0   7 -12 1448.68 114.721   3
   0  -7 -12 1531.15 125.121  10
   0  -7  12 1343.84 52.2463   8
   0  -7 -12 1381.23 132.242   9
   0   7 -12 1179.59 116.021   7
   0   7  13-25.7510 53.9534   2
   0  -7 -13 20.4629 39.8438   3
   0   7 -13 19.9815 37.8688   3
   0  -7  13 67.6105 46.1336   2
   0   7 -13 11.5532 38.6200   7
   0  -7 -13 22.2980 39.8421  10
   0  -7  13 8.33738 10.0976   8
   0   7 -14 1021.61 106.477   3
   0   7  14 894.728 113.379   2
   0  -7  14 757.542 99.9318   2
   0  -7 -14 880.251 102.554   3
   0  -7 -14 934.422 110.024  10
   0   7 -14 741.366 104.625   7
   0  -7 -15-12.2397 52.4414   3
   0   7 -15-11.8856 53.0919   3
   0  -7  15 13.2200 51.4812   2
   0   7  15 58.6935 60.0728   2
   0   7 -15-12.7580 49.6818   7
   0  -7  16 170.750 76.3768   2
   0  -7 -16 52.8224 57.9340   3
   0   7  16 202.700 77.6610   2
   0   7 -16 179.035 71.4590   3
   0   7 -16 280.714 74.6853   7
   0   7 -17 27.3462 59.8816   3
   0  -7 -17 99.3061 63.4072   3
   0   7 -17 152.775 67.9952   7
   0   7 -18 204.672 71.5297   5
   0   7 -18 186.506 67.9906   7
   0   7 -19 569.447 97.9071   5
   0  -8   0 840.997 49.1981   6
   0  -8   0 735.877 56.3551   7
   0  -8   0 847.019 59.2637   8
   0   8   0 899.544 52.6488   6
   0   8   0 824.724 59.5976   7
   0  -8  -1 2391.99 91.4202   6
   0  -8   1 2596.78 102.070   6
   0   8   1 2736.14 116.229   8
   0  -8   1 2669.34 118.593   7
   0  -8   1 2599.13 110.123   8
   0  -8  -1 2395.91 107.626   7
   0   8   1 2454.66 110.785   7
   0   8   1 2586.19 99.4685   6
   0   8  -1 2546.69 104.234   6
   0  -8   2 11212.5 319.605   6
   0  -8  -2 10649.1 287.862   3
   0   8  -2 10608.0 286.063   3
   0   8   2 10864.9 335.737   8
   0  -8   2 11295.3 342.726   7
   0  -8   2 10651.5 317.105   8
   0  -8  -2 10755.2 295.922   6
   0   8   2 10985.8 327.591   7
   0  -8  -2 11379.5 323.577   7
   0   8  -2 10685.8 319.186   6
   0   8   2 10683.7 305.207   6
   0  -8   3 424.251 41.4184   6
   0  -8  -3 432.440 31.3778   3
   0   8  -3 508.232 32.3918   3
   0  -8  -3 451.431 53.9461   2
   0   8   3 468.810 47.6109   1
   0  -8   3 419.259 35.9690   8
   0  -8  -3 437.814 50.1479   8
   0  -8   3 484.336 52.6984   7
   0   8   3 478.739 50.7068   8
   0  -8  -3 470.799 43.1470   7
   0  -8  -3 470.249 28.8075   6
   0   8  -3 556.403 47.5073   6
   0   8   3 489.550 35.4902   6
   0   8   3 410.041 43.3172   7
   0  -8   4 352.834 40.7426   6
   0   8  -4 321.955 31.8906   3
   0  -8  -4 314.683 31.3376   3
   0   8   4 387.516 46.2961   1
   0  -8  -4 370.813 51.3178   2
   0  -8   4 251.585 44.2417   7
   0   8   4 335.399 45.0113   8
   0  -8  -4 343.987 45.4873   8
   0  -8   4 348.105 31.2891   8
   0   8   4 376.417 42.0729   7
   0  -8  -4 348.346 38.1982   7
   0   8  -4 296.519 43.3142   7
   0  -8  -4 292.324 22.1425   6
   0  -8  -5 4673.87 198.567   2
   0   8  -5 4531.82 165.978   3
   0  -8  -5 4909.72 169.688   3
   0   8   5 5115.89 196.440   1
   0   8  -5 5029.00 204.617   7
   0  -8  -5 5003.99 198.958   8
   0  -8  -5 4686.41 171.358   7
   0  -8  -5 4804.77 142.947   6
   0   8  -6 827.819 59.4109   3
   0  -8  -6 692.975 55.5919   3
   0   8   6 786.049 79.0475   2
   0   8   6 785.809 68.8822   1
   0  -8  -6 781.874 69.5753   8
   0   8   6 789.269 69.5078   8
   0   8  -6 847.308 78.3458   7
   0  -8  -6 774.134 41.3676   6
   0  -8  -6 742.492 57.5678   7
   0   8   7 1418.01 111.280   2
   0   8   7 1392.68 97.3951   1
   0   8  -7 1329.48 85.1658   3
   0  -8  -7 1332.65 85.5526   3
   0   8   7 1506.42 100.844   8
   0  -8  -7 1462.11 101.606   8
   0  -8   7 1510.57 112.097   7
   0  -8  -7 1638.22 120.171   9
   0   8  -7 1502.59 108.937   7
   0  -8  -7 1502.33 66.4119   6
   0   8  -7 1511.10 93.5042   6
   0  -8  -7 1487.52 84.1718   7
   0   8   8 774.174 75.6599   1
   0   8   8 1151.09 101.497   2
   0  -8  -8 1016.21 79.1855   3
   0   8  -8 981.236 76.7064   3
   0  -8  -8 852.239 80.5425   8
   0   8   8 1139.02 88.2910   8
   0  -8  -8 1032.53 101.301   9
   0   8  -8 829.815 85.1125   7
   0  -8  -8 1001.12 56.8823   6
   0   8  -8 1078.79 80.9235   6
   0  -8  -8 1058.87 72.7603   7
   0  -8  -9 342.036 51.7541   3
   0   8  -9 369.797 52.9735   3
   0   8   9 403.231 67.2681   2
   0  -8  -9 246.830 60.4068   9
   0  -8  -9 325.740 57.3825   8
   0   8  -9 368.793 64.3022   7
   0   8   9 324.208 55.6538   8
   0  -8  -9 286.867 41.2493   7
   0  -8  -9 320.154 37.0672   6
   0  -8 -10 1938.13 78.3918   6
   0   8 -10 1963.86 123.805   3
   0   8  10 2035.82 148.358   2
   0  -8 -10 2262.35 132.884   3
   0   8 -10 2083.75 143.260   7
   0  -8 -10 2128.45 156.957   9
   0  -8  10 2019.03 68.2351   8
   0  -8 -10 1971.77 110.455   7
   0  -8 -11 17.8190 16.7276   6
   0  -8 -11 25.5219 33.1369   3
   0   8  11 23.2272 49.7641   2
   0   8 -11 99.9836 40.7771   3
   0   8 -11-10.6036 40.1976   7
   0  -8  11 35.6684 9.09945   8
   0  -8 -11 74.1615 51.7988   9
   0  -8 -11 20.6991 36.9917  10
   0  -8 -11 5.92607 29.9577   7
   0   8  12 919.526 111.688   2
   0   8 -12 1042.54 98.5981   3
   0  -8 -12 954.938 96.1670   3
   0  -8 -12 1085.36 111.548  10
   0   8 -12 1204.57 116.580   7
   0  -8 -12 1134.52 121.701   9
   0  -8 -12 984.714 83.0157   7
   0   8 -13 2629.51 163.211   3
   0  -8 -13 2356.47 157.238   3
   0   8 -13 2386.94 168.271   7
   0  -8 -13 2056.41 156.900  10
   0  -8  14 4694.24 250.511   2
   0  -8 -14 4720.56 244.544   3
   0   8  14 5013.26 274.148   2
   0   8 -14 5015.40 247.395   3
   0   8 -14 4923.82 258.747   7
   0  -8 -14 4738.09 253.061  10
   0  -8  15 132.003 60.1384   2
   0  -8 -15-12.2728 56.9789   3
   0   8 -15 71.2912 57.1704   3
   0   8  15 105.294 63.0369   2
   0  -8 -15 38.3049 51.0209  10
   0   8 -15-13.1965 45.6688   7
   0  -8 -16 145.631 66.9584   3
   0   8 -16 89.4572 60.4699   3
   0  -8  16 56.8962 63.5912   2
   0   8  16 159.308 69.7726   2
   0   8 -16 96.2956 57.7036   7
   0   8 -17 1014.09 121.765   3
   0   8 -17 823.828 106.457   5
   0   8 -17 1213.32 133.513   7
   0   8 -18 296.493 76.0143   5
   0  -9   0 2.89090 13.1697   6
   0  -9   0-9.15532 19.1823   8
   0  -9   0 27.1736 25.5899   7
   0   9   0 19.4459 21.2774   7
   0   9   0 6.52031 16.7319   6
   0  -9  -1 221.292 26.2033   6
   0  -9   1 237.832 17.4786   5
   0  -9   1 218.431 28.3251   6
   0   9  -1 282.962 33.8921   6
   0  -9   1 227.890 33.1128   8
   0  -9  -1 228.551 35.6597   8
   0  -9   1 175.337 34.1514   7
   0   9   1 255.828 36.4069   7
   0  -9  -1 193.649 34.2938   7
   0   9   1 211.784 29.0243   6
   0   9  -1 178.197 35.6608   7
   0  -9   2 4078.95 149.780   6
   0  -9   2 4217.17 153.328   8
   0  -9  -2 4005.36 154.151   7
   0   9   2 3903.70 162.412   8
   0  -9   2 4157.04 169.866   7
   0   9   2 3783.26 156.191   7
   0   9  -2 3892.29 149.577   6
   0   9   2 3951.69 139.449   6
   0  -9  -2 4019.45 129.991   6
   0  -9   3 1349.68 79.4698   6
   0   9   3 1617.71 94.6274   1
   0  -9  -3 1404.23 96.4632   2
   0  -9  -3 1532.43 64.9568   3
   0   9  -3 1455.42 62.8704   3
   0  -9   3 1526.71 98.3214   7
   0   9   3 1499.91 93.2885   8
   0  -9   3 1641.15 80.1749   8
   0   9  -3 1645.67 86.8125   6
   0   9   3 1630.12 90.1197   7
   0  -9  -3 1612.35 62.9268   6
   0   9   3 1540.38 71.2607   6
   0  -9  -3 1695.32 86.7705   7
   0  -9   4 1858.81 97.4820   6
   0  -9  -4 1894.53 112.737   2
   0   9   4 1912.55 107.356   1
   0   9  -4 1707.18 77.5632   3
   0  -9  -4 1732.76 78.9556   3
   0  -9  -4 1927.20 110.911   8
   0   9   4 1900.78 109.638   8
   0  -9   4 1688.27 110.515   7
   0   9  -4 1931.35 112.727   7
   0  -9   4 1872.66 84.2954   8
   0  -9  -4 1902.29 93.9161   7
   0   9   4 1759.04 97.1085   7
   0   9  -4 1837.49 96.3408   6
   0  -9  -4 1826.07 67.2598   6
   0   9  -5 256.687 18.6982   5
   0  -9  -5 246.517 31.9008   3
   0   9   5 137.036 33.8596   1
   0   9  -5 199.473 30.1887   3
   0  -9  -5 261.791 49.1745   2
   0  -9   5 271.505 51.5092   7
   0  -9  -5 172.253 37.8539   8
   0  -9   5 236.444 28.6589   8
   0   9  -5 242.617 41.6960   7
   0  -9  -5 241.675 33.7676   7
   0  -9  -5 226.045 19.8785   6
   0  -9  -6 1815.73 92.7341   3
   0   9  -6 1764.10 91.4058   3
   0   9   6 1845.91 111.105   1
   0  -9   6 1720.31 74.6394   8
   0  -9  -6 1584.19 108.103   8
   0   9  -6 1782.96 116.245   7
   0  -9  -6 1828.61 94.3842   7
   0  -9  -6 1739.64 65.0417   6
   0   9  -7 173.702 38.1367   6
   0  -9  -7 135.369 31.3546   3
   0   9  -7 137.015 33.7632   3
   0   9   7 73.7149 36.9434   2
   0   9   7 129.873 36.5937   1
   0   9   7 155.363 41.0033   8
   0  -9  -7 106.262 35.3695   8
   0  -9  -7 151.524 30.8519   7
   0  -9  -7 105.563 17.3873   6
   0   9  -7 158.635 41.6446   7
   0   9  -8 411.564 51.3245   3
   0   9   8 420.101 62.1590   1
   0   9   8 497.068 71.7233   2
   0  -9  -8 348.042 48.9397   3
   0  -9  -8 321.157 59.9196  10
   0  -9  -8 389.869 58.4218   8
   0   9   8 438.926 60.9761   8
   0  -9  -8 585.663 80.4273   9
   0  -9  -8 367.673 31.9741   6
   0  -9  -8 385.238 44.7647   7
   0   9  -8 468.197 66.5661   7
   0  -9  -9 362.218 51.1675   3
   0   9   9 256.990 61.6273   2
   0   9  -9 301.371 46.8371   3
   0  -9  -9 302.153 56.5550   8
   0  -9  -9 314.384 69.1012   9
   0  -9  -9 253.306 30.3036   6
   0  -9  -9 225.139 39.4405   7
   0   9  -9 280.986 59.0980   7
   0  -9 -10 409.652 29.6268   6
   0  -9 -10 359.984 58.3439   3
   0   9  10 241.190 62.2080   2
   0   9 -10 292.486 51.8010   3
   0   9 -10 341.813 64.7296   7
   0  -9 -10 347.084 38.4872   6
   0  -9 -10 343.131 48.7608   7
   0  -9 -11 1916.43 78.6537   6
   0   9  11 2148.80 161.920   2
   0  -9 -11 1895.21 128.533   3
   0   9 -11 2051.42 132.447   3
   0  -9 -11 2398.42 171.545   9
   0   9 -11 2428.06 161.065   7
   0  -9 -11 2030.25 99.4867   6
   0  -9 -11 2150.80 117.267   7
   0   9 -12 925.466 93.3148   3
   0  -9 -12 835.523 91.3817   3
   0   9  12 731.324 106.422   2
   0  -9 -12 896.022 102.700  10
   0  -9 -12 988.391 117.569   9
   0  -9 -12 875.552 77.6113   7
   0  -9 -12 821.818 64.5746   6
   0   9 -12 773.092 97.5983   7
   0   9 -13 294.290 63.8002   3
   0  -9 -13 198.399 57.1227   3
   0   9  13 304.754 84.1912   2
   0  -9 -13 304.784 86.2577   9
   0  -9 -13 362.665 77.4057  10
   0   9 -13 222.827 60.9294   7
   0   9 -14 77.2001 47.2874   3
   0   9  14 29.4276 54.2292   2
   0  -9 -14 136.552 61.0241   3
   0  -9 -14 38.1871 48.2815  10
   0   9 -14 117.032 58.1143   7
   0   9  15 124.651 69.6383   2
   0  -9 -15 74.0400 55.1692   3
   0   9 -15 118.808 62.8356   3
   0  -9  15 106.816 58.4820   2
   0  -9 -15 92.9087 61.6563  10
   0   9 -15 54.5087 59.6855   7
   0  -9  16-14.2107 59.5492   2
   0   9  16-65.8223 65.7471   2
   0  -9 -16 13.2758 56.8820   3
   0   9 -16-38.3560 52.3450   3
   0   9 -16-10.3608 47.1993   5
   0   9 -16 70.9773 60.8223   7
   0   9 -17 68.5425 64.8167   3
   0   9 -17 33.3379 51.6017   5
   0   9 -17 59.1196 61.9454   7
   0 -10   0 25.4258 15.5723   6
   0 -10   0 37.0622 13.6572   5
   0 -10   0 82.2764 26.7994   8
   0  10   0 44.3699 24.2872   6
   0 -10   0-5.05150 24.7312   7
   0  10   0 43.4609 25.2317   7
   0 -10   1 764.713 34.9530   5
   0 -10   1 711.276 51.7230   6
   0 -10  -1 750.517 47.7708   6
   0 -10   1 807.122 67.3286   7
   0 -10  -1 725.018 60.1929   7
   0 -10  -1 788.371 66.1024   8
   0 -10   1 762.654 60.8239   8
   0  10  -1 732.212 64.4684   7
   0  10  -1 748.580 55.8680   6
   0  10   1 731.115 61.5600   7
   0  10   1 872.904 56.3230   6
   0 -10   2 108.569 26.2771   6
   0  10  -2 109.709 27.5623   6
   0 -10  -2 97.8562 17.8949   6
   0  10  -2 121.581 14.3804   4
   0 -10  -2 91.5993 13.0247   4
   0 -10   2 122.116 34.1617   7
   0 -10   2 105.332 27.5648   8
   0  10   2 112.806 31.2055   8
   0  10   2 124.555 23.9261   6
   0  10   2 98.0186 28.1505   7
   0 -10  -2 67.7570 23.6690   7
   0 -10   3 23345.3 640.622   6
   0  10  -3 22208.8 600.225   3
   0 -10  -3 24058.8 681.231   2
   0 -10  -3 22860.8 603.521   3
   0  10   3 22951.0 660.886   1
   0 -10   3 22978.4 669.948   7
   0  10   3 23119.5 661.518   8
   0 -10   3 23448.8 634.970   8
   0 -10  -3 23394.4 602.646   6
   0  10   3 24103.0 654.258   7
   0  10  -3 23161.5 641.916   6
   0  10   3 23326.5 620.251   6
   0 -10  -3 23620.0 642.722   7
   0 -10   4 860.403 66.5769   6
   0  10  -4 862.948 51.6657   3
   0  10   4 1035.84 80.5390   1
   0 -10  -4 908.509 53.9249   3
   0 -10  -4 941.829 82.3467   2
   0  10   4 1064.15 82.3976   8
   0 -10   4 945.157 60.2918   8
   0 -10   4 1093.48 86.5166   7
   0 -10  -4 941.680 79.8336   8
   0  10  -4 992.337 70.1777   6
   0  10   4 920.200 54.3150   6
   0 -10  -4 803.561 62.6218   7
   0  10   4 898.746 68.2598   7
   0 -10  -4 969.351 45.1438   6
   0  10  -5 5410.82 184.228   3
   0  10   5 5552.47 223.544   1
   0 -10  -5 5311.87 185.188   3
   0 -10  -5 5323.56 228.324   2
   0  10  -5 5924.21 235.657   7
   0 -10  -5 5698.07 229.034   8
   0  10   5 5906.99 226.643   8
   0 -10   5 5647.42 235.251   7
   0 -10   5 5496.81 183.050   8
   0 -10  -5 5382.48 158.409   6
   0 -10  -5 5253.73 196.236   7
   0  10  -5 5336.24 206.283   6
   0  10  -6 3871.38 117.105   5
   0  10   6 3648.28 176.579   1
   0  10  -6 3770.81 149.076   3
   0 -10  -6 3760.09 150.123   3
   0 -10   6 3885.96 136.081   8
   0  10  -6 4024.94 191.073   7
   0 -10  -6 3771.28 181.941   8
   0 -10  -6 3732.13 154.228   7
   0 -10  -6 3774.48 115.613   6
   0  10  -7 3707.43 127.364   5
   0 -10  -7 3564.94 155.538   3
   0  10  -7 3823.42 157.584   3
   0  10   7 3909.86 184.346   1
   0 -10   7 3877.25 130.326   8
   0  10   7 3555.23 179.205   8
   0  10  -7 3720.90 190.670   7
   0 -10  -7 3725.11 185.650   8
   0 -10  -7 3724.82 115.184   6
   0 -10  -7 4015.83 159.141   7
   0  10   8 508.796 67.5065   1
   0 -10  -8 416.789 52.6755   3
   0  10   8 559.263 79.5982   2
   0  10  -8 354.404 47.3635   3
   0 -10  -8 441.294 64.1771   8
   0 -10   8 453.288 32.7494   8
   0 -10  -8 385.715 46.6668   7
   0 -10  -8 460.387 30.5066   6
   0  10  -8 380.651 63.3878   7
   0 -10  -9 264.703 46.7006   3
   0  10   9 316.337 69.5448   2
   0  10  -9 397.905 52.1169   3
   0  10   9 220.346 50.8971   1
   0 -10  -9 222.877 60.6023   9
   0 -10   9 288.759 24.4163   8
   0 -10  -9 311.278 58.8239   8
   0 -10  -9 464.840 72.9974  10
   0 -10  -9 257.970 40.2377   7
   0 -10  -9 270.322 26.5449   6
   0  10  -9 233.806 54.1767   7
   0 -10 -10 654.093 34.5704   6
   0 -10 -10 687.071 75.4080   3
   0  10 -10 663.139 71.8241   3
   0  10  10 555.895 87.8839   2
   0 -10 -10 828.646 102.862   9
   0 -10  10 651.359 30.6775   8
   0 -10 -10 688.662 85.8528   8
   0  10 -10 637.316 84.5891   7
   0 -10 -10 672.896 66.7449   7
   0 -10 -10 679.366 44.4900   6
   0  10 -11 445.180 66.1782   3
   0 -10 -11 508.037 70.7935   3
   0  10  11 491.106 87.7412   2
   0 -10 -11 574.592 93.7725   9
   0 -10 -11 367.340 38.5304   6
   0 -10 -11 346.709 51.6054   7
   0  10 -11 367.012 70.9529   7
   0  10  12 1125.31 131.037   2
   0 -10 -12 1068.76 105.068   3
   0  10 -12 1215.28 107.629   3
   0  10 -12 1444.35 130.558   7
   0 -10 -12 1573.80 148.714   9
   0  10 -13 1653.94 131.563   3
   0  10  13 1741.49 162.991   2
   0 -10 -13 1946.20 145.468   3
   0 -10 -13 1980.28 156.523  10
   0 -10 -13 1683.37 160.698   9
   0  10 -13 2035.40 159.487   7
   0  10 -14 41.4359 41.2217   5
   0  10  14-15.3694 54.9233   2
   0 -10 -14 34.2042 44.3990   3
   0  10 -14-43.9560 53.7722   3
   0 -10 -14 31.5531 58.1132   9
   0 -10 -14-13.2340 48.7478  10
   0  10 -14-26.9739 46.6657   7
   0  10 -15 1585.87 123.584   5
   0 -10  15 1397.93 140.327   2
   0 -10 -15 1418.10 139.068   3
   0  10 -15 1473.55 136.050   3
   0  10  15 1541.79 162.463   2
   0  10 -15 1637.32 153.233   7
   0 -10 -15 1531.10 148.426  10
   0  10 -16 441.410 78.7896   5
   0 -10  16 229.645 76.2811   2
   0  10 -16 281.552 77.9575   3
   0 -10 -16 239.790 80.2377   3
   0 -10 -16 357.745 83.2370  10
   0  10 -16 441.126 90.4149   7
   0 -11   0-10.3605 14.7966   6
   0 -11   0 4.66265 14.4299   5
   0 -11   0-5.66221 22.0497   8
   0 -11   0-11.1198 22.7623   7
   0  11   0 16.4514 22.0462   6
   0  11   0 6.02179 20.1293   7
   0  11  -1 90.5644 26.4609   6
   0 -11   1 73.5353 22.4640   6
   0 -11  -1 61.9712 18.2213   6
   0 -11   1 89.3246 25.7598   8
   0 -11  -1 84.2297 30.9174   8
   0  11   1 63.8787 26.5012   7
   0 -11   1 64.8910 30.3166   7
   0  11  -1 31.3029 24.4311   7
   0  11   1 34.5394 19.7591   6
   0 -11  -1 88.7439 30.2655   7
   0 -11   2 2761.56 119.302   6
   0  11  -2 2511.43 79.4795   4
   0 -11  -2 2519.08 98.5269   6
   0 -11  -2 2369.04 120.269   7
   0 -11  -2 2579.81 135.501   8
   0 -11   2 2474.54 134.813   7
   0 -11   2 2787.84 124.448   8
   0  11   2 2591.95 110.299   6
   0  11  -2 2499.34 135.273   7
   0  11  -2 2568.25 119.586   6
   0  11   2 2700.56 130.277   7
   0 -11  -3 1302.56 56.7403   4
   0 -11   3 1313.23 81.1255   6
   0 -11  -3 1265.79 59.9181   6
   0  11  -3 1365.77 59.4477   4
   0 -11  -3 1366.71 102.327   2
   0  11   3 1446.87 95.9616   1
   0 -11   3 1307.93 79.3253   8
   0 -11   3 1222.44 93.3779   7
   0  11   3 1344.28 92.0110   8
   0 -11  -3 1407.13 85.9314   7
   0  11  -3 1412.66 85.4649   6
   0  11   3 1376.80 72.9050   6
   0  11   3 1365.91 89.7853   7
   0 -11   4 1131.77 78.5017   6
   0 -11  -4 1160.62 62.7153   3
   0  11   4 1247.49 92.9998   1
   0 -11  -4 1347.66 102.680   2
   0  11  -4 1158.32 60.5747   3
   0 -11   4 1382.41 76.5440   8
   0  11   4 1225.45 90.3568   8
   0 -11   4 1307.29 101.379   7
   0  11   4 1237.49 67.3495   6
   0  11   4 1303.96 86.2800   7
   0 -11  -4 1291.05 55.5872   6
   0  11  -4 1135.54 80.6269   6
   0 -11  -4 1411.05 83.7032   7
   0 -11  -5 3646.92 179.087   2
   0 -11  -5 3234.83 130.395   3
   0  11  -5 3262.43 128.293   3
   0  11   5 3671.97 174.646   1
   0  11  -5 3646.35 178.824   7
   0 -11  -5 3637.56 176.374   8
   0 -11   5 3381.30 177.052   7
   0 -11   5 3463.13 134.562   8
   0  11   5 3636.52 170.283   8
   0  11   5 3557.82 159.536   7
   0 -11  -5 3653.44 149.736   7
   0  11  -5 3396.48 155.886   6
   0 -11  -5 3350.84 108.602   6
   0  11  -6 1087.20 68.9576   3
   0  11   6 1173.42 93.8181   1
   0 -11  -6 979.118 66.5590   3
   0  11  -6 1128.70 97.4135   7
   0 -11  -6 864.276 84.4638   8
   0 -11   6 959.588 94.8154   7
   0 -11   6 1048.44 61.0306   8
   0  11  -6 908.752 78.6249   6
   0 -11  -6 1109.04 75.0603   7
   0 -11  -6 1047.41 43.7760   6
   0 -11  -7 21.2081 10.2877   6
   0  11  -7 16.6295 13.9184   5
   0  11   7 24.7089 34.5166   1
   0  11  -7 45.2595 23.3501   3
   0 -11  -7 57.2104 25.4546   3
   0 -11  -7-17.3909 32.0338   8
   0 -11   7 17.9883 15.8537   8
   0  11  -7 37.3650 36.3799   7
   0 -11  -7 5.02234 24.1678   7
   0  11  -8 2093.57 86.8549   5
   0  11  -8 2140.60 114.888   3
   0  11   8 2205.93 140.217   1
   0 -11  -8 1993.74 113.418   3
   0  11  -8 2279.79 148.753   7
   0 -11  -8 1690.11 128.534   8
   0 -11   8 1878.87 80.9770   8
   0 -11  -8 2048.59 67.8765   6
   0 -11  -8 2182.04 112.371   7
   0  11  -9 817.940 56.4881   5
   0 -11  -9 840.005 33.7298   6
   0 -11  -9 790.351 75.2827   3
   0  11  -9 829.026 75.3108   3
   0  11   9 707.852 87.6305   1
   0 -11  -9 998.685 101.502  10
   0 -11  -9 931.051 95.5816   8
   0  11  -9 862.728 96.9081   7
   0 -11   9 793.578 43.4479   8
   0 -11  -9 893.992 38.6175   6
   0 -11  -9 819.798 70.7187   7
   0 -11 -10 1309.83 48.3672   6
   0  11 -10 1436.17 82.7019   5
   0  11  10 1189.49 126.717   2
   0  11 -10 1586.57 107.580   3
   0 -11 -10 1131.46 95.1901   3
   0  11 -10 1451.10 125.997   7
   0 -11 -10 1233.83 113.397   8
   0 -11 -10 1353.92 131.667   9
   0 -11  10 1362.96 51.0964   8
   0 -11 -10 1378.23 55.1613   6
   0 -11 -10 1496.22 94.4665   7
   0  11 -11 1501.67 90.8239   5
   0  11  11 1225.83 133.511   2
   0 -11 -11 1216.58 104.473   3
   0  11 -11 1576.35 114.553   3
   0 -11 -11 1571.69 145.748   9
   0  11 -11 1236.14 125.578   7
   0 -11 -11 1382.43 95.1070   7
   0  11 -12 801.671 74.7398   5
   0 -11 -12 914.217 96.6849   3
   0  11 -12 896.527 93.2458   3
   0  11  12 814.516 114.705   2
   0 -11 -12 920.159 119.316   9
   0  11 -12 848.581 107.031   7
   0  11 -13 145.361 44.3673   5
   0 -11 -13 198.396 64.7709   3
   0  11 -13 50.5378 49.6422   3
   0  11  13 105.814 64.9060   2
   0 -11 -13 262.936 74.4050  10
   0 -11 -13 387.644 86.6144   9
   0  11 -13 359.808 79.0866   7
   0  11 -14 46.2460 38.9538   5
   0  11 -14 10.9909 44.9977   3
   0  11  14-15.9656 62.1735   2
   0 -11 -14-11.3924 51.8977   3
   0 -11 -14 41.1672 49.0385  10
   0 -11 -14 16.2578 61.6229   9
   0  11 -14-13.9386 51.3441   7
   0  11 -15 305.383 63.7158   5
   0  11 -15 237.826 73.1009   3
   0  11  15 268.861 83.8201   2
   0 -11 -15 173.098 64.7132   3
   0 -11 -15 301.888 78.3724  10
   0  11 -15 262.101 76.1123   7
   0 -11 -16 161.332 62.4673   3
   0  11 -16 103.140 62.0829   3
   0  11 -16 60.5432 62.0229   7
   0 -12   0 2206.95 89.3448   5
   0 -12   0 2258.19 102.625   6
   0 -12   0 2403.82 127.079   8
   0 -12   0 2457.43 127.961   7
   0  12   0 2583.09 134.825   7
   0  12   0 2326.72 111.495   6
   0 -12  -1 16.7179 15.5220   6
   0 -12   1 8.40077 17.1969   6
   0 -12   1-11.6433 22.0663   8
   0 -12  -1 19.6861 26.8653   8
   0 -12   1-12.8029 26.2078   7
   0 -12  -1 11.4929 23.5263   7
   0  12  -1 13.7772 23.0271   7
   0  12  -1 14.2295 19.4190   6
   0  12   1-12.8739 22.2727   7
   0  12   1 17.0741 19.0677   6
   0 -12   2 754.614 59.5758   6
   0 -12  -2 867.887 51.9846   6
   0 -12   2 937.353 69.8515   8
   0 -12  -2 887.524 71.1019   7
   0 -12  -2 847.450 77.1507   8
   0 -12   2 841.670 75.7556   7
   0  12   2 836.274 60.0168   6
   0  12   2 714.779 67.4657   7
   0  12  -2 947.817 82.2755   7
   0  12  -2 884.652 68.3131   6
   0 -12  -3 4299.22 128.819   4
   0 -12  -3 4218.74 140.223   6
   0  12  -3 4121.57 131.167   4
   0 -12   3 4434.55 172.045   6
   0  12   3 4118.29 188.554   1
   0 -12  -3 4471.15 204.122   2
   0 -12   3 4251.95 195.977   7
   0 -12   3 4038.49 166.670   8
   0 -12  -3 4089.93 171.668   7
   0  12   3 4228.36 181.948   7
   0  12  -3 4351.58 175.781   6
   0  12   3 3781.03 151.106   6
   0 -12  -4 166.289 21.0546   6
   0  12  -4 192.034 37.7229   6
   0 -12  -4 140.439 42.0201   2
   0  12   4 286.533 46.4274   1
   0  12   4 183.744 42.1495   8
   0 -12   4 240.039 36.9627   8
   0 -12   4 201.465 49.5859   7
   0 -12  -4 220.034 38.3203   7
   0  12   4 210.411 40.1573   7
   0  12   4 186.989 31.5086   6
   0  12   5 3458.80 174.969   1
   0 -12  -5 3381.55 133.340   3
   0  12  -5 3545.83 132.479   3
   0 -12  -5 3599.95 184.600   2
   0 -12  -5 3352.71 176.980   8
   0  12   5 3182.57 167.126   8
   0 -12   5 3606.45 188.590   7
   0 -12   5 3623.96 142.626   8
   0  12   5 3428.31 163.283   7
   0  12  -5 3532.64 161.878   6
   0 -12  -5 3291.64 149.760   7
   0 -12  -5 3662.08 113.091   6
   0  12  -6 9831.61 314.099   3
   0  12   6 10494.9 371.730   1
   0 -12  -6 10116.9 318.659   3
   0 -12   6 10557.3 313.648   8
   0  12  -6 10333.4 378.222   7
   0 -12  -6 10042.6 373.014   8
   0 -12  -6 11021.1 337.387   7
   0 -12  -6 10401.4 277.229   6
   0  12  -7 4913.16 190.006   3
   0 -12  -7 4959.28 193.128   3
   0  12   7 5464.96 237.126   1
   0 -12   7 5043.01 172.653   8
   0 -12  -7 5047.79 235.184   8
   0  12  -7 5265.80 243.418   7
   0 -12  -7 5509.09 201.852   7
   0 -12  -7 5046.26 142.010   6
   0  12  -8 9584.80 262.978   5
   0  12   8 10114.0 365.311   1
   0  12  -8 10293.4 319.950   3
   0 -12  -8 9660.42 317.892   3
   0 -12  -8 10060.6 368.476   8
   0 -12   8 9985.26 277.260   8
   0  12  -8 9682.55 370.022   7
   0 -12  -8 10250.1 317.607   7
   0 -12  -8 8770.35 241.368   6
   0  12  -9 3595.43 129.163   5
   0  12   9 3451.14 191.536   1
   0  12  -9 3456.42 164.304   3
   0 -12  -9 3617.85 169.113   3
   0 -12  -9 3835.76 203.281   8
   0 -12   9 3585.38 119.812   8
   0  12  -9 3525.29 201.570   7
   0 -12  -9 3086.05 151.145   7
   0  12 -10 846.036 60.7620   5
   0 -12 -10 834.287 83.6384   3
   0  12 -10 858.646 82.6628   3
   0  12 -10 1016.12 109.810   7
   0 -12 -10 899.429 109.311  10
   0 -12 -10 896.410 98.1171   8
   0 -12  10 886.560 41.1542   8
   0 -12 -10 906.863 74.8170   7
   0 -12 -11-8.60124 34.3687   3
   0  12 -11 41.6703 39.4014   3
   0  12 -11 51.9372 29.2289   5
   0  12 -11-12.4735 43.1622   7
   0  12 -12-5.53229 31.2595   5
   0  12 -12 9.19778 41.0863   3
   0 -12 -12 57.1738 40.8276   3
   0  12  12 14.9058 54.9060   2
   0 -12 -12 15.1081 53.9899   9
   0  12 -12-13.1296 49.7658   7
   0  12 -13 82.3012 37.6108   5
   0  12  13 172.497 74.1795   2
   0  12 -13 100.980 50.2993   3
   0 -12 -13 135.996 59.9020   3
   0 -12 -13 111.242 65.1149   9
   0  12 -13 110.314 52.3332   7
   0  12 -14 213.745 52.8959   5
   0  12 -14 252.830 69.7503   3
   0 -12 -14 308.190 72.4039   3
   0  12  14 280.361 89.8595   2
   0 -12 -14 313.619 80.8126  10
   0 -12 -14 401.699 97.1274   9
   0  12 -14 216.374 73.1934   7
   0  12 -15 107.812 58.6383   3
   0 -12 -15 24.9396 53.4507   3
   0  12  15 103.900 75.8056   2
   0 -12 -15 87.0972 79.3681   9
   0 -12 -15 44.5317 63.6188  10
   0  12 -15 59.9007 58.3374   7
   0  12 -16 12.9629 55.5445   3
   0 -12 -16 54.1645 61.6893   3
   0 -13   0-5.23920 15.3465   5
   0 -13   0 8.10132 18.0940   6
   0 -13   0-6.70345 23.9550   8
   0  13   0 4.92096 23.6748   6
   0  13   0 28.9742 28.9404   7
   0 -13   0-6.59024 26.3302   7
   0 -13   1 2846.41 125.593   6
   0 -13  -1 2901.72 117.896   6
   0 -13  -1 2802.87 116.786   5
   0 -13   1 3073.78 147.718   8
   0 -13  -1 2776.80 149.408   8
   0 -13  -1 3006.60 147.110   7
   0 -13   1 2679.65 147.773   7
   0  13   1 2968.15 150.507   7
   0  13   1 3109.82 132.092   6
   0  13  -1 2823.37 132.696   6
   0  13  -1 2813.15 152.878   7
   0 -13  -2 7773.28 238.177   6
   0 -13   2 7928.59 263.369   6
   0 -13  -2 8086.46 278.996   7
   0 -13   2 7519.99 289.331   7
   0 -13  -2 7800.87 293.679   8
   0 -13   2 7257.56 269.935   8
   0  13   2 8088.23 287.616   7
   0  13  -2 7527.13 292.711   7
   0  13  -2 7383.37 266.629   6
   0  13   2 7914.96 256.718   6
   0 -13  -3 876.138 51.1177   6
   0 -13  -3 926.620 40.2689   4
   0 -13   3 1002.23 73.6586   6
   0  13  -3 864.239 42.4571   4
   0  13   3 976.961 85.2041   1
   0 -13  -3 987.440 92.9982   2
   0 -13  -3 863.867 73.8740   7
   0 -13  -3 904.983 84.8541   8
   0 -13   3 922.790 71.3684   8
   0 -13   3 930.653 86.3881   7
   0  13   3 915.872 81.5969   7
   0  13  -3 991.521 88.5232   7
   0  13   3 873.958 63.8521   6
   0  13  -3 807.196 72.0441   6
   0 -13  -4 1910.60 80.2742   4
   0 -13  -4 2043.59 80.9853   6
   0  13  -4 2203.19 86.3782   4
   0  13   4 2132.33 131.193   1
   0 -13   4 2286.45 110.645   8
   0 -13  -4 1883.41 109.264   7
   0  13   4 1911.43 117.764   7
   0  13   4 1813.97 93.2626   6
   0  13  -4 2046.03 116.641   6
   0 -13  -5 593.633 36.1698   6
   0  13   5 533.033 69.6809   1
   0 -13   5 541.008 51.9126   8
   0 -13  -5 519.598 58.8109   7
   0  13   5 616.183 68.9865   7
   0 -13  -6 230.144 21.0366   6
   0  13  -6 316.654 39.6583   3
   0  13   6 270.753 57.8820   1
   0 -13  -6 267.859 36.4357   3
   0 -13  -6 253.834 58.4881   8
   0 -13   6 177.356 32.9849   8
   0 -13  -6 212.603 43.4002   7
   0  13  -6 290.768 59.0234   7
   0 -13  -7 526.332 26.1505   6
   0  13   7 482.311 73.4060   1
   0 -13  -7 537.945 52.7519   3
   0  13  -7 535.448 52.0413   3
   0 -13   7 655.841 51.4167   8
   0 -13  -7 592.960 81.5322   8
   0  13  -7 605.656 82.5947   7
   0 -13  -7 491.229 57.5091   7
   0 -13  -8 1402.28 93.1352   3
   0  13   8 1378.88 117.089   1
   0  13  -8 1345.52 90.5962   3
   0 -13   8 1371.02 71.1367   8
   0 -13  -8 1698.81 130.747   8
   0  13  -8 1353.92 120.268   7
   0 -13  -8 1262.26 88.9014   7
   0  13  -9 170.655 36.2491   3
   0  13   9 138.143 52.9269   1
   0 -13  -9 129.684 35.6593   3
   0 -13  -9 87.2307 45.7714   8
   0 -13   9 83.1519 20.5507   8
   0 -13  -9 115.418 37.2768   7
   0  13  -9 115.683 49.6389   7
   0  13 -10 316.006 35.5733   5
   0  13  10 299.868 67.0256   1
   0  13 -10 356.180 55.6292   3
   0 -13 -10 408.145 62.4189   3
   0 -13  10 296.333 26.1352   8
   0 -13 -10 363.574 78.7988  10
   0 -13 -10 357.230 67.9679   8
   0 -13 -10 298.460 47.4235   7
   0  13 -10 378.241 75.9316   7
   0  13 -11 288.472 39.4553   5
   0  13 -11 273.625 58.2423   3
   0 -13 -11 300.653 59.3265   3
   0 -13 -11 235.348 72.3170  10
   0  13 -11 218.811 68.3578   7
   0  13 -12 1021.29 74.1960   5
   0 -13 -12 1075.52 106.044   3
   0  13 -12 1135.38 106.612   3
   0  13 -12 1108.62 123.011   7
   0  13 -13 30.4080 52.8066   3
   0 -13 -13 10.5285 47.0361   3
   0 -13 -13 32.5884 61.7645   9
   0  13 -13 70.8064 60.6789   7
   0 -13 -14 959.195 115.025   3
   0  13 -14 1099.36 115.962   3
   0 -13 -14 1303.89 153.869   9
   0  13 -14 901.692 121.567   7
   0 -13 -15 627.975 98.9154   3
   0  13 -15 541.717 89.8948   3
   0  13 -15 644.915 109.011   7
   0 -13 -16 231.242 72.9580   3
   0  13 -16 39.0031 59.2796   3
   0 -14   0 3573.19 127.174   5
   0 -14   0 3606.57 145.250   6
   0 -14   0 3738.41 176.307   8
   0 -14   0 3575.12 173.758   7
   0  14   0 3473.87 154.918   6
   0  14   0 3826.97 182.198   7
   0 -14  -1 1927.39 92.4751   6
   0 -14   1 1859.96 99.1544   6
   0 -14  -1 1923.64 91.2858   5
   0 -14  -1 1734.86 117.001   8
   0 -14  -1 1663.23 112.562   7
   0 -14   1 1812.24 118.859   7
   0 -14   1 1767.77 112.354   8
   0  14  -1 1933.69 109.378   6
   0  14   1 1874.89 102.449   6
   0  14  -1 1843.46 122.955   7
   0  14   1 1862.57 120.374   7
   0 -14   2 933.687 70.8645   6
   0 -14  -2 925.509 57.9665   6
   0 -14   2 832.603 74.2693   8
   0 -14  -2 978.907 89.7153   8
   0 -14  -2 1067.29 84.4525   7
   0 -14   2 938.386 88.0504   7
   0  14   2 948.477 84.8547   7
   0  14  -2 847.396 73.0188   6
   0  14   2 939.188 68.8951   6
   0  14  -2 783.425 83.1079   7
   0  14  -3 7830.48 215.731   4
   0 -14  -3 7881.23 241.431   6
   0  14  -3 7884.19 215.855   4
   0  14   3 8037.67 307.809   1
   0 -14  -3 8532.50 290.794   7
   0 -14   3 8755.88 287.432   8
   0 -14  -3 7788.12 308.321   8
   0  14  -3 8211.71 314.572   7
   0  14   3 7841.62 262.990   6
   0  14  -3 8316.10 287.971   6
   0  14   3 8354.01 302.426   7
   0  14  -4 5767.30 180.029   4
   0 -14  -4 5820.35 175.417   4
   0 -14  -4 5829.08 181.246   6
   0  14   4 6246.61 257.321   1
   0 -14  -4 5836.68 225.718   7
   0 -14   4 5851.40 218.118   8
   0  14  -4 5506.25 252.697   7
   0  14   4 5863.43 239.370   7
   0  14  -4 5605.97 227.622   6
   0  14   4 5722.66 201.997   6
   0 -14  -5 111.885 18.9351   6
   0  14  -5 133.025 28.7595   4
   0 -14  -5 119.066 26.8891   4
   0  14   5 120.272 46.8621   1
   0 -14   5 139.034 33.9530   8
   0  14   5 174.281 47.0071   7
   0 -14  -5 175.283 40.5318   7
   0 -14  -6 19960.9 522.604   6
   0  14   6 20738.3 644.661   1
   0 -14  -6 20449.5 646.777   8
   0 -14   6 20451.2 571.001   8
   0 -14  -6 20393.9 591.995   7
   0 -14  -7 11.9598 9.13141   6
   0  14   7-20.2961 38.4660   1
   0 -14  -7 67.6065 23.6932   3
   0 -14  -7 10.4983 43.9931   8
   0 -14   7 4.16506 20.3842   8
   0 -14  -7 47.4154 31.3280   7
   0  14  -7-10.8185 42.1306   7
   0 -14  -8 210.984 46.4088   3
   0  14   8 254.814 61.7684   1
   0  14  -8 241.351 43.6787   3
   0 -14   8 204.481 31.4931   8
   0 -14  -8 353.419 69.3320   8
   0  14  -8 296.904 67.9414   7
   0 -14  -8 310.665 49.5783   7
   0  14   9 3312.91 196.146   1
   0  14  -9 3075.12 154.807   3
   0 -14  -9 3057.34 157.969   3
   0 -14   9 3159.92 120.668   8
   0  14  -9 3374.41 203.844   7
   0 -14  -9 3538.37 159.468   7
   0  14 -10 74.6478 40.0256   3
   0 -14 -10 31.1082 34.7534   3
   0  14  10 70.4862 45.7582   1
   0 -14 -10 78.3859 57.1867  10
   0 -14 -10 36.4313 47.3002   8
   0 -14  10 31.0355 15.4964   8
   0  14 -10 37.8898 42.2301   7
   0 -14 -11 469.152 69.7294   3
   0  14 -11 450.889 66.6575   3
   0 -14 -11 313.437 78.6138  10
   0  14 -11 386.557 78.7448   7
   0 -14 -12 259.855 58.1868   3
   0  14 -12 342.518 66.0906   3
   0 -14 -12 368.637 87.1773  10
   0  14 -12 321.162 82.1623   7
   0 -14 -13 307.099 72.3535   3
   0  14 -13 284.697 67.6914   3
   0  14 -13 218.985 69.3315   7
   0 -14 -14 34.6892 56.6100   3
   0  14 -14 66.7360 50.7002   3
   0  14 -14 136.861 65.1786   7
   0 -14 -15 12.5875 61.6004   3
   0  14 -15 72.0820 67.8861   3
   0 -15   0 5.63362 15.0990   5
   0 -15   0-4.66849 23.2218   6
   0 -15   0 23.5035 27.1078   8
   0  15   0-17.3475 29.6764   6
   0  15   0-16.9256 31.1728   7
   0 -15   0 15.2426 30.4496   7
   0 -15  -1 1515.46 83.2051   6
   0 -15   1 1616.35 93.3430   6
   0 -15  -1 1294.40 76.8086   5
   0 -15  -1 1368.07 107.962   8
   0 -15   1 1750.05 113.318   8
   0 -15  -1 1658.46 112.117   7
   0  15  -1 1714.19 121.009   7
   0  15   1 1584.02 113.922   7
   0  15  -1 1492.07 98.6617   6
   0  15   1 1546.21 96.0854   6
   0 -15   2 406.153 49.7565   6
   0 -15  -2 310.510 35.6280   6
   0 -15  -2 296.709 42.4289   5
   0 -15   2 290.614 50.4657   8
   0 -15  -2 384.246 62.4311   8
   0  15   2 355.210 48.0239   6
   0  15  -2 327.136 62.3340   7
   0  15   2 309.411 55.9645   7
   0 -15  -2 281.970 51.7741   7
   0  15  -2 303.719 50.2342   6
   0 -15  -3 2782.13 109.529   6
   0  15   3 2790.57 161.062   1
   0 -15   3 2629.44 137.714   8
   0 -15  -3 2771.50 144.328   7
   0 -15  -3 2637.40 158.699   8
   0  15  -3 2437.08 137.620   6
   0  15  -3 2463.90 155.133   7
   0  15   3 2653.27 125.752   6
   0  15   3 2773.06 154.110   7
   0  15  -4 3028.37 107.124   4
   0 -15  -4 2896.20 100.682   4
   0 -15  -4 3080.78 114.721   6
   0 -15  -4 3260.39 103.015   4
   0  15   4 3154.46 177.364   1
   0 -15  -4 3377.88 184.311   8
   0 -15   4 2946.62 146.100   8
   0 -15  -4 3690.30 164.210   7
   0  15   4 3108.60 135.266   6
   0  15  -4 3484.93 187.752   7
   0  15   4 3210.85 167.862   7
   0 -15  -5 6935.94 214.461   4
   0  15  -5 7056.67 219.676   4
   0 -15  -5 6821.76 205.081   6
   0  15   5 7229.11 299.229   1
   0 -15   5 7189.57 250.067   8
   0 -15  -5 6805.50 258.317   7
   0  15   5 6606.09 272.012   7
   0 -15  -6 660.179 53.7507   4
   0  15  -6 760.211 57.5757   4
   0 -15  -6 808.976 40.1968   6
   0  15   6 799.174 93.6782   1
   0 -15   6 800.760 64.5219   8
   0 -15  -6 700.356 72.8021   7
   0  15  -7 2151.42 109.430   4
   0 -15  -7 1851.01 102.319   4
   0  15   7 2000.16 147.925   1
   0 -15   7 2108.21 104.542   8
   0 -15  -7 2114.82 153.476   8
   0  15  -7 2215.66 157.962   7
   0 -15  -7 2201.23 122.660   7
   0  15   8 818.001 99.9869   1
   0 -15   8 991.326 64.7698   8
   0 -15  -8 1075.46 114.541   8
   0  15  -8 968.914 107.427   7
   0 -15  -8 1016.64 83.6904   7
   0  15   9 1053.91 115.155   1
   0 -15  -9 945.659 108.977   8
   0 -15   9 1060.50 61.5701   8
   0  15  -9 853.579 105.724   7
   0 -15 -10 155.720 46.9213   3
   0  15  10 296.982 71.8137   1
   0 -15  10 222.755 27.5123   8
   0 -15 -10 191.850 61.7300   8
   0 -15 -10 189.714 67.5849  10
   0  15 -10 131.590 54.0980   7
   0  15 -11 2175.98 139.864   3
   0 -15 -11 2349.39 146.945   3
   0 -15 -11 2409.94 183.996  10
   0  15 -11 2167.14 172.376   7
   0 -15 -12 144.581 51.7313   3
   0 -15 -12 87.8054 57.0468  10
   0  15 -12 72.1401 59.1248   7
   0 -15 -13-63.4208 49.9832   3
   0  15 -13-15.0416 61.5923   7
   0 -16   0 4739.53 158.522   5
   0 -16   0 4831.07 184.081   6
   0 -16   0 4663.80 217.174   8
   0  16   0 4824.25 199.958   6
   0  16   0 4975.65 227.209   7
   0 -16  -1 1814.27 91.2342   5
   0 -16   1 1852.09 103.744   6
   0 -16  -1 1798.42 95.0906   6
   0 -16   1 1902.87 124.448   8
   0 -16  -1 2152.46 137.611   8
   0  16   1 1905.59 130.779   7
   0  16   1 1856.42 109.780   6
   0  16  -1 1751.34 112.703   6
   0  16  -1 1936.95 133.517   7
   0 -16  -2 673.739 53.9943   6
   0 -16  -2 671.537 60.6696   5
   0 -16  -2 668.786 79.6485   8
   0 -16   2 686.078 72.4927   8
   0  16   2 696.578 64.3024   6
   0  16  -2 778.802 87.2984   7
   0  16  -2 697.137 73.1741   6
   0  16   2 649.397 77.4613   7
   0 -16  -3 1708.69 85.0380   6
   0 -16  -3 1749.94 107.324   5
   0  16   3 1681.92 129.858   1
   0 -16  -3 1865.44 120.346   7
   0 -16  -3 1983.66 139.130   8
   0 -16   3 2119.20 122.720   8
   0  16   3 1761.67 102.412   6
   0  16  -3 1941.40 139.952   7
   0  16   3 1745.95 125.779   7
   0  16  -4 5154.48 155.036   4
   0  16  -4 5197.38 155.316   4
   0 -16  -4 5644.57 178.194   6
   0  16   4 5608.55 257.405   1
   0 -16  -4 5478.77 225.225   7
   0 -16  -4 5569.32 258.072   8
   0 -16   4 5545.45 218.931   8
   0  16  -4 5686.43 260.324   7
   0  16   4 5474.59 201.452   6
   0  16   4 5643.79 242.094   7
   0  16  -5 9826.36 287.611   4
   0 -16  -5 9920.23 280.680   4
   0 -16  -5 9619.04 279.476   6
   0  16   5 10444.0 388.430   1
   0 -16   5 10143.5 331.281   8
   0 -16  -5 10067.6 342.416   7
   0  16  -5 9638.02 383.556   7
   0  16   5 9814.14 359.297   7
   0  16   5 9444.15 304.587   6
   0  16  -6 25829.4 698.901   4
   0 -16  -6 25732.9 693.224   4
   0 -16   6 26195.6 724.915   8
   0 -16  -6 25742.0 741.694   7
   0  16   6 26103.9 802.889   1
   0  16  -7 14263.6 418.826   4
   0  16   7 14480.8 506.879   1
   0 -16  -7 13589.3 443.382   7
   0 -16  -7 13995.7 505.010   8
   0 -16   7 13857.7 419.770   8
   0  16  -8 422.646 56.0636   4
   0  16   8 583.720 89.1191   1
   0 -16  -8 455.920 80.1786   8
   0 -16   8 423.433 46.6925   8
   0  16  -8 562.493 88.6494   7
   0  16  -9 349.399 55.7096   4
   0  16   9 310.457 71.4791   1
   0 -16   9 327.598 38.3314   8
   0 -16  -9 306.761 69.9098   8
   0  16  -9 288.508 71.7042   7
   0  16  10 77.9470 54.4583   1
   0 -16 -10 13.4505 48.0895   8
   0 -16 -10 70.4764 57.7257  10
   0  16 -10 96.0138 53.4347   7
   0 -16 -11 175.806 73.1433  10
   0  16 -11 358.097 83.1692   7
   0 -16 -12 1729.43 166.641  10
   0  16 -12 2150.58 178.291   7
   0  16 -13 419.538 91.6110   7
   0 -17   0 8.95618 33.9483   8
   0  17   0 9.77204 37.0405   7
   0  17   0-33.3808 36.2814   6
   0 -17  -1 76.2982 25.4032   5
   0 -17  -1 43.0371 26.0205   6
   0 -17   1 67.8944 38.6838   8
   0 -17  -1 9.40181 32.5584   8
   0  17  -1 69.8607 34.7756   6
   0  17  -1 40.3304 34.9121   7
   0  17   1 57.8844 34.9765   6
   0  17   1 76.7269 41.9974   7
   0 -17  -2 5733.38 203.568   6
   0 -17  -2 5881.38 215.028   5
   0 -17  -2 5965.81 267.567   8
   0 -17   2 5949.95 248.209   8
   0  17   2 6163.36 264.183   7
   0  17  -2 5917.51 268.116   7
   0  17   2 5872.17 227.304   6
   0 -17  -3 22.6581 19.3898   6
   0 -17  -3 12.1610 26.6190   5
   0  17   3-10.5609 37.7446   1
   0 -17   3 22.5025 30.7142   8
   0 -17  -3 62.3542 40.4741   8
   0  17   3 28.9616 34.7185   6
   0  17   3 56.6040 39.5362   7
   0  17  -3 53.7411 45.0427   7
   0  17   4 591.806 85.4648   1
   0 -17  -4 523.816 78.7309   8
   0 -17   4 623.336 68.3637   8
   0  17   4 605.078 60.1682   6
   0  17   4 559.381 77.7029   7
   0  17  -4 621.558 85.3804   7
   0  17  -5 298.604 31.6723   4
   0  17   5 318.429 69.4079   1
   0 -17   5 311.530 50.5663   8
   0 -17  -5 353.554 68.0956   8
   0  17  -5 438.098 78.2042   7
   0  17   5 412.486 48.8245   6
   0  17   5 360.115 63.9066   7
   0  17  -6 39.9933 25.8182   4
   0 -17   6 83.5131 31.1052   8
   0  17   6 47.0715 49.3308   1
   0  17  -7 3846.40 154.980   4
   0  17   7 3889.23 222.490   1
   0 -17   7 3704.19 161.005   8
   0  17  -8 86.5873 32.8768   4
   0  17   8 125.219 57.0917   1
   0 -17  -8 13.0010 47.9484   8
   0 -17   8 122.880 31.6859   8
   0  17  -8 131.580 56.4258   7
   0  17   9-26.2771 52.4958   1
   0 -17  -9 67.3374 52.4475   8
   0 -17   9 28.0689 23.4972   8
   0  17  -9 27.3509 53.2572   7
   0  17  10 150.912 68.3790   1
   0 -17 -10 169.696 65.7890   8
   0  17 -10 213.543 73.1900   7
   0  17  11 876.353 118.434   1
   0 -17 -11 1179.66 140.715  10
   0  17 -11 1068.12 129.584   7
   0 -17 -12 62.4553 52.2662  10
   0  17 -12 231.973 80.6084   7
   0 -18   0 5937.96 262.858   8
   0  18   0 5951.72 269.636   7
   0  18   0 5894.96 239.729   6
   0 -18  -1 705.009 56.4335   5
   0  18   1 844.252 96.0055   1
   0 -18   1 838.506 87.5211   8
   0 -18  -1 779.583 90.2312   8
   0  18   1 820.644 79.7714   6
   0  18  -1 682.659 89.1975   7
   0  18   1 571.537 81.0155   7
   0 -18  -2 185.279 37.1363   5
   0 -18   2 281.127 54.5910   8
   0 -18  -2 189.113 55.7637   8
   0  18  -2 154.280 54.1652   7
   0  18   2 254.097 50.3311   6
   0  18   2 200.880 56.9807   7
   0 -18  -3 2472.37 131.987   5
   0  18   3 2429.30 166.794   1
   0 -18  -3 2737.64 174.185   8
   0 -18   3 2371.89 143.718   8
   0  18   3 2379.08 157.159   7
   0  18   3 2580.75 134.244   6
   0  18  -3 2348.53 164.100   7
   0 -18  -4 64.5735 34.5281   5
   0  18   4 23.3020 40.3217   1
   0 -18  -4 69.2414 53.5780   8
   0 -18   4 52.4605 37.2872   8
   0  18  -4-11.8014 38.0228   7
   0  18   4 5.70658 28.3974   6
   0  18   4 79.3304 47.7147   7
   0  18  -5 203.052 20.6785   4
   0  18  -5 250.515 22.3813   4
   0 -18  -5 252.850 55.3192   5
   0  18   5 362.107 70.1243   1
   0 -18  -5 240.697 62.0356   8
   0 -18   5 306.045 52.3124   8
   0  18   5 196.272 57.1137   7
   0  18  -5 280.541 64.7278   7
   0  18   5 228.180 41.9743   6
   0  18  -6 538.816 45.4260   4
   0  18   6 561.063 88.0579   1
   0 -18   6 619.594 66.2318   8
   0  18   6 483.828 75.5691   7
   0  18  -6 594.152 89.9656   7
   0  18   7 231.532 66.2488   1
   0 -18   7 225.001 44.0888   8
   0  18   8 635.570 96.8503   1
   0 -18   8 644.994 61.7969   8
   0  18   9 998.455 121.574   1
   0 -18  -9 1245.50 133.867   8
   0  18  -9 1276.59 135.586   7
   0  18  10 345.244 83.7495   1
   0 -18 -10 282.215 78.9957   8
   0 -18 -10 412.484 97.0570   9
   0  18 -10 416.709 85.5869   7
   0  18  11 3194.71 223.352   1
   0 -18 -11 3464.31 234.806  10
   0  18 -11 3495.96 235.367   7
   0 -19   0-10.0604 39.1770   8
   0  19   0-11.0837 46.4444   7
   0  19   0 22.7507 37.7219   6
   0 -19  -1 1590.25 84.3436   5
   0  19   1 1572.69 134.480   1
   0 -19  -1 1811.02 136.909   8
   0 -19   1 1362.17 117.071   8
   0  19   1 1453.56 126.582   7
   0  19  -1 1808.83 141.893   7
   0  19   1 1443.97 107.362   6
   0 -19  -2 211.659 41.9694   5
   0 -19  -2 256.158 61.6483   8
   0 -19   2 198.212 51.2836   8
   0  19  -2 340.431 72.9237   7
   0  19   2 317.845 53.1060   6
   0  19   2 267.074 64.3230   7
   0 -19  -3 452.142 58.2203   5
   0  19   3 421.972 78.2142   1
   0 -19  -3 419.387 77.0321   8
   0 -19   3 229.066 52.2240   8
   0  19   3 428.218 75.2631   7
   0  19   3 365.761 54.5791   6
   0  19  -3 433.978 78.9434   7
   0 -19  -4 123.584 45.5833   5
   0  19   4 174.348 60.0058   1
   0 -19  -4 121.625 49.9042   8
   0 -19   4 158.854 47.1857   8
   0  19   4 105.099 47.9916   7
   0  19  -4 187.519 62.2719   7
   0  19   4 120.186 37.3428   6
   0 -19  -5 57.8109 41.7552   5
   0  19   5 51.1167 48.4524   1
   0 -19   5 59.0556 36.1425   8
   0 -19  -5 63.3323 51.8709   8
   0  19   5 51.9277 48.2269   7
   0  19  -5 12.9102 44.6867   7
   0 -19  -6 379.794 71.2991   5
   0  19   6 395.475 81.2581   1
   0 -19   6 340.479 54.1644   8
   0 -19  -6 383.523 80.6554   8
   0  19  -6 492.736 87.0978   7
   0  19   6 323.520 67.8545   7
   0  19   7 1045.37 123.281   1
   0 -19   7 1182.37 88.0635   8
   0  19   8 237.184 73.2201   1
   0 -19   8 424.410 52.6334   8
   0  19   9 1883.18 167.486   1
   0 -19  -9 1932.88 169.824   8
   0 -19 -10 109.107 64.1524   8
   0 -19 -10 324.868 86.6621   9
   0  19 -10 293.813 78.4286   7
   0  19  11 3430.47 237.483   1
   0  20   0 4356.32 239.880   1
   0 -20   0 5072.73 242.424   8
   0  20   0 4410.49 238.717   7
   0  20   1 554.503 84.3261   1
   0 -20   1 555.263 78.0433   8
   0 -20  -1 504.034 84.0323   8
   0  20   1 402.147 67.4091   6
   0  20   1 608.577 90.8589   7
   0  20  -1 457.433 81.4188   7
   0 -20  -2 35.1991 45.6905   8
   0 -20   2 19.0781 35.1373   8
   0  20   2-11.3929 40.7131   7
   0  20   2-7.35540 36.5869   6
   0  20  -2-36.9802 50.4656   7
   0  20   3 12.8540 47.3636   1
   0 -20  -3 61.2785 52.5241   8
   0 -20   3 44.9394 39.3561   8
   0  20  -3 50.9933 46.9746   7
   0  20   3 113.111 51.5409   7
   0 -20  -4 125.193 45.6619   5
   0  20   4 78.9670 51.3233   1
   0 -20  -4 127.929 54.8781   8
   0 -20   4 134.787 41.9905   8
   0  20   4 66.5684 49.6332   7
   0  20  -4 118.215 57.5512   7
   0 -20  -5 517.222 76.5532   5
   0  20   5 571.279 95.1558   1
   0 -20   5 628.269 74.2367   8
   0 -20  -5 559.523 92.4774   8
   0  20  -5 529.767 88.6163   7
   0  20   5 591.473 86.9935   7
   0 -20  -6 709.123 91.6174   5
   0  20   6 670.575 104.527   1
   0 -20   6 755.560 77.0467   8
   0 -20  -6 736.208 109.012   8
   0  20  -6 867.114 111.850   7
   0  20   6 736.424 96.4410   7
   0 -20  -7 684.198 90.5648   5
   0  20   7 475.614 92.2743   1
   0 -20   7 614.292 66.6229   8
   0  20  -7 678.848 106.681   7
   0 -20  -8 286.396 72.7338   5
   0  20   8 310.580 87.9451   1
   0 -20  -9 277.635 74.9291   5
   0 -20  -9 124.678 65.4703   8
   0  20   9 183.908 75.1360   1
   0  20  10 316.930 86.6719   1
   0 -20 -10 501.415 96.0813   5
   0  20  11 113.500 68.0189   1
   0 -20 -11 154.015 80.2948   5
   0  21   0-25.2835 46.5702   1
   0 -21   0-11.2195 42.5299   8
   0  21   0-37.2788 54.3893   7
   0  21  -1 86.7639 48.2683   1
   0  21   1 12.8450 47.3154   1
   0 -21   1-42.6707 40.4346   8
   0 -21  -1 11.7776 45.8646   8
   0  21   1 24.2819 48.5078   7
   0  21  -1 12.6958 48.1215   7
   0 -21   2 4484.73 228.584   8
   0 -21  -2 4928.55 258.309   8
   0  21  -2 4526.93 253.316   7
   0  21   2 4993.64 255.146   7
   0  21   3 68.3641 48.8937   1
   0 -21   3 76.1770 42.5729   8
   0 -21  -3 51.4775 52.7182   8
   0  21   3 47.6811 51.1045   7
   0  21  -3 148.155 63.6963   7
   0  21   4 1373.17 137.265   1
   0 -21   4 1179.05 108.934   8
   0 -21  -4 1247.18 131.686   8
   0  21  -4 1394.83 141.977   7
   0  21   4 1243.94 125.952   7
   0  21   5 448.558 88.0323   1
   0 -21  -5 237.955 72.2720   8
   0 -21   5 349.399 59.5206   8
   0  21   5 243.830 68.4809   7
   0  21  -5 384.673 81.8847   7
   0  21   6 132.215 64.3709   1
   0 -21  -6 72.7373 61.0380   8
   0 -21   6 168.773 47.0884   8
   0  21  -6 102.965 61.7149   7
   0 -21  -7 72.8019 55.7843   5
   0  21   7 181.641 68.9826   1
   0 -21  -7 105.292 67.2195   8
   0 -21   7 48.8935 33.6631   8
   0  21  -7 106.155 71.7178   7
   0  21   8 263.858 77.3046   1
   0 -21  -8 114.696 58.0982   5
   0  21  -8 140.137 73.7137   7
   0  21   9 80.2800 68.9305   1
   0 -21  -9 303.437 78.3772   5
   0  21  10 1077.53 143.300   1
   0 -21 -10 1211.37 137.474   5
   0 -21 -11 122.869 76.4560   5
   0  22   0 120.944 57.6070   1
   0 -22   0 23.5267 47.0358   8
   0  22   0 182.759 71.9165   7
   0  22  -1 497.523 90.0905   1
   0  22   1 484.371 90.1651   1
   0 -22  -1 542.302 92.4483   8
   0 -22   1 603.673 89.2250   8
   0  22   1 537.563 90.3141   7
   0  22  -1 628.139 96.4609   7
   0 -22   2-10.6034 43.4108   8
   0 -22  -2 12.9141 43.1688   8
   0  22   2 38.2462 52.1937   7
   0  22  -2 13.7285 58.8203   7
   0  22   3 333.855 79.1903   1
   0 -22  -3 282.801 78.2829   8
   0 -22   3 240.202 59.0488   8
   0  22   3 225.368 71.0890   7
   0  22  -3 407.512 84.5048   7
   0  22   4 207.960 69.0874   1
   0 -22  -4 126.532 59.0661   8
   0 -22   4 187.554 54.4616   8
   0  22   4 207.111 64.5320   7
   0  22  -4 145.587 63.8609   7
   0  22   5 349.491 83.0691   1
   0 -22   5 288.701 58.1425   8
   0 -22  -5 424.902 91.1383   8
   0  22  -5 462.466 97.4483   7
   0  22   5 437.506 83.8856   7
   0  22   6 2676.47 204.339   1
   0 -22   6 2836.30 158.289   8
   0  22  -6 2734.12 205.200   7
   0  22   7 3283.11 233.869   1
   0  22   8 16.2410 68.0565   1
   0  23   0-14.2961 55.6726   1
   0 -23   0-12.3123 43.9998   8
   0  23   0-13.6906 50.4306   7
   0  23  -1 13.9404 46.6054   1
   0  23   1 147.059 65.6945   1
   0 -23  -1-12.8829 44.5822   8
   0 -23   1 11.7016 44.3590   8
   0  23   1 107.486 62.3757   7
   0  23  -1 42.2168 56.2285   7
   0  23  -2 82.1250 51.9010   1
   0 -23  -2 26.9674 53.8923   8
   0 -23   2 77.6235 53.3703   8
   0  23  -2 71.9453 61.6680   7
   0  23   2 40.1808 58.6381   7
   0  23   3 411.303 90.4835   1
   0 -23  -3 225.513 73.6801   8
   0 -23   3 167.420 58.7025   8
   0  23   3 301.523 75.2455   7
   0  23  -3 251.199 74.9293   7
   0  23   4-15.7071 57.8582   1
   0 -23  -4-14.7013 55.7233   8
   0 -23   4 29.4887 43.0218   8
   0  23  -4 30.3289 57.4787   7
   0  23   4 25.3347 51.8610   7
   0 -23   5 1748.44 132.072   8
   0 -23  -5 1789.47 169.740   8
   0  23  -5 1841.35 173.514   7
   0  23   5 1793.10 154.667   7
   0 -24   0 3361.86 214.124   8
   0  24   0 2896.79 211.274   7
   0 -24  -1 201.999 70.3471   8
   0 -24   1 244.014 69.1361   8
   0  24   1 185.149 73.2805   7
   0  24  -1 220.267 77.7891   7
   0 -24   2 23.1475 45.0792   8
   0 -24  -2 98.5014 60.2969   8
   0  24   2 125.836 69.5534   7
   0  24  -2-45.2880 60.3202   7
   0 -24   3 698.720 96.3708   8
   0 -24  -3 513.542 96.7301   8
   0  24  -3 586.972 108.055   7
   0  24   3 806.205 112.996   7
   0 -24   4 143.739 56.6710   8
   0  24   4 170.237 65.2487   7
   0  24   5 359.235 86.1679   7
   0 -25   0 53.4901 59.7357   8
   0  25   0-15.0113 58.4585   7
   0 -25  -1 13.9944 55.9123   8
   0 -25   1 12.7161 50.8053   8
   0  25  -1 30.6350 62.7099   7
   0  25   1-44.6648 60.9526   7
   0 -25   2 84.3966 54.9574   8
   0  25   2 72.7751 63.7324   7
   0 -25   3 91.1292 57.5846   8
   0  25   3 14.1869 63.3870   7
   0 -25   4 918.979 105.401   8
   0  25   4 620.916 103.384   7
   0  25   5 457.095 94.0989   7
   0 -26   1 145.417 71.9279   8
   0 -26   2 657.832 99.2572   8
   0 -26   3 563.171 91.1873   8
   0  26   3 541.160 100.437   7
   0  26   4-28.8052 64.3392   7
   1   0 -18 29.0256 56.5198   5
   1   0 -17 13.6080 51.5872   5
   1   0 -17-79.4018 55.4617   3
  -1   0  17-15.0553 60.1586   2
   1   0 -16 129.030 45.5687   7
  -1   0  16 98.2327 58.8847   2
   1   0 -16 144.160 55.8529   3
   1   0 -15 16.4904 35.3286   7
  -1   0  15-26.0497 55.8063   2
   1   0 -15-44.9161 44.8652   3
   1   0 -14 15.7548 30.6783   7
   1   0 -14 10.2918 37.9121   3
  -1   0  14 24.2638 45.9854   2
   1   0 -13 37.0880 32.4986   7
   1   0 -13 92.9778 45.5209   3
  -1   0  13 78.0274 50.7997   2
   1   0 -12 4837.36 190.458   6
   1   0 -12 4584.47 202.852   7
  -1   0  12 4692.91 231.742   2
   1   0 -12 4989.04 223.368   3
   1   0 -11 94.9260 34.9540   7
  -1   0  11 128.745 41.9768   2
  -1   0  10 4180.33 196.497   9
   1   0 -10 4329.67 177.042   7
  -1   0  10 4122.47 187.484  10
  -1   0  10 3959.07 194.713   2
   1   0  -9 10.1470 19.7591   7
  -1   0   9-14.1642 29.6778   9
  -1   0   9 6.28176 27.4947  10
  -1   0   9 65.8554 30.6633   2
   1   0  -8 2901.15 112.767   8
  -1   0   8 3080.84 147.379   9
  -1   0   8 2873.29 139.611  10
   1   0  -8 3039.32 128.658   7
   1   0  -7 23.7724 13.9720   8
  -1   0   7 16.3310 24.8045   9
   1   0  -7 40.7733 19.0314   7
  -1   0   7 4.93746 22.4991  10
   1   0  -6 918.562 54.4787   7
  -1   0   6 941.078 66.6258   9
   1   0  -6 1010.46 49.6426   8
  -1   0   6 780.007 60.0331  10
  -1   0   5 3.59662 15.7413  10
   1   0  -5-3.87661 10.0974   8
  -1   0   5-3.77878 17.8637   9
   1   0  -5-2.29251 11.7656   7
  -1   0   4 33936.7 870.786   7
   1   0  -4 33914.1 866.592   7
  -1   0   4 35227.9 888.322   9
   1   0  -4 33878.9 866.377   8
   1   0  -3 174.414 26.7482   4
  -1   0   3 210.596 27.9029   5
   1   0  -3 185.139 17.1174   7
  -1   0   3 197.410 17.2639   7
   1   0  -3 212.645 23.4811   9
  -1   0   3 239.516 24.7505   9
  -1   0   2 115.888 19.4428   4
  -1   0   2 109.306 20.4705   5
   1   0  -2 134.037 21.8672   4
   1   0  -2 129.269 14.9673   9
   1   0  -2 141.791 13.9035   7
  -1   0   2 111.184 12.7541   7
   1   0  -1 4.11041 11.9003   4
  -1   0   1 8.31536 10.9885   4
   1   0   0 9762.18 273.987   4
  -1   0   0 9923.22 275.234   4
  -1   0   0 9885.03 275.409   6
  -1   0  -1 77.3490 15.7643   4
  -1   0  -1 62.7406 15.0985   6
   1   0   2 87067.1 2153.48   2
  -1   0  -2 86801.4 2152.08   2
  -1   0  -2 85820.2 2160.43   6
   1   0   3 470.951 38.5524   3
   1   0   3 460.301 34.1395   2
  -1   0  -3 404.050 30.4981  10
   1   0   3 459.142 30.7820   6
  -1   0  -3 524.902 35.2517   6
   1   0   4 13526.3 364.374   6
   1   0   4 13373.3 377.861   2
   1   0   4 13407.1 383.237   3
  -1   0  -4 13945.8 391.864   3
  -1   0  -4 13403.8 370.564  10
  -1   0  -4 13084.8 367.370   6
   1   0   5 282.325 26.6878   6
  -1   0  -5 247.003 27.6436   6
   1   0   5 234.443 33.5487   3
   1   0   5 233.124 30.4439   2
  -1   0  -5 276.857 37.4900   3
  -1   0  -5 288.559 32.6824  10
   1   0   6 831.538 50.7025   6
   1   0   6 898.212 64.4335   3
  -1   0  -6 876.489 67.5397   3
   1   0   6 787.704 60.6972   2
   1   0   6 850.877 69.6697   9
  -1   0  -6 922.510 59.3919  10
  -1   0  -6 776.594 51.5181   6
  -1   0  -7 409.903 51.7092   3
  -1   0  -7 375.005 21.4330   1
   1   0   7 425.751 48.7393   2
  -1   0  -7 436.246 44.7929  10
   1   0   7 298.304 48.7386   9
  -1   0  -7 460.083 41.5565   6
  -1   0  -8 2416.12 130.222   3
  -1   0  -8 2152.78 72.8282   1
   1   0   8 2135.08 120.459   2
   1   0   8 2236.41 129.344   9
  -1   0  -8 2212.89 102.460   6
  -1   0  -9 176.229 32.9067   6
   1   0   9 159.644 40.1366   2
  -1   0  -9 91.7746 36.9825   3
  -1   0  -9 157.979 17.5711   1
   1   0   9 132.212 32.0656   8
   1   0   9 184.309 48.1690   9
   1   0  10 1288.99 104.486   2
  -1   0 -10 1707.36 118.428   3
  -1   0 -10 1482.77 59.5008   1
   1   0  10 1542.38 92.1163   8
  -1   0 -10 1539.65 88.9877   6
  -1   0 -11 330.599 47.1954   6
  -1   0 -11 430.765 69.3608   3
   1   0  11 362.231 63.0769   2
  -1   0 -11 273.963 24.9477   1
   1   0  11 237.201 41.5612   8
  -1   0 -12 2309.81 81.6458   1
  -1   0 -12 2599.95 163.861   3
   1   0  12 2464.50 156.697   2
   1   0  12 2164.86 119.873   8
  -1   0 -12 2561.49 127.981   6
   1   0  13 48.7075 32.1804   8
  -1   0 -13-55.6686 49.7341   3
   1   0  13 21.6934 41.1132   2
   1   0  14 2701.46 140.472   8
  -1   0 -14 2706.88 185.721   7
   1   0  14 2706.92 182.422   2
  -1   0 -14 2985.50 191.833   3
  -1   0 -15 342.260 77.5109   7
  -1   0 -15 329.079 77.5069   3
   1   0  15 282.944 74.8700   2
  -1   0 -16 179.498 64.1411   7
   1   0  16 27.8956 52.9201   2
  -1   0 -16 113.169 59.3251   3
  -1   0 -17 14.2912 54.1692   7
   1   0  17 14.9646 59.7898   2
  -1   0 -18 146.767 69.4756   7
   1   1 -18 587.743 104.258   5
   1  -1 -18 588.057 101.064   5
   1   1 -17 296.181 74.7656   5
   1   1 -17 460.648 73.3703   7
   1  -1 -17 398.309 93.1406   3
  -1   1  17 396.394 87.7443   2
  -1  -1  17 419.772 93.2917   2
   1  -1 -16 345.232 60.2477   7
   1   1 -16 307.131 61.5054   7
   1  -1 -16 373.818 77.3923   3
  -1  -1  16 352.945 84.0839   2
  -1   1  16 355.253 91.9308   2
   1  -1 -15 950.255 89.5527   7
   1   1 -15 897.704 90.7394   7
  -1  -1  15 1010.55 117.886   2
  -1   1  15 1034.19 118.759   2
   1  -1 -15 991.274 110.494   3
   1  -1 -14 303.840 55.0160   7
   1   1 -14 221.695 51.1494   7
   1  -1 -14 269.505 63.0727   3
  -1  -1  14 182.027 61.5994   2
   1  -1 -14 211.479 47.0613   1
  -1   1  14 229.527 63.1949   2
   1  -1 -13 85.2606 35.4155   7
   1   1 -13 76.8904 37.6939   7
  -1   1  13 77.6271 46.5254   2
   1  -1 -13 121.294 42.5647   3
  -1  -1  13 111.151 44.4672   2
   1  -1 -12 3797.87 175.299   7
   1   1 -12 3716.87 179.575   7
  -1  -1  12 4217.83 213.492   2
   1  -1 -12 4044.90 197.714   3
  -1   1  12 4085.50 211.106   2
   1   1 -11 32.9604 27.6541   7
   1  -1 -11 30.1609 25.3108   7
  -1  -1  11 73.1327 37.4486   2
  -1  -1  10 2108.46 124.112  10
   1  -1 -10 2051.82 110.124   7
  -1   1  10 2148.34 133.361   9
  -1   1  10 1942.60 122.971  10
   1   1 -10 2231.58 119.027   7
  -1  -1  10 2100.70 130.496   9
  -1  -1  10 1849.44 124.600   2
  -1   1  10 2126.89 133.226   2
  -1  -1   9 3110.14 154.617   9
   1  -1  -9 2924.80 123.565   8
   1   1  -9 2800.95 134.995   7
  -1   1   9 3094.10 149.223  10
  -1   1   9 3037.86 155.863   9
  -1  -1   9 3225.81 149.786  10
   1  -1  -9 2851.69 130.058   7
  -1   1   9 2980.19 155.441   2
  -1  -1   9 2994.73 154.734   2
  -1   1   8 763.988 66.7672  10
   1  -1  -8 779.643 55.7863   7
  -1  -1   8 696.266 65.9700   9
  -1   1   8 784.946 72.7234   9
   1   1  -8 764.527 59.5478   7
  -1  -1   8 728.167 64.7651  10
   1  -1  -8 685.345 49.9880   8
  -1  -1   8 774.191 69.1115   2
  -1   1   7 50.6456 29.3713  10
   1   1  -7 100.004 16.9796   8
   1  -1  -7 69.0668 18.4689   8
  -1  -1   7 62.6558 27.6224  10
   1  -1  -7 54.2631 20.1686   7
  -1   1   7 50.5046 29.2812   9
   1   1  -7 60.0741 22.4080   7
  -1  -1   7 63.3437 27.1431   9
  -1   1   6 1255.44 79.0817   9
   1  -1  -6 1385.64 82.1565   9
  -1  -1   6 1147.20 74.4172   9
   1  -1  -6 1202.06 62.1100   8
   1  -1  -6 1297.21 63.6031   7
  -1   1   6 1305.49 77.9815  10
   1   1  -6 1266.11 67.9710   7
   1   1  -6 1259.53 52.6655   8
   1   1  -5 326.787 37.1444   5
  -1  -1   5 253.315 32.7234   9
  -1   1   5 234.038 33.2199   9
   1   1  -5 227.841 18.7988   8
   1  -1  -5 222.790 22.6186   7
   1   1  -5 213.746 25.5618   7
   1  -1  -5 291.226 27.4877   8
  -1  -1   5 226.485 29.2997   7
   1  -1  -5 251.700 33.5835   9
  -1   1   5 262.035 34.1417  10
   1  -1  -5 267.141 33.1940   2
   1  -1  -4 826.377 55.5364   4
  -1  -1   4 708.878 43.0468   7
   1  -1  -4 715.115 33.7277   7
   1   1  -4 814.630 43.9604   7
  -1  -1   4 749.263 47.7210   9
   1  -1  -4 797.805 51.8970   9
  -1   1   4 757.893 50.6839   9
  -1   1   4 806.043 52.5257  10
   1  -1  -4 771.420 42.8599   8
   1  -1  -4 818.129 51.0217   2
   1  -1  -3 9223.53 264.725   4
  -1  -1   3 9147.39 260.590   5
   1  -1  -3 8623.21 265.642   5
   1  -1  -3 8840.06 257.380   2
   1  -1  -3 8950.54 259.198   9
   1   1  -3 8863.60 248.394   7
  -1  -1   3 9189.46 249.557   7
   1  -1  -2 4206.74 127.184   2
  -1  -1   2 4049.20 134.677   4
  -1  -1   2 4082.76 133.130   5
   1  -1  -2 4194.18 138.694   5
  -1   1   2 4181.25 137.031   5
   1  -1  -2 4105.79 134.979   4
   1   1  -2 3975.89 123.755   7
   1  -1  -1 851.077 33.4397   2
   1  -1  -1 749.846 42.6198   4
  -1  -1   1 785.074 43.5166   4
   1   1  -1 799.519 39.9650   7
   1  -1  -1 794.506 46.7583   6
  -1  -1   0 1003.41 50.0787   4
   1  -1   0 1092.09 51.4451   4
  -1   1   0 1075.14 53.3013   6
   1  -1   0 1105.49 53.6615   6
  -1  -1  -1 528.956 35.9581   4
   1   1   1 563.016 28.1818   2
  -1  -1  -1 493.406 26.7268   2
   1   1   1 598.740 31.6484   9
  -1   1  -1 587.087 38.1502   6
  -1  -1  -1 539.383 32.9395   6
  -1  -1  -2 13310.3 372.300   2
   1   1   2 14111.6 374.702   2
   1   1   2 14238.0 384.208   9
  -1   1  -2 14724.1 362.190  10
  -1   1  -2 14356.2 382.658   6
  -1  -1  -2 14017.3 373.264   6
   1   1   2 13700.9 370.122   6
  -1  -1  -3 3138.56 111.277   2
   1   1   3 3068.87 111.907   2
   1  -1   3 3106.77 117.105   3
  -1   1  -3 3206.78 101.637  10
   1   1   3 2824.69 116.788   9
   1   1   3 3243.13 100.646   6
   1  -1   3 3134.96 109.102   6
  -1   1  -3 3307.42 113.139   6
  -1  -1  -3 3170.07 103.967   6
   1   1   4 3200.41 103.457   6
   1  -1   4 3041.68 110.153   6
   1  -1   4 3132.21 117.398   2
  -1  -1  -4 3122.86 127.129   3
  -1  -1  -4 3110.51 117.619   2
   1  -1   4 3184.38 122.570   3
   1   1   4 3329.40 122.576   2
  -1  -1  -4 2942.67 117.547  10
   1   1   4 3055.57 127.821   9
  -1   1  -4 3070.72 108.200  10
  -1  -1  -4 3094.69 106.099   6
  -1   1  -4 3152.86 114.662   6
   1  -1   5 4359.49 149.970   6
   1   1   5 4474.40 142.084   6
   1   1   5 4612.69 166.482   2
   1  -1   5 4486.15 162.249   2
   1  -1   5 4616.41 165.320   3
  -1  -1  -5 4885.91 175.693   3
  -1  -1  -5 4492.51 162.267   2
   1  -1   5 4418.69 153.287  10
  -1  -1  -5 4447.59 160.521  10
   1   1   5 4679.46 177.026   9
  -1   1  -5 4459.82 154.830   6
  -1  -1  -5 4481.20 146.062   6
  -1  -1  -6 22.0892 16.3671   6
   1  -1   6 3.17512 14.1881   6
  -1   1  -6 3.42112 16.7447   6
  -1  -1  -6 10.5121 21.5216   3
   1   1   6 4.80503 18.7154   2
   1  -1   6 27.4410 18.7278   2
  -1  -1  -6 55.4138 22.2083   2
   1  -1   6 47.5413 25.6148   3
  -1  -1  -6 8.30999 17.0148  10
   1   1   6 28.0155 29.6167   9
   1  -1   6 10.9089 17.4985  10
  -1  -1  -7 3166.44 147.916   3
   1  -1   7 3058.12 139.634   2
   1   1   7 2963.43 140.236   2
  -1  -1  -7 3106.44 135.012  10
   1   1   7 3037.25 149.718   9
  -1  -1  -7 2940.98 116.613   6
  -1   1  -7 3002.54 124.464   6
   1   1   8 5622.99 221.950   2
  -1   1  -8 5231.98 159.373   1
  -1  -1  -8 5808.91 228.543   3
   1  -1   8 5656.12 220.713   2
   1   1   8 5445.04 202.781   8
   1   1   8 5741.06 231.765   9
  -1  -1  -8 5602.05 210.588  10
   1  -1   8 5820.58 231.159   9
  -1   1  -8 5649.82 199.422   6
  -1  -1  -8 6065.10 193.230   6
  -1  -1  -9 77.2265 25.1979   6
  -1   1  -9 61.6679 26.8408   6
   1   1   9 94.9098 33.2882   2
   1  -1   9 71.4841 31.3186   2
  -1   1  -9 47.3072 13.4495   1
  -1  -1  -9 53.5490 32.0871   3
   1  -1   9 39.8330 35.6146   9
   1   1   9 65.1025 36.3788   9
  -1  -1  -9 66.5392 27.0579  10
   1   1   9 87.8897 30.6705   8
   1  -1   9 23.6711 25.0624   8
   1  -1  10 409.911 58.7171   2
   1   1  10 416.257 62.2196   2
  -1   1 -10 420.776 29.4395   1
  -1  -1 -10 433.342 64.2643   3
   1  -1  10 315.049 42.4059   8
   1   1  10 318.902 45.0175   8
  -1   1 -10 480.052 53.0880   6
  -1  -1 -10 434.891 46.1928   6
  -1   1 -11 39.0902 29.5150   6
  -1  -1 -11 9.80956 27.7133   6
  -1  -1 -11 37.4745 41.8489   3
  -1   1 -11-11.5187 16.4508   1
   1   1  11 9.07728 35.3485   2
   1  -1  11-36.0524 40.2608   2
   1   1  11 5.81006 26.9713   8
   1  -1  11-10.4178 25.4887   8
   1   1  12 761.579 89.4911   2
  -1  -1 -12 870.236 97.5201   3
  -1   1 -12 895.089 44.2842   1
   1  -1  12 1097.98 102.054   2
   1  -1  12 812.777 69.6845   8
   1   1  12 1066.62 83.7445   8
  -1  -1 -12 955.196 75.6643   6
  -1   1 -12 734.117 72.6104   6
  -1  -1 -13 358.547 52.9870   6
   1   1  13 251.130 49.0710   8
   1  -1  13 292.537 47.5833   8
  -1   1 -13 262.749 67.9125   7
   1  -1  13 349.851 63.7578   2
   1   1  13 285.564 63.2913   2
  -1  -1 -13 445.567 76.1726   3
   1  -1  14 89.5789 37.0350   8
  -1   1 -14 25.4277 48.2442   7
   1   1  14 96.3563 55.9599   2
  -1  -1 -14 133.609 61.4270   3
   1  -1  14 153.794 53.9405   2
  -1  -1 -15 1224.30 128.274   7
  -1   1 -15 1407.54 137.339   7
   1  -1  15 1746.72 148.647   2
   1   1  15 940.715 117.254   2
  -1  -1 -15 1634.21 145.528   3
  -1  -1 -16 54.3577 55.6371   7
  -1   1 -16-14.0421 53.2258   7
   1   1  16 28.0897 60.1773   2
  -1  -1 -16 42.5300 58.0412   3
   1  -1  16 13.7868 52.2584   2
  -1   1 -17 273.873 80.6892   7
  -1  -1 -17 254.046 80.0167   7
   1  -1  17 237.668 76.5169   2
   1   1  17 316.061 87.3873   2
  -1  -1 -18 57.8296 56.3014   7
  -1   1 -18-14.8198 57.7127   7
   1  -2 -18 581.281 106.031   5
   1   2 -18 707.404 108.409   5
  -1  -2  17 181.883 75.5594   2
  -1   2  17 200.090 76.7239   2
   1   2 -17 263.107 74.5001   3
   1  -2 -17 146.592 70.6135   3
   1   2 -17 186.277 71.4978   5
   1   2 -17 237.163 60.7309   7
   1   2 -16 770.696 102.470   5
   1   2 -16 855.058 95.0382   7
   1  -2 -16 852.059 84.5195   7
   1  -2 -16 895.487 107.194   3
  -1  -2  16 779.961 112.187   2
  -1   2  16 617.291 103.681   2
   1  -2 -15 680.064 73.6927   7
   1   2 -15 623.715 80.0423   7
  -1   2  15 505.212 90.0646   2
  -1  -2  15 446.956 87.5177   2
   1  -2 -15 655.532 89.7877   3
   1  -2 -14 7.28011 33.7962   7
   1   2 -14 25.8044 39.1837   7
   1  -2 -14 10.3984 40.4938   3
  -1   2  14 110.516 53.7439   2
   1  -2 -14 7.00917 31.3103   1
  -1  -2  14-48.1386 52.6722   2
   1  -2 -13 6641.25 258.386   7
   1   2 -13 7081.66 276.501   7
   1  -2 -13 7180.49 293.392   3
  -1   2  13 6655.93 304.274   2
   1  -2 -13 6765.26 259.232   1
  -1  -2  13 6731.87 300.389   2
   1  -2 -12 452.784 57.2887   7
   1   2 -12 420.630 61.5343   7
   1  -2 -12 472.392 64.6778   3
   1  -2 -12 381.738 54.0560   1
  -1   2  12 328.992 65.6667   2
  -1  -2  12 294.628 64.9083   2
   1   2 -11 103.052 32.9810   6
   1  -2 -11 132.298 33.8116   7
   1   2 -11 180.620 40.7917   7
  -1  -2  11 91.9204 40.3262   2
   1  -2 -11 108.934 36.3126   1
  -1   2  11 65.3272 38.3078   2
   1  -2 -10 75.7258 26.3486   8
   1  -2 -10 103.573 28.1890   7
  -1   2  10 8.18586 33.5523   9
   1   2 -10 50.6414 28.3230   7
  -1   2  10 59.0355 34.9230  10
  -1  -2  10 40.5424 31.4094  10
  -1  -2  10 92.4917 38.9863   9
  -1  -2  10 90.3430 33.6632   2
  -1   2  10 92.5331 33.6484   2
   1  -2  -9 599.289 52.3220   8
  -1  -2   9 510.729 61.9055   9
   1  -2  -9 574.097 51.8003   7
  -1   2   9 509.547 63.6459   9
  -1   2   9 604.647 65.3665  10
  -1  -2   9 718.173 68.0121  10
   1   2  -9 655.992 60.8323   7
  -1  -2   9 623.455 66.7614   2
  -1   2   9 701.831 71.9379   2
   1  -2  -8 2594.34 109.893   7
   1  -2  -8 2268.41 107.468   8
  -1   2   8 2649.22 131.853  10
   1   2  -8 2374.53 117.946   7
  -1   2   8 2483.13 133.954   9
  -1  -2   8 2371.90 127.679   9
  -1  -2   8 2636.22 133.665   2
   1  -2  -8 2497.91 127.041   2
   1  -2  -7 3949.63 139.445   7
   1  -2  -7 3775.95 168.634   9
  -1   2   7 4030.59 165.683  10
   1  -2  -7 4097.64 147.134   8
  -1   2   7 3733.71 165.484   9
   1   2  -7 3878.60 153.612   7
   1  -2  -7 3710.87 161.690   2
   1   2  -6 926.793 65.9317   5
  -1   2   6 1009.31 69.3231  10
   1  -2  -6 978.046 57.9075   8
  -1  -2   6 983.314 65.9661   7
   1  -2  -6 1055.54 52.3670   7
   1  -2  -6 926.130 69.3325   9
   1   2  -6 957.118 39.1416   8
   1   2  -6 833.745 58.1542   7
   1  -2  -6 881.057 65.1389   2
   1   2  -5 2412.31 105.716   5
   1  -2  -5 2349.12 97.9536   8
   1  -2  -5 2567.77 115.225   9
   1   2  -5 2384.97 72.6944   8
   1   2  -5 2421.79 100.949   7
  -1   2   5 2461.89 109.059  10
   1  -2  -5 2501.04 84.4496   7
  -1  -2   5 2565.17 106.163   7
   1  -2  -5 2380.78 107.533   2
   1  -2  -4 5431.14 188.352   5
   1   2  -4 5068.61 174.939   5
   1  -2  -4 5523.14 184.007   4
   1  -2  -4 5232.32 171.649   8
   1   2  -4 5554.10 173.434   7
   1  -2  -4 5493.09 185.838   9
   1  -2  -4 5693.63 182.342  10
  -1  -2   4 5464.48 174.158   7
   1  -2  -4 5240.16 179.854   2
   1  -2  -3 15427.5 431.988   4
  -1  -2   3 15458.9 425.797   5
   1   2  -3 15890.5 429.226   5
   1  -2  -3 15749.3 440.099   5
   1  -2  -3 15913.9 430.959   2
   1   2  -3 15843.6 424.839   7
   1  -2  -3 15993.3 431.595  10
  -1  -2   3 16088.5 425.396   7
   1  -2  -2 214.984 26.9881   5
  -1  -2   2 238.238 25.2147   5
  -1  -2   2 215.811 25.0996   4
   1  -2  -2 247.300 27.2861   4
   1  -2  -2 262.114 25.7459   2
   1  -2  -2 281.921 25.2709  10
   1   2  -2 263.729 24.5066   7
  -1  -2   1 12754.7 343.875   4
   1  -2  -1 12660.0 343.340   4
   1  -2  -1 11743.3 347.740   1
   1  -2  -1 12545.2 333.333   2
   1  -2  -1 12849.1 331.923  10
   1  -2  -1 12580.0 352.470   6
   1   2  -1 12969.2 343.704   7
  -1  -2   0 934.891 47.4320   4
   1  -2   0 912.364 46.4029   4
  -1  -2   0 844.143 47.1666   7
   1  -2   0 853.780 48.8347   6
  -1   2   0 959.212 51.8370   6
   1   2   0 991.207 50.7248   7
  -1  -2  -1 81612.4 2010.05   4
  -1   2  -1 79728.2 2001.23   1
   1  -2   1 78799.9 1997.52   1
  -1  -2  -1 81155.3 2002.02   2
  -1  -2  -1 80421.2 2002.31   9
  -1   2  -1 78776.4 2013.15   6
   1  -2   1 80897.4 2012.47   6
   1   2   1 81225.1 1998.75   6
  -1   2  -2 734.747 34.1445   1
   1   2   2 775.806 43.4428   2
  -1  -2  -2 694.606 41.2550   2
   1   2   2 673.616 44.3667   9
  -1  -2  -2 758.354 35.9013   6
  -1   2  -2 702.301 44.9471   6
   1   2   2 686.886 32.5650   6
  -1  -2  -3 415.343 35.4971   2
   1   2   3 459.929 37.7174   2
   1  -2   3 571.279 41.8453   3
  -1   2  -3 433.880 23.1806   1
   1  -2   3 556.747 29.1688  10
   1   2   3 501.120 42.7049   9
   1   2   3 463.979 25.5947   6
  -1   2  -3 509.408 39.2025   6
  -1  -2  -3 454.968 27.9178   6
   1   2   4 6615.72 182.942   6
   1  -2   4 6377.50 201.334   6
  -1  -2  -4 7009.05 219.827   3
   1   2   4 6427.01 180.788   1
  -1  -2  -4 6258.24 208.239   2
   1  -2   4 6245.96 208.484   3
   1   2   4 6381.57 211.270   2
   1  -2   4 6831.53 193.046  10
   1   2   4 6698.47 221.651   9
  -1  -2  -4 6557.86 187.594   6
  -1   2  -4 6411.12 205.754   6
   1   2   5 826.918 41.7996   6
   1  -2   5 835.394 53.0741   6
  -1  -2  -5 930.817 61.4488   2
  -1  -2  -5 958.983 66.6081   3
   1  -2   5 1058.23 65.0945   3
   1   2   5 876.254 62.1415   2
  -1  -2  -5 876.966 60.8582  10
   1  -2   5 809.467 49.3152  10
   1   2   5 909.071 68.4530   9
  -1   2  -5 982.958 58.6071   6
  -1  -2  -5 860.672 45.3366   6
   1  -2   6 9138.08 277.388   6
  -1  -2  -6 9136.54 300.513   3
   1  -2   6 9289.93 291.840   2
   1  -2   6 9435.46 291.187   3
   1   2   6 9376.18 300.719   2
  -1  -2  -6 8833.83 290.348   2
   1   2   6 8595.72 287.565   8
   1  -2   6 9169.33 276.637  10
   1   2   6 9014.96 306.773   9
  -1  -2  -6 9170.94 292.353  10
  -1  -2  -6 9397.40 263.352   6
  -1   2  -6 8774.25 280.109   6
   1  -2   7 10533.3 332.424   6
  -1  -2  -7 11090.3 351.191   2
   1   2   7 11622.0 364.073   2
  -1  -2  -7 12109.5 368.998   3
   1  -2   7 11371.0 355.410   2
   1  -2   7 10937.7 335.651  10
   1   2   7 10735.1 367.186   9
   1   2   7 11157.0 347.092   8
  -1  -2  -7 11331.1 353.133  10
  -1   2  -7 11612.9 341.008   6
  -1  -2  -7 10941.2 318.591   6
   1  -2   8 4770.75 196.492   2
  -1  -2  -8 4695.51 201.689   3
   1   2   8 4709.73 200.285   2
  -1  -2  -8 4507.81 188.737   2
   1   2   8 4526.12 181.777   8
   1  -2   8 4662.76 178.980  10
   1   2   8 4416.06 204.115   9
  -1  -2  -8 5008.27 194.329  10
  -1  -2  -8 4784.16 163.448   6
  -1   2  -8 4921.22 181.059   6
  -1  -2  -9 85.1928 24.8845   6
  -1   2  -9 96.2228 31.7658   6
   1  -2   9 122.283 35.2833   2
  -1  -2  -9 122.496 40.5388   3
   1   2   9 105.768 35.7987   2
   1   2   9 92.7333 30.9191   8
  -1  -2  -9 148.288 36.0542  10
   1  -2   9 86.6133 30.6850  10
   1   2   9 66.0344 36.9528   9
  -1   2 -10 456.189 53.9834   6
   1  -2  10 543.661 67.6749   2
   1   2  10 575.012 72.4215   2
  -1  -2 -10 518.716 67.4670   3
   1  -2  10 540.284 52.4128   8
  -1  -2 -10 669.277 68.7104  10
   1  -2  10 426.163 57.4571  10
   1   2  10 488.290 54.5016   8
  -1  -2 -10 562.233 50.1175   6
  -1  -2 -11 210.225 36.4975   6
  -1   2 -11 242.680 43.9692   6
   1  -2  11 260.548 55.3156   2
  -1  -2 -11 308.745 60.5369   3
   1   2  11 280.147 56.2476   2
  -1   2 -11 225.494 25.9639   1
  -1   2 -11 180.775 58.0616   7
   1   2  11 201.974 43.7652   8
   1  -2  11 223.031 38.5051   8
   1   2  12 2132.51 150.471   2
  -1   2 -12 2330.85 85.7230   1
  -1  -2 -12 2194.65 153.480   3
   1  -2  12 2189.27 148.684   2
  -1   2 -12 1984.10 153.446   7
   1   2  12 2172.42 124.740   8
   1  -2  12 2237.98 115.383   8
  -1  -2 -12 2445.22 118.662   6
   1  -2  13 8313.79 336.525   2
   1   2  13 7705.06 332.130   2
  -1  -2 -13 8616.52 343.567   3
   1  -2  13 7736.18 269.269   8
   1   2  13 7224.00 281.116   8
  -1   2 -13 7517.12 339.700   7
  -1  -2 -13 8352.81 276.219   6
  -1   2 -14 4037.37 237.671   7
   1  -2  14 4298.21 178.437   8
   1  -2  14 4217.49 233.103   2
   1   2  14 4318.14 237.247   2
  -1  -2 -14 4650.98 244.994   3
  -1   2 -15 2391.14 182.148   7
   1   2  15 2122.89 171.621   2
   1  -2  15 2111.47 168.023   2
  -1  -2 -15 2720.92 189.236   3
  -1   2 -16 71.0655 53.8970   7
  -1  -2 -16 53.3320 53.2950   7
   1   2  16 99.0880 60.6714   2
  -1  -2 -16 42.6398 59.5811   3
  -1   2 -16 56.5137 57.8650   3
   1  -2  16 82.5193 61.4564   2
  -1  -2 -17 333.336 82.5578   7
  -1   2 -17 218.523 75.0416   7
   1   2  17 227.054 80.2619   2
   1  -2  17 279.193 82.2346   2
  -1   2 -18 554.909 104.677   7
   1   3 -19 74.2314 65.0029   5
   1   3 -18 27.9371 55.8132   5
   1  -3 -17 990.131 119.203   3
  -1  -3  17 849.940 128.404   2
   1   3 -17 944.687 116.384   3
  -1   3  17 929.865 131.033   2
   1   3 -17 893.243 114.126   5
   1   3 -17 837.397 98.0797   7
  -1   3  16 14.4926 62.1095   2
   1   3 -16 59.5596 59.2682   3
   1  -3 -16 97.1302 58.4288   3
  -1  -3  16 56.6405 60.6855   2
   1   3 -16 73.7325 50.3297   5
   1   3 -16 49.8975 41.8410   7
   1   3 -15 365.763 77.5328   5
   1  -3 -15 337.285 56.5696   7
   1   3 -15 343.278 65.9501   7
  -1   3  15 323.506 80.3022   2
   1   3 -15 244.709 62.6013   3
  -1  -3  15 496.953 88.5909   2
   1  -3 -15 317.566 69.9503   3
   1  -3 -14 1252.78 94.9222   7
   1   3 -14 1118.27 101.125   7
  -1  -3  14 1163.32 120.039   2
   1  -3 -14 1005.40 88.9538   1
  -1   3  14 1262.44 128.553   2
   1   3 -14 1197.08 112.968   3
   1  -3 -14 1230.91 114.658   3
   1  -3 -13 21610.8 603.604   6
   1  -3 -13 20684.7 619.895   7
   1   3 -13 20734.3 647.163   7
  -1  -3  13 22074.2 690.739   2
  -1   3  13 20110.1 680.820   2
   1   3 -13 21852.3 665.902   3
   1  -3 -13 22512.7 672.580   3
   1  -3 -13 20582.1 622.959   1
   1   3 -12 300.571 54.0181   7
   1  -3 -12 350.961 49.0876   7
   1   3 -12 377.279 60.0507   3
  -1  -3  12 396.047 68.4173   2
  -1   3  12 264.943 63.3707   2
   1  -3 -12 333.760 51.6509   1
   1  -3 -12 410.193 63.5231   3
   1  -3 -11 5896.85 216.093   7
   1   3 -11 5725.17 234.107   7
  -1  -3  11 5330.02 247.361   2
   1  -3 -11 5678.49 224.308   1
  -1   3  11 5717.14 257.895   2
   1   3 -10 63.1216 27.8664   6
   1  -3 -10 60.5624 27.4518   8
   1  -3 -10 78.5700 27.4631   7
  -1  -3  10 84.4597 39.4508   9
  -1  -3  10 66.5684 33.6955  10
   1   3 -10 120.637 36.9582   7
  -1  -3  10 57.6767 31.2880   2
   1  -3 -10 86.4377 33.1496   1
  -1   3  10 113.593 39.0778   2
   1  -3  -9 80.5275 31.3819   9
   1   3  -9 60.8843 26.6742   7
  -1   3   9 27.6448 30.2720  10
   1  -3  -9 25.5422 19.4298   7
   1  -3  -9 60.3381 23.3727   8
  -1  -3   9 73.1566 32.7007   2
   1  -3  -9 46.9914 26.7851   1
   1  -3  -9 46.8526 24.6840   2
  -1   3   8 807.444 72.7184  10
   1  -3  -8 1017.82 82.9736   9
   1  -3  -8 847.419 62.3601   8
   1   3  -8 961.644 71.5460   7
   1  -3  -8 810.044 55.2406   7
   1  -3  -8 924.568 74.4565   2
   1  -3  -8 932.927 71.4113   1
   1  -3  -7 4569.22 193.912   9
   1   3  -7 4725.50 179.908   7
  -1   3   7 4668.08 187.264  10
   1  -3  -7 4404.16 168.897   8
  -1  -3   7 4416.31 181.363   7
   1  -3  -7 4623.55 186.156  10
   1  -3  -7 5035.68 190.713   2
   1  -3  -7 4675.51 182.552   1
   1   3  -6 2540.50 115.101   5
   1  -3  -6 2364.69 108.078   8
  -1  -3   6 2472.25 118.802   7
   1   3  -6 2473.14 113.587   7
   1  -3  -6 2798.71 131.552   9
   1  -3  -6 2641.21 123.041  10
  -1   3   6 2828.09 127.265  10
   1  -3  -6 2700.13 123.226   2
   1  -3  -6 2513.11 119.813   1
   1   3  -5 4115.21 148.930   5
   1  -3  -5 3967.39 147.083   8
   1  -3  -5 4277.33 158.301  10
   1  -3  -5 3938.27 161.968   9
   1   3  -5 4200.34 151.540   7
  -1  -3   5 3938.13 152.030   7
   1  -3  -5 4060.90 155.965   2
   1  -3  -5 3893.37 156.575   1
   1  -3  -4 7217.83 239.548   5
   1   3  -4 7404.05 231.378   4
   1  -3  -4 7107.37 230.260   4
   1   3  -4 7299.37 222.822   5
   1  -3  -4 7391.69 239.045   1
   1  -3  -4 7325.04 232.140   2
   1  -3  -4 7342.38 227.986   8
   1  -3  -4 7344.50 232.676  10
  -1  -3   4 7257.14 227.481   7
   1   3  -4 7212.90 226.079   7
   1   3  -3 1551.92 72.9354   4
   1  -3  -3 1610.57 72.6875   4
   1  -3  -3 1720.96 81.0481   5
  -1  -3   3 1530.59 66.1257   5
   1  -3  -3 1536.11 79.4290   1
   1  -3  -3 1608.78 75.2162   2
   1  -3  -3 1479.81 72.7379  10
   1   3  -3 1410.26 69.6099   7
  -1   3   2 3153.43 112.515   4
   1  -3  -2 3346.42 121.121   5
   1   3  -2 3152.89 115.112   4
   1  -3  -2 3326.61 114.557   4
  -1  -3   2 3354.48 114.447   4
   1  -3  -2 3377.91 116.563   2
   1  -3  -2 3227.90 123.552   1
   1  -3  -2 3190.61 113.119  10
   1   3  -2 3547.02 118.881   7
   1  -3  -2 3248.52 122.458   6
   1   3  -1 75953.2 1944.53   4
  -1   3   1 73685.6 1943.96   4
   1  -3  -1 78135.4 1945.66   4
  -1  -3   1 77416.4 1945.48   4
   1  -3  -1 78886.6 1946.35   2
  -1   3   1 76366.8 1958.57   1
   1  -3  -1 79453.8 1938.74  10
  -1   3   1 80840.0 1935.66   7
   1  -3  -1 79501.0 1957.89   6
   1   3  -1 75636.8 1951.76   7
  -1   3   0 70.2158 17.8884   1
  -1   3   0 50.1226 17.2546   4
  -1  -3   0 72.7962 18.2561   4
   1   3   0 45.5808 15.6948   4
   1  -3   0 62.2052 17.6769   4
   1   3   0 40.7687 18.3818   7
   1  -3   0 55.2290 17.3184   6
  -1  -3   0 45.5614 18.1410   7
  -1   3  -1 76011.4 1902.11   1
   1  -3   1 76815.7 1898.22   1
  -1  -3  -1 75605.0 1905.50   4
  -1   3  -1 74842.7 1904.76   4
  -1   3  -1 76844.9 1914.79   6
   1  -3   1 76516.3 1912.55   6
  -1  -3  -1 75610.6 1915.00   7
   1   3   2 13687.5 368.383   2
  -1   3  -2 13024.3 349.481   1
  -1  -3  -2 13127.3 364.391   2
  -1  -3  -2 12788.2 367.014   9
  -1   3  -2 13307.9 368.281   6
   1  -3   2 12701.4 363.908   6
  -1  -3  -3 8468.02 253.707   2
   1   3   3 8352.74 250.475   3
   1  -3   3 8816.83 252.196   3
   1   3   3 7959.90 253.921   2
  -1   3  -3 8399.42 254.190   6
  -1  -3  -3 8424.37 225.142   6
   1   3   3 8389.72 219.282   6
   1   3   4 5460.37 156.795   6
   1   3   4 5625.66 167.944   1
   1   3   4 5914.45 191.227   3
   1   3   4 5706.76 196.245   2
   1  -3   4 6153.13 192.693   3
  -1  -3  -4 5650.56 192.990   2
   1   3   4 5925.94 203.575   9
   1  -3   4 6036.41 171.780  10
  -1  -3  -4 5762.61 162.767   6
  -1   3  -4 5654.82 189.958   6
   1  -3   5 7001.52 228.235   6
  -1  -3  -5 7562.55 241.765   2
   1   3   5 7468.06 236.159   3
   1   3   5 6955.46 209.443   1
   1  -3   5 7564.56 236.187   3
  -1   3  -5 6973.01 243.375   3
   1   3   5 7252.11 244.972   2
  -1  -3  -5 7467.24 245.566   3
   1   3   5 7194.06 239.420   8
   1   3   5 7388.53 252.680   9
   1  -3   5 7289.84 217.871  10
  -1   3  -5 7180.81 233.087   6
  -1  -3  -5 7161.34 204.271   6
  -1   3  -6 176.966 31.9029   6
  -1  -3  -6 179.248 21.5560   6
   1  -3   6 164.974 27.7367   6
  -1   3  -6 220.236 37.7092   3
   1   3   6 242.957 36.8035   3
   1   3   6 195.268 36.1794   2
  -1  -3  -6 153.066 34.2587   3
   1  -3   6 127.973 29.0737   3
  -1  -3  -6 143.341 31.0636   2
   1  -3   6 163.344 27.0137  10
   1   3   6 126.317 36.6853   9
   1   3   6 161.994 32.3003   8
  -1  -3  -6 183.734 33.7654  10
   1  -3   7 955.929 65.3511   6
  -1  -3  -7 976.266 76.0919   2
  -1  -3  -7 990.889 77.7076   3
  -1   3  -7 1181.03 83.2865   3
   1   3   7 1012.64 80.2462   2
   1   3   7 921.475 70.3701   8
   1   3   7 1200.64 90.2836   9
   1  -3   7 1061.31 65.4242  10
  -1  -3  -7 979.851 74.5931  10
  -1  -3  -7 1031.93 54.6948   6
  -1   3  -7 1203.85 74.7345   6
   1  -3   8 1825.11 108.345   2
   1   3   8 1714.73 112.316   2
  -1  -3  -8 1709.21 105.746   2
  -1   3  -8 1652.81 108.067   3
  -1  -3  -8 1790.03 112.655   3
   1  -3   8 1695.82 93.5251  10
  -1  -3  -8 1646.71 103.298  10
   1   3   8 1809.38 118.167   9
   1   3   8 1380.08 92.8325   8
  -1   3  -8 1902.58 101.093   6
  -1  -3  -8 1797.56 80.0226   6
   1  -3   9 6851.32 260.404   2
  -1   3  -9 6571.04 264.024   3
   1   3   9 6627.50 265.912   2
  -1  -3  -9 6956.15 268.311   3
  -1  -3  -9 6501.13 250.978   2
  -1   3  -9 6279.27 276.046   7
   1   3   9 6423.86 269.427   9
   1   3   9 6275.53 239.510   8
  -1  -3  -9 6690.81 255.691  10
   1  -3   9 6551.14 235.361  10
  -1  -3  -9 6967.15 215.432   6
  -1   3  -9 6504.52 238.275   6
  -1   3 -10 419.740 53.1266   6
   1   3  10 471.273 68.5297   2
  -1   3 -10 621.089 74.2301   3
  -1  -3 -10 350.975 55.1759   2
   1  -3  10 601.265 70.9747   2
  -1  -3 -10 586.379 71.3738   3
  -1  -3 -10 514.661 64.6359  10
  -1   3 -10 518.793 75.8494   7
   1   3  10 372.350 53.0426   8
   1  -3  10 517.368 58.7157  10
  -1  -3 -10 477.341 45.6551   6
   1   3  11 499.355 76.4611   2
   1  -3  11 762.371 84.2012   2
  -1   3 -11 722.243 83.6283   3
  -1  -3 -11 674.901 82.3071   3
   1   3  11 636.085 66.2448   8
   1  -3  11 664.932 59.5205   8
  -1  -3 -11 694.375 77.9751  10
  -1   3 -11 636.697 84.7203   7
   1  -3  11 609.987 67.1583  10
  -1  -3 -11 627.911 53.6807   6
  -1  -3 -12 84.2720 30.4872   6
  -1   3 -12 51.2841 44.9160   3
   1  -3  12 160.368 49.0683   2
   1   3  12 73.5978 50.6054   2
  -1  -3 -12 41.0466 46.7701   3
   1  -3  12 63.4935 27.2910   8
  -1   3 -12 70.5829 48.1846   7
   1   3  12 13.6455 29.2710   8
   1  -3  12 50.4781 37.5951  10
   1   3  13 1142.66 114.833   2
   1  -3  13 1200.45 112.087   2
  -1   3 -13 1027.22 109.656   3
  -1  -3 -13 1264.31 117.772   3
   1  -3  13 1033.99 76.4760   8
  -1   3 -13 1163.32 123.664   7
  -1  -3 -13 909.767 74.2300   6
   1  -3  14 2249.14 118.412   8
  -1   3 -14 2213.13 172.716   7
   1  -3  14 2461.02 169.642   2
  -1  -3 -14 2367.33 172.511   3
   1   3  14 2439.80 174.093   2
  -1   3 -14 2650.87 180.022   3
  -1   3 -15 233.473 74.8515   7
  -1  -3 -15 251.758 76.0143   3
  -1   3 -15 223.835 72.7376   3
   1   3  15 293.728 80.2188   2
   1  -3  15 181.088 68.6042   2
  -1   3 -16 199.702 69.8870   7
  -1  -3 -16 195.515 66.9849   7
   1   3  16 129.180 64.2106   2
  -1   3 -16 197.958 72.6513   3
   1  -3  16 208.235 72.4014   2
  -1  -3 -16 14.2553 54.1446   3
  -1   3 -17 698.401 106.910   7
  -1  -3 -17 753.588 109.610   7
   1   3  17 954.181 128.045   2
   1  -3  17 603.754 107.595   2
  -1   3 -18 168.134 78.5526   7
   1   4 -19-44.0165 66.8460   5
   1   4 -18 27.5176 61.4633   5
   1   4 -17 1162.92 127.814   5
  -1  -4  17 1169.81 140.900   2
   1  -4 -17 1141.70 130.407   3
   1   4 -17 1519.21 142.541   3
  -1   4  17 1036.56 134.187   2
   1   4 -17 1241.18 121.598   7
  -1  -4  16 550.573 99.3056   2
   1   4 -16 475.456 81.8474   3
   1  -4 -16 524.144 90.0221   3
  -1   4  16 616.569 105.674   2
   1   4 -16 471.582 85.9874   5
   1   4 -16 490.512 79.5661   7
   1   4 -15 33.7826 46.1041   5
  -1  -4  15-13.2040 42.5343   2
   1   4 -15 33.2993 46.5139   3
   1  -4 -15 34.1458 44.3253   3
  -1   4  15 54.7311 56.0190   2
   1  -4 -15-7.01289 31.3291   7
   1   4 -15 49.9147 43.6943   7
   1   4 -14 1083.24 107.284   5
   1   4 -14 1043.90 100.438   7
   1  -4 -14 984.943 84.7029   7
   1  -4 -14 969.090 84.7198   1
   1  -4 -14 889.317 98.8602   3
  -1   4  14 939.709 114.947   2
  -1  -4  14 1086.28 116.956   2
   1   4 -14 1020.45 104.031   3
   1   4 -13 877.705 91.3985   7
   1  -4 -13 1047.96 82.7144   7
   1   4 -13 994.821 98.5602   3
   1  -4 -13 1114.49 89.3246   1
  -1  -4  13 995.757 105.345   2
   1  -4 -13 1010.79 99.1168   3
  -1   4  13 940.692 107.389   2
   1   4 -12 6485.19 269.929   7
   1  -4 -12 6363.48 241.295   7
  -1   4  12 6774.10 298.127   2
   1  -4 -12 7106.54 280.196   3
   1   4 -12 6907.69 277.045   3
   1  -4 -12 6674.14 252.992   1
  -1  -4  12 6971.75 293.466   2
   1  -4 -11 26.2140 28.6856   8
   1   4 -11 31.1083 31.8421   7
   1  -4 -11 26.3567 24.9230   7
   1  -4 -11 6.44068 25.7361   1
  -1  -4  11-9.23320 35.9581   2
  -1   4  11-9.92078 34.3291   2
   1  -4 -11 61.7910 35.8580   3
   1   4 -10 3340.65 152.502   6
  -1   4  10 3362.81 183.087   2
   1  -4 -10 3615.66 161.486   1
   1   4 -10 3462.77 166.873   7
   1  -4 -10 3652.99 191.747   9
   1  -4 -10 3484.24 143.910   7
   1  -4 -10 3280.44 154.569   8
   1   4  -9 167.832 34.6879   6
   1  -4  -9 234.327 45.9525   2
   1  -4  -9 261.146 43.7063   1
   1  -4  -9 213.291 46.0214   9
   1  -4  -9 194.348 35.4542   8
   1   4  -9 222.414 43.2534   7
   1   4  -8 2654.75 131.541   5
   1  -4  -8 2823.69 142.249   2
   1  -4  -8 2994.04 137.739   1
   1   4  -8 2919.58 139.987   7
   1  -4  -8 2653.81 140.286  10
   1  -4  -8 2812.35 151.883   9
   1  -4  -8 2630.13 126.448   8
   1   4  -7 337.499 41.9860   5
   1  -4  -7 570.165 56.2612   2
   1  -4  -7 415.007 48.6114   1
   1  -4  -7 469.829 46.7179   8
   1  -4  -7 482.508 53.3931  10
  -1  -4   7 315.655 46.9763   7
   1  -4  -7 469.489 57.1093   9
   1   4  -7 363.072 44.6337   7
   1   4  -6 889.540 60.6654   5
   1  -4  -6 801.438 64.2382   2
   1  -4  -6 933.373 67.4156   1
   1  -4  -6 710.046 56.1097   8
   1   4  -6 813.897 62.3969   7
   1  -4  -6 861.054 71.7201   9
  -1  -4   6 734.792 62.9428   7
   1  -4  -6 853.382 66.4268  10
   1   4  -5 24572.9 658.987   5
   1  -4  -5 24539.7 677.288   1
   1  -4  -5 25347.8 678.583   2
   1  -4  -5 24330.3 669.530   8
  -1  -4   5 24475.1 675.002   7
   1  -4  -5 25360.6 691.311   9
   1  -4  -5 25066.9 679.562  10
   1   4  -5 24882.6 673.031   7
   1  -4  -5 24236.2 625.113   7
   1   4  -4 12286.8 334.884   5
   1   4  -4 11796.4 345.455   4
   1  -4  -4 11899.0 345.426   4
   1  -4  -4 12123.1 359.748   5
   1  -4  -4 11647.5 350.083   2
   1  -4  -4 11457.0 352.390   1
   1  -4  -4 12022.5 351.538  10
   1  -4  -4 11589.3 347.926   8
  -1  -4   4 11515.8 346.723   7
   1   4  -4 11894.2 348.433   7
   1  -4  -3 10895.8 321.000   5
   1  -4  -3 10615.6 307.162   4
  -1  -4   3 10556.0 295.374   5
   1   4  -3 10953.1 309.540   4
   1  -4  -3 10803.8 322.144   1
   1  -4  -3 10819.4 316.844   2
   1   4  -3 10841.8 279.738   8
   1  -4  -3 10788.7 315.946  10
   1   4  -3 10476.8 314.277   7
   1  -4  -3 10434.2 315.813   6
  -1  -4   2 17363.6 471.048   4
  -1   4   2 17384.6 470.745   4
   1  -4  -2 17782.2 484.591   5
   1  -4  -2 17074.7 472.167   4
   1   4  -2 16399.8 472.773   4
  -1   4   2 18292.3 496.866   1
   1  -4  -2 17845.8 488.270   1
   1  -4  -2 18227.0 484.257   2
  -1   4   2 18091.4 454.009   7
   1   4  -2 17880.2 459.866   8
   1  -4  -2 18013.6 456.907   7
  -1   4   2 17825.9 487.866   6
   1   4  -2 17757.6 485.130   7
   1  -4  -2 17810.5 486.001   6
   1  -4  -1 7862.75 230.779   4
  -1   4   1 7876.64 230.593   4
   1   4  -1 8098.91 232.652   4
  -1   4   1 8119.91 236.657   5
  -1  -4   1 8312.81 231.919   4
   1  -4  -1 8199.80 240.471   5
  -1   4   1 8793.01 252.037   1
   1  -4  -1 8020.48 229.782   7
  -1   4   1 8299.94 227.359   7
   1   4  -1 8053.73 229.524   8
   1  -4  -1 7988.49 243.377   6
   1   4  -1 8091.59 245.112   7
  -1  -4   1 7808.93 241.831   7
   1  -4   0 2450.04 87.6485   4
  -1  -4   0 2450.30 89.4322   4
   1   4   0 2446.11 89.1427   4
  -1   4   0 2430.88 90.3121   4
  -1   4   0 2586.47 99.2477   1
  -1   4   0 2243.15 92.4887   7
   1   4   0 2414.11 93.6312   8
   1  -4   0 2536.76 99.2897   6
  -1  -4   0 2409.36 99.3471   7
   1   4   0 2537.41 102.393   7
  -1   4  -1 34870.4 882.237   4
  -1  -4  -1 34331.7 881.276   4
  -1   4  -1 34320.2 885.702   1
   1   4   1 34588.8 892.715   8
   1  -4   1 33073.4 890.740   6
  -1  -4  -1 35116.8 898.681   7
  -1  -4  -2 42312.5 1097.87   2
  -1   4  -2 43796.6 1081.63   1
   1   4   2 41595.6 1098.23   8
  -1  -4  -2 41235.4 1099.66   7
  -1   4  -2 43445.9 1099.62   6
   1  -4   2 42132.9 1094.12   6
   1   4   3 905.293 53.1927   3
   1  -4   3 878.200 52.5531   3
  -1  -4  -3 944.930 60.5101   2
   1   4   3 862.617 59.3453   2
  -1   4  -3 795.580 63.2667   7
  -1  -4  -3 912.079 61.8815   9
  -1   4  -3 968.451 59.3532   6
  -1  -4  -4 2917.41 124.548   2
   1   4   4 3060.04 118.712   3
   1  -4   4 2975.29 116.947   3
   1   4   4 2941.45 127.642   2
  -1   4  -4 3171.61 142.226   7
  -1  -4  -4 2862.39 87.9462   6
  -1   4  -4 3276.86 125.982   6
   1   4   5 1464.01 67.9426   1
  -1  -4  -5 1480.78 85.5806   2
  -1   4  -5 1570.56 88.2940   3
   1  -4   5 1544.31 80.5318   3
  -1  -4  -5 1651.37 89.5562   3
   1   4   5 1515.94 80.2269   3
   1   4   5 1598.31 92.4655   2
   1   4   5 1293.51 81.4315   8
  -1   4  -5 1501.29 98.9470   7
  -1   4  -5 1558.39 83.8612   6
  -1  -4  -5 1506.88 55.7826   6
   1  -4   6 1171.17 70.8912   6
   1   4   6 1016.53 58.2643   1
   1   4   6 985.669 77.3865   2
  -1   4  -6 1161.40 78.9302   3
   1  -4   6 1045.15 68.7201   3
   1   4   6 1180.71 73.0311   3
  -1  -4  -6 1089.91 76.6944   2
  -1  -4  -6 1188.76 80.6058   3
  -1   4  -6 1108.95 89.0251   7
   1  -4   6 1095.05 61.9399  10
   1   4   6 1063.78 74.2604   8
  -1   4  -6 1058.59 71.1046   6
  -1  -4  -6 1071.63 48.5797   6
   1  -4   7 4412.76 171.107   6
   1   4   7 4367.76 191.852   2
  -1  -4  -7 4751.50 187.161   2
  -1  -4  -7 4619.91 188.850   3
  -1   4  -7 4766.71 190.781   3
  -1  -4  -7 4655.28 190.777  10
  -1   4  -7 4195.54 202.019   7
   1   4   7 4272.96 177.726   8
   1  -4   7 4596.71 163.196  10
   1   4   7 4487.66 195.739   9
  -1   4  -7 4749.38 177.706   6
  -1  -4  -7 4211.27 140.778   6
  -1  -4  -8 12759.6 411.866   2
   1   4   8 12791.4 425.818   2
  -1  -4  -8 13374.7 421.668   3
  -1   4  -8 13116.0 420.609   3
   1  -4   8 13031.5 387.720  10
   1   4   8 13590.0 435.919   9
  -1   4  -8 12178.3 438.466   7
  -1  -4  -8 12517.0 414.611  10
   1   4   8 12807.5 404.026   8
  -1   4  -8 13639.8 403.146   6
  -1  -4  -8 12806.1 359.414   6
  -1   4  -9 430.746 52.1347   6
  -1  -4  -9 378.362 55.4014   2
  -1  -4  -9 544.655 64.9503   3
   1  -4   9 297.414 51.8579   2
  -1   4  -9 391.433 59.3090   3
   1   4   9 313.522 57.3660   2
   1  -4   9 329.875 43.8140  10
   1   4   9 359.634 61.8917   9
  -1   4  -9 426.910 69.4182   7
  -1  -4  -9 418.965 55.5327  10
   1   4   9 376.233 51.4035   8
  -1  -4  -9 360.651 35.5029   6
   1   4  10 778.339 85.0913   2
  -1  -4 -10 749.895 81.4131   3
   1  -4  10 799.063 80.4110   2
  -1   4 -10 810.249 82.5424   3
   1  -4  10 659.118 64.6216  10
  -1   4 -10 755.813 88.7382   7
   1   4  10 550.224 64.9895   8
  -1  -4 -10 747.180 76.4221  10
  -1  -4 -10 718.955 52.0542   6
  -1   4 -10 741.340 70.7229   6
  -1  -4 -11 31.0752 22.5033   6
   1   4  11 69.4082 41.5565   2
  -1   4 -11-9.38945 39.3527   3
  -1  -4 -11-9.40004 36.6137   3
   1  -4  11-9.05094 36.1699   2
   1  -4  11 31.6961 26.8445   8
   1  -4  11 31.8676 31.1971  10
  -1   4 -11 67.5592 47.1892   7
  -1  -4 -11 59.5045 33.1121  10
   1   4  11 82.0626 36.6650   8
   1   4  12 5182.47 246.330   2
  -1  -4 -12 4951.30 238.877   3
   1  -4  12 4265.02 223.472   2
  -1   4 -12 4833.25 237.632   3
  -1  -4 -12 4695.47 222.694  10
   1  -4  12 4809.82 179.778   8
  -1   4 -12 4442.14 244.960   7
   1  -4  12 4605.30 204.365  10
  -1  -4 -12 4779.92 176.077   6
  -1   4 -13 431.192 83.0374   7
   1  -4  13 400.082 48.5270   8
   1  -4  13 353.384 70.4160   2
  -1   4 -13 427.577 79.7294   3
   1   4  13 444.524 81.5158   2
  -1  -4 -13 304.669 69.7717   3
   1  -4  14 4602.54 183.724   8
  -1   4 -14 4986.03 268.583   7
   1  -4  14 5425.05 263.669   2
   1   4  14 4785.01 257.780   2
  -1  -4 -14 5046.54 259.895   3
  -1   4 -14 4946.19 259.337   3
  -1   4 -15 292.612 72.8993   7
   1  -4  15 231.185 75.5445   2
   1   4  15 355.925 82.3183   2
  -1  -4 -15 372.322 81.7214   3
  -1   4 -15 184.599 63.7950   3
  -1   4 -16 130.266 63.4445   7
   1   4  16 160.944 64.1314   2
  -1   4 -16 113.248 64.5804   3
   1  -4  16 139.012 71.4278   2
  -1  -4 -16 171.709 70.1053   3
  -1  -4 -17 228.343 73.1463   7
  -1   4 -17 180.649 68.7410   7
   1   4  17 203.279 75.3787   2
   1  -4  17 163.379 71.6137   2
  -1   4 -18 493.768 102.951   7
   1   5 -19 86.5214 70.5941   5
   1   5 -18 2771.48 201.353   5
   1   5 -18 2831.17 189.229   7
  -1  -5  17 166.531 82.2989   2
   1   5 -17 143.838 60.7406   3
   1  -5 -17 148.231 59.0181   3
  -1   5  17-16.0077 62.3745   2
   1   5 -17 76.1188 57.8326   5
   1   5 -17 56.9397 48.8402   7
   1   5 -16 925.185 110.027   3
   1  -5 -16 768.021 103.710   3
  -1  -5  16 812.571 113.830   2
  -1   5  16 827.222 120.627   2
   1   5 -16 1054.67 112.626   5
   1   5 -16 900.576 103.773   7
  -1  -5  15 530.319 90.7217   2
  -1   5  15 728.261 107.262   2
   1  -5 -15 694.484 91.1214   3
   1   5 -15 596.484 86.8194   3
   1   5 -15 551.604 86.1514   5
   1   5 -15 671.884 88.8071   7
   1   5 -14 204.024 58.0437   5
   1   5 -14 307.397 63.7893   3
  -1  -5  14 330.511 69.5030   2
  -1   5  14 233.681 69.9243   2
   1  -5 -14 325.174 56.5471   1
   1  -5 -14 285.099 62.2363   3
   1  -5 -14 290.862 51.4554   7
   1   5 -14 248.582 61.2829   7
   1   5 -13 1697.37 123.992   5
   1  -5 -13 1355.31 92.8100   7
   1   5 -13 1627.69 122.654   7
   1  -5 -13 1448.23 118.621   3
   1   5 -13 1246.56 111.731   3
  -1   5  13 1132.95 122.631   2
  -1  -5  13 1328.44 122.274   2
   1  -5 -13 1224.91 95.7913   1
   1   5 -12 1872.56 127.203   5
  -1  -5  12 1887.31 138.736   2
  -1   5  12 1905.96 145.448   2
   1  -5 -12 1918.45 129.354   3
   1   5 -12 1878.29 128.010   3
   1  -5 -12 1755.70 112.532   1
   1   5 -12 1800.80 128.875   7
   1  -5 -12 1967.15 107.906   7
   1   5 -11 54.0822 36.5253   5
   1  -5 -11 15.5585 32.5995   3
   1  -5 -11 39.0904 31.3460   1
  -1   5  11-10.2549 38.8709   2
   1   5 -11 7.49856 29.2028   3
   1  -5 -11 21.0656 26.6174   8
   1  -5 -11-10.6099 35.4680   9
   1   5 -11 8.22750 29.4033   7
   1   5 -10 3143.43 160.671   5
   1  -5 -10 3592.96 161.794   1
  -1   5  10 3706.40 190.810   2
   1  -5 -10 3175.41 184.272   9
   1   5 -10 3148.70 165.391   7
   1  -5 -10 3758.47 166.134   8
   1   5  -9 212.585 37.8768   6
   1   5  -9 206.824 39.6574   5
   1  -5  -9 310.052 52.2898   2
   1  -5  -9 270.575 43.7328   1
   1  -5  -9 283.629 50.6909  10
   1  -5  -9 241.741 50.3211   9
   1  -5  -9 249.558 41.1446   8
   1   5  -9 252.104 45.5224   7
   1   5  -8 42.0898 24.4408   5
   1   5  -8 44.0791 23.9833   6
   1  -5  -8 17.1197 26.0119   1
   1  -5  -8 39.4653 32.1988   2
   1  -5  -8 20.9186 24.1440  10
   1  -5  -8 39.4631 25.1995   8
  -1  -5   8 75.3620 31.8171   7
   1  -5  -8 16.4565 27.5202   9
   1   5  -8 57.8376 26.9445   7
   1   5  -7 4628.62 176.630   5
   1  -5  -7 5014.61 198.193   2
   1  -5  -7 4676.68 186.708   1
  -1  -5   7 4493.58 194.112   7
   1  -5  -7 4372.49 181.497   8
   1  -5  -7 4634.77 195.566  10
   1  -5  -7 4942.37 211.606   9
   1   5  -7 4874.60 193.955   7
   1  -5  -7 5013.31 154.054   7
   1   5  -6 40237.6 1037.20   5
   1  -5  -6 40221.6 1058.62   1
   1  -5  -6 39838.6 1064.10   2
   1  -5  -6 40975.4 1068.96  10
   1   5  -6 39863.1 1061.03   7
   1  -5  -6 37761.3 1052.23   8
   1  -5  -6 39582.6 1082.18   9
  -1  -5   6 40206.1 1065.78   7
   1  -5  -6 39296.9 1005.72   7
   1   5  -5 9854.90 287.904   5
   1  -5  -5 9802.60 311.668   2
   1  -5  -5 9820.74 310.066   1
   1   5  -5 9637.71 308.482   7
   1  -5  -5 9367.71 305.370   8
   1  -5  -5 9849.14 313.372  10
  -1  -5   5 9409.58 308.944   7
   1  -5  -5 9934.07 262.848   7
   1  -5  -4 40.6615 18.2600   4
   1   5  -4 86.0252 24.0832   4
   1  -5  -4 121.135 28.2004   2
   1  -5  -4 68.9457 23.1744   1
  -1  -5   4 91.3708 26.0408   7
   1  -5  -4 64.8758 21.5953   8
   1  -5  -4 87.6735 24.2147  10
   1  -5  -4 80.8978 23.1630   6
   1  -5  -4 84.3143 11.1810   7
   1   5  -4 59.0680 20.7306   7
   1  -5  -3 1211.47 71.5971   5
   1  -5  -3 1394.97 65.6635   4
   1   5  -3 1194.23 63.1669   4
  -1  -5   3 1294.44 55.1232   5
   1  -5  -3 1233.55 72.5294   2
   1  -5  -3 1284.78 74.1705   1
   1   5  -3 1205.73 48.6570   8
   1  -5  -3 1288.22 49.5686   7
   1  -5  -3 1264.06 72.9642   8
   1   5  -3 1188.40 70.7613   7
  -1   5   3 1308.47 50.2116   7
   1  -5  -3 1290.96 69.9596   6
   1  -5  -2 2785.54 101.083   4
  -1   5   2 2832.16 99.6858   4
   1  -5  -2 2532.79 109.339   5
   1   5  -2 2842.78 103.130   4
  -1  -5   2 3002.15 102.159   4
   1  -5  -2 2553.22 111.987   1
   1  -5  -2 2940.24 117.403   2
  -1   5   2 2618.13 117.778   1
   1   5  -2 2687.63 93.9010   8
  -1   5   2 2944.40 93.4236   7
   1  -5  -2 2769.04 94.1652   7
   1  -5  -2 2931.62 113.747   6
   1   5  -2 2816.93 115.628   7
  -1   5   2 2787.98 114.275   6
   1  -5  -1 3812.47 124.241   4
  -1   5   1 3881.79 124.111   4
  -1   5   1 3766.75 130.877   5
   1   5  -1 3659.76 124.387   4
   1  -5  -1 3835.37 134.281   5
  -1  -5   1 3588.35 122.736   4
  -1   5   1 4020.35 145.458   1
   1   5  -1 3654.84 126.680   8
   1  -5  -1 3837.07 129.231   7
   1  -5  -1 3793.79 137.617   6
  -1  -5   1 3778.86 139.686   7
   1   5  -1 3756.36 141.258   7
  -1   5   1 3907.34 142.702   6
   1   5   0 41006.5 1030.43   4
  -1   5   0 41465.8 1036.26   5
  -1   5   0 40484.0 1031.99   4
   1  -5   0 40952.6 1028.81   4
  -1  -5   0 40345.9 1032.09   4
  -1   5   0 40041.3 1051.41   1
   1   5   0 40083.5 1043.40   8
   1  -5   0 40421.6 1048.15   7
  -1   5   0 40755.3 1044.73   7
   1  -5   0 38774.6 1047.48   6
  -1  -5   0 42126.7 1054.41   7
  -1   5  -1 36016.4 933.320   4
  -1  -5  -1 36260.9 933.604   4
  -1   5  -1 36579.3 945.198   1
   1   5   1 36433.8 949.189   8
   1  -5   1 36172.1 957.267   7
   1  -5   1 37098.1 949.750   6
  -1  -5  -1 37238.1 954.894   7
  -1  -5  -2 6325.82 219.240   2
   1   5   2 6811.20 202.578   3
   1  -5   2 6841.86 201.780   3
   1   5   2 6492.55 216.661   8
   1  -5   2 6789.17 213.923   6
  -1  -5  -2 6767.58 221.169   7
   1   5   3 7080.06 214.490   3
   1  -5   3 6748.93 212.686   3
  -1  -5  -3 6946.39 231.224   2
   1   5   3 6952.04 230.680   8
  -1   5  -3 7205.49 229.321   6
  -1  -5  -3 6740.75 228.982   7
   1  -5   3 7138.54 225.094   6
  -1  -5  -4 7713.39 261.726   2
   1   5   4 8126.06 247.523   3
   1   5   4 7880.01 268.391   2
   1  -5   4 8690.82 249.664   3
  -1  -5  -4 8125.12 274.852   9
  -1   5  -4 7541.34 277.135   7
  -1  -5  -4 7961.89 263.225   7
  -1   5  -4 7852.46 256.821   6
   1   5   5 1502.96 73.0439   1
  -1  -5  -5 1321.35 81.7518   3
   1  -5   5 1598.85 80.4663   3
  -1   5  -5 1359.64 82.7881   3
  -1  -5  -5 1334.78 84.9276   2
   1   5   5 1542.93 93.5199   2
   1   5   5 1268.79 74.6911   3
  -1   5  -5 1348.37 95.4860   7
  -1  -5  -5 1470.43 48.4598   6
  -1   5  -5 1389.82 82.1720   6
  -1  -5  -6 38152.0 995.782   3
  -1  -5  -6 37792.6 997.822   2
   1  -5   6 38684.3 978.065   3
   1   5   6 38425.8 978.678   3
   1   5   6 37342.3 1008.08   2
   1   5   6 36687.9 962.377   1
  -1   5  -6 36408.5 990.698   3
  -1   5  -6 36439.0 1024.80   7
   1   5   6 35479.9 988.660   8
  -1   5  -6 35812.5 982.602   6
  -1  -5  -6 36110.5 927.922   6
   1  -5   7 911.698 68.0785   6
  -1  -5  -7 837.573 73.4411   2
   1   5   7 802.835 76.7958   2
  -1  -5  -7 831.704 71.7041   3
   1   5   7 920.784 60.8436   1
  -1   5  -7 886.161 73.6436   3
  -1   5  -7 849.226 84.6555   7
   1   5   7 671.749 64.2967   8
   1  -5   7 745.113 54.9860  10
  -1   5  -7 850.895 67.9327   6
  -1  -5  -7 763.955 40.2152   6
   1  -5   8 9968.28 334.511   6
  -1  -5  -8 10708.2 354.945   2
  -1   5  -8 10563.9 356.691   3
  -1  -5  -8 10755.7 357.821   3
   1   5   8 10598.6 367.875   2
   1  -5   8 10821.4 324.223  10
  -1   5  -8 10360.3 381.840   7
   1   5   8 9919.27 341.626   8
  -1  -5  -8 10224.9 358.750  10
  -1   5  -8 10708.0 342.271   6
  -1  -5  -8 10384.3 292.051   6
  -1  -5  -9 45.6383 16.6867   6
  -1   5  -9 60.7065 29.7446   6
   1   5   9 77.4283 33.6469   8
  -1   5  -9 59.8396 42.7580   7
  -1  -5  -9 54.3192 33.9969  10
   1  -5   9 64.2758 27.6275  10
  -1  -5  -9 72.0739 37.0206   2
  -1   5  -9 107.547 41.2058   3
   1   5   9 86.8138 40.3294   2
  -1  -5  -9 69.1717 38.2606   3
  -1  -5 -10 9.25845 16.9973   6
  -1   5 -10 25.6194 32.3692   3
   1  -5  10-8.22663 32.8688   2
  -1  -5 -10-17.0734 33.2440   3
   1   5  10 57.2265 38.1071   2
  -1   5 -10 10.8084 34.8160   7
  -1  -5 -10-8.31643 29.7198  10
   1   5  10 20.4917 31.7094   8
   1  -5  10 22.2231 28.0782  10
   1  -5  11 1007.30 98.2068   2
  -1  -5 -11 1177.36 105.639   3
   1   5  11 1102.49 106.780   2
  -1   5 -11 922.992 95.0489   3
  -1  -5 -11 894.329 91.6376  10
  -1   5 -11 1078.46 110.299   7
   1  -5  11 1061.99 83.2961  10
  -1  -5 -11 948.680 61.7850   6
   1   5  12 2437.46 165.117   2
   1  -5  12 2423.14 155.676   2
  -1   5 -12 2260.37 155.007   3
  -1  -5 -12 2451.26 161.760   3
  -1   5 -12 2804.16 180.221   7
  -1  -5 -12 2344.47 151.599  10
   1  -5  12 2252.29 131.383  10
   1  -5  12 1926.02 102.597   8
  -1  -5 -12 2422.74 107.258   6
   1  -5  13 1641.67 89.5880   8
  -1  -5 -13 1705.87 132.099  10
  -1   5 -13 1506.88 141.026   7
  -1   5 -13 1534.85 133.232   3
   1  -5  13 1509.68 131.605   2
  -1  -5 -13 1620.38 136.005   3
   1   5  13 1352.39 131.314   2
  -1   5 -14 135.918 59.6620   7
   1   5  14 209.632 67.3959   2
  -1  -5 -14 210.060 66.3919   3
   1  -5  14 156.283 65.4887   2
  -1   5 -14 233.188 67.7444   3
  -1   5 -15 14.1605 50.6081   7
  -1   5 -15 52.8907 52.8337   3
   1   5  15 28.0259 54.5733   2
  -1  -5 -15 40.0852 54.7075   3
   1  -5  15 12.9272 61.1156   2
  -1   5 -16 175.956 69.3367   7
   1  -5  16 55.3369 55.2972   2
   1   5  16 14.9452 56.6714   2
  -1   5 -16 85.3351 59.6203   3
  -1  -5 -16 57.6854 61.8108   3
  -1   5 -17 137.008 71.9924   7
   1   5  17 79.3799 63.4612   2
   1  -5  17 44.5746 59.3970   2
  -1   5 -18 2045.55 181.136   7
   1   6 -19 352.570 86.8095   5
   1   6 -18 917.773 120.617   5
   1   6 -18 550.986 94.3502   7
  -1  -6  17 852.964 121.768   2
   1   6 -17 1045.08 121.947   3
  -1   6  17 1077.94 141.222   2
   1  -6 -17 973.599 120.747   3
   1   6 -17 984.600 117.095   5
   1   6 -17 929.432 110.643   7
   1  -6 -16 273.329 70.4931   3
  -1   6  16 230.856 80.4307   2
   1   6 -16 203.968 64.6345   3
  -1  -6  16 429.054 95.8306   2
   1   6 -16 278.312 72.0637   5
   1   6 -16 241.058 64.3656   7
  -1   6  15 43.2957 60.4751   2
   1  -6 -15-11.3962 46.6568   3
   1   6 -15 44.0057 46.1004   3
  -1  -6  15 13.2864 51.7400   2
   1   6 -15-21.4949 42.9404   5
   1   6 -15 11.0180 41.7624   7
   1   6 -14 59.4676 40.5768   5
  -1  -6  14-12.2059 44.9605   2
   1   6 -14-10.2388 40.9073   3
   1  -6 -14-10.5985 42.3447   3
  -1   6  14 40.4763 59.0506   2
   1  -6 -14-6.21169 29.8846   7
   1   6 -14-10.4821 41.8795   7
   1   6 -13 199.792 53.5519   5
   1  -6 -13 310.619 64.6027   3
   1  -6 -13 229.953 45.3058   1
  -1  -6  13 214.693 59.1796   2
  -1   6  13 387.422 78.3941   2
   1   6 -13 234.388 54.6253   3
   1  -6 -13 275.293 46.6175   7
   1   6 -13 218.344 59.1311   7
   1   6 -12 8.24831 34.5637   5
   1  -6 -12-26.4053 37.7117   3
  -1   6  12 11.5905 42.6940   2
   1   6 -12-16.7773 33.5158   3
   1  -6 -12 13.7063 28.0573   1
   1  -6 -12-11.9225 39.8543   9
   1  -6 -12-8.16316 34.2069   8
   1   6 -12-28.0109 38.2259   7
   1   6 -11 816.120 78.4669   5
  -1   6  11 861.324 97.0805   2
   1  -6 -11 808.785 78.1146   3
   1   6 -11 668.767 71.6572   3
   1  -6 -11 813.409 75.1279   1
   1  -6 -11 802.869 94.8259   9
   1  -6 -11 761.059 76.5442   8
   1   6 -11 681.583 80.7034   7
   1   6 -10 1252.21 90.7720   5
   1  -6 -10 1298.93 90.9467   1
   1  -6 -10 1018.70 84.2126   8
   1   6 -10 1024.52 92.6155   7
   1  -6 -10 1150.43 100.480  10
   1  -6 -10 1334.37 114.445   9
   1   6  -9 2046.38 111.746   6
   1   6  -9 2156.32 115.404   5
   1  -6  -9 2074.73 126.942   2
   1  -6  -9 2112.03 117.537   1
   1  -6  -9 1778.10 112.653   8
   1  -6  -9 1957.48 136.996   9
   1   6  -9 1830.10 120.640   7
   1  -6  -9 2069.87 130.797  10
   1  -6  -9 2099.87 91.8686   7
   1   6  -8 144.379 33.1545   5
   1   6  -8 169.171 37.9137   6
   1  -6  -8 124.648 36.7525   2
   1  -6  -8 140.946 34.9620   1
   1  -6  -8 125.185 37.9394  10
   1  -6  -8 123.759 31.9322   8
  -1  -6   8 168.977 41.6457   7
   1  -6  -8 113.342 39.0885   9
   1  -6  -8 125.724 21.5471   7
   1   6  -8 152.138 38.7265   7
   1   6  -7 998.457 69.9998   6
   1   6  -7 986.151 65.9341   5
   1  -6  -7 1096.30 84.6868   2
   1  -6  -7 971.651 74.6925   1
   1  -6  -7 1131.50 85.5341  10
   1  -6  -7 1085.01 78.1650   8
  -1  -6   7 947.303 82.2364   7
   1  -6  -7 1001.32 88.8364   9
   1   6  -7 867.351 74.9329   7
   1  -6  -7 1106.60 54.2026   7
   1   6  -6 5065.98 171.716   5
   1   6  -6 5039.28 182.131   6
   1  -6  -6 4816.30 195.922   2
   1  -6  -6 5173.71 193.779   1
   1  -6  -6 5307.61 203.983  10
   1  -6  -6 5105.58 195.376   8
   1   6  -6 4904.19 195.521   7
  -1  -6   6 4784.99 196.858   7
   1  -6  -6 4758.54 149.858   7
   1  -6  -6 4557.29 181.198   6
   1   6  -5 3561.88 126.072   5
   1  -6  -5 3734.62 142.411   4
   1   6  -5 3513.64 140.482   4
   1  -6  -5 3640.55 154.692   2
   1  -6  -5 3258.48 144.174   1
   1  -6  -5 3333.95 147.361   8
  -1  -6   5 3428.27 150.327   7
   1  -6  -5 3355.58 150.687  10
   1   6  -5 3495.95 150.615   7
   1  -6  -5 3343.44 138.178   6
   1  -6  -5 3457.23 109.999   7
   1   6  -4 3518.71 135.334   4
   1  -6  -4 3418.37 133.676   4
   1  -6  -4 3583.35 151.074   5
   1  -6  -4 3657.53 147.927   1
   1  -6  -4 3666.34 151.794   2
   1   6  -4 3742.24 151.727   7
   1  -6  -4 3609.64 113.350   7
   1  -6  -4 3387.02 147.460   8
  -1   6   4 3779.25 118.017   7
   1  -6  -4 3631.69 140.166   6
  -1  -6   3 2947.42 93.3907   5
   1  -6  -3 2668.51 104.624   4
   1  -6  -3 2750.88 119.599   5
   1   6  -3 2619.24 104.937   4
   1  -6  -3 2848.70 121.534   1
   1  -6  -3 2754.56 123.106   2
   1   6  -3 2642.72 92.5864   8
   1  -6  -3 2676.50 93.9201   7
   1  -6  -3 2738.50 122.902   8
  -1   6   3 2937.36 119.630   6
   1   6  -3 2976.74 125.292   7
   1  -6  -3 2645.19 113.194   6
  -1   6   3 2852.77 95.8657   7
  -1   6   2 8939.31 257.013   4
   1  -6  -2 9105.23 260.431   4
   1   6  -2 8910.60 261.754   4
   1  -6  -2 8868.59 275.670   5
  -1  -6   2 8989.10 258.320   4
  -1   6   2 9057.04 290.447   1
   1  -6  -2 9165.33 281.295   1
   1  -6  -2 9353.81 288.781   2
   1   6  -2 9228.63 258.947   8
  -1  -6   2 9141.85 282.069   7
   1  -6  -2 9024.01 259.371   7
  -1   6   2 9097.56 257.340   7
   1  -6  -2 9513.80 277.512   6
  -1   6   2 9682.52 283.401   6
   1   6  -2 8803.68 284.448   7
   1  -6  -1 4037.78 139.597   5
  -1   6   1 3968.60 125.241   4
   1  -6  -1 3918.13 126.594   4
  -1   6   1 4038.35 136.186   5
  -1  -6   1 3935.80 125.777   4
   1   6  -1 3757.85 126.037   4
  -1   6   1 3854.41 150.595   1
  -1   6   1 3909.73 134.162   7
   1   6  -1 4044.66 136.237   8
   1  -6  -1 3749.52 135.848   7
  -1  -6   1 3901.31 147.679   7
  -1   6   1 3969.16 146.900   6
   1   6  -1 3890.58 150.727   7
   1  -6  -1 4168.02 143.956   6
  -1   6   0 5756.70 177.656   5
  -1  -6   0 6040.31 174.907   4
  -1   6   0 5789.14 173.813   4
   1   6   0 5869.95 172.038   4
   1  -6   0 6094.61 172.193   4
  -1   6   0 5606.93 194.620   1
  -1   6   0 5632.17 189.097   7
   1   6   0 5605.10 187.663   8
   1  -6   0 5583.51 192.432   7
  -1  -6   0 5900.27 197.756   7
   1  -6   0 5959.83 193.135   6
  -1   6   0 5642.20 195.805   6
  -1   6  -1 16477.3 449.386   4
  -1  -6  -1 16535.6 448.902   4
   1   6   1 17231.0 432.774   6
  -1   6  -1 16584.5 466.193   1
   1  -6   1 16501.4 478.902   7
   1   6   1 16935.6 470.121   8
  -1   6  -1 16377.3 473.360   7
   1  -6   1 17279.4 469.843   6
  -1  -6  -1 16883.9 474.191   7
   1   6   2 11945.3 301.386   6
   1  -6   2 11731.6 326.254   3
  -1  -6  -2 11470.1 357.493   2
   1   6   2 12012.3 328.194   3
   1   6   2 11738.6 351.540   8
   1  -6   2 11450.9 361.502   7
  -1  -6  -2 11814.7 352.517   7
   1  -6   2 12346.1 348.214   6
   1   6   2 10832.0 354.497   7
   1  -6   3 603.983 40.8129   3
  -1  -6  -3 467.993 47.7886   2
   1   6   3 501.451 38.2299   3
   1   6   3 425.103 44.8744   8
   1  -6   3 507.135 44.9983   6
  -1   6  -3 511.714 47.8836   6
  -1  -6  -3 563.374 51.1578   7
   1  -6   4 896.438 62.6033   6
   1  -6   4 1033.70 58.4894   3
   1   6   4 952.615 58.1628   3
  -1  -6  -4 938.501 69.5288   2
  -1  -6  -4 925.814 74.1493   9
  -1   6  -4 852.078 72.9162   7
  -1  -6  -4 769.916 62.5576   7
  -1   6  -4 822.079 62.1664   6
  -1  -6  -5 1164.92 81.6357   2
   1  -6   5 1277.78 71.2995   3
   1   6   5 1125.39 66.7647   1
   1   6   5 1297.43 89.3007   2
   1   6   5 1266.17 71.0718   3
  -1  -6  -5 1246.78 90.1750   9
  -1   6  -5 1151.04 90.2440   7
  -1   6  -5 1172.60 77.1717   6
  -1  -6  -5 1327.08 84.3283   7
  -1   6  -6 336.984 45.1684   6
  -1  -6  -6 314.374 41.8913   3
  -1   6  -6 390.039 46.7503   3
   1   6   6 342.095 51.7874   2
  -1  -6  -6 384.124 52.1017   2
   1   6   6 346.234 38.0894   1
  -1   6  -6 276.126 50.5019   7
   1   6   6 280.629 43.6116   8
  -1  -6  -6 325.122 53.4375   9
  -1  -6  -7 21425.0 604.977   3
  -1  -6  -7 20444.3 603.922   2
  -1   6  -7 21033.4 602.270   3
   1   6   7 20310.8 574.478   1
   1   6   7 20704.6 621.087   2
   1   6   7 20386.7 598.202   8
  -1   6  -7 19944.6 632.568   7
  -1   6  -7 22100.7 599.325   6
  -1  -6  -7 20110.2 526.485   6
   1  -6   8 2205.02 115.942   6
   1   6   8 1835.73 100.654   1
  -1  -6  -8 2018.26 122.491   2
  -1   6  -8 2007.30 120.714   3
  -1  -6  -8 1907.70 118.406   3
   1   6   8 1941.64 127.852   2
   1   6   8 1954.82 116.040   8
  -1   6  -8 2197.50 142.789   7
  -1  -6  -8 1925.69 124.890  10
   1  -6   8 2187.51 102.280  10
  -1   6  -8 1955.59 113.128   6
  -1  -6  -8 1864.29 72.2325   6
  -1   6  -9 438.426 57.5318   6
  -1  -6  -9 465.477 65.0420   2
  -1  -6  -9 434.627 61.5918   3
  -1   6  -9 363.823 56.5713   3
   1   6   9 344.217 61.8430   2
  -1   6  -9 407.672 68.2012   7
  -1  -6  -9 375.631 59.0255  10
   1   6   9 306.019 51.7239   8
   1  -6   9 413.260 48.2964  10
  -1  -6  -9 386.506 31.2777   6
  -1  -6 -10 40.3628 18.8089   6
   1   6  10 59.3743 45.0927   2
  -1  -6 -10 17.2419 32.6951   3
  -1   6 -10 34.4282 31.7240   3
   1  -6  10 66.1221 30.3662  10
  -1  -6 -10 35.2929 31.5500  10
  -1   6 -10 110.068 43.9901   7
   1  -6  11 350.167 64.2831   2
  -1   6 -11 313.376 59.9391   3
  -1  -6 -11 294.863 59.4304   3
   1   6  11 311.185 66.9115   2
   1  -6  11 292.992 349.185  10
  -1   6 -11 304.579 68.3091   7
  -1  -6 -11 311.651 63.0958  10
  -1  -6 -11 362.666 36.6791   6
  -1  -6 -12 110.339 27.6335   6
  -1  -6 -12 70.2039 40.1353  10
   1  -6  12 113.934 40.2306  10
  -1   6 -12 99.6241 53.4044   7
   1  -6  12 83.1706 25.8413   8
  -1  -6 -12 146.039 55.9624   3
   1   6  12 173.838 59.5213   2
   1  -6  12 50.8016 44.5274   2
  -1   6 -12 41.5946 44.6122   3
   1  -6  13 626.909 54.1648   8
  -1  -6 -13 693.024 90.8244  10
  -1   6 -13 565.672 91.7291   7
   1  -6  13 851.412 101.568   2
   1   6  13 648.252 96.5389   2
  -1  -6 -13 617.533 90.5410   3
  -1   6 -13 750.700 96.7036   3
  -1  -6 -14 514.322 84.2507  10
  -1   6 -14 357.651 80.3544   7
  -1   6 -14 381.751 80.0478   3
   1  -6  14 399.863 82.4214   2
  -1  -6 -14 509.271 88.7228   3
   1   6  14 467.662 89.1689   2
  -1   6 -15-28.7521 51.3761   7
   1  -6  15-39.0694 54.5740   2
   1   6  15 14.2640 52.5444   2
  -1   6 -15 13.3032 54.4661   3
  -1  -6 -15-53.6879 57.5093   3
  -1   6 -16 224.661 74.5389   7
   1  -6  16 152.972 71.4106   2
  -1   6 -16 127.965 67.2582   3
   1   6  16 15.1972 57.6526   2
  -1  -6 -16 86.8978 63.4330   3
  -1   6 -17 30.6034 61.1401   7
   1   7 -19 2404.02 192.556   5
   1   7 -18 2426.71 186.206   5
   1   7 -18 2654.37 188.579   7
   1   7 -17 507.231 91.4185   3
   1  -7 -17 500.331 94.2260   3
   1   7 -17 413.399 83.4594   5
   1   7 -17 396.783 83.6282   7
  -1  -7  16 14.3318 51.2266   2
  -1   7  16 62.4800 60.8365   2
   1   7 -16 48.5913 53.1780   3
   1  -7 -16 25.2623 55.2928   3
   1   7 -16 79.2516 50.5844   5
   1   7 -16 35.8744 48.9685   7
  -1   7  15-29.3843 52.5043   2
   1   7 -15 43.9480 50.0514   3
   1  -7 -15-34.2678 51.0252   3
  -1  -7  15-52.9936 60.3528   2
   1   7 -15 10.4703 40.7749   5
   1   7 -15 11.5126 44.8336   7
   1   7 -14-20.4250 43.7572   3
  -1   7  14-27.5478 53.6393   2
   1  -7 -14 42.4678 44.4903   3
  -1  -7  14 37.0499 49.3436   2
   1   7 -14 57.5924 42.8784   5
   1   7 -14 43.9281 44.9619   7
   1   7 -13 3454.76 181.081   5
   1   7 -13 3533.46 187.427   3
   1  -7 -13 3293.17 184.477   3
  -1   7  13 3153.74 204.714   2
   1  -7 -13 3063.98 145.493   7
   1   7 -13 3385.02 191.074   7
   1  -7 -13 3160.20 205.736   9
   1   7 -12 1245.51 100.879   5
   1   7 -12 1389.07 107.662   3
   1  -7 -12 1081.98 98.5667   3
   1  -7 -12 1347.92 98.1334   1
  -1   7  12 1042.25 113.627   2
   1  -7 -12 1219.80 103.055   8
   1   7 -12 1287.70 110.894   7
   1  -7 -12 1296.40 125.563   9
   1  -7 -12 1110.92 73.7836   7
   1   7 -11 2014.28 123.916   5
   1  -7 -11 2316.38 128.524   1
  -1   7  11 2254.86 158.252   2
   1  -7 -11 2385.42 137.503   3
   1   7 -11 2455.17 137.523   3
   1  -7 -11 2031.33 154.833   9
   1  -7 -11 1995.90 130.323   8
   1   7 -11 2021.73 138.004   7
   1  -7 -11 2036.07 99.6107   7
   1   7 -10 1640.63 102.660   5
   1   7 -10 1466.72 102.144   3
   1  -7 -10 1874.40 115.107   3
   1  -7 -10 1638.73 105.696   1
   1  -7 -10 1648.22 122.265  10
   1  -7 -10 1534.47 109.418   8
   1   7 -10 1594.29 116.701   7
   1  -7 -10 1650.71 82.1181   7
   1   7  -9 1913.49 107.258   5
   1  -7  -9 1873.77 112.508   1
   1   7  -9 2045.21 129.252   7
   1  -7  -9 2070.51 132.277  10
  -1  -7   9 2061.65 134.967   7
   1  -7  -9 1763.15 116.023   8
   1  -7  -9 2135.75 146.594   9
   1  -7  -9 2098.56 90.2784   7
   1   7  -8 563.813 57.1293   6
   1   7  -8 590.413 53.8688   5
   1  -7  -8 649.129 63.5442   1
   1  -7  -8 486.460 62.8308   2
   1  -7  -8 594.127 63.4273   8
   1  -7  -8 537.091 71.6297   9
   1  -7  -8 765.869 74.5172  10
   1   7  -8 560.006 65.0629   7
  -1  -7   8 429.601 64.0207   7
   1  -7  -8 615.995 42.9240   7
   1   7  -7 22500.3 612.130   5
   1   7  -7 21377.8 626.396   6
   1  -7  -7 22353.3 639.208   1
   1  -7  -7 23457.9 658.642   2
   1   7  -7 22117.6 653.506   7
   1  -7  -7 21468.2 644.671   8
   1  -7  -7 23540.2 664.150  10
   1  -7  -7 21844.6 673.853   9
  -1  -7   7 22584.9 661.520   7
   1  -7  -7 22396.7 589.183   7
   1  -7  -7 22214.2 628.026   6
   1   7  -6 44490.3 1190.16   5
   1  -7  -6 47275.1 1240.12   2
   1  -7  -6 47991.3 1228.51   1
   1  -7  -6 45339.3 1232.29   8
   1   7  -6 46977.1 1239.38   7
  -1  -7   6 44593.8 1238.35   7
   1  -7  -6 47737.9 1245.58  10
   1  -7  -6 46694.4 1173.10   7
   1  -7  -6 46087.9 1210.77   6
   1   7  -5 40763.7 1048.88   4
   1  -7  -5 39943.7 1046.91   4
   1  -7  -5 40222.2 1062.50   1
  -1   7   5 39382.1 1083.57   1
   1  -7  -5 40242.8 1074.49   2
   1   7  -5 39697.5 1071.52   7
   1  -7  -5 39512.9 1070.28   8
   1  -7  -5 40326.5 1075.88  10
  -1  -7   5 38230.4 1069.20   7
   1  -7  -5 40230.2 1013.85   7
   1  -7  -5 39028.5 1045.53   6
   1  -7  -4 6087.21 222.785   5
   1   7  -4 6169.62 204.904   6
   1   7  -4 6007.56 202.671   4
   1  -7  -4 5880.42 199.447   4
   1  -7  -4 6219.81 217.805   1
   1  -7  -4 6302.34 227.050   2
   1  -7  -4 6305.65 184.744   7
   1   7  -4 6037.33 223.663   7
   1  -7  -4 6126.65 225.399   8
   1  -7  -4 6242.83 207.843   6
  -1   7   4 6352.84 188.959   7
   1   7  -3 1931.82 88.0278   6
   1  -7  -3 1939.67 84.7817   4
  -1  -7   3 2098.79 71.0872   5
   1   7  -3 1938.28 85.5397   4
   1  -7  -3 1970.84 99.4176   5
   1  -7  -3 2010.83 99.7100   1
   1  -7  -3 2058.83 106.617   2
   1  -7  -3 1936.31 79.7859   7
   1   7  -3 1807.24 76.6174   8
   1  -7  -3 2154.01 108.252   8
   1   7  -3 2101.47 106.555   7
  -1   7   3 2143.35 100.254   6
   1  -7  -3 2023.91 93.8313   6
  -1   7   3 2041.02 81.6929   7
   1   7  -2 5033.96 159.835   4
   1  -7  -2 5089.76 176.225   5
   1   7  -2 4990.51 163.988   6
   1  -7  -2 4858.38 157.444   4
  -1   7   2 4944.00 190.323   1
   1  -7  -2 5059.87 190.239   2
   1   7  -2 4966.74 161.686   8
   1  -7  -2 4803.16 162.414   7
  -1  -7   2 5120.44 165.947   8
  -1  -7   2 4748.02 181.481   7
   1  -7  -2 5054.89 173.362   6
  -1   7   2 5118.93 163.217   7
  -1   7   2 5214.85 181.566   6
   1   7  -2 5343.37 191.151   7
  -1   7   1 13024.6 348.493   4
   1   7  -1 12938.9 352.054   4
   1  -7  -1 12980.8 369.057   5
   1   7  -1 13549.0 358.015   6
   1  -7  -1 13172.5 351.005   4
  -1  -7   1 12958.9 349.063   4
  -1   7   1 12980.8 389.875   1
   1   7  -1 12597.2 366.304   8
  -1  -7   1 12401.2 370.408   8
   1  -7  -1 12533.4 370.508   7
  -1   7   1 13280.3 368.731   7
  -1   7   1 13063.9 381.428   6
   1  -7  -1 12944.1 374.000   6
  -1  -7   1 13036.1 384.011   7
   1   7   0 7839.34 226.700   4
  -1   7   0 8140.66 229.675   4
  -1  -7   0 8017.63 229.193   4
   1   7   0 8237.02 228.756   6
  -1   7   0 7957.06 235.439   5
  -1   7   0 8371.80 262.800   1
   1  -7   0 8483.56 261.295   7
   1   7   0 8200.75 252.733   8
  -1  -7   0 7884.53 255.231   8
  -1   7   0 7908.89 252.773   7
   1  -7   0 7953.02 251.404   6
  -1  -7   0 8353.86 262.683   7
  -1   7   0 8226.77 258.965   6
  -1  -7  -1 4250.52 138.305   4
  -1   7  -1 3940.26 136.441   4
  -1   7  -1 4546.14 139.117   5
   1   7   1 4453.01 128.514   6
  -1   7  -1 4253.35 158.464   1
  -1  -7  -1 4184.76 162.710   8
   1   7   1 3959.56 156.198   8
   1  -7   1 4316.30 167.884   7
  -1   7  -1 4157.13 161.738   7
  -1  -7  -1 4445.86 164.937   7
   1  -7   1 4413.16 157.749   6
  -1   7  -1 4514.31 163.959   6
   1  -7   2 33903.1 855.981   3
   1   7   2 33360.3 857.052   3
   1  -7   2 32992.7 905.131   7
   1   7   2 31823.6 887.750   8
   1   7   2 31513.7 892.448   7
   1  -7   2 33273.0 883.521   6
   1   7   2 33990.3 836.010   6
  -1  -7  -2 33051.5 890.305   7
   1  -7   3 10778.6 315.696   3
  -1  -7  -3 11306.6 354.926   2
   1   7   3 11594.6 319.841   3
   1   7   3 10853.8 346.044   8
   1  -7   3 11291.8 338.523   6
  -1  -7  -3 11307.8 345.643   7
   1  -7   4 3117.76 131.085   6
   1  -7   4 2901.42 114.404   3
  -1  -7  -4 3018.68 139.936   2
   1   7   4 2860.73 114.598   3
   1   7   4 2845.81 134.506   8
  -1  -7  -4 2765.21 130.693   7
  -1   7  -4 3155.55 134.440   6
   1  -7   5 3507.71 152.762   6
   1  -7   5 3976.53 143.893   3
  -1  -7  -5 3824.36 168.702   2
   1   7   5 4025.09 146.332   3
   1   7   5 3681.97 147.056   1
   1   7   5 3814.73 175.670   2
  -1   7  -5 3714.83 178.328   7
  -1  -7  -5 3880.42 179.142   9
  -1   7  -5 3861.18 161.494   6
  -1  -7  -5 3802.95 158.995   7
  -1  -7  -6 17111.7 512.297   2
   1   7   6 16906.4 484.806   1
   1   7   6 16940.2 525.928   2
  -1  -7  -6 16898.3 498.396   3
   1   7   6 15819.0 500.926   8
  -1  -7  -6 16628.0 530.747   9
  -1   7  -6 16479.0 530.506   7
  -1   7  -6 17425.4 503.089   6
  -1  -7  -6 17026.3 499.837   7
   1   7   7 21229.9 616.465   1
  -1  -7  -7 23164.1 651.487   2
  -1   7  -7 21374.6 634.746   3
   1   7   7 22262.6 665.856   2
  -1  -7  -7 22754.8 639.744   3
   1   7   7 21725.4 638.757   8
  -1   7  -7 21450.2 670.608   7
  -1  -7  -7 20597.1 665.123   9
  -1   7  -7 22625.2 637.257   6
  -1  -7  -7 22609.5 639.227   7
  -1   7  -8 470.468 58.5504   6
   1  -7   8 547.995 58.0969   6
  -1  -7  -8 427.044 61.4172   2
   1   7   8 538.309 71.4843   2
  -1  -7  -8 455.408 59.8773   3
   1   7   8 414.816 49.6762   1
  -1   7  -8 534.715 61.5958   3
   1   7   8 568.740 64.2318   8
  -1   7  -8 501.922 69.9759   7
  -1  -7  -8 461.228 26.3479   6
  -1  -7  -9 2013.59 128.162   3
  -1   7  -9 2314.77 134.433   3
   1   7   9 2125.10 142.159   2
   1   7   9 1972.12 122.835   8
  -1  -7  -9 2020.43 134.611  10
   1  -7   9 1945.50 103.577  10
  -1   7  -9 1920.30 141.461   7
  -1  -7  -9 1899.95 72.6825   6
   1   7  10 569.161 82.2841   2
  -1  -7 -10 417.764 66.7600   3
  -1   7 -10 398.848 65.1470   3
  -1  -7 -10 519.448 75.6843  10
  -1   7 -10 516.503 77.7225   7
   1  -7  10 346.009 49.1439  10
  -1  -7 -10 391.260 31.8600   6
  -1   7 -11 363.473 64.9991   3
   1   7  11 290.078 65.8377   2
  -1  -7 -11 364.823 67.4547   3
  -1  -7 -11 326.210 64.7778  10
   1  -7  11 291.106 48.5016  10
  -1   7 -11 406.136 75.1195   7
  -1  -7 -11 308.245 31.9487   6
  -1   7 -12 1781.32 136.988   3
   1  -7  12 1573.93 126.592   2
   1   7  12 1628.02 141.959   2
  -1  -7 -12 1937.33 142.326   3
   1  -7  12 1732.26 112.142  10
  -1  -7 -12 1951.75 142.585  10
  -1   7 -12 1720.72 146.291   7
  -1   7 -13 4562.82 239.531   3
  -1  -7 -13 4988.61 247.658   3
   1  -7  13 4913.95 242.282   2
   1   7  13 4503.28 249.867   2
   1  -7  13 4243.16 162.776   8
  -1   7 -13 4701.56 256.132   7
  -1  -7 -13 4695.55 239.731  10
  -1  -7 -14 1696.93 145.858   3
   1  -7  14 1591.60 140.952   2
  -1   7 -14 1535.92 140.593   3
   1   7  14 1972.16 164.061   2
  -1  -7 -14 1666.56 141.863  10
  -1   7 -14 1928.98 162.976   7
  -1   7 -15 626.545 99.0028   3
  -1  -7 -15 473.452 93.6670   3
   1   7  15 451.940 92.0262   2
   1  -7  15 524.376 88.5321   2
  -1   7 -15 451.221 95.4923   7
  -1  -7 -15 536.940 89.4498  10
   1  -7  16 237.805 71.0456   2
   1   7  16 434.413 98.2630   2
  -1   7 -16 256.301 75.3240   7
  -1   7 -17 402.337 90.1381   7
   1   8 -18 237.560 75.9841   5
   1   8 -18 237.680 73.9011   7
   1  -8 -17 256.508 80.1513   3
   1   8 -17 168.338 69.5804   3
   1   8 -17 187.696 70.4713   5
   1   8 -17 192.831 64.1289   7
   1  -8 -16 113.974 62.9961   3
  -1  -8  16 28.6325 57.2032   2
   1   8 -16-12.1396 49.7050   3
  -1   8  16 127.498 69.7563   2
   1   8 -16 87.6404 51.7937   5
   1   8 -16-24.8684 53.2798   7
   1   8 -15 1172.26 113.438   5
   1   8 -15 1031.42 114.406   7
   1   8 -15 1322.37 124.459   3
  -1  -8  15 1072.78 124.850   2
   1  -8 -15 1089.23 115.513   3
  -1   8  15 1307.64 142.402   2
   1   8 -14 8587.61 327.202   5
   1   8 -14 8337.40 333.947   3
   1  -8 -14 8695.01 341.873   3
  -1  -8  14 7917.24 349.662   2
  -1   8  14 7461.73 360.182   2
   1   8 -14 7745.34 338.128   7
   1   8 -13 75.8106 47.0440   5
  -1   8  13 105.936 61.5088   2
   1   8 -13 112.616 45.9713   3
   1  -8 -13 78.2627 46.2960   3
   1  -8 -13 41.2644 50.7109   9
   1   8 -13 108.892 48.6880   7
   1   8 -12 7539.82 283.865   5
   1   8 -12 7655.48 296.623   3
  -1   8  12 7225.68 328.226   2
   1  -8 -12 7731.05 300.325   3
   1  -8 -12 7575.72 300.882   8
   1   8 -12 6873.02 304.982   7
   1  -8 -12 7289.24 335.355   9
   1  -8 -12 7088.96 241.103   7
   1   8 -11 2021.83 122.712   5
   1  -8 -11 2181.49 126.736   1
   1  -8 -11 2393.13 137.916   3
   1   8 -11 2183.53 131.503   3
   1  -8 -11 2360.18 154.366  10
   1  -8 -11 2007.69 134.484   8
   1  -8 -11 2372.37 165.141   9
   1   8 -11 2329.22 148.838   7
   1  -8 -11 2021.75 99.4816   7
   1   8 -10 3007.53 146.083   5
   1   8 -10 3230.67 156.893   3
   1  -8 -10 3364.36 161.077   3
   1  -8 -10 3175.26 155.566   1
   1   8 -10 3434.36 180.918   7
   1  -8 -10 3433.38 185.783  10
   1  -8 -10 3052.41 191.526   9
   1  -8 -10 3119.40 166.531   8
   1  -8 -10 3014.73 123.212   7
   1   8  -9 261.527 40.4776   5
   1  -8  -9 194.557 41.0877   1
   1  -8  -9 193.455 41.9985   8
   1  -8  -9 380.996 59.0726  10
   1  -8  -9 242.713 58.4879   9
  -1  -8   9 259.144 54.5443   7
   1   8  -9 228.317 49.9746   7
   1  -8  -9 324.504 33.7138   7
   1  -8  -9 345.284 48.0854   6
   1   8  -8 6302.90 216.064   5
   1   8  -8 6271.15 230.736   6
   1  -8  -8 6067.59 250.271   2
   1  -8  -8 6152.47 235.957   1
   1   8  -8 5895.97 250.115   7
  -1  -8   8 6077.41 257.880   7
   1  -8  -8 6247.88 249.032   8
   1  -8  -8 5937.43 269.059   9
   1  -8  -8 6299.87 258.836  10
   1  -8  -8 6335.35 196.876   7
   1  -8  -8 6494.76 229.374   6
   1   8  -7 362.673 38.0142   5
   1  -8  -7 343.069 54.6832   2
   1  -8  -7 420.436 50.8561   1
  -1  -8   7 429.396 60.9837   7
   1  -8  -7 328.214 52.4021  10
   1  -8  -7 351.790 51.7476   8
   1  -8  -7 436.031 47.8998   6
   1   8  -7 356.823 52.9550   7
   1  -8  -7 481.823 36.4669   7
   1   8  -6 5908.44 216.391   4
   1  -8  -6 6051.64 216.150   4
  -1   8   6 6236.15 248.804   1
   1  -8  -6 6074.38 237.536   2
   1  -8  -6 5894.24 223.907   1
   1  -8  -6 6453.70 245.282  10
   1  -8  -6 6055.93 235.988   8
   1   8  -6 6273.25 240.049   7
  -1  -8   6 5753.31 236.660   7
   1  -8  -6 6120.84 187.353   7
   1  -8  -6 5960.81 209.875   6
   1  -8  -5 3755.87 147.022   4
   1   8  -5 3734.59 149.600   6
   1   8  -5 3899.18 149.177   4
   1  -8  -5 3878.63 172.079   2
  -1   8   5 3574.15 173.126   1
   1  -8  -5 3896.52 160.875   1
   1   8  -5 3904.08 170.016   7
   1  -8  -5 3868.93 129.448   7
   1  -8  -5 3554.46 165.724   8
   1  -8  -5 3527.03 143.912   6
   1  -8  -4 3164.27 121.504   4
   1  -8  -4 3205.34 143.885   5
   1   8  -4 3150.95 126.421   6
   1   8  -4 3059.81 121.464   4
   1  -8  -4 3179.87 147.990   2
   1  -8  -4 3039.51 135.832   1
   1  -8  -4 3093.76 145.576   8
   1  -8  -4 3048.55 111.038   7
  -1  -8   4 2954.51 106.802   8
  -1   8   4 3053.46 114.991   7
   1   8  -4 2765.27 139.514   7
   1  -8  -4 2999.03 124.130   6
  -1  -8   3 6533.12 183.495   5
   1   8  -3 6790.21 209.047   4
   1  -8  -3 6481.81 205.829   4
   1   8  -3 6482.74 214.039   6
   1  -8  -3 7051.47 232.935   5
   1  -8  -3 6744.59 242.999   2
   1   8  -3 6385.36 202.348   8
  -1  -8   3 6841.54 206.741   8
  -1  -8   3 6520.03 235.394   7
   1  -8  -3 6702.23 207.444   7
   1  -8  -3 6944.22 243.289   8
  -1   8   3 6991.39 229.466   6
  -1   8   3 6664.76 208.618   7
   1   8  -3 6446.28 238.925   7
   1  -8  -3 6787.24 218.414   6
   1   8  -2 40266.9 1029.89   6
   1   8  -2 40176.3 1019.25   4
   1  -8  -2 39877.7 1043.00   5
   1  -8  -2 39965.1 1017.31   4
  -1   8   2 38931.4 1067.26   1
   1  -8  -2 39761.3 1033.43   7
  -1  -8   2 39345.5 1057.94   7
  -1  -8   2 39495.1 1034.09   8
   1   8  -2 38787.3 1030.05   8
  -1   8   2 40035.3 1051.26   6
   1   8  -2 39797.3 1064.84   7
   1  -8  -2 41054.6 1041.59   6
  -1   8   2 39949.8 1031.78   7
   1  -8  -1 4007.15 144.319   5
   1   8  -1 3910.90 126.247   4
  -1   8   1 3990.19 122.566   4
   1   8  -1 3905.02 134.370   6
  -1  -8   1 3895.76 122.812   4
   1  -8  -1 3764.32 123.129   4
  -1   8   1 4394.93 167.537   1
   1   8  -1 3796.91 143.417   8
   1  -8  -1 3857.93 148.376   7
  -1  -8   1 3818.04 157.025   7
  -1  -8   1 3878.74 147.362   8
  -1   8   1 3947.15 145.488   7
   1  -8  -1 4056.69 148.577   6
  -1   8   1 4164.12 156.737   6
  -1  -8   0 5737.86 164.969   4
  -1   8   0 5425.37 163.028   4
   1   8   0 5556.95 169.171   6
  -1   8   0 5496.57 200.591   1
  -1  -8   0 6108.55 201.323   8
   1   8   0 4812.34 186.534   8
   1  -8   0 5337.87 196.071   7
  -1   8   0 5383.54 192.405   7
  -1  -8   0 5736.41 202.976   7
  -1   8   0 5634.93 198.605   6
   1  -8   0 5522.34 190.349   6
  -1   8  -1 872.916 46.6895   4
  -1  -8  -1 778.437 44.3339   4
  -1   8  -1 834.961 45.1940   5
  -1   8  -1 898.472 63.4885   1
   1   8   1 834.084 61.5269   8
  -1   8  -1 809.942 62.7389   7
   1  -8   1 872.735 67.1515   7
  -1  -8  -1 963.478 67.2318   8
   1   8   1 853.186 67.1262   7
  -1  -8  -1 739.693 60.5088   7
   1   8   1 851.911 41.6901   6
  -1   8  -1 835.945 62.2234   6
   1  -8   1 848.857 58.4655   6
  -1  -8  -2 2273.01 92.6611   4
  -1   8  -2 2456.66 95.9735   4
   1  -8   2 2398.07 87.9619   3
   1   8   2 2377.30 88.4644   3
  -1   8  -2 2661.55 125.120   7
   1   8   2 2174.13 112.273   8
   1  -8   2 2410.57 124.737   7
  -1   8  -2 2388.78 115.026   6
  -1  -8  -2 2442.88 116.830   7
   1   8   2 2354.74 78.1790   6
   1   8   2 2464.52 121.103   7
   1  -8   2 2388.59 110.559   6
   1  -8   3 2011.77 82.6213   3
   1   8   3 1976.87 83.1500   3
  -1  -8  -3 2048.62 114.655   2
   1  -8   3 1873.18 113.485   7
   1   8   3 2096.82 109.381   8
   1  -8   3 2039.91 101.350   6
   1   8   3 1925.44 109.837   7
  -1  -8  -3 2068.66 106.477   7
   1  -8   4 5192.39 192.394   6
   1   8   4 5147.61 172.563   3
   1  -8   4 5272.71 172.013   3
  -1  -8  -4 5247.87 207.795   2
   1   8   4 4962.27 199.593   8
  -1  -8  -4 4958.08 194.221   7
   1  -8   5 1273.22 81.2848   6
   1   8   5 1229.37 76.8565   1
  -1  -8  -5 1295.77 92.9621   2
  -1   8  -5 1077.50 90.4116   7
  -1   8  -5 1243.42 84.8660   6
  -1  -8  -5 1247.08 84.6724   7
   1  -8   6 9853.70 326.263   6
  -1  -8  -6 9322.94 338.438   2
   1   8   6 10380.5 361.281   2
   1   8   6 10232.9 323.546   1
  -1  -8  -6 10323.2 366.014   9
  -1   8  -6 9671.64 357.673   7
  -1   8  -6 10450.0 337.582   6
  -1  -8  -6 10016.5 331.097   7
   1   8   7 1210.55 104.058   2
  -1  -8  -7 1376.88 100.971   2
  -1  -8  -7 1413.15 94.2712   3
   1   8   7 1171.58 81.6366   1
   1   8   7 1084.23 88.8126   8
  -1   8  -7 1209.83 104.965   7
  -1  -8  -7 1243.53 106.722   9
  -1  -8  -7 1333.96 90.1619   7
  -1   8  -7 1355.09 95.6327   6
  -1   8  -8 1687.54 108.407   3
  -1  -8  -8 1482.85 108.420   2
   1   8   8 1475.41 95.2822   1
  -1  -8  -8 1547.85 104.873   3
   1   8   8 1532.51 118.456   2
   1   8   8 1385.28 101.752   8
  -1   8  -8 1397.96 118.741   7
  -1  -8  -8 1618.79 126.468   9
  -1  -8  -8 1562.36 103.114   7
  -1   8  -9 390.444 57.4080   3
   1   8   9 295.573 62.7029   2
  -1  -8  -9 259.972 53.4630   3
   1   8   9 213.007 42.0004   1
  -1   8  -9 341.685 64.2631   7
  -1  -8  -9 183.286 59.6688   9
  -1  -8  -9 247.694 54.1511  10
  -1  -8  -9 272.751 48.7554   7
  -1  -8  -9 219.337 16.4252   6
  -1  -8  -9 244.863 20.1202   6
  -1   8 -10 9767.15 344.204   3
   1   8  10 9058.00 360.665   2
  -1  -8 -10 9445.69 340.036   3
  -1  -8 -10 9129.64 352.522  10
   1  -8  10 9088.59 297.637  10
  -1   8 -10 8724.65 361.921   7
  -1  -8 -10 8341.66 240.704   6
  -1  -8 -10 9072.00 323.092   7
  -1   8 -11 163.008 52.1485   3
  -1  -8 -11 125.403 47.2480   3
   1   8  11 47.0423 49.3244   2
  -1   8 -11 72.8755 46.0834   7
   1  -8  11 60.4816 33.8074  10
  -1  -8 -11 105.401 47.1275  10
  -1  -8 -11 100.513 45.8658   7
  -1  -8 -11 75.0384 20.3343   6
   1   8  12 12.5475 50.1351   2
  -1  -8 -12 42.3277 46.3176   3
  -1   8 -12 21.0131 44.0303   3
  -1  -8 -12 22.1132 43.0608  10
  -1   8 -12 25.8240 47.5655   7
  -1   8 -13 986.776 111.482   3
  -1  -8 -13 961.377 109.598   3
   1  -8  13 943.656 105.023   2
   1   8  13 989.188 116.329   2
  -1   8 -13 1001.79 119.599   7
  -1  -8 -13 885.828 104.707  10
  -1   8 -14 148.947 61.8514   3
   1   8  14 128.003 64.8951   2
  -1  -8 -14 75.4397 57.3960   3
   1  -8  14 182.314 62.4869   2
  -1   8 -14 211.800 68.0325   7
  -1  -8 -14 183.577 65.7065  10
   1  -8  15 13.1158 51.0764   2
  -1  -8 -15 13.5523 52.7759   3
   1   8  15 30.1806 61.7806   2
  -1   8 -15 58.5763 62.7437   7
  -1  -8 -15-12.7651 58.1508  10
   1  -8  16-126.682 61.6130   2
   1   8  16 95.7922 69.8821   2
  -1   8 -16-30.5214 56.2217   7
  -1  -8 -16 13.2507 48.8190  10
   1   9 -18 287.240 79.5073   7
   1   9 -17 875.635 116.117   3
   1  -9 -17 754.284 110.701   3
   1   9 -17 751.482 99.0930   5
   1   9 -17 814.656 109.141   7
   1  -9 -16 202.305 67.9999   3
   1   9 -16 229.692 65.0354   3
  -1  -9  16 129.932 63.4258   2
  -1   9  16 213.849 84.6028   2
   1   9 -16 292.856 67.6060   5
   1   9 -16 296.884 73.1417   7
  -1   9  15 108.947 65.3356   2
   1  -9 -15 152.946 60.5064   3
  -1  -9  15 148.459 66.1570   2
   1   9 -15 157.504 61.2621   3
   1   9 -15 212.502 57.3746   5
   1   9 -15 161.826 67.7598   7
   1   9 -14 433.395 68.6986   5
  -1   9  14 234.817 74.8339   2
   1   9 -14 526.561 78.9752   3
   1  -9 -14 402.315 75.7312   3
   1  -9 -14 511.797 94.6606   9
   1   9 -14 369.236 74.3915   7
   1   9 -13 2694.04 150.211   5
   1   9 -13 2482.41 157.731   3
   1  -9 -13 2508.77 159.089   3
  -1   9  13 2580.85 190.177   2
   1  -9 -13 2767.48 169.252   8
   1  -9 -13 2591.66 192.333   9
   1   9 -13 2398.20 166.598   7
   1  -9 -13 2455.62 140.547   6
   1   9 -12 14939.1 472.558   5
   1   9 -12 14846.5 490.116   3
   1  -9 -12 14597.9 492.700   3
  -1   9  12 14182.3 537.775   2
   1  -9 -12 14358.7 500.495   8
   1   9 -12 14826.6 516.262   7
   1  -9 -12 15477.7 529.083  10
   1  -9 -12 15460.1 556.384   9
   1  -9 -12 15160.8 470.104   6
   1   9 -11 870.134 75.2558   5
   1   9 -11 976.179 86.3579   3
   1  -9 -11 881.860 85.2008   3
   1   9 -11 793.086 92.2053   7
   1  -9 -11 723.055 83.6636   8
   1  -9 -11 799.386 94.5435  10
   1  -9 -11 825.054 104.690   9
   1  -9 -11 810.221 58.4730   7
   1  -9 -11 801.735 75.1916   6
   1   9 -10 4425.42 178.556   5
   1  -9 -10 4168.01 187.438   1
   1  -9 -10 4547.43 196.921   3
   1   9 -10 4116.10 187.695   3
   1  -9 -10 4414.17 220.666  10
   1  -9 -10 4762.93 243.884   9
   1   9 -10 4180.83 213.340   7
   1  -9 -10 4182.94 206.306   8
   1  -9 -10 4453.38 182.846   6
   1  -9 -10 4147.91 153.562   7
   1   9  -9 1510.50 88.9155   5
   1  -9  -9 1655.05 105.221   1
   1  -9  -9 1670.24 103.420   3
   1   9  -9 1624.21 100.567   3
   1   9  -9 1577.50 118.068   7
   1  -9  -9 1716.47 136.849   9
   1  -9  -9 1610.49 121.795  10
   1  -9  -9 1537.00 112.380   8
   1  -9  -9 1700.72 97.5537   6
   1  -9  -9 1426.77 75.0193   7
   1   9  -8 284.438 37.0207   5
   1  -9  -8 253.487 44.8099   1
  -1  -9   8 322.992 56.7047   7
   1  -9  -8 349.493 59.3780  10
   1  -9  -8 325.392 64.0037   9
   1  -9  -8 316.362 52.9021   8
   1   9  -8 317.853 53.8577   7
   1  -9  -8 271.899 31.3869   7
   1  -9  -8 308.983 41.9221   6
   1   9  -7 761.627 66.9760   4
   1  -9  -7 918.308 71.3913   4
  -1   9   7 851.440 84.9695   1
   1  -9  -7 771.931 69.1728   1
   1  -9  -7 897.337 83.0210   2
   1  -9  -7 922.836 81.9793   8
  -1  -9   7 895.870 84.0789   7
   1  -9  -7 856.431 82.7988  10
   1   9  -7 797.182 78.0124   7
   1  -9  -7 847.108 62.5746   6
   1  -9  -7 839.501 51.5554   7
   1  -9  -6 7312.29 249.721   4
   1   9  -6 7701.64 256.099   6
   1   9  -6 7442.98 250.979   4
   1  -9  -6 7269.76 277.684   2
  -1   9   6 7370.98 289.531   1
   1   9  -6 7469.52 280.279   7
   1  -9  -6 6925.26 273.304   8
  -1  -9   6 6874.03 274.808   7
   1  -9  -6 7223.44 242.077   6
   1  -9  -6 7618.38 225.737   7
   1   9  -5 49.7191 21.9390   4
   1   9  -5 32.1122 21.7274   6
   1  -9  -5 40.1897 20.3545   4
   1  -9  -5 61.5341 28.6809   2
  -1   9   5 88.8042 32.4163   1
   1  -9  -5 47.6889 27.9230   8
   1  -9  -5 85.1465 24.3357   6
   1   9  -5 55.0961 28.2270   7
   1  -9  -5 46.2739 16.7978   7
  -1   9   5 70.1939 22.2114   7
   1   9  -4 28.9960 20.2745   6
   1  -9  -4 11.3618 20.9307   5
   1   9  -4 20.9539 18.1983   4
   1  -9  -4 20.0122 18.6143   4
   1  -9  -4-6.45557 25.7963   2
   1  -9  -4 39.1067 27.9293   8
  -1  -9   4 11.1389 13.8592   8
  -1   9   4 21.0157 18.5182   7
   1  -9  -4 21.6779 15.6574   7
   1   9  -4 19.3141 24.4065   7
  -1   9   4 23.7386 22.8460   6
   1  -9  -4 19.4878 19.3925   6
   1  -9  -3 2297.35 116.098   5
  -1  -9   3 2471.17 77.2542   5
   1   9  -3 2447.56 100.205   4
   1   9  -3 2751.29 112.294   6
   1  -9  -3 2440.27 97.8616   4
   1  -9  -3 2604.64 133.227   2
   1  -9  -3 2454.03 130.088   8
   1   9  -3 2563.11 101.729   8
   1  -9  -3 2685.38 108.846   7
  -1  -9   3 2654.73 106.200   8
  -1  -9   3 2238.13 122.827   7
   1   9  -3 2423.48 128.497   7
   1  -9  -3 2451.66 108.783   6
  -1   9   3 2530.64 107.228   7
  -1   9   3 2629.99 119.726   6
   1  -9  -2 1353.24 60.4349   4
   1  -9  -2 1367.43 76.9186   5
   1   9  -2 1302.90 60.8314   4
   1   9  -2 1391.62 71.2847   6
  -1   9   2 1248.41 87.6780   1
   1   9  -2 1130.81 67.7655   8
  -1  -9   2 1247.80 82.6576   7
  -1  -9   2 1280.23 72.4637   8
   1  -9  -2 1281.96 73.0460   7
  -1   9   2 1241.24 71.6418   7
  -1   9   2 1418.09 83.5849   6
   1  -9  -2 1212.68 72.0728   6
   1  -9  -1 4292.00 130.652   4
  -1   9   1 4076.31 127.983   4
   1   9  -1 4263.68 147.096   6
   1  -9  -1 4337.55 154.954   5
  -1  -9   1 4517.31 131.624   4
   1   9  -1 4403.17 134.045   4
  -1   9   1 4211.16 176.927   1
   1   9  -1 4238.94 159.423   8
  -1  -9   1 4048.98 169.646   7
  -1  -9   1 4064.37 161.370   8
  -1   9   1 4116.79 159.478   7
   1  -9  -1 4274.68 164.059   7
  -1   9   1 4326.13 168.066   6
   1  -9  -1 4734.92 163.246   6
  -1  -9   0 118857. 2935.16   4
  -1   9   0 118364. 2934.50   4
   1   9   0 119962. 2948.91   6
  -1   9   0 119579. 2996.62   1
  -1  -9   0 115402. 2986.78   8
   1   9   0 117265. 2980.28   8
  -1   9   0 116415. 2982.72   7
   1  -9   0 115951. 2989.31   7
   1  -9   0 119737. 2974.98   6
  -1   9   0 120669. 2987.08   6
  -1  -9   0 116130. 2991.25   7
  -1  -9  -1 12045.2 330.218   4
  -1   9  -1 12293.8 332.212   4
  -1   9  -1 11883.2 329.706   5
   1  -9   1 12274.2 322.665   3
   1   9   1 12061.9 323.611   3
  -1   9  -1 12636.9 375.449   1
  -1  -9  -1 11964.9 375.198   8
   1   9   1 11666.9 367.255   8
  -1   9  -1 11510.6 371.490   7
   1  -9   1 12208.9 380.361   7
   1   9   1 12142.9 329.909   6
  -1  -9  -1 11888.1 372.759   7
   1   9   1 11272.0 378.385   7
  -1   9  -1 12233.4 371.233   6
   1  -9   1 12097.6 362.293   6
  -1   9  -2 14113.1 374.204   5
  -1  -9  -2 13823.7 383.750   4
  -1   9  -2 13717.6 385.290   4
   1   9   2 14284.7 377.500   3
   1  -9   2 13928.0 375.206   3
  -1   9  -2 14041.4 430.718   7
   1   9   2 13962.3 423.225   8
   1  -9   2 13442.8 434.338   7
   1   9   2 14009.4 432.190   7
  -1   9  -2 13949.3 420.896   6
  -1  -9  -2 13855.3 423.087   7
   1  -9   2 14010.3 412.656   6
   1   9   2 13877.6 370.091   6
   1  -9   3 1745.55 95.2861   6
   1  -9   3 1788.52 75.7382   3
  -1  -9  -3 1813.57 111.130   2
   1   9   3 1910.95 78.4572   3
   1  -9   3 1530.96 108.217   7
   1   9   3 1841.43 105.865   8
  -1  -9  -3 1698.14 99.3307   7
  -1   9  -3 1683.97 99.7389   6
   1   9   3 1789.97 60.5357   6
   1   9   3 1865.54 109.620   7
   1  -9   4 36.8228 22.0547   6
  -1  -9  -4 6.61372 25.7651   2
   1   9   4 30.4168 17.4147   3
   1  -9   4 29.4989 30.9111   7
   1   9   4 24.1471 28.0330   8
  -1  -9  -4 34.5610 23.9275   8
  -1  -9  -4 43.1350 25.9504   7
   1  -9   5 176.830 33.0646   6
  -1  -9  -5 200.750 45.2545   2
   1   9   5 189.292 35.4490   1
   1   9   5 166.469 41.5003   8
  -1  -9  -5 202.930 40.8579   7
   1  -9   6 3865.57 166.897   6
  -1  -9  -6 3548.84 176.123   2
   1   9   6 3688.51 160.975   1
  -1  -9  -6 3870.97 193.884   9
  -1   9  -6 3728.15 187.268   7
  -1  -9  -6 3710.92 166.185   7
  -1   9  -6 3628.83 168.113   6
   1  -9   7 1433.65 97.8565   6
  -1  -9  -7 1493.24 110.430   2
   1   9   7 1500.12 96.1761   1
   1   9   7 1296.25 99.0460   8
  -1   9  -7 1708.37 123.840   7
  -1  -9  -7 1538.65 122.049   9
  -1  -9  -7 1381.37 96.7938   7
  -1   9  -7 1400.49 100.140   6
   1   9   8 1851.81 135.021   2
   1   9   8 1543.09 101.229   1
  -1   9  -8 1516.47 123.700   7
  -1  -9  -8 1693.79 132.612   9
  -1  -9  -8 1624.28 106.161   7
   1   9   9 3863.15 176.179   1
   1   9   9 3697.62 206.145   2
  -1  -9  -9 3684.13 182.121   3
  -1   9  -9 3718.77 182.227   3
  -1  -9  -9 3374.31 203.759   9
  -1   9  -9 3655.13 204.419   7
  -1  -9  -9 3916.80 177.665   7
  -1   9 -10 261.588 56.5939   3
  -1  -9 -10 220.332 56.0985   3
   1   9  10 359.353 72.8188   2
  -1  -9 -10 330.220 65.6041  10
  -1   9 -10 173.920 57.1513   7
  -1  -9 -10 363.962 72.2237   9
  -1  -9 -10 324.911 55.5404   7
   1   9  11 210.634 65.7107   2
  -1   9 -11 211.821 53.9907   3
  -1  -9 -11 311.113 62.8681   3
  -1   9 -11 259.299 69.1024   7
  -1  -9 -11 233.840 63.9291  10
   1  -9  11 205.098 46.0491  10
  -1  -9 -11 174.518 46.7883   7
  -1   9 -12 17718.2 588.895   3
  -1  -9 -12 17553.5 589.253   3
   1   9  12 17768.8 622.517   2
  -1   9 -12 17577.7 616.381   7
  -1  -9 -12 18132.8 605.464  10
   1   9  13 670.437 104.762   2
  -1  -9 -13 557.059 86.2179   3
  -1   9 -13 710.446 93.9400   3
  -1  -9 -13 635.655 95.7920  10
  -1   9 -13 546.784 91.8360   7
   1  -9  14 1177.75 126.239   2
   1   9  14 1555.58 156.396   2
  -1  -9 -14 1353.84 134.969  10
  -1   9 -14 1578.10 151.687   7
   1  -9  15-13.0982 52.3320   2
   1   9  15-78.3779 64.1760   2
  -1   9 -15 74.7641 58.2289   7
  -1  -9 -15 80.1097 54.6617  10
   1   9  16 16.5268 59.0713   2
   1  -9  16 84.4633 64.1382   2
  -1  -9 -16 96.4997 61.5910  10
  -1   9 -16 15.5361 58.8989   7
   1  10 -17-12.9976 61.4452   3
   1  10 -17-13.8499 55.3358   7
   1  10 -16 794.083 105.200   3
   1 -10 -16 592.600 95.2730   3
   1  10 -16 745.877 93.2175   5
   1  10 -16 829.697 113.579   7
   1  10 -15 381.998 78.2880   3
   1 -10 -15 282.668 73.4740   3
   1  10 -15 410.803 69.8079   5
   1  10 -15 296.256 77.7368   7
   1  10 -14 233.312 55.0491   5
  -1  10  14 305.916 83.3490   2
   1  10 -14 214.957 58.1635   3
   1 -10 -14 193.011 60.1411   3
   1 -10 -14 280.459 75.2135   9
   1  10 -14 359.899 75.4487   7
   1  10 -13 909.627 84.9895   5
  -1  10  13 879.498 118.204   2
   1  10 -13 901.697 95.1696   3
   1 -10 -13 622.884 83.3336   3
   1 -10 -13 693.161 107.133   9
   1 -10 -13 646.015 89.0309   8
   1 -10 -13 888.212 105.992  10
   1  10 -13 770.237 100.027   7
   1  10 -12 269.032 50.2920   5
  -1  10  12 299.608 76.2303   2
   1  10 -12 307.817 59.4911   3
   1 -10 -12 187.950 53.3957   3
   1 -10 -12 340.485 67.3888   8
   1 -10 -12 259.363 66.8971  10
   1 -10 -12 293.076 74.0196   9
   1 -10 -12 176.936 39.9966   6
   1  10 -12 292.948 70.0113   7
   1  10 -11 4760.44 188.459   5
   1 -10 -11 4969.15 214.045   3
   1  10 -11 4557.16 204.317   3
   1 -10 -11 4199.61 216.748   8
   1  10 -11 4428.18 228.590   7
   1 -10 -11 4448.91 250.456   9
   1 -10 -11 4569.79 234.464  10
   1 -10 -11 4155.36 180.660   6
   1 -10 -11 4177.26 159.986   7
   1  10 -10 51.8254 28.9657   5
   1  10 -10 103.350 37.4816   3
   1 -10 -10 7.20646 33.4980   3
   1 -10 -10 156.215 55.0702  10
   1 -10 -10 86.5386 46.8900   9
   1 -10 -10 65.6635 37.5179   8
   1 -10 -10 81.9793 24.5198   7
   1  10 -10 100.361 43.9584   7
   1 -10 -10 59.9563 27.5997   6
   1  10  -9 2727.90 121.764   5
   1 -10  -9 3050.57 144.503   3
   1  10  -9 2646.70 134.528   3
   1 -10  -9 2733.36 159.571   8
   1  10  -9 2679.68 162.096   7
   1 -10  -9 2893.71 182.397   9
   1 -10  -9 2516.77 162.094  10
   1 -10  -9 2643.70 125.763   6
   1 -10  -9 2766.13 112.945   7
   1 -10  -8 61.0554 29.8957   4
   1  10  -8 12.6707 27.7489   4
   1 -10  -8 104.667 28.2923   3
   1  10  -8 47.3992 25.3608   3
   1 -10  -8 17.0037 29.4368   8
   1 -10  -8 64.6184 39.5661  10
   1 -10  -8 36.1368 18.3605   7
   1  10  -8 26.6974 34.6717   7
   1 -10  -8 47.1278 23.4671   6
   1  10  -7 6403.49 230.386   4
   1 -10  -7 6060.15 224.616   4
   1  10  -7 6558.73 235.567   6
  -1  10   7 6040.10 263.153   1
   1 -10  -7 6115.69 254.953   2
   1 -10  -7 5484.77 244.514   8
   1 -10  -7 6326.26 261.757  10
   1  10  -7 5581.43 249.018   7
  -1 -10   7 6069.38 258.370   7
   1 -10  -7 6162.21 198.952   7
   1 -10  -7 6074.69 211.770   6
   1 -10  -6 163.678 32.8025   4
   1  10  -6 125.165 31.4893   4
   1  10  -6 111.683 31.6941   6
   1 -10  -6 146.783 41.5462   2
  -1  10   6 137.967 40.9012   1
   1 -10  -6 154.162 39.7006   8
   1 -10  -6 104.809 26.1646   6
   1  10  -6 157.966 43.6265   7
   1 -10  -6 159.626 28.7120   7
   1 -10  -5 6946.50 230.700   4
   1  10  -5 6662.41 229.600   4
   1  10  -5 7259.52 245.222   6
   1 -10  -5 7155.08 263.866   5
  -1  10   5 6932.25 275.416   1
   1 -10  -5 7739.59 278.722   2
   1 -10  -5 6506.60 263.543   8
  -1 -10   5 6703.55 210.879   8
   1 -10  -5 7092.12 222.532   7
   1 -10  -5 7112.26 230.621   6
   1  10  -5 6756.76 267.292   7
  -1  10   5 7011.13 228.422   7
   1 -10  -4 1486.55 75.0157   4
   1  10  -4 1437.16 84.5409   6
   1 -10  -4 1536.93 96.9918   5
   1  10  -4 1473.57 76.9741   4
   1 -10  -4 1606.38 105.908   2
  -1 -10   4 1308.18 94.9262   7
   1 -10  -4 1487.73 102.042   8
  -1 -10   4 1666.18 77.9976   8
   1 -10  -4 1475.59 78.2419   7
   1  10  -4 1492.69 102.273   7
  -1  10   4 1509.61 81.3140   7
   1 -10  -4 1334.77 76.3924   6
  -1  10   4 1429.28 87.5615   6
   1 -10  -3 4941.64 193.570   5
   1  10  -3 5272.56 170.846   4
   1  10  -3 5480.30 187.757   6
   1 -10  -3 4989.66 166.428   4
   1 -10  -3 5517.85 219.472   2
   1 -10  -3 5230.37 183.468   7
  -1 -10   3 5370.38 211.190   7
  -1 -10   3 5202.81 181.526   8
  -1  10   3 5041.40 192.993   6
  -1  10   3 5107.91 184.106   7
   1 -10  -3 5223.46 183.103   6
   1  10  -3 4955.16 210.991   7
   1  10  -2 325.786 29.1127   4
   1 -10  -2 359.048 41.3868   5
   1  10  -2 340.395 37.4050   6
   1 -10  -2 372.690 29.1276   4
  -1  10   2 251.810 43.9027   1
   1 -10  -2 337.492 40.8929   7
  -1 -10   2 403.991 42.8027   8
   1  10  -2 305.228 37.9070   8
  -1  10   2 378.671 41.6314   7
  -1  10   2 334.781 44.5304   6
  -1 -10   2 349.447 48.1353   7
   1 -10  -2 314.189 37.3561   6
   1 -10  -1 3252.13 129.158   5
   1  10  -1 3318.56 124.189   6
   1  10  -1 3283.38 104.896   4
   1 -10  -1 3320.25 102.253   4
  -1  10   1 3352.77 155.799   1
   1 -10  -1 3209.13 152.220   8
   1  10  -1 3209.88 137.138   8
  -1 -10   1 3358.32 142.434   8
  -1 -10   1 3075.14 146.501   7
   1 -10  -1 3297.33 142.983   7
   1 -10  -1 3283.13 134.065   6
  -1  10   1 3285.55 143.846   6
  -1  10   1 3273.44 139.555   7
  -1 -10   0 835.571 38.6203   4
  -1  10   0 831.239 37.8826   4
  -1  10   0 792.519 67.8962   1
   1 -10   0 752.222 66.0721   8
   1  10   0 764.811 62.5180   8
  -1  10   0 802.702 64.0977   7
   1 -10   0 679.331 63.9222   7
  -1 -10   0 805.264 66.0978   8
  -1 -10   0 631.840 61.1267   7
  -1  10   0 814.422 65.4397   6
   1  10   0 706.230 66.3646   7
   1  10   0 730.444 47.6465   6
   1 -10   0 916.986 61.9308   6
  -1 -10  -1 55431.2 1407.13   4
  -1  10  -1 55233.6 1408.27   4
   1 -10   1 57660.6 1398.55   3
   1  10   1 55778.8 1399.90   3
  -1  10  -1 55980.4 1467.38   7
   1  10   1 54693.4 1460.33   8
   1 -10   1 56927.6 1475.51   7
  -1 -10  -1 54957.9 1469.49   8
   1 -10   1 56304.8 1450.58   6
  -1  10  -1 53794.5 1459.33   6
   1  10   1 56385.9 1478.37   7
   1  10   1 56232.8 1415.37   6
  -1 -10  -1 55388.4 1464.23   7
  -1 -10  -2 16202.4 434.212   4
  -1  10  -2 15884.3 435.051   4
  -1  10  -2 16155.4 421.006   5
   1  10   2 16035.4 424.900   3
   1 -10   2 16151.3 422.632   3
  -1 -10  -2 15964.1 488.470   8
   1  10   2 15885.8 479.602   8
   1 -10   2 15632.4 492.420   7
  -1  10  -2 15968.0 487.860   7
   1  10   2 16094.9 426.159   6
  -1 -10  -2 15909.6 479.170   7
   1 -10   2 15612.0 465.414   6
   1  10   2 15093.7 485.511   7
  -1  10  -2 15668.1 477.982   6
   1 -10   3 945.386 69.9835   6
  -1  10  -3 1022.02 46.2073   5
   1 -10   3 966.797 50.2276   3
   1  10   3 996.696 52.2658   3
  -1 -10  -3 926.459 82.8802   2
   1  10   3 986.891 79.4538   8
   1 -10   3 1048.23 87.4141   7
  -1  10  -3 1015.95 85.1463   7
  -1  10  -3 950.550 75.8286   6
   1  10   3 943.681 43.4571   6
   1  10   3 1017.13 81.3029   7
  -1 -10  -3 952.871 74.5050   7
   1 -10   4 345.287 44.8726   6
  -1 -10  -4 402.355 58.1279   2
   1  10   4 406.352 53.2793   8
   1 -10   4 322.956 55.7091   7
  -1  10  -4 411.283 52.4238   6
  -1 -10  -4 348.080 47.5993   7
   1 -10   5 11252.5 350.321   6
   1  10   5 9936.97 339.704   1
  -1 -10  -5 10891.7 368.736   2
   1  10   5 10486.2 355.461   8
  -1 -10  -5 10329.8 345.701   7
   1 -10   6 947.192 77.5903   6
   1  10   6 905.615 74.8781   1
  -1 -10  -6 875.225 85.1494   2
  -1  10  -6 975.307 91.5652   7
  -1 -10  -6 962.230 79.2502   7
   1 -10   7 1806.86 112.340   6
   1  10   7 1845.14 112.128   1
  -1 -10  -7 1912.60 138.804   9
  -1  10  -7 1508.77 120.526   7
  -1 -10  -7 1994.48 116.065   7
   1  10   8 3536.56 171.410   1
  -1  10  -8 3537.23 198.117   7
  -1 -10  -8 3790.44 209.826   9
  -1 -10  -8 3784.99 174.050   7
   1  10   9 1455.01 127.541   2
   1  10   9 1492.98 106.767   1
  -1 -10  -9 1842.05 145.404   9
  -1  10  -9 1427.12 125.706   7
  -1 -10  -9 1535.46 105.481   7
   1  10  10 279.020 69.7529   2
   1  10  10 303.954 54.8760   1
  -1  10 -10 261.383 61.3801   7
  -1 -10 -10 214.023 57.3611  10
  -1 -10 -10 390.774 76.7042   9
  -1 -10 -10 308.780 56.9378   7
   1  10  11 129.429 56.7273   2
  -1  10 -11 75.3231 50.2479   7
  -1 -10 -11 211.356 63.0134  10
  -1 -10 -11 107.696 53.8701   9
   1  10  12 1225.25 132.873   2
  -1 -10 -12 1257.67 135.350   9
  -1  10 -12 983.043 118.124   7
  -1 -10 -12 966.899 112.558  10
   1  10  13 1124.47 133.495   2
  -1 -10 -13 1132.10 120.370  10
  -1  10 -13 1199.09 131.328   7
   1  10  14 92.6712 64.7347   2
  -1 -10 -14 13.2940 47.5257  10
  -1  10 -14 87.9017 59.9933   7
   1  10  15 342.168 93.5283   2
  -1  10 -15 548.859 100.390   7
  -1 -10 -15 387.672 85.1524  10
  -1  10 -16 15.8409 58.3515   7
   1  11 -17 12.9990 61.4643   3
   1  11 -17 100.562 67.9254   7
   1  11 -16 47.8706 53.4761   3
   1 -11 -16 87.9118 65.4369   3
   1  11 -16 41.7595 54.2236   7
   1  11 -15 421.354 69.5201   5
  -1  11  15 519.066 106.302   2
   1  11 -15 458.711 82.4943   3
   1 -11 -15 375.686 77.7954   3
   1 -11 -15 435.844 98.7712   9
   1  11 -15 416.598 85.5496   7
   1  11 -14 565.894 72.7998   5
   1 -11 -14 510.433 82.8003   3
  -1  11  14 619.403 106.042   2
   1  11 -14 548.676 83.7567   3
   1 -11 -14 417.387 93.8672   9
   1  11 -14 541.941 93.8607   7
   1  11 -13 28.2135 32.7613   5
   1 -11 -13 49.1929 47.3464   3
  -1  11  13 180.887 69.9842   2
   1  11 -13 75.0415 51.6702   3
   1 -11 -13 34.5905 42.4859   8
   1 -11 -13-12.9428 49.0697  10
   1 -11 -13 75.9338 60.6862   9
   1  11 -13 49.3695 45.4766   7
   1  11 -12 5354.95 213.168   5
   1 -11 -12 5869.85 247.587   3
   1  11 -12 5065.33 231.353   3
   1  11 -12 5563.03 269.284   7
   1 -11 -12 5364.06 270.222  10
   1 -11 -12 5208.74 254.928   8
   1 -11 -12 4996.42 280.629   9
   1 -11 -12 5132.86 203.417   6
   1  11 -11 1652.04 98.0967   5
   1  11 -11 1870.84 119.699   3
   1 -11 -11 1733.06 117.908   3
   1 -11 -11 1297.97 118.330   8
   1 -11 -11 1658.00 137.006  10
   1  11 -11 1430.28 127.848   7
   1 -11 -11 1391.34 139.519   9
   1 -11 -11 1513.38 93.4411   6
   1 -11 -10 1081.51 95.3799   4
   1  11 -10 971.343 71.3362   5
   1 -11 -10 1130.46 91.3861   3
   1  11 -10 1107.33 87.8599   3
   1 -11 -10 1120.53 106.154   8
   1 -11 -10 1338.98 131.380   9
   1  11 -10 1332.56 115.758   7
   1 -11 -10 1268.36 115.698  10
   1 -11 -10 1033.28 74.3598   6
   1 -11 -10 1045.39 65.7347   7
   1  11  -9 1582.00 110.516   4
   1 -11  -9 1599.87 109.119   4
   1  11  -9 1990.52 111.250   3
   1 -11  -9 1744.32 108.116   3
   1  11  -9 1621.80 126.261   7
   1 -11  -9 1664.96 138.939   9
   1 -11  -9 1809.88 130.908   8
   1 -11  -9 1840.60 136.366  10
   1 -11  -9 1762.31 85.8786   7
   1 -11  -9 1622.46 91.6332   6
   1 -11  -8 84.9727 33.0477   4
   1  11  -8 69.2159 36.4900   4
   1 -11  -8 122.858 32.0124   3
  -1  11   8 61.3668 39.8824   1
   1  11  -8 100.063 29.0768   3
   1 -11  -8 48.8874 39.1189  10
   1 -11  -8 81.9307 38.2023   8
   1 -11  -8 74.6753 22.5585   7
   1  11  -8 104.072 43.1483   7
   1 -11  -8 84.1480 25.7252   6
   1  11  -7 2095.07 114.858   4
   1 -11  -7 2200.88 116.363   4
  -1  11   7 2171.00 146.000   1
   1 -11  -7 2284.17 112.619   3
   1  11  -7 2628.02 115.445   3
   1 -11  -7 2202.49 141.166   8
   1  11  -7 2509.48 149.442   7
   1 -11  -7 2146.32 141.246  10
   1 -11  -7 2278.70 101.920   7
   1 -11  -7 2355.46 107.690   6
   1  11  -6 927.963 67.1576   4
   1 -11  -6 746.947 62.0778   4
   1  11  -6 880.201 72.5731   6
   1 -11  -6 848.248 86.0124   2
  -1  11   6 880.221 87.7431   1
   1 -11  -6 904.171 85.3190   8
   1 -11  -6 924.511 59.6921   7
   1  11  -6 917.501 86.2512   7
   1 -11  -6 918.550 61.1483   6
   1  11  -5 210.269 33.7509   4
   1 -11  -5 160.784 30.3750   4
   1  11  -5 273.459 41.2812   6
   1 -11  -5 195.692 43.1156   5
  -1  11   5 135.620 41.1046   1
   1 -11  -5 203.981 48.3274   2
   1 -11  -5 168.406 43.2947   8
  -1 -11   5 249.449 29.6820   8
   1  11  -5 295.772 52.2469   7
   1 -11  -5 227.073 33.3807   7
  -1  11   5 200.090 33.6334   7
   1 -11  -5 219.634 32.3239   6
   1  11  -4 5719.01 189.209   4
   1 -11  -4 5834.56 221.832   5
   1 -11  -4 5746.17 186.971   4
   1  11  -4 5852.47 207.288   6
   1 -11  -4 5955.15 239.674   2
  -1 -11   4 4983.30 221.353   7
   1 -11  -4 5339.80 230.407   8
  -1 -11   4 5606.08 192.697   8
   1 -11  -4 5611.60 196.857   7
   1 -11  -4 5591.44 194.793   6
  -1  11   4 5237.64 206.990   6
  -1  11   4 5548.64 200.174   7
   1  11  -4 5999.33 239.894   7
   1 -11  -3-5.33573 22.8614   5
   1  11  -3 11.1677 14.1103   4
   1  11  -3 8.64772 18.9246   6
   1 -11  -3-2.56396 13.5520   4
   1 -11  -3 22.0064 29.3080   2
  -1 -11   3 21.7055 20.1525   8
   1 -11  -3 13.2697 21.2807   7
  -1  11   3 23.4130 21.7377   7
   1 -11  -3-4.04745 18.4381   6
  -1 -11   3-6.70853 26.1245   7
  -1  11   3-5.31056 22.7536   6
   1 -11  -2 4409.01 134.256   4
   1 -11  -2 4177.36 164.688   5
   1  11  -2 4379.94 137.090   4
   1  11  -2 4363.05 160.211   6
  -1  11   2 4274.83 193.086   1
  -1 -11   2 4292.26 187.237   7
  -1 -11   2 4302.45 169.796   8
   1  11  -2 3854.27 159.587   8
   1 -11  -2 4029.73 167.548   7
   1 -11  -2 4650.66 165.089   6
  -1  11   2 4430.39 176.642   6
  -1  11   2 4238.51 168.907   7
   1 -11  -1 3837.31 147.676   5
  -1  11   1 3948.18 179.047   1
   1  11  -1 3976.26 160.004   8
  -1 -11   1 3874.96 163.116   8
   1 -11  -1 3798.62 162.467   7
   1 -11  -1 3807.66 176.125   8
  -1 -11   1 3949.74 173.495   7
  -1  11   1 3779.67 164.848   6
  -1  11   1 3920.43 162.657   7
   1  11  -1 4143.29 147.182   6
   1 -11  -1 3812.44 152.235   6
  -1  11   0 27948.0 712.827   4
  -1 -11   0 28848.6 714.096   4
   1 -11   0 28670.3 710.659   3
   1  11   0 28551.2 712.521   3
  -1  11   0 28184.3 798.866   1
   1 -11   0 27713.5 788.280   7
   1  11   0 27802.0 779.489   8
  -1  11   0 28143.6 784.489   7
  -1 -11   0 28047.5 787.591   8
   1 -11   0 27276.7 792.389   8
  -1 -11   0 28029.9 789.880   7
  -1  11   0 28222.1 785.131   6
   1  11   0 28078.5 747.421   6
   1 -11   0 28267.4 769.772   6
   1  11   0 26774.6 798.207   7
  -1  11  -1 1262.96 53.6680   4
  -1 -11  -1 1242.13 52.3548   4
  -1  11  -1 1300.21 89.5695   1
   1  11   1 1159.74 47.1455   3
   1 -11   1 1238.81 46.3070   3
   1 -11   1 1202.08 84.7986   8
   1  11   1 1249.87 85.9825   8
   1 -11   1 1042.95 86.7492   7
  -1  11  -1 1112.00 83.3607   7
  -1 -11  -1 1063.32 83.6704   8
   1  11   1 1392.89 96.5330   7
  -1 -11  -1 1204.70 86.2307   7
   1 -11   1 1147.11 76.5380   6
  -1  11  -1 1391.13 89.6289   6
   1  11   1 1256.05 63.9938   6
   1 -11   2 4653.64 181.133   6
  -1  11  -2 4585.95 149.944   4
  -1 -11  -2 4860.46 150.012   4
  -1 -11  -2 4213.40 191.588   8
  -1  11  -2 4287.05 193.440   7
   1 -11   2 4711.28 204.595   7
   1  11   2 4510.66 189.296   8
   1  11   2 4520.11 148.776   6
  -1 -11  -2 4532.05 188.311   7
   1  11   2 4423.81 196.851   7
  -1  11  -2 4577.04 189.593   6
  -1  11  -3 383.199 37.2364   4
   1 -11   3 456.329 51.9024   6
  -1 -11  -3 573.292 41.8521   4
  -1  11  -3 477.215 26.8939   5
  -1 -11  -3 463.239 63.2689   2
   1  11   3 455.456 59.5754   8
   1 -11   3 504.859 65.0328   7
  -1  11  -3 477.618 56.4714   6
   1  11   3 476.455 59.2144   7
  -1  11  -3 549.066 63.6180   7
  -1 -11  -3 520.840 57.8950   7
   1  11   3 463.602 31.5395   6
   1 -11   4 5408.27 205.474   6
  -1  11  -4 5024.00 146.993   5
  -1 -11  -4 4715.41 217.216   2
   1  11   4 5029.46 210.830   8
   1 -11   4 4807.57 224.986   7
  -1  11  -4 5013.55 221.697   7
   1  11   4 4891.34 214.850   7
  -1 -11  -4 5172.22 205.178   7
  -1  11  -4 5245.00 210.254   6
   1 -11   5 24.8501 26.6678   6
  -1  11  -5 53.4518 31.0596   6
   1  11   5 70.9009 29.9659   1
  -1 -11  -5 39.6234 38.8120   2
  -1 -11  -5 101.427 34.6420   8
   1  11   5 109.424 39.6762   8
   1 -11   5 80.0888 39.7837   7
  -1 -11  -5 86.4218 31.2395   7
  -1 -11  -6 166.468 49.5273   2
   1  11   6 288.325 46.9212   1
   1 -11   6 159.268 36.8196   6
  -1 -11  -6 146.353 37.9729   7
   1 -11   7 1074.91 87.3194   6
   1  11   7 1036.34 86.1221   1
  -1  11  -7 1064.02 103.928   7
  -1 -11  -7 1214.01 113.522   9
  -1 -11  -7 954.132 83.6202   7
   1 -11   8 1457.00 105.745   6
   1  11   8 1386.73 103.924   1
  -1  11  -8 1268.82 118.228   7
  -1 -11  -8 1752.60 138.858   9
  -1 -11  -8 1418.20 102.154   7
   1  11   9 32.2219 32.9851   1
  -1 -11  -9 12.3203 47.9815   9
  -1  11  -9 11.4570 40.9467   7
  -1 -11  -9 43.1583 36.9208   7
   1  11  10 3938.54 192.008   1
  -1 -11 -10 3498.36 210.750  10
  -1 -11 -10 3530.45 222.701   9
  -1  11 -10 3785.94 219.455   7
  -1 -11 -10 3610.09 180.198   7
   1  11  11 3086.06 206.108   2
  -1  11 -11 2861.88 194.211   7
  -1 -11 -11 3179.06 199.146  10
  -1 -11 -11 2938.62 205.745   9
   1  11  12 7161.22 341.256   2
  -1 -11 -12 6770.73 320.013  10
  -1  11 -12 7051.98 332.689   7
  -1 -11 -12 6773.98 339.049   9
   1  11  13 665.761 109.759   2
  -1  11 -13 314.275 81.7598   7
  -1 -11 -13 669.690 104.933   9
  -1 -11 -13 607.567 94.5596  10
   1  11  14 15.9607 63.7695   2
  -1  11 -14 14.9778 51.8252   7
  -1 -11 -14 13.8520 51.0253  10
   1 -11  15-40.0966 56.0082   2
   1  11  15-33.5011 61.7028   2
  -1  11 -15 15.6510 65.5846   7
  -1 -11 -15 14.3536 60.1485  10
   1 -12 -16 114.081 1334.74   3
   1  12 -16 217.254 70.1081   3
   1  12 -16 245.902 79.8600   7
   1  12 -15 332.057 72.9853   3
   1 -12 -15 348.779 76.6294   3
  -1  12  15 103.691 75.9445   2
   1 -12 -15 379.536 90.1276   9
   1  12 -15 251.445 76.2184   7
   1  12 -14 932.977 86.6723   5
  -1  12  14 723.390 117.076   2
   1 -12 -14 821.756 99.7119   3
   1  12 -14 566.301 86.7389   3
   1 -12 -14 806.513 123.495   9
   1 -12 -14 761.324 109.869  10
   1  12 -14 604.228 94.6849   7
   1  12 -13 291.405 51.9637   5
   1  12 -13 360.050 66.5358   3
   1 -12 -13 377.925 70.9201   3
  -1  12  13 359.232 88.5678   2
   1 -12 -13 266.720 61.7264   8
   1 -12 -13 266.912 74.6000   9
   1 -12 -13 281.140 71.1537  10
   1  12 -13 270.291 69.3984   7
   1  12 -12 11373.4 366.782   5
   1  12 -12 11153.7 400.206   3
   1 -12 -12 12421.1 416.552   3
   1 -12 -12 12308.3 459.081  10
   1 -12 -12 10792.5 429.935   8
   1 -12 -12 11136.7 471.060   9
   1  12 -12 11662.7 446.634   7
   1 -12 -11 24.0237 33.5902   3
   1  12 -11 30.5383 34.1368   3
   1 -12 -11 99.8018 45.4242   8
   1 -12 -11 70.7397 53.6465   9
   1 -12 -11 48.0718 48.0398  10
   1 -12 -11 93.5441 30.4581   6
   1  12 -11 93.7314 47.9911   7
   1 -12 -10 127.151 46.9467   4
   1  12 -10 96.6429 39.6925   3
   1 -12 -10 108.525 38.4498   3
   1 -12 -10 106.840 56.1059   9
   1 -12 -10 191.086 52.1014   8
   1 -12 -10 251.817 64.7987  10
   1  12 -10 278.481 63.0676   7
   1 -12 -10 183.371 35.0641   6
   1 -12 -10 206.857 33.8650   7
   1 -12  -9 1610.12 108.759   4
   1  12  -9 1555.04 108.732   4
   1 -12  -9 1835.90 109.961   3
   1  12  -9 1683.50 104.849   3
   1 -12  -9 1792.07 137.453  10
   1 -12  -9 1876.81 136.373   8
   1  12  -9 1614.45 132.241   7
   1 -12  -9 1740.15 143.612   9
   1 -12  -9 1793.20 91.7307   6
   1 -12  -9 1652.41 85.9916   7
   1  12  -8 7828.82 282.201   4
   1 -12  -8 7689.11 278.608   4
   1  12  -8 8325.37 275.268   3
   1 -12  -8 8203.53 277.514   3
  -1  12   8 7994.63 334.371   1
   1 -12  -8 7710.44 252.349   7
   1 -12  -8 7249.27 312.010   8
   1  12  -8 8028.02 324.609   7
   1 -12  -8 8269.17 330.428  10
   1 -12  -8 8189.41 257.519   6
   1 -12  -7 13740.5 423.077   4
   1  12  -7 13725.0 423.140   4
  -1  12   7 13498.8 481.355   1
   1 -12  -7 14551.6 417.495   3
   1  12  -7 14075.9 411.657   3
   1 -12  -7 13112.3 466.524   8
   1  12  -7 13324.2 471.922   7
   1 -12  -7 13886.8 403.015   7
   1 -12  -7 14093.7 403.615   6
   1 -12  -6 2027.23 128.954   5
   1 -12  -6 1774.60 98.8069   4
   1  12  -6 2031.21 104.996   4
   1 -12  -6 2193.61 100.425   3
   1  12  -6 2127.33 96.8794   3
  -1  12   6 2062.55 140.907   1
  -1 -12   6 2080.49 89.9452   8
   1 -12  -6 2150.33 101.543   7
   1 -12  -6 2354.62 143.313   8
   1  12  -6 1853.73 133.119   7
   1 -12  -6 2117.62 98.4494   6
   1  12  -5 2339.03 117.739   6
   1 -12  -5 2093.53 125.551   5
   1  12  -5 2002.20 99.7864   4
   1 -12  -5 1996.74 96.7735   4
   1 -12  -5 2345.01 96.0902   3
  -1  12   5 1987.27 134.953   1
   1 -12  -5 2025.93 132.970   2
   1 -12  -5 2120.40 134.584   8
   1 -12  -5 2132.54 104.079   7
  -1 -12   5 2149.66 98.0648   8
   1 -12  -5 2193.12 100.738   6
   1  12  -5 1939.35 130.582   7
  -1  12   5 2016.27 106.388   7
   1 -12  -4 3444.89 160.745   5
   1  12  -4 3475.66 149.184   6
   1  12  -4 3423.01 130.952   4
   1 -12  -4 3487.82 128.898   4
   1 -12  -4 3521.96 179.907   2
  -1 -12   4 3403.92 173.283   7
  -1 -12   4 3365.98 139.815   8
   1 -12  -4 3580.82 146.821   7
   1 -12  -4 3664.92 141.239   6
  -1  12   4 3372.30 153.203   6
   1  12  -4 3292.61 174.506   7
  -1  12   4 3565.74 150.417   7
   1  12  -3 458.394 36.0684   4
   1 -12  -3 467.284 51.2765   5
   1 -12  -3 473.352 35.0673   4
   1 -12  -3 353.969 56.7550   2
  -1 -12   3 334.517 41.9617   8
   1 -12  -3 435.245 48.1273   7
   1  12  -3 471.532 49.1187   6
  -1 -12   3 496.992 62.9354   7
  -1  12   3 316.508 47.9856   6
  -1  12   3 452.340 50.1672   7
   1 -12  -3 414.937 42.5028   6
   1 -12  -2 515.093 28.8446   4
   1  12  -2 505.515 31.4747   4
   1 -12  -2 476.389 48.4209   5
  -1  12   2 437.518 60.3529   1
   1 -12  -2 538.933 65.0195   8
  -1 -12   2 492.726 51.7294   8
   1 -12  -2 521.746 56.0675   7
   1  12  -2 426.062 45.3007   6
  -1  12   2 379.540 47.5378   7
   1 -12  -2 387.826 43.6800   6
  -1  12   2 421.208 52.4068   6
  -1 -12   2 480.996 59.0650   7
   1 -12  -1 1347.54 77.2205   5
  -1  12   1 1260.62 96.8986   1
  -1 -12   1 1259.34 86.8754   8
   1  12  -1 1300.54 84.0433   8
   1 -12  -1 1232.21 95.1422   8
  -1 -12   1 1309.99 94.1149   7
   1 -12  -1 1200.39 86.1773   7
  -1  12   1 1292.55 86.5645   7
   1 -12  -1 1404.88 81.7176   6
   1  12  -1 1413.21 102.617   7
  -1  12   1 1580.63 96.0132   6
   1  12  -1 1467.36 77.9499   6
  -1  12   0 480.255 60.4769   1
   1 -12   0 402.773 57.0370   7
   1  12   0 567.067 56.9568   8
  -1  12   0 620.690 61.9994   7
   1 -12   0 501.411 58.8871   8
  -1 -12   0 520.687 56.6684   8
   1 -12   0 531.773 49.9882   6
  -1 -12   0 419.939 57.0615   7
   1  12   0 523.418 43.8970   6
  -1  12   0 609.560 62.6721   6
   1  12   0 390.196 57.0523   7
  -1 -12  -1 399.123 24.2597   4
  -1  12  -1 442.552 26.5342   4
  -1  12  -1 427.539 56.1745   1
   1 -12   1 413.624 56.2729   8
  -1 -12  -1 391.063 52.6501   8
   1 -12   1 413.349 60.5771   7
   1  12   1 394.955 51.8491   8
  -1  12  -1 496.282 58.6302   6
   1  12   1 424.479 37.8707   6
   1 -12   1 384.252 46.7519   6
  -1 -12  -1 414.521 54.2052   7
   1  12   1 374.697 55.7477   7
  -1  12  -1 440.497 56.8625   7
   1 -12   2 2892.22 134.280   6
  -1 -12  -2 2846.49 99.7883   4
  -1  12  -2 2588.15 99.9881   4
   1 -12   2 2767.74 138.844   8
   1 -12   2 2792.06 152.321   7
  -1  12  -2 2963.23 150.582   7
  -1 -12  -2 2888.23 151.504   8
   1  12   2 2655.51 140.142   8
  -1  12  -2 2822.51 142.211   6
   1  12   2 2766.03 106.767   6
  -1 -12  -2 2773.42 141.168   7
   1  12   2 2929.55 153.713   7
  -1  12  -3 6934.06 221.276   4
   1 -12   3 7263.16 257.549   6
  -1 -12  -3 7080.87 219.204   4
  -1 -12  -3 7082.08 282.975   2
   1  12   3 7350.26 271.922   8
   1 -12   3 7317.30 287.309   7
  -1 -12  -3 6673.55 273.406   8
  -1  12  -3 6986.10 275.941   7
  -1  12  -3 7336.97 266.589   6
  -1 -12  -3 6882.72 260.505   7
   1  12   3 7218.90 211.114   6
   1  12   3 7207.28 276.002   7
   1 -12   4 5063.05 198.197   6
  -1 -12  -4 4796.28 217.204   2
   1  12   4 4743.35 205.439   8
   1 -12   4 4623.40 219.238   7
  -1  12  -4 4505.74 211.586   7
   1  12   4 4345.61 204.652   7
  -1 -12  -4 4712.97 195.964   7
   1  12   4 4383.71 133.303   6
  -1  12  -4 4830.06 202.486   6
   1  12   5 2864.89 148.718   1
  -1  12  -5 2953.56 90.2066   5
   1 -12   5 3096.80 149.977   6
  -1 -12  -5 2640.50 142.770   7
   1  12   6 967.830 84.2660   1
   1 -12   6 938.669 82.4752   6
  -1 -12  -6 827.755 77.8561   7
   1 -12   7 5011.00 217.238   6
   1  12   7 5281.65 223.389   1
  -1 -12  -7 5130.43 252.969   9
  -1  12  -7 4800.79 240.223   7
  -1 -12  -7 4865.98 209.976   7
   1 -12   8 21620.6 661.821   6
   1  12   8 23059.7 671.830   1
  -1  12  -8 22552.6 708.870   7
  -1 -12  -8 21884.7 720.379   9
  -1 -12  -8 21379.2 648.505   7
   1  12   9 234.128 53.9846   1
  -1 -12  -9 294.339 76.0591   9
  -1 -12  -9 266.327 52.5634   7
  -1  12  -9 166.345 58.4296   7
   1  12  10 5133.82 240.782   1
  -1  12 -10 5755.97 282.673   7
  -1 -12 -10 5593.27 289.434   9
  -1  12 -11 773.438 108.482   7
  -1 -12 -11 1005.63 121.429   9
  -1 -12 -11 748.276 104.445  10
  -1 -12 -12 2161.45 169.920  10
  -1 -12 -12 1810.08 171.899   9
  -1  12 -12 2009.33 168.538   7
   1  12  13 377.521 94.6551   2
  -1 -12 -13 331.574 81.3839  10
  -1 -12 -13 385.269 87.6509   9
  -1  12 -13 308.973 79.3259   7
   1  12  14-49.5578 57.1577   2
  -1 -12 -14 14.3695 49.7194  10
  -1  12 -14 30.7887 55.0124   7
  -1  12 -15 400.121 93.1848   7
   1  13 -16 348.577 78.5036   3
   1 -13 -16 239.955 74.3312   3
   1  13 -15 22.3012 44.5591   3
   1 -13 -15 23.4380 55.4066   3
   1  13 -15 87.0903 64.8435   7
   1  13 -14 91.5529 50.6196   3
   1 -13 -14 21.3722 48.7000   3
  -1  13  14 34.0855 62.7934   2
   1 -13 -14 29.0452 55.0633  10
   1 -13 -14 33.7227 63.9254   9
   1  13 -14 167.816 64.9347   7
   1  13 -13 159.852 53.9847   3
   1 -13 -13 177.885 53.8992   3
   1 -13 -13 242.248 66.5756   8
   1 -13 -13 138.735 62.1410  10
   1 -13 -13 291.902 83.3524   9
   1  13 -13 174.548 61.3357   7
   1 -13 -12 9.02785 37.8342   3
   1  13 -12 8.58973 41.3295   3
   1 -13 -12 24.5204 46.4735   8
   1 -13 -12 13.2213 50.1161  10
   1 -13 -12 46.2072 59.9824   9
   1  13 -12 89.9838 56.2644   7
   1 -13 -11 930.100 90.6112   3
   1  13 -11 838.967 81.3243   3
   1 -13 -11 762.483 96.4186   8
   1 -13 -11 921.170 110.227  10
   1 -13 -11 747.304 109.789   9
   1  13 -11 674.005 95.0290   7
   1 -13 -10 1954.86 125.589   4
   1  13 -10 2382.01 128.663   3
   1 -13 -10 2038.51 124.451   3
   1  13 -10 1778.29 145.953   7
   1 -13 -10 2318.22 158.918   8
   1 -13 -10 2012.63 155.073  10
   1 -13 -10 1962.08 162.593   9
   1 -13 -10 1960.91 96.3007   6
   1  13  -9 4877.18 211.587   4
   1 -13  -9 4899.12 209.361   4
   1 -13  -9 5350.38 210.032   3
   1  13  -9 5067.37 203.863   3
   1 -13  -9 5163.99 184.874   7
   1  13  -9 4821.09 246.929   7
   1 -13  -9 5054.71 248.404   8
   1 -13  -9 5094.25 254.280  10
   1 -13  -9 5134.62 179.489   6
   1 -13  -8 59.6358 38.7943   4
   1  13  -8 18.6240 28.2902   4
  -1  13   8 45.7575 45.7106   1
   1 -13  -8 61.2446 30.2659   3
   1  13  -8 31.7630 25.4802   3
   1 -13  -8 43.0545 44.0730  10
   1 -13  -8 31.0162 39.1944   8
   1 -13  -8 15.4691 20.4542   6
   1 -13  -8 46.5868 27.8144   7
   1  13  -8-10.6708 35.6779   7
   1  13  -7 19375.1 573.851   4
   1 -13  -7 19312.3 623.392   5
   1 -13  -7 19733.4 573.435   4
   1  13  -7 20794.2 565.665   3
   1 -13  -7 20960.8 570.245   3
  -1  13   7 18910.6 642.482   1
   1 -13  -7 19989.9 561.384   7
   1 -13  -7 19230.9 633.517   8
   1 -13  -7 20340.2 553.577   6
   1  13  -7 19771.4 638.359   7
   1 -13  -6 16580.1 544.157   5
   1  13  -6 16916.4 497.548   4
   1 -13  -6 17147.3 495.605   4
   1 -13  -6 18127.7 491.420   3
  -1  13   6 17407.2 573.693   1
   1  13  -6 18001.3 487.074   3
   1 -13  -6 16485.1 558.142   8
   1 -13  -6 16891.0 496.152   7
  -1 -13   6 17644.7 483.710   8
   1  13  -6 17287.5 565.179   7
   1 -13  -6 17522.8 487.967   6
  -1  13   6 16495.1 507.255   7
   1 -13  -5 26127.0 698.265   4
   1  13  -5 26268.1 702.530   4
   1 -13  -5 25429.1 750.033   5
   1 -13  -5 26948.2 690.892   3
   1  13  -5 27041.1 687.516   3
  -1  13   5 24871.0 779.670   1
  -1 -13   5 24979.3 701.670   8
   1 -13  -5 25270.7 772.127   8
   1 -13  -5 25659.8 713.901   7
   1 -13  -5 25773.4 700.116   6
   1  13  -5 25278.9 774.547   7
  -1  13   5 25378.4 722.696   7
   1  13  -5 25180.2 727.252   6
   1 -13  -4 5966.72 198.093   4
   1  13  -4 6197.26 203.200   4
   1 -13  -4 6374.91 245.076   5
   1 -13  -4 6524.17 195.451   3
   1  13  -4 6566.65 192.113   3
   1 -13  -4 6624.26 231.144   7
  -1 -13   4 6141.93 221.811   8
  -1  13   4 6531.67 239.880   6
   1 -13  -4 6427.52 215.794   6
   1  13  -4 6109.59 229.061   6
  -1  13   4 6661.00 236.863   7
   1  13  -3 4300.74 139.942   4
   1 -13  -3 4181.75 177.181   5
   1 -13  -3 4175.38 134.972   4
   1 -13  -3 4467.99 131.637   3
   1 -13  -3 4063.39 200.824   2
   1  13  -3 4496.41 129.138   3
   1 -13  -3 3966.96 172.421   7
  -1 -13   3 3915.99 194.414   7
  -1 -13   3 4239.39 173.078   8
   1  13  -3 4110.40 169.546   6
  -1  13   3 4237.70 178.130   7
   1 -13  -3 4191.72 161.616   6
  -1  13   3 3886.33 174.980   6
   1  13  -2 579.513 30.6865   4
   1 -13  -2 654.020 57.5492   5
  -1  13   2 557.566 69.4985   1
   1 -13  -2 641.265 27.4261   3
   1 -13  -2 592.716 69.9932   8
  -1 -13   2 440.321 52.6743   8
   1 -13  -2 668.266 64.5409   7
  -1 -13   2 495.561 63.0177   7
  -1  13   2 559.582 60.0984   6
   1 -13  -2 636.439 54.2957   6
   1  13  -2 611.825 55.1848   6
  -1  13   2 603.928 60.5104   7
  -1  13   1 3791.31 187.783   1
   1  13  -1 3489.90 160.604   8
   1 -13  -1 3824.92 185.922   8
  -1 -13   1 3857.56 182.196   7
   1 -13  -1 3954.23 175.783   7
  -1 -13   1 3904.92 175.051   8
   1  13  -1 3998.48 154.682   6
  -1  13   1 4176.09 176.247   6
   1  13  -1 3833.31 189.240   7
   1 -13  -1 3932.23 158.596   6
  -1  13   1 4029.94 175.082   7
  -1  13   0 4295.01 198.153   1
   1  13   0 4122.04 181.372   8
   1 -13   0 4109.04 196.007   8
  -1 -13   0 4394.24 192.363   8
  -1 -13   0 4343.65 194.008   7
   1 -13   0 4393.15 194.936   7
  -1  13   0 4286.99 186.338   6
   1 -13   0 5133.45 183.280   6
  -1  13   0 4112.17 186.672   7
   1  13   0 4397.86 163.157   6
   1  13   0 4501.25 205.755   7
   1 -13   1 1232.81 81.9069   6
  -1  13  -1 1123.17 91.0921   1
   1 -13   1 1188.79 92.7487   8
   1  13   1 1200.86 91.6224   8
  -1 -13  -1 1138.64 93.0363   8
   1 -13   1 1228.57 98.1848   7
  -1 -13  -1 1181.70 90.9775   7
  -1  13  -1 1368.42 99.0006   7
  -1  13  -1 1178.69 91.2189   6
   1  13   1 1234.68 70.1501   6
   1  13   1 1288.63 101.358   7
  -1  13  -2 7806.50 219.314   4
  -1 -13  -2 7558.93 215.200   4
   1 -13   2 8062.54 272.270   6
   1 -13   2 7485.54 278.218   8
  -1  13  -2 7742.45 291.487   7
   1  13   2 7584.07 281.246   8
   1 -13   2 7354.06 294.400   7
  -1 -13  -2 7318.45 289.536   8
  -1 -13  -2 7321.12 277.140   7
   1  13   2 7626.71 236.438   6
  -1  13  -2 7198.75 275.962   6
   1  13   2 7469.32 293.426   7
  -1  13  -3 1006.95 57.6854   4
   1 -13   3 1024.86 79.5323   6
  -1 -13  -3 1042.69 55.7489   4
   1  13   3 886.310 84.2172   8
   1 -13   3 1027.94 96.2858   7
  -1  13  -3 1004.64 90.4268   7
  -1 -13  -3 928.879 90.4736   8
   1 -13   3 903.423 76.4223   8
  -1  13  -3 890.719 80.9836   6
   1  13   3 956.715 53.8570   6
   1  13   3 929.321 87.4977   7
  -1 -13  -3 1167.30 88.8792   7
  -1 -13  -4 146.875 27.5228   4
   1 -13   4 220.232 41.5679   6
   1  13   4 144.675 43.2412   7
   1  13   4 197.103 23.1531   6
  -1  13  -4 233.416 50.2871   7
  -1 -13  -4 175.223 45.2777   7
   1 -13   5 6916.13 260.742   6
   1  13   5 6672.38 264.560   1
  -1  13  -5 6295.97 281.140   7
  -1 -13  -5 6988.31 261.255   7
   1  13   6 16704.5 518.394   1
   1 -13   6 15898.9 504.281   6
  -1 -13  -6 15798.4 500.187   7
   1  13   7 15717.3 505.258   1
   1 -13   7 15226.5 494.817   6
  -1 -13  -7 15484.9 488.548   7
   1  13   8 1261.39 105.194   1
  -1  13  -8 1329.12 123.734   7
  -1 -13  -8 1307.03 126.306   9
  -1 -13  -8 1249.28 99.7920   7
   1  13   9 853.863 91.1359   1
  -1 -13  -9 944.463 112.939   9
  -1  13  -9 861.948 103.704   7
   1  13  10 1084.54 104.342   1
  -1  13 -10 1079.53 116.898   7
  -1 -13 -10 745.942 110.045   9
   1  13  11 30.7507 40.9800   1
  -1 -13 -11 67.2916 57.6815  10
  -1 -13 -11 89.4825 59.6039   9
  -1  13 -11 82.2530 54.7914   7
  -1  13 -12 1498.52 146.389   7
  -1 -13 -12 1339.25 140.350  10
  -1 -13 -12 1423.11 152.548   9
  -1 -13 -13 16.5092 69.1823   9
  -1 -13 -13 14.4138 54.6365  10
  -1  13 -13 45.3019 52.2531   7
  -1 -13 -14 481.667 109.430   9
  -1 -13 -14 489.549 100.010  10
  -1  13 -14 599.191 104.315   7
   1 -14 -16 1381.06 138.540   3
   1  14 -16 1015.97 118.541   3
   1 -14 -15 3111.74 198.890   3
   1  14 -15 3016.45 191.020   3
   1  14 -15 3477.45 229.618   7
   1 -14 -14 32.8072 58.6209   5
   1  14 -14-51.1677 50.9055   3
   1 -14 -14-32.2803 49.9524   3
   1 -14 -14-14.9520 55.0781  10
   1 -14 -14 51.9201 65.5996   9
   1  14 -14-29.0576 51.9215   7
   1 -14 -13 136.131 64.9482   5
   1 -14 -13 185.205 57.9240   3
   1  14 -13 176.212 53.8676   3
   1 -14 -13 227.644 70.9049   8
   1 -14 -13 200.837 69.1499  10
   1 -14 -13 133.624 68.5164   9
   1  14 -13 167.728 60.0396   7
   1  14 -12 101.611 44.1517   3
   1 -14 -12 53.4329 39.8264   3
   1 -14 -12 63.5423 61.8910   9
   1 -14 -12 54.5406 50.2620  10
   1 -14 -12 103.303 59.9743   8
   1  14 -12 107.306 54.9472   7
   1 -14 -11 72.5923 36.8306   3
   1  14 -11 130.353 42.3045   3
   1 -14 -11 123.705 54.2011   8
   1 -14 -11 30.3220 50.7430   9
   1 -14 -11 155.756 60.3073  10
   1  14 -11 154.126 58.5639   7
   1 -14 -10 542.014 69.1785   4
   1  14 -10 714.986 73.6207   3
   1 -14 -10 752.551 76.4714   3
   1 -14 -10 868.973 102.314   8
   1 -14 -10 699.752 97.5274  10
   1 -14 -10 714.787 106.684   9
   1  14 -10 678.069 96.2636   7
   1 -14  -9 209.893 61.0501   5
   1  14  -9 179.177 46.7595   4
   1 -14  -9 138.625 42.0100   4
  -1  14   9 301.975 72.1559   1
   1  14  -9 236.646 45.3158   3
   1 -14  -9 191.898 42.3007   3
   1 -14  -9 154.625 54.4209  10
   1 -14  -9 332.116 68.8217   8
   1 -14  -9 209.972 31.4037   6
   1  14  -9 271.357 65.1733   7
   1 -14  -8-5.88793 31.9973   4
   1  14  -8-24.5891 32.9521   4
   1 -14  -8-10.2089 38.6957   5
   1 -14  -8-5.49598 25.5143   3
  -1  14   8-24.0956 44.3790   1
   1  14  -8-5.20161 25.8747   3
   1 -14  -8-11.2749 41.5321  10
   1 -14  -8 21.8899 44.8092   8
   1 -14  -8 4.61556 24.0449   7
   1  14  -8-33.6508 44.8161   7
   1 -14  -8-7.36068 21.0545   6
   1 -14  -7 11532.6 364.735   4
   1 -14  -7 11271.2 415.243   5
   1  14  -7 11774.0 368.451   4
  -1  14   7 11221.4 436.030   1
   1  14  -7 12348.8 357.501   3
   1 -14  -7 11784.5 358.733   3
   1 -14  -7 11498.0 360.499   7
   1 -14  -7 11573.0 430.517   8
   1  14  -7 11539.3 430.392   7
   1 -14  -7 11841.9 345.746   6
   1 -14  -6 2055.06 136.809   5
   1 -14  -6 2123.44 106.026   4
   1  14  -6 2240.30 111.011   4
   1 -14  -6 2348.40 104.472   3
   1  14  -6 2347.21 102.180   3
  -1  14   6 2030.67 150.533   1
   1 -14  -6 2228.32 151.666   8
  -1 -14   6 2341.77 106.817   8
   1 -14  -6 2265.94 115.230   7
   1 -14  -6 2365.21 104.614   6
   1  14  -6 2135.64 150.419   7
  -1  14   6 2431.44 126.325   7
   1  14  -5 36674.5 974.409   4
   1 -14  -5 36384.5 1030.29   5
   1 -14  -5 36845.6 969.225   4
  -1  14   5 37159.5 1072.59   1
   1  14  -5 38928.3 959.307   3
   1 -14  -5 37476.9 961.276   3
   1 -14  -5 36241.2 996.347   7
  -1 -14   5 36734.7 986.633   8
   1  14  -5 35286.1 1057.65   7
   1 -14  -5 37146.3 976.930   6
  -1  14   5 36730.5 1008.20   7
  -1  14   5 36358.7 1005.48   6
   1 -14  -4 844.362 50.9158   4
   1  14  -4 861.264 53.4244   4
   1 -14  -4 925.930 80.0054   5
   1 -14  -4 933.282 48.8393   3
   1  14  -4 820.009 44.6648   3
   1 -14  -4 810.638 71.0399   7
  -1 -14   4 933.429 70.4599   8
   1  14  -4 959.137 75.7916   6
  -1  14   4 906.020 77.5583   6
   1 -14  -4 949.706 63.5686   6
  -1  14   4 857.166 75.0767   7
   1 -14  -3 929.856 41.6781   4
   1  14  -3 950.444 47.0437   4
   1 -14  -3 909.093 74.6282   5
   1  14  -3 915.036 38.2784   3
   1 -14  -3 867.789 40.2403   3
   1 -14  -3 1044.88 96.4593   8
  -1 -14   3 879.679 72.2407   8
   1 -14  -3 938.839 77.6798   7
  -1  14   3 849.458 74.3061   7
   1  14  -3 858.330 71.0163   6
   1 -14  -3 866.117 63.7244   6
  -1  14   3 923.462 78.9131   6
   1 -14  -2 4109.07 168.535   5
  -1  14   2 4064.76 204.063   1
   1 -14  -2 3940.56 198.159   8
  -1 -14   2 3830.89 176.964   8
   1 -14  -2 4174.74 182.472   7
   1 -14  -2 4450.98 166.822   6
   1  14  -2 4223.12 205.732   7
   1  14  -2 4011.22 166.620   6
  -1  14   2 4347.55 186.004   7
  -1  14   2 4084.40 182.390   6
  -1  14   1 1106.90 99.3067   1
  -1 -14   1 1216.26 92.2965   8
   1 -14  -1 1242.11 96.4943   7
   1 -14  -1 1174.07 99.5955   8
   1  14  -1 1462.55 112.019   7
  -1  14   1 1360.66 97.3724   7
   1  14  -1 1404.93 82.6250   6
   1 -14  -1 1267.69 80.9229   6
  -1  14   1 1408.71 97.9689   6
  -1  14   0 561.400 69.1693   1
  -1 -14   0 459.717 61.0866   8
   1 -14   0 360.196 57.0321   8
   1  14   0 471.512 59.4115   8
   1 -14   0 428.082 61.8448   7
   1 -14   0 496.898 52.5838   6
   1  14   0 510.556 48.7299   6
  -1  14   0 431.968 58.5463   7
  -1 -14   0 440.340 60.1282   7
  -1  14   0 501.239 60.4049   6
   1  14   0 525.323 69.1608   7
   1 -14   1 3175.76 145.956   6
  -1  14  -1 3344.18 169.015   1
   1  14   1 3218.02 160.099   8
   1 -14   1 3573.98 171.507   8
   1 -14   1 3291.61 171.956   7
  -1 -14  -1 3016.58 163.585   8
  -1 -14  -1 3286.18 165.073   7
   1  14   1 3159.59 172.278   7
  -1  14  -1 2864.23 153.450   6
   1  14   1 3099.01 129.951   6
  -1  14  -1 3096.93 163.047   7
   1 -14   2 90.8760 32.0789   6
  -1  14  -2 65.1894 13.7139   4
  -1 -14  -2 69.2836 12.3054   4
  -1 -14  -2 76.0756 36.2679   8
   1  14   2 74.2057 35.1328   8
   1 -14   2 60.8353 37.2859   7
   1 -14   2 116.700 36.3318   8
   1  14   2 97.5305 44.1452   7
  -1 -14  -2 85.4901 36.0556   7
   1  14   2 125.162 26.4156   6
  -1  14  -2 99.2244 39.1368   7
  -1  14  -2 106.628 39.1957   6
  -1  14  -3 3298.44 119.070   4
  -1 -14  -3 3393.51 116.138   4
   1 -14   3 3407.83 158.400   6
  -1  14  -3 2986.97 170.072   7
   1 -14   3 3080.40 157.437   8
  -1 -14  -3 2890.06 169.636   8
  -1 -14  -3 3505.64 167.148   7
   1  14   3 2936.55 168.692   7
   1  14   3 3294.56 123.054   6
  -1  14  -3 3413.17 169.518   6
   1 -14   4 196.128 42.6055   6
  -1  14  -4 258.862 34.8528   4
  -1 -14  -4 184.594 29.6741   4
  -1 -14  -4 292.866 60.4932   8
   1 -14   4 217.866 44.4362   8
   1  14   4 178.748 24.8999   6
  -1  14  -4 263.582 57.8849   7
   1  14   4 318.340 58.2567   7
  -1 -14  -4 148.478 45.4015   7
   1 -14   5 20151.4 600.285   6
   1  14   5 20541.4 616.904   1
   1 -14   5 19537.6 583.948   8
  -1  14  -5 19981.2 637.732   7
  -1 -14  -5 19393.8 598.245   7
   1 -14   6 2144.07 131.561   6
   1  14   6 2130.08 138.378   1
   1 -14   6 2104.58 115.768   8
  -1 -14  -6 1990.92 126.806   7
   1 -14   7 22574.5 678.460   6
   1 -14   7 21973.0 636.507   8
   1  14   7 23141.1 692.771   1
  -1  14  -8 149.342 17.4333   5
   1  14   8 143.642 47.0017   1
  -1 -14  -8 154.707 59.9599   9
   1  14   9 346.762 66.2748   1
  -1 -14  -9 413.094 85.7171   9
  -1  14  -9 372.451 79.1895   7
   1  14  10 575.458 83.9721   1
  -1 -14 -10 696.847 108.826   9
   1 -14  10 598.633 54.1338   8
  -1  14 -10 744.208 104.421   7
   1  14  11 578.629 85.0218   1
   1 -14  11 713.918 54.8264   8
  -1 -14 -11 769.137 112.072   9
  -1  14 -11 668.876 103.100   7
  -1 -14 -12 333.736 82.2921  10
  -1 -14 -12 224.494 77.4703   9
  -1  14 -12 313.328 80.2909   7
  -1 -14 -13 50.5286 63.9017   9
  -1 -14 -13 179.979 69.6811  10
  -1  14 -13 124.820 68.3452   7
   1  15 -16 35.5049 56.9449   3
   1  15 -15 241.380 70.1828   3
   1 -15 -15 173.039 66.9815   3
   1 -15 -14 138.862 58.9688   3
   1  15 -14 212.672 62.1619   3
   1 -15 -14 118.512 72.6538   5
   1  15 -14 196.918 75.4574   7
   1 -15 -13 359.100 85.3009   5
   1  15 -13 381.589 69.1285   3
   1 -15 -13 372.029 73.7059   3
   1 -15 -13 407.463 85.5891   8
   1 -15 -13 340.590 80.9519  10
   1 -15 -13 324.940 90.8183   9
   1  15 -13 306.625 82.9691   7
   1 -15 -12 590.513 97.6368   5
   1 -15 -12 337.550 64.7247   3
   1  15 -12 337.508 62.0167   3
   1 -15 -12 421.019 83.7551   8
   1 -15 -12 505.647 87.4857  10
   1 -15 -12 295.061 79.4683   9
   1  15 -12 477.487 91.0013   7
   1 -15 -11 39.9163 50.4320   5
   1  15 -11-7.52049 35.5524   3
   1 -15 -11-7.92384 40.0454   3
   1 -15 -11 26.0806 53.3873   8
   1 -15 -11 78.5100 62.7350   9
   1 -15 -11 13.5235 49.8144  10
   1  15 -11-13.5059 49.7496   7
   1 -15 -10 24.5946 47.9583   5
   1  15 -10 127.765 42.9810   3
   1 -15 -10 120.652 38.1318   3
   1 -15 -10 90.8309 56.8505  10
   1 -15 -10 133.338 70.0853   9
   1 -15 -10 100.543 57.3107   8
   1  15 -10 168.041 58.9412   7
   1  15  -9 646.736 70.5154   4
   1 -15  -9 818.127 98.7694   5
   1 -15  -9 671.463 68.8320   3
  -1  15   9 766.364 105.563   1
   1  15  -9 726.266 68.1428   3
   1 -15  -9 571.522 90.3316  10
   1 -15  -9 617.259 91.3337   8
   1  15  -9 605.130 90.4812   7
   1 -15  -8 230.545 60.8316   5
   1 -15  -8 160.857 40.6500   4
   1  15  -8 205.995 44.8497   4
   1 -15  -8 151.308 28.4969   6
   1  15  -8 189.268 38.2139   3
   1 -15  -8 173.903 38.4799   3
  -1  15   8 177.751 61.2406   1
   1 -15  -8 232.066 62.3519   8
   1  15  -8 176.987 60.7132   7
   1  15  -7 835.209 71.5639   4
   1 -15  -7 731.456 64.2420   4
   1 -15  -7 691.896 84.3424   5
   1 -15  -7 723.231 61.2705   3
   1  15  -7 749.355 59.2917   3
  -1  15   7 809.925 100.647   1
   1 -15  -7 691.859 65.5402   7
   1 -15  -7 671.595 89.6250   8
   1 -15  -7 738.515 54.4229   6
   1  15  -7 851.295 101.524   7
   1 -15  -6 16545.7 535.821   5
   1  15  -6 15676.9 475.101   4
   1 -15  -6 16356.3 472.169   4
   1 -15  -6 16956.5 468.035   3
  -1  15   6 16508.7 569.676   1
   1  15  -6 16894.4 463.539   3
  -1 -15   6 17047.7 480.745   8
   1 -15  -6 16478.6 559.810   8
   1 -15  -6 16513.9 492.806   7
  -1  15   6 17001.5 509.693   7
   1  15  -6 16213.3 558.893   7
   1 -15  -6 16239.7 466.961   6
   1 -15  -5 61.3327 24.5631   6
   1 -15  -5 92.2339 25.0286   4
   1  15  -5 66.8686 25.5489   4
   1 -15  -5 63.4584 36.8620   5
   1  15  -5 68.7013 20.2405   3
  -1  15   5-10.9620 37.9672   1
   1 -15  -5 79.3120 22.6387   3
  -1 -15   5 52.2712 27.6791   8
  -1  15   5 60.8914 35.7992   7
   1 -15  -5 81.3404 34.4722   7
  -1  15   5 146.688 41.5150   6
   1  15  -4 1242.75 62.1232   4
   1 -15  -4 1145.36 55.4801   4
   1 -15  -4 1148.83 90.2866   5
   1  15  -4 1099.49 50.4854   3
   1 -15  -4 1244.48 55.2517   3
   1 -15  -4 1045.05 84.7404   7
  -1 -15   4 1213.39 84.2086   8
  -1  15   4 1149.73 89.8902   7
  -1  15   4 1169.14 89.9008   6
   1 -15  -4 1142.22 73.2190   6
   1  15  -3 216.189 19.7065   4
   1 -15  -3 247.103 37.8916   6
   1  15  -3 287.826 48.8300   6
   1 -15  -3 233.587 44.6181   5
  -1 -15   3 280.961 48.0470   8
   1 -15  -3 164.052 48.3177   8
   1 -15  -3 208.314 45.3858   7
  -1  15   3 188.938 45.4486   6
  -1  15   3 231.997 46.0560   7
   1 -15  -2 1631.26 98.3553   5
  -1  15   2 1822.54 132.360   1
   1 -15  -2 2045.30 136.846   8
  -1 -15   2 1762.66 112.492   8
   1 -15  -2 1940.65 119.831   7
   1  15  -2 1822.41 132.249   7
   1 -15  -2 2000.61 102.794   6
  -1  15   2 2094.20 122.263   7
  -1  15   2 1802.79 116.478   6
   1  15  -2 1979.61 108.607   6
   1  15  -1 40.7886 25.7942   6
   1 -15  -1 52.0566 25.0726   6
  -1  15   1 9.35875 32.4036   1
   1 -15  -1 74.5693 35.8951   7
   1 -15  -1 79.6965 38.7743   8
  -1 -15   1 44.6261 28.9879   8
  -1  15   1 20.9932 30.6497   6
   1  15  -1 104.755 43.3980   7
  -1  15   1 52.9678 33.1388   7
   1 -15   0 5.55772 22.7544   6
   1  15   0 23.5673 25.6151   6
  -1  15   0-18.0299 30.1355   1
  -1 -15   0-7.96356 28.4589   8
   1 -15   0-8.51174 29.4520   8
   1 -15   0 8.03755 35.9038   7
  -1  15   0 47.5361 31.6546   7
  -1  15   0 36.1791 32.9627   6
   1  15   0 47.0141 37.5681   7
   1 -15   1 198.465 40.7048   6
  -1  15  -1 261.464 53.7557   1
  -1 -15  -1 305.105 56.5096   8
   1 -15   1 335.271 62.2436   7
   1 -15   1 278.284 52.6036   8
   1  15   1 211.789 36.4684   6
  -1  15  -1 383.132 58.4612   7
   1  15   1 262.095 57.0715   7
  -1  15  -1 236.200 51.0477   6
   1 -15   2 57.3822 29.0479   6
  -1  15  -2 16.9964 27.3778   1
  -1 -15  -2 62.5318 36.5751   8
   1 -15   2-15.6405 31.2480   8
   1  15   2-3.96062 21.2351   6
  -1  15  -2 62.2819 38.1240   7
   1  15   2 28.4766 32.8469   7
  -1  15  -2 60.3391 41.5399   6
  -1  15  -3 1089.85 54.4768   4
   1 -15   3 1078.81 86.1246   6
  -1 -15  -3 1083.41 50.6612   4
   1 -15   3 991.353 87.3871   8
  -1 -15  -3 1181.74 105.050   8
  -1  15  -3 1283.04 108.737   7
   1  15   3 1339.93 70.3162   6
   1  15   3 1055.52 101.652   7
  -1 -15  -4 2664.90 104.336   4
   1 -15   4 2337.40 134.961   6
  -1  15  -4 2567.17 108.488   4
   1 -15   4 2357.62 135.678   8
  -1 -15  -4 2315.69 156.650   8
  -1  15  -4 2398.40 156.708   7
   1  15   4 2753.47 101.299   6
   1  15   4 2464.79 155.996   7
   1 -15   5 257.712 50.1864   6
  -1  15  -5 245.367 38.7060   4
  -1 -15  -5 330.381 40.7576   4
   1  15   5 261.635 57.9282   1
   1 -15   5 280.622 47.0740   8
  -1  15  -5 179.181 54.4840   7
   1 -15   6 20877.8 647.366   6
   1 -15   6 22139.5 626.683   8
  -1  15  -6 20883.6 685.925   7
   1  15   6 21254.3 665.411   1
   1 -15   7 154.372 47.3128   6
   1  15   7 187.113 55.7135   1
   1 -15   7 65.4135 33.7152   8
   1  15   8 203.505 56.2868   1
  -1 -15  -8 253.892 73.7817   9
   1 -15   8 210.413 40.2329   8
   1  15   9 1847.24 140.754   1
   1 -15   9 1716.23 97.2214   8
  -1 -15  -9 1783.86 158.549   9
  -1  15  -9 1418.28 139.785   7
   1  15  10 331.775 68.8857   1
   1 -15  10 288.609 42.0495   8
  -1 -15 -10 389.514 87.0818   9
  -1  15 -10 321.807 75.3960   7
   1  15  11 323.986 71.3346   1
  -1  15 -11 234.690 74.5743   7
  -1 -15 -12 15.0575 55.4845  10
  -1 -15 -12 49.5189 59.0046   9
  -1  15 -12 138.162 65.7898   7
  -1 -15 -13-15.4571 64.7709  10
  -1 -15 -13 103.337 72.1698   9
  -1  15 -13-16.0175 55.4221   7
   1  16 -15 195.529 65.2774   3
   1  16 -14 320.131 69.6750   3
   1 -16 -13 304.780 84.8738   5
   1  16 -13 155.509 61.2828   3
   1 -16 -13 191.418 68.4669   8
   1 -16 -13 45.6695 56.2131  10
   1 -16 -13 211.156 81.7802   9
   1  16 -13 182.160 80.3281   7
   1 -16 -12 73.9017 64.7366   5
   1  16 -12 91.4510 45.8529   3
   1 -16 -12 123.079 49.1116   3
   1 -16 -12 57.8755 57.8616  10
   1 -16 -12 98.8803 63.1477   8
   1 -16 -12 237.205 82.9449   9
   1  16 -12 87.8100 58.5247   7
   1 -16 -11 340.874 78.1674   5
   1  16 -11 209.330 48.8951   3
   1 -16 -11 165.823 49.1444   3
   1 -16 -11 288.117 72.6961   8
   1 -16 -11 351.941 80.6945  10
   1 -16 -11 81.0795 58.1757   9
   1  16 -11 196.561 73.3190   7
   1 -16 -10 100.786 53.9962   5
   1  16 -10 33.2260 36.6238   3
   1 -16 -10 49.2652 32.7018   3
   1 -16 -10 30.7323 56.6193   9
   1 -16 -10 94.0535 53.7009  10
   1 -16 -10 52.8602 55.3938   8
   1  16 -10 80.9545 51.1601   7
   1  16  -9 66.9715 35.9215   4
   1 -16  -9 69.7409 50.8882   5
   1  16  -9 58.0598 32.0002   3
  -1  16   9 13.9389 52.8483   1
   1 -16  -9 30.8581 31.6991   3
   1 -16  -9 103.321 57.7051  10
   1 -16  -9 76.5659 55.8653   8
   1  16  -9 25.8525 44.7438   7
   1 -16  -8 128.698 55.0897   5
   1  16  -8 83.1097 37.9454   4
   1  16  -8 104.360 33.8912   3
   1 -16  -8 85.0468 31.5846   3
  -1  16   8 53.3282 53.3165   1
   1 -16  -8 122.486 53.6583   8
   1  16  -8 99.7006 54.5938   7
   1 -16  -7 1124.42 107.083   5
   1  16  -7 1214.33 83.4526   4
  -1  16   7 1100.23 119.832   1
   1  16  -7 1109.38 71.4510   3
   1 -16  -7 1264.01 78.4044   3
   1 -16  -7 933.910 107.929   8
   1 -16  -7 1242.08 87.7859   7
   1  16  -7 1151.19 118.439   7
   1 -16  -7 1225.51 69.7645   6
   1  16  -6 3258.22 131.405   4
   1 -16  -6 2936.72 168.993   5
   1  16  -6 2979.83 116.253   3
  -1  16   6 2722.87 182.573   1
   1 -16  -6 2851.17 118.095   3
   1 -16  -6 2915.93 142.879   7
  -1 -16   6 2926.28 134.900   8
  -1  16   6 2717.20 148.290   7
   1  16  -6 2764.35 181.502   7
   1 -16  -6 2914.09 121.955   6
   1 -16  -5 3342.02 169.708   5
   1 -16  -5 2973.71 113.400   4
   1  16  -5 2903.83 117.446   4
  -1  16   5 3250.04 195.102   1
   1 -16  -5 3070.93 112.332   3
   1  16  -5 2881.42 106.613   3
   1 -16  -5 3264.96 154.085   7
  -1 -16   5 3093.74 143.722   8
  -1  16   5 3009.20 152.915   6
   1 -16  -5 3195.56 130.819   6
  -1  16   5 3032.06 156.530   7
   1  16  -4 42.6498 16.7354   4
   1 -16  -4 35.7537 22.2441   6
   1 -16  -4 35.9245 34.5754   5
   1 -16  -4 29.9798 11.0132   4
   1 -16  -4 21.0577 37.6332   8
   1 -16  -4 59.5996 35.5053   7
  -1 -16   4 25.3911 26.6106   8
  -1  16   4 13.8406 32.1346   6
  -1  16   4 7.51968 30.7954   7
   1  16  -3 67.9585 36.2070   6
   1 -16  -3 12.6639 29.9503   5
   1 -16  -3 33.3132 23.6936   6
  -1 -16   3 48.2615 30.1918   8
   1 -16  -3 21.0956 29.4832   7
   1 -16  -3 51.0058 40.7696   8
   1  16  -3 42.3644 41.2559   7
  -1  16   3 76.0839 37.8587   7
  -1  16   3 78.3306 37.6502   6
   1 -16  -2 2030.92 110.141   5
   1 -16  -2 2054.43 107.346   6
  -1  16   2 1956.33 142.273   1
   1 -16  -2 2051.47 142.110   8
  -1 -16   2 2011.73 125.413   8
   1 -16  -2 1925.66 123.771   7
   1  16  -2 2250.48 118.758   6
  -1  16   2 2153.83 129.033   6
  -1  16   2 1917.21 124.830   7
   1  16  -2 2061.46 146.468   7
   1  16  -1 247.777 43.2036   6
   1 -16  -1 218.465 40.5767   6
  -1 -16   1 195.228 23.8891   5
  -1  16   1 141.101 49.5957   1
   1 -16  -1 177.209 46.3758   7
   1 -16  -1 169.209 47.7965   8
  -1 -16   1 239.594 49.7103   8
  -1  16   1 282.676 55.0528   6
   1  16  -1 316.414 62.7344   7
  -1  16   1 261.768 51.4251   7
   1 -16   0 88.6370 31.8042   6
  -1  16   0 185.507 50.9417   1
  -1 -16   0 136.037 43.7288   8
   1 -16   0 117.328 44.9842   8
  -1  16   0 137.911 48.4854   6
  -1  16   0 102.666 39.8193   7
   1  16   0 155.514 36.5780   6
   1  16   0 60.3211 38.2136   7
   1 -16   1 488.123 57.3462   6
  -1  16  -1 583.794 74.4377   1
   1 -16   1 477.063 67.8712   8
  -1 -16  -1 515.548 71.1327   8
   1  16   1 524.300 78.0132   7
   1  16   1 527.559 52.7300   6
  -1  16  -1 554.052 72.5390   7
  -1  16  -1 508.083 69.6021   6
   1 -16   2 131.479 37.6666   6
  -1  16  -2 82.1840 38.3239   1
  -1 -16  -2 123.612 47.3454   8
   1 -16   2 49.7741 29.7217   8
   1  16   2 121.542 47.0666   7
   1  16   2 79.1414 27.2975   6
  -1  16  -2 75.3965 38.6432   7
   1 -16   3 230.410 46.1591   6
  -1  16  -3 269.912 19.7400   4
  -1  16  -3 180.454 18.2964   4
  -1 -16  -3 301.034 60.3821   8
   1 -16   3 174.650 47.8860   8
   1  16   3 251.744 58.5550   7
   1  16   3 212.257 34.0420   6
  -1  16  -3 199.673 53.0465   7
   1 -16   4 133.544 43.0731   6
  -1  16  -4 122.895 26.2944   4
  -1 -16  -4 147.052 24.0533   4
   1  16   4 141.227 49.8640   1
  -1 -16  -4 84.9398 45.6023   8
   1 -16   4 219.036 49.6876   8
   1  16   4 104.229 25.7431   6
  -1  16  -4 157.292 53.9102   7
   1  16   4 101.930 47.4249   7
  -1  16  -5 647.748 53.9441   4
  -1 -16  -5 638.419 51.7501   4
   1 -16   5 609.080 72.6099   6
   1  16   5 655.774 80.1348   1
  -1 -16  -5 572.620 87.0249   8
   1 -16   5 551.281 67.8660   8
  -1  16  -5 565.584 84.8387   7
   1 -16   6 75.6976 41.8672   6
  -1 -16  -6 83.3154 32.0704   4
   1  16   6 70.9927 39.5262   1
   1 -16   6 40.5121 31.3845   8
  -1  16  -6 58.4667 45.5638   7
   1  16   7 10.5367 45.1455   1
   1 -16   7 12.6538 30.4403   8
   1  16   8 10.8735 38.8728   1
   1 -16   8 52.7773 30.5682   8
  -1 -16  -8 83.1882 51.0829   9
   1  16   9 56.2203 42.6345   1
   1 -16   9 37.5344 27.9568   8
  -1 -16  -9 73.6566 57.3782   9
   1  16  10 412.523 79.6576   1
  -1 -16 -10 510.191 100.282   9
   1 -16  10 491.816 51.4541   8
  -1  16 -10 473.990 87.8102   7
   1  16  11 305.203 72.6656   1
  -1 -16 -11 356.538 90.6738   9
  -1  16 -11 195.353 73.8465   7
  -1 -16 -12 848.792 131.566   9
  -1  16 -12 1004.14 130.472   7
   1  17 -13 1136.37 108.647   3
   1 -17 -13 1394.01 154.491   5
   1 -17 -12 603.837 102.648   5
   1  17 -12 586.876 76.0930   3
   1 -17 -12 592.641 102.499   8
   1 -17 -12 471.920 107.839   9
   1 -17 -12 491.585 94.9986  10
   1  17 -12 408.842 92.6679   7
   1 -17 -11 41.7747 55.6415   5
   1  17 -11 51.0939 36.8982   3
   1 -17 -11 14.3848 52.9937   8
   1 -17 -11 58.1516 51.9590  10
   1 -17 -11-16.7530 59.8738   9
   1  17 -11 58.4083 56.8696   7
   1 -17 -10 462.824 86.4913   5
   1  17 -10 683.090 71.8602   3
   1 -17 -10 541.783 93.2565   8
   1 -17 -10 686.294 101.221  10
   1  17 -10 675.875 102.524   7
   1 -17  -9 368.236 79.7724   5
   1  17  -9 335.855 49.5765   3
  -1  17   9 160.024 65.4206   1
   1 -17  -9 512.228 89.6288  10
   1 -17  -9 308.836 76.2448   8
   1  17  -9 244.610 71.1931   7
   1  17  -8 28.9590 33.5405   4
   1 -17  -8 65.8237 51.8666   5
  -1  17   8 126.490 54.7347   1
   1  17  -8 9.49360 25.0980   3
   1 -17  -8 15.3583 25.8816   3
   1 -17  -8 38.7483 48.9610   8
   1  17  -8 26.2026 45.3367   7
   1  17  -7 1760.67 100.977   4
   1 -17  -7 1976.23 142.834   5
  -1  17   7 1830.52 157.408   1
   1 -17  -7 1813.45 95.9368   3
   1  17  -7 1999.65 95.2507   3
   1 -17  -7 1615.68 144.003   8
   1 -17  -7 1902.94 90.2873   6
   1  17  -7 2122.08 163.512   7
   1 -17  -6 1559.93 121.118   5
   1  17  -6 1479.90 82.0335   4
  -1  17   6 1523.67 138.563   1
   1 -17  -6 1477.02 75.9058   3
   1 -17  -6 1349.06 97.4029   7
  -1 -17   6 1419.85 92.2663   8
   1 -17  -6 1573.26 82.0255   6
  -1  17   6 1201.47 101.435   7
   1  17  -5 1905.34 83.4318   4
   1 -17  -5 1813.48 126.203   5
  -1  17   5 1840.04 150.189   1
   1 -17  -5 1727.25 115.593   7
  -1 -17   5 2080.07 116.815   8
  -1  17   5 1942.72 121.414   6
  -1  17   5 2018.53 128.190   7
   1 -17  -5 1997.99 97.9665   6
   1 -17  -4 101.328 31.1610   6
   1 -17  -4 81.0312 37.8838   5
   1 -17  -4 78.6472 42.9176   7
  -1 -17   4 142.838 41.7304   8
   1 -17  -4 55.5918 45.5836   8
  -1  17   4 97.2664 42.2942   7
   1  17  -4 127.297 56.6796   7
  -1  17   4 116.219 42.6224   6
   1 -17  -3 38.8760 30.0819   5
   1 -17  -3 9.89702 23.8122   6
  -1 -17   3 29.7092 32.5104   8
   1 -17  -3-32.1552 35.8320   8
   1 -17  -3 30.2208 32.3740   7
  -1  17   3 14.9674 37.2282   6
  -1  17   3 32.8078 33.5822   7
   1  17  -3 44.9498 43.7632   7
   1 -17  -2 10.7113 25.7678   6
   1  17  -2-6.28786 31.2781   6
  -1  17   2-11.1756 41.1664   1
  -1 -17   2 23.9259 30.2302   8
   1 -17  -2 10.3842 35.9312   8
  -1  17   2 8.46202 35.4599   7
   1  17  -2 44.1628 42.9954   7
  -1  17   2 30.6953 36.9200   6
  -1 -17   1 141.438 20.7422   5
   1 -17  -1 150.791 37.1805   6
  -1  17   1 139.631 49.0636   1
  -1 -17   1 221.548 50.0515   8
   1 -17  -1 139.100 51.8857   8
  -1  17   1 110.357 42.4098   6
  -1  17   1 157.995 45.8690   7
   1  17  -1 195.752 56.7682   7
   1  17  -1 136.258 40.1239   6
   1 -17   0-12.2833 27.4349   6
  -1  17   0 62.5301 40.5842   1
  -1 -17   0-9.07262 34.3884   8
   1 -17   0 9.55166 35.1841   8
  -1  17   0-16.1995 34.7040   6
   1  17   0-16.9142 31.4563   6
  -1  17   0 9.15392 36.5734   7
   1  17   0-32.1267 43.8425   7
   1 -17   1 161.206 39.7140   6
  -1  17  -1 140.903 47.7615   1
  -1 -17  -1 190.695 49.8445   8
   1 -17   1 110.009 44.3020   8
   1  17   1 236.080 60.7760   7
  -1  17  -1 210.304 53.4963   7
   1  17   1 182.761 38.4128   6
   1 -17   2 2012.66 121.116   6
  -1  17  -2 2013.35 141.448   1
   1 -17   2 2038.61 136.331   8
  -1 -17  -2 1948.62 142.122   8
  -1  17  -2 2408.36 153.321   7
   1  17   2 2200.73 109.714   6
   1  17   2 1950.71 146.754   7
   1 -17   3 908.626 82.3738   6
  -1  17  -3 716.215 84.7285   1
  -1 -17  -3 755.492 90.2607   8
   1 -17   3 830.028 83.6392   8
   1  17   3 716.107 91.1461   7
   1  17   3 811.025 61.5292   6
  -1  17  -3 729.027 89.1548   7
  -1  17  -4 3634.70 112.746   4
  -1  17  -4 3383.26 116.072   4
   1 -17   4 3112.90 165.631   6
   1  17   4 3106.51 184.927   1
   1 -17   4 3632.10 178.802   8
  -1 -17  -4 3212.55 195.232   8
  -1  17  -4 3345.93 198.608   7
   1  17   4 3391.43 129.554   6
   1  17   4 3070.35 187.681   7
   1 -17   5 1498.80 114.076   6
  -1  17  -5 1648.69 84.4202   4
  -1 -17  -5 1602.63 78.0739   4
   1  17   5 1884.42 139.104   1
   1 -17   5 1715.16 115.337   8
  -1  17  -5 1847.25 143.738   7
  -1 -17  -5 1435.57 130.752   8
   1  17   5 1462.60 128.163   7
  -1  17  -6 1714.15 94.5086   4
   1 -17   6 1506.34 117.341   6
   1  17   6 1658.46 133.776   1
   1 -17   6 1686.50 112.486   8
  -1  17  -6 1651.28 143.648   7
   1  17   7 7407.10 321.756   1
  -1  17  -7 6913.34 328.106   7
   1 -17   7 7576.59 274.099   8
   1  17   8 578.552 87.2486   1
   1 -17   8 657.998 67.0420   8
   1  17   9 11.9574 48.9582   1
  -1 -17  -9 15.2155 52.6509   9
   1 -17   9 39.0960 31.1680   8
   1  17  10 630.784 99.7652   1
  -1 -17 -10 719.075 112.868   9
  -1  17 -10 813.592 111.951   7
   1  17  11 246.009 70.6037   1
  -1 -17 -11 316.268 94.2337   9
  -1  17 -11 185.350 70.6038   7
   1 -18 -12 570.557 106.743   5
   1 -18 -11 497.509 95.9856   5
   1 -18 -11 527.797 98.0830   8
   1 -18 -11 619.064 105.357  10
   1 -18 -11 590.162 110.480   9
   1  18 -11 533.777 97.2836   7
   1 -18 -10 91.8405 59.7779   5
  -1  18  10-31.3903 54.3183   1
   1  18 -10 57.0515 36.7196   3
   1 -18 -10 116.387 63.6835   8
   1 -18 -10 29.0418 56.5584  10
   1  18 -10 58.9831 57.4340   7
   1 -18  -9 218.928 62.5550   5
   1  18  -9 174.648 41.2897   3
  -1  18   9 122.221 69.7165   1
   1 -18  -9 140.313 64.0499  10
   1 -18  -9 183.046 64.2733   8
   1  18  -9 142.681 65.1264   7
   1 -18  -8-78.7108 50.2351   5
  -1  18   8-14.7880 52.8525   1
   1 -18  -8-13.6182 47.1277   8
   1  18  -8 27.6515 56.6091   7
  -1  18   7 1253.20 135.827   1
   1 -18  -7 1249.88 116.082   5
   1  18  -7 1472.47 140.120   7
  -1  18   6 54.0777 51.2504   1
   1 -18  -6 37.6927 39.4962   5
   1 -18  -6 15.7920 21.4724   6
   1  18  -6 48.7947 23.9333   4
  -1  18   6 66.5200 45.1943   7
   1  18  -5 111.307 19.2924   4
   1 -18  -5 140.020 31.8928   6
   1 -18  -5 152.406 47.9305   5
  -1  18   5 78.2913 50.8978   1
  -1 -18   5 134.256 41.6525   8
   1 -18  -5 101.338 40.4906   7
   1 -18  -5 122.303 50.1566   8
  -1  18   5 101.821 43.6447   7
  -1  18   5 145.623 44.6914   6
   1 -18  -4 239.821 39.3120   6
   1 -18  -4 325.512 57.7313   5
  -1 -18   4 247.899 52.8933   8
   1 -18  -4 293.845 66.7108   8
  -1  18   4 270.520 59.1962   7
  -1  18   4 189.945 50.2769   6
   1  18  -4 295.085 69.7570   7
   1 -18  -3 216.897 48.0491   5
   1 -18  -3 204.224 38.7226   6
  -1 -18   3 299.610 53.4903   8
   1 -18  -3 226.008 62.4987   8
   1  18  -3 309.362 66.6329   7
  -1  18   3 205.460 50.7442   6
  -1  18   3 237.390 53.5839   7
   1 -18  -2 853.190 71.1258   6
  -1  18   2 806.139 98.3189   1
  -1 -18   2 953.905 88.9998   8
   1 -18  -2 631.289 85.1988   8
   1  18  -2 550.751 83.9151   7
  -1  18   2 798.228 85.9250   7
  -1  18   2 777.989 84.3705   6
   1 -18  -1 10647.4 344.080   6
   1 -18  -1 10283.2 395.783   8
  -1 -18   1 10779.8 384.094   8
  -1  18   1 10109.6 379.999   7
  -1  18   1 10650.1 375.028   6
   1  18  -1 10056.7 401.506   7
   1  18  -1 11188.1 355.878   6
   1 -18   0 189.739 41.7895   6
  -1 -18   0 203.482 31.1252   5
  -1  18   0 212.675 56.7659   1
  -1 -18   0 191.166 51.4530   8
   1 -18   0 231.624 57.8021   8
   1  18   0 96.8011 39.2619   6
   1  18   0 296.174 68.4316   7
  -1  18   0 234.555 57.4488   7
   1 -18   1 3887.02 177.624   6
  -1  18  -1 3989.01 215.187   1
   1 -18   1 4146.60 209.833   8
  -1 -18  -1 3817.76 207.552   8
   1  18   1 4013.34 169.575   6
   1  18   1 3873.39 216.276   7
  -1  18  -1 3798.88 207.122   7
   1 -18   2 114.062 36.1556   6
  -1  18  -2 126.444 47.1661   1
  -1 -18  -2 149.304 54.8162   8
   1 -18   2 92.4544 43.8119   8
   1  18   2 102.781 53.1008   7
  -1  18  -2 116.882 50.3228   7
   1  18   2 156.608 37.1416   6
   1 -18   3 3302.34 169.736   6
  -1  18  -3 3222.24 187.905   1
   1 -18   3 3249.59 176.290   8
  -1 -18  -3 3240.43 195.822   8
  -1  18  -3 3240.53 195.379   7
   1  18   3 3516.60 202.715   7
   1  18   3 3370.36 141.462   6
   1 -18   4 72.7803 37.6039   6
   1  18   4 119.786 48.6928   1
  -1 -18  -4 94.8918 53.0297   8
   1 -18   4 75.5379 43.1301   8
   1  18   4 99.8710 27.1379   6
   1  18   4 101.721 51.5331   7
  -1  18  -4 58.5054 45.6188   7
  -1  18  -5 150.657 25.6506   4
  -1  18  -5 177.807 30.0908   4
   1 -18   5 162.957 49.2034   6
   1  18   5 157.886 58.8656   1
  -1 -18  -5 162.700 57.1337   8
   1 -18   5 119.429 43.4267   8
   1  18   5 149.918 56.5523   7
  -1  18  -5 98.0511 50.3154   7
  -1  18  -6 677.538 57.1786   4
   1  18   6 661.576 92.9901   1
   1 -18   6 644.084 73.8492   8
  -1  18  -6 612.467 96.7307   7
   1  18   7 469.334 80.4801   1
  -1  18  -7 426.008 54.1111   4
   1 -18   7 438.714 60.9853   8
  -1  18  -7 481.597 86.8748   7
   1  18   8 135.031 53.8122   1
   1 -18   8 147.668 39.4407   8
  -1  18  -8 69.9049 53.0797   7
   1 -18   9 23.2266 29.8011   8
  -1 -18  -9 15.7511 56.2878   9
   1  18   9-12.6731 51.8842   1
  -1 -18 -10 65.9833 59.0128   9
   1  18  10 170.188 66.2178   1
  -1 -18 -11 3529.88 249.781   9
   1  18  11 3443.85 223.073   1
   1  18  12 153.086 61.0258   1
   1 -19 -12 643.826 112.469   5
   1 -19 -11 492.108 96.6556   5
   1 -19 -10 898.048 115.259   5
  -1  19  10 1001.68 134.797   1
   1 -19 -10 974.677 126.044   8
   1 -19 -10 969.524 126.128  10
   1  19 -10 831.950 121.372   7
   1 -19  -9 496.334 89.3571   5
  -1  19   9 349.347 85.8200   1
   1 -19  -9 526.534 94.8589  10
   1 -19  -9 412.449 87.9768   8
   1  19  -9 463.639 93.2171   7
   1 -19  -8 80.2782 54.2481   5
  -1  19   8 93.1536 63.5903   1
   1 -19  -8 142.748 67.5089   8
   1  19  -8 29.0186 50.2391   7
  -1  19   7 14.8075 56.1269   1
   1 -19  -7 21.0304 46.0236   5
  -1  19   6 28.4513 49.2747   1
   1 -19  -6 171.500 52.5210   5
  -1  19   6 97.5185 45.5551   7
   1 -19  -5 1439.98 111.629   5
   1 -19  -5 1454.98 85.0808   6
  -1  19   5 1347.92 137.421   1
   1 -19  -5 1232.76 127.290   8
  -1 -19   5 1198.52 96.6805   8
  -1  19   5 1258.07 110.670   7
   1  19  -5 1288.64 134.581   7
   1 -19  -4 556.864 55.1386   6
   1 -19  -4 522.185 70.7631   5
  -1 -19   4 476.416 67.3885   8
   1 -19  -4 446.817 82.4556   8
  -1  19   4 562.287 73.9309   6
  -1  19   4 467.031 74.3069   7
   1  19  -4 529.063 90.1864   7
   1 -19  -3 1298.59 85.6585   6
   1 -19  -3 1341.10 96.8819   5
   1 -19  -3 1191.70 120.371   8
  -1 -19   3 1325.37 105.935   8
   1  19  -3 1467.47 135.073   7
  -1  19   3 1294.81 108.395   6
  -1  19   3 1127.72 104.929   7
   1 -19  -2 235.144 42.4365   6
  -1  19   2 238.400 66.6323   1
  -1 -19   2 376.296 64.3602   8
   1 -19  -2 183.136 52.5414   8
  -1  19   2 263.899 57.7823   6
   1  19  -2 322.726 72.1570   7
  -1  19   2 310.276 62.1995   7
   1 -19  -1 2262.14 123.936   6
  -1  19   1 2364.00 169.632   1
  -1 -19   1 1933.01 142.145   8
   1 -19  -1 2511.10 164.292   8
   1  19  -1 2418.61 170.698   7
  -1  19   1 2502.12 157.105   7
   1  19  -1 2254.52 131.921   6
   1 -19   0 730.188 72.4149   6
  -1  19   0 764.996 96.9182   1
  -1 -19   0 717.196 87.6437   8
   1 -19   0 574.723 80.1133   8
   1  19   0 603.788 69.3690   6
  -1  19   0 688.930 92.3687   7
   1  19   0 653.205 94.4061   7
  -1 -19  -1 2075.38 101.276   5
   1 -19   1 1990.93 122.389   6
  -1  19  -1 2187.24 158.070   1
   1 -19   1 2016.71 144.915   8
  -1 -19  -1 2137.52 151.449   8
   1  19   1 1907.25 115.209   6
  -1  19  -1 1948.76 145.690   7
   1  19   1 2215.09 165.357   7
   1 -19   2 1576.92 108.000   6
  -1  19  -2 1330.22 121.987   1
   1 -19   2 1554.74 123.310   8
  -1 -19  -2 1274.01 120.326   8
   1  19   2 1348.88 91.9428   6
   1  19   2 1400.68 129.992   7
  -1  19  -2 1332.64 123.435   7
   1 -19   3 824.206 83.1933   6
   1  19   3 682.817 92.0337   1
  -1  19  -3 777.345 93.6419   1
  -1 -19  -3 677.300 95.3629   8
   1 -19   3 592.968 80.0121   8
   1  19   3 820.224 101.695   7
  -1  19  -3 727.749 97.1151   7
   1  19   3 666.081 62.5947   6
   1 -19   4 25.2626 36.8635   6
   1  19   4 81.6394 49.9754   1
  -1  19  -4 32.7125 44.6484   1
  -1 -19  -4 12.5133 44.7233   8
   1 -19   4 8.81499 36.0969   8
   1  19   4 83.2923 53.1571   7
  -1  19  -4 24.4654 46.3723   7
   1  19   5 157.295 54.1675   1
   1 -19   5 183.322 51.7015   8
  -1  19  -5 102.769 50.1542   7
   1  19   5 145.451 58.4249   7
   1  19   6-12.4122 45.7216   1
   1 -19   6 15.6525 36.3318   8
  -1  19  -6 40.2249 49.3905   7
   1  19   7 38.2237 48.3167   1
   1 -19   7 87.4477 38.5452   8
  -1  19  -7 41.7878 49.7995   7
   1 -19   8 53.5271 36.8482   8
  -1  19  -8 72.4792 59.3461   7
  -1 -19  -9 113.870 75.6011   9
   1  19   9 174.085 67.7721   1
  -1 -19 -10 511.413 104.032   9
   1  19  10 497.557 95.6477   1
   1  19  11 329.992 83.4639   1
   1  19  12 542.072 101.414   1
   1 -20 -11 587.677 103.526   5
  -1  20  10 222.761 81.2779   1
   1 -20 -10 325.469 86.7764   5
   1 -20  -9-12.5715 48.9589   5
  -1  20   9 16.6082 53.5006   1
   1 -20  -9 15.3783 61.4441   8
   1 -20  -9 15.2689 54.5672  10
   1  20  -9 141.016 71.3781   7
  -1  20   8 65.0690 61.6818   1
   1 -20  -8 104.470 58.6878   5
   1  20  -8 45.5004 55.8936   7
  -1  20   7 93.2029 62.1112   1
   1 -20  -7 106.091 60.7382   5
   1 -20  -6 242.005 63.3809   5
  -1  20   6 313.909 82.6444   1
   1 -20  -6 389.355 85.4796   8
  -1  20   6 291.505 62.7280   7
   1 -20  -5 17.4889 47.5275   5
  -1  20   5 14.5755 48.7298   1
   1 -20  -5 13.4201 50.8737   8
  -1  20   5 96.0449 41.1597   7
   1  20  -5 27.9437 51.4728   7
   1 -20  -4 7.72662 41.4211   5
   1 -20  -4 50.5671 29.9719   6
  -1 -20   4 25.0048 35.7159   8
   1 -20  -4 39.0072 47.8981   8
  -1  20   4 29.7610 45.1947   7
   1  20  -4-27.1556 51.4672   7
   1 -20  -3 71.8129 30.8709   6
  -1 -20   3 62.4644 39.0955   8
   1 -20  -3 125.547 57.2188   8
  -1  20   3 30.0348 36.9206   7
  -1  20   3 120.816 49.9957   6
   1  20  -3 80.1674 60.8914   7
   1 -20  -2 2086.89 116.317   6
  -1  20   2 1802.47 157.032   1
   1 -20  -2 2059.94 156.057   8
  -1 -20   2 1970.32 139.746   8
  -1  20   2 2171.00 151.364   7
   1  20  -2 1957.35 161.294   7
   1 -20  -1 108.223 37.8380   6
  -1  20   1 103.828 51.9353   1
  -1 -20   1 171.736 54.9746   8
   1 -20  -1 103.984 50.6508   8
   1  20  -1 180.599 65.2579   7
  -1  20   1 85.0391 49.4316   7
   1 -20   0 13.6718 31.1448   6
  -1  20   0-12.6395 45.1709   1
   1 -20   0-11.1002 40.8913   8
  -1 -20   0 10.6918 38.2114   8
  -1  20   0 110.105 47.1777   7
   1  20   0 62.0532 40.3955   6
   1  20   0 38.3460 52.3323   7
   1 -20   1 256.193 50.1393   6
  -1  20  -1 261.140 65.0378   1
  -1 -20  -1 225.828 61.6339   8
   1 -20   1 287.387 61.8989   8
   1  20   1 269.308 72.6919   7
   1  20   1 199.400 44.1467   6
  -1  20  -1 194.679 59.0570   7
   1 -20   2 186.311 47.3312   6
  -1  20  -2 217.260 65.8023   1
  -1 -20  -2 226.104 62.2146   8
   1 -20   2 184.328 53.6043   8
   1  20   2 343.289 76.3790   7
  -1  20  -2 203.337 60.6766   7
   1 -20   3 997.995 93.8037   6
  -1  20  -3 1220.06 119.640   1
   1  20   3 1160.42 120.032   1
   1 -20   3 1230.33 109.316   8
  -1 -20  -3 1089.64 118.995   8
  -1  20  -3 1300.91 128.240   7
   1  20   3 974.796 114.474   7
   1 -20   4 218.788 53.8174   6
   1  20   4 112.571 53.8071   1
  -1  20  -4 303.862 67.0287   1
  -1 -20  -4 211.022 64.7166   8
   1 -20   4 176.612 51.4181   8
   1  20   4 214.311 62.8921   7
  -1  20  -4 180.237 69.1775   7
  -1  20  -5 137.858 50.4823   1
   1  20   5 219.397 63.3123   1
   1 -20   5 219.482 52.2222   8
   1  20   5 165.086 63.3278   7
  -1  20  -5 187.139 64.4677   7
   1  20   6 26.5036 48.8176   1
  -1  20  -6 11.4286 44.5096   1
   1 -20   6 24.6493 33.6443   8
  -1  20  -6 55.9797 51.5546   7
   1  20   7 95.1469 58.2406   1
   1 -20   7 7.63585 34.1148   8
  -1  20  -7 14.5786 52.1010   7
   1  20   8 96.8347 61.8016   1
   1 -20   8 6.96446 32.9389   8
  -1  20  -8 105.864 61.9236   7
  -1 -20  -9 84.2882 69.0789   9
   1  20   9 156.431 68.4816   1
   1  20  10 72.7076 59.5598   1
   1  20  11 135.709 70.0775   1
   1  20  12 15.3753 70.0414   1
   1 -21 -11 326.469 93.1478   5
   1 -21 -10 904.755 124.471   5
  -1  21   9 34.6733 61.9574   1
   1 -21  -9 25.3476 55.4738   5
  -1  21   8 84.9828 72.8507   1
   1 -21  -8 81.5816 59.8469   5
  -1  21   7 211.331 78.2750   1
   1 -21  -7 96.6718 50.8793   5
  -1  21   6 1738.20 164.143   1
   1 -21  -6 1484.60 150.449   8
  -1  21   6 1484.89 126.656   7
   1  21  -6 1676.44 159.214   7
  -1  21   5 198.802 68.4568   1
   1 -21  -5 295.181 76.5159   8
  -1  21   5 161.775 56.5879   7
   1  21  -5 117.057 62.8512   7
   1 -21  -4 27.1702 45.4117   8
  -1  21   4-20.9757 49.5799   7
   1  21  -4 28.6970 47.9636   7
   1 -21  -3 125.428 35.7846   6
  -1 -21   3 123.120 47.9601   8
   1 -21  -3 104.985 58.6994   8
  -1  21   3 106.042 50.2224   7
   1  21  -3 182.947 68.9298   7
   1 -21  -2 402.136 55.5869   6
  -1  21   2 340.019 79.6486   1
  -1 -21   2 423.114 74.3183   8
   1 -21  -2 531.660 91.7013   8
  -1  21   2 326.683 67.4115   7
   1  21  -2 429.074 85.3380   7
   1 -21  -1 146.764 42.3400   6
  -1  21   1 110.421 56.6554   1
  -1 -21   1 170.904 52.4268   8
   1 -21  -1 303.909 72.1547   8
   1  21  -1 135.827 59.5872   7
  -1  21   1 202.512 64.4884   7
   1 -21   0 121.061 40.2821   6
  -1  21   0 67.1750 50.9587   1
  -1 -21   0 11.2926 44.0169   8
   1 -21   0 81.6052 52.1099   8
   1  21   0 81.2836 55.4955   7
  -1  21   0 104.284 53.8231   7
   1 -21   1 1389.77 103.612   6
  -1  21  -1 1241.70 131.769   1
   1 -21   1 1436.79 128.508   8
  -1 -21  -1 1439.93 132.981   8
  -1  21  -1 1214.26 123.725   7
   1  21   1 1230.32 132.493   7
   1 -21   2 104.751 44.3934   6
   1  21   2 50.8917 42.5479   1
  -1  21  -2 90.1836 52.7594   1
  -1 -21  -2 25.0838 46.2153   8
   1 -21   2 63.8811 47.5752   8
   1  21   2 66.7948 53.3883   7
  -1  21  -2-25.1273 43.4891   7
   1 -21   3 51.4346 35.9348   6
  -1  21  -3 25.3066 45.2276   1
   1  21   3 25.8808 47.6763   1
  -1 -21  -3 13.1945 51.3912   8
   1 -21   3 91.3202 44.4196   8
   1  21   3 104.294 62.7276   7
  -1  21  -3-13.0691 48.1505   7
   1  21   4 1296.58 133.784   1
  -1  21  -4 1516.96 137.778   1
   1 -21   4 1405.66 119.618   8
   1  21   4 1464.39 142.771   7
  -1  21  -4 1420.17 140.559   7
   1  21   5 219.654 68.3865   1
  -1  21  -5 98.2013 53.8508   1
   1 -21   5 145.405 51.4809   8
   1  21   5 119.456 63.9625   7
  -1  21  -5 210.145 69.7838   7
   1  21   6 628.474 99.8510   1
  -1  21  -6 579.584 92.4171   1
   1 -21   6 425.668 68.7927   8
  -1  21  -6 536.599 96.0600   7
  -1  21  -7 900.233 108.182   1
   1  21   7 672.856 104.651   1
   1 -21   7 719.181 80.3167   8
  -1  21  -7 633.602 104.184   7
   1  21   8 426.088 91.5468   1
  -1  21  -8 429.299 83.1894   1
  -1  21  -9 2424.20 172.200   1
   1  21   9 2076.73 182.692   1
  -1  21 -10 1005.58 115.802   1
   1  21  10 1068.31 135.974   1
   1  21  11-31.6095 64.7093   1
  -1  22   7 169.773 75.9508   1
  -1  22   6 49.5321 55.1913   1
   1 -22  -6-45.6963 57.7347   8
   1  22  -6 31.3905 62.7080   7
  -1  22   6 31.6368 52.4558   7
  -1  22   5-16.0078 53.5101   1
   1 -22  -5-14.6839 49.0846   8
   1  22  -5 30.7801 54.9971   7
  -1  22   5 21.1741 44.3637   7
   1 -22  -4 198.393 68.2849   8
  -1  22   4 165.744 58.5273   7
   1  22  -4 105.420 66.0245   7
   1 -22  -3 27.3724 53.2965   8
   1  22  -3 14.8022 60.6004   7
  -1  22   3-11.3348 49.6089   7
   1 -22  -2 89.7434 36.7831   6
  -1  22   2 178.498 74.0463   1
  -1 -22   2 138.357 56.3251   8
   1 -22  -2 118.856 54.1435   8
  -1  22   2 126.292 54.3521   7
   1  22  -2 116.091 64.8857   7
   1 -22  -1 96.5077 39.4674   6
  -1  22   1 14.6183 47.1162   1
  -1 -22   1 22.5212 43.8814   8
   1 -22  -1 114.423 61.1874   8
   1  22  -1 114.231 61.2000   7
  -1  22   1 71.2925 53.1016   7
   1 -22   0 436.061 64.7446   6
  -1  22   0 370.369 81.0673   1
  -1 -22   0 428.190 79.3969   8
   1 -22   0 304.675 72.0480   8
   1  22   0 471.946 91.7551   7
  -1  22   0 368.389 78.9401   7
   1 -22   1 39.3731 36.6060   6
  -1  22  -1 111.204 58.2799   1
  -1 -22  -1 150.509 62.4175   8
   1 -22   1 105.144 58.1433   8
   1  22   1 28.3476 47.4184   7
  -1  22  -1 139.518 63.1190   7
   1  22   2 524.038 92.0031   1
  -1  22  -2 479.468 89.6942   1
  -1 -22  -2 435.623 84.8515   8
   1 -22   2 401.182 72.5311   8
   1  22   2 349.542 80.6452   7
  -1  22  -2 369.967 83.2734   7
   1  22   3-13.7492 54.9409   1
  -1  22  -3 175.106 63.6829   1
   1 -22   3 10.6183 41.3601   8
   1  22   3 40.8577 47.1328   7
  -1  22  -3 68.4655 54.7166   7
   1  22   4 426.834 89.9855   1
  -1  22  -4 582.436 93.3358   1
   1 -22   4 574.067 84.0352   8
   1  22   4 605.514 97.7352   7
  -1  22  -4 554.167 96.7789   7
  -1  22  -5 468.482 89.0266   1
   1  22   5 346.986 80.1617   1
   1 -22   5 332.290 67.4288   8
   1  22   5 303.407 81.3256   7
  -1  22  -5 527.954 100.212   7
   1  22   6 207.372 71.3333   1
  -1  22  -6 128.541 55.1657   1
   1 -22   6 97.6877 49.6492   8
  -1  22  -6 121.151 64.9624   7
  -1  22  -7 651.312 99.3554   1
   1  22   7 604.718 103.134   1
   1  22   8 107.828 64.5784   1
  -1  22  -8 63.4158 51.9629   1
  -1  22  -9 288.874 70.4316   1
  -1  23   6 77.6881 51.5554   7
  -1  23   5 1167.82 119.942   7
   1 -23  -4 73.8813 59.0404   8
  -1  23   4-23.2305 52.9166   7
   1  23  -4 78.8742 59.7957   7
   1 -23  -3 2905.33 203.940   8
  -1  23   3 2652.25 183.889   7
   1  23  -3 2373.72 194.955   7
  -1  23   2 62.9492 59.6650   1
   1 -23  -2 41.1319 51.9857   8
  -1  23   2 48.4445 57.2699   7
   1  23  -2 75.9560 59.1731   7
  -1  23   1 30.6397 54.7706   1
   1 -23  -1 52.9072 47.2948   8
   1  23  -1 135.043 67.0451   7
  -1  23   1 74.8039 52.2681   7
  -1  23   0 150.763 63.2222   1
   1 -23   0 76.2931 61.2235   8
   1  23   0 45.0510 58.5299   7
  -1  23   0 128.854 56.4480   7
  -1  23  -1 617.397 101.494   1
   1 -23   1 767.837 103.018   8
   1  23   1 814.809 114.392   7
  -1  23  -1 637.335 100.736   7
   1  23   2 586.730 99.8998   1
  -1  23  -2 405.460 85.8459   1
   1 -23   2 547.239 88.0175   8
   1  23   2 481.274 94.8706   7
  -1  23  -2 732.998 107.808   7
  -1  23  -3 242.691 73.4106   1
   1  23   3 177.339 64.8438   1
   1 -23   3 166.309 57.0876   8
   1  23   3 183.263 72.4951   7
  -1  23  -3 186.237 69.0765   7
  -1  23  -4 295.042 75.5950   1
   1  23   4 301.150 78.7122   1
   1 -23   4 178.579 56.6885   8
   1  23   4 274.758 82.9824   7
  -1  23  -4 385.523 86.0999   7
  -1  23  -5 276.204 74.5162   1
   1 -23   5 405.641 70.1175   8
  -1  23  -5 352.825 87.0945   7
  -1  23  -6 41.1823 54.8551   1
  -1  24   5 769.395 100.726   7
  -1  24   4 2377.32 175.083   7
   1 -24  -3 489.000 97.8071   8
  -1  24   3 363.271 78.1924   7
   1 -24  -2 2182.41 177.124   8
  -1  24   2 1954.96 164.337   7
   1 -24  -1 13.7349 53.4899   8
   1  24  -1 63.1349 66.1422   7
  -1  24   1 13.0598 53.4707   7
   1 -24   0 118.460 62.2941   8
  -1  24   0 121.818 65.1875   7
   1  24   0 125.620 71.5932   7
   1 -24   1-25.2880 51.7649   8
   1  24   1-15.4393 61.6855   7
  -1  24  -1 13.9772 49.9486   7
   1 -24   2 362.229 78.0420   8
   1  24   2 181.893 78.0472   7
  -1  24  -2 230.550 73.0946   7
   1 -24   3 229.803 63.4094   8
   1  24   3 104.122 62.4624   7
  -1  24  -3 165.154 69.8162   7
   1 -24   4 1359.38 126.029   8
   1  24   4 1282.08 147.526   7
   1 -24   5 440.154 75.6308   8
  -1  25   4 492.039 88.8579   7
  -1  25   3 104.542 63.9959   7
  -1  25   2 40.2799 65.7076   7
  -1  25   1 27.2982 55.8834   7
   1 -25   0 1040.10 123.039   8
  -1  25   0 1015.81 125.423   7
   1 -25   1 65.4229 49.6057   8
  -1  25  -1 14.5912 55.3152   7
   1 -25   2 324.815 77.5525   8
   1  25   2 156.607 78.1241   7
   1 -25   3 95.0221 55.2452   8
   1  25   3 233.291 79.8918   7
   1 -25   4 134.828 63.5981   8
   1  25   4 186.970 81.2540   7
  -1  26   3 447.821 92.1898   7
  -1  26   2 238.076 78.3523   7
  -1  26   1 14.2301 63.5659   7
   1 -26   2 790.549 109.727   8
   1 -26   3 184.736 67.9767   8
   2   0 -18 45.4045 58.9482   5
   2   0 -17 51.1215 51.0675   3
   2   0 -17 14.3020 52.6870   5
   2   0 -16 4126.79 230.392   3
   2   0 -16 4074.53 242.255   5
   2   0 -15 140.033 68.3119   5
   2   0 -15 124.880 41.4909   7
   2   0 -14 3080.68 197.116   5
   2   0 -14 3493.49 156.425   7
   2   0 -13 503.738 86.9008   5
   2   0 -13 496.691 72.9967   7
   2   0 -12 111089. 2892.81   5
   2   0 -12 110412. 2803.13   7
   2   0 -11 106.842 49.2494   5
  -2   0  11 277.958 49.8255   2
   2   0 -11 144.919 29.7079   8
  -2   0  11 197.493 56.1305   9
   2   0 -11 148.595 32.1155   7
   2   0 -10 26.8736 35.8033   5
  -2   0  10 99.4298 35.5145   2
   2   0 -10 33.3522 18.1603   8
  -2   0  10 51.9582 34.4710   9
   2   0 -10 29.1458 20.7343   7
   2   0  -9 135.480 43.6552   4
   2   0  -9 90.1177 38.8160   5
  -2   0   9 125.688 39.1632   2
   2   0  -9 92.6940 22.2694   8
  -2   0   9 100.414 34.9692  10
  -2   0   9 92.5306 36.0107   9
   2   0  -9 121.055 25.7277   7
   2   0  -8 14537.1 460.368   4
   2   0  -8 14275.2 466.882   5
  -2   0   8 15095.5 458.624   2
  -2   0   8 14804.9 450.075  10
   2   0  -8 14836.9 410.505   7
   2   0  -8 14300.0 409.442   8
  -2   0   8 14328.5 445.402   9
   2   0  -7 1919.19 114.818   5
   2   0  -7 1871.74 113.127   4
  -2   0   7 1867.54 106.390   2
  -2   0   7 1912.64 101.926   9
   2   0  -7 1852.82 83.7226   8
  -2   0   7 1778.28 84.5802   7
   2   0  -7 1819.21 80.3700   7
   2   0  -6 8772.65 305.523   5
   2   0  -6 9123.27 305.209   4
  -2   0   6 8832.90 291.649   2
  -2   0   6 9245.20 263.958   7
  -2   0   6 8862.63 282.309   9
   2   0  -6 9132.25 260.905   7
  -2   0   5 96.6073 25.0642   2
   2   0  -5 101.788 31.6193   4
  -2   0   5 95.2704 28.9923   5
  -2   0   5 123.505 18.6455   7
   2   0  -5 116.499 18.4149   7
  -2   0   4 123027. 3069.61   5
  -2   0   4 120478. 3071.53   4
   2   0  -4 123532. 3075.36   4
  -2   0   4 122316. 3048.51   2
   2   0  -4 121713. 3037.39   9
  -2   0   4 122564. 3027.35   7
   2   0  -4 120327. 3031.40   7
  -2   0   3 37.5439 25.0335   5
   2   0  -3 95.7190 27.7887   4
  -2   0   3 56.4635 24.8794   4
  -2   0   3 58.0169 15.1726   2
   2   0  -3 65.2724 13.9790   9
   2   0  -3 35.2673 15.2018   7
  -2   0   3 40.8654 14.9975   7
  -2   0   2 5343.16 155.836   2
  -2   0   2 5297.46 189.067   4
   2   0  -2 5406.48 191.644   4
  -2   0   2 5186.10 165.937   7
  -2   0   1 474.290 23.9082   2
   2   0  -1 488.283 48.7504   4
  -2   0   0 848526. 20971.8   4
   2   0   0 847056. 20966.5   4
  -2   0   0 856295. 20971.9   6
   2   0   1 4597.86 168.892   4
  -2   0  -1 4715.10 172.328   4
  -2   0  -1 4523.18 167.685   6
   2   0   1 4275.69 163.167   6
   2   0   2 24069.9 622.723   2
  -2   0  -2 24948.9 672.953   4
  -2   0  -2 24895.8 662.808   6
   2   0   2 24293.7 656.643   6
   2   0   3 520.112 35.6152   2
  -2   0  -3 546.221 48.5022   6
   2   0   3 463.642 41.5693   6
   2   0   4 47.8894 23.9028   3
   2   0   4 101.639 19.3598   2
   2   0   4 87.2318 20.8603   6
  -2   0  -4 70.8524 25.1911   6
   2   0   5 678.928 50.8126   2
   2   0   5 561.616 56.3298   3
  -2   0  -5 527.220 42.8489  10
  -2   0  -5 558.255 49.8961   6
   2   0   5 515.135 42.7180   6
   2   0   6 2577.89 128.124   3
   2   0   6 2726.50 123.812   2
  -2   0  -6 2902.58 117.110  10
  -2   0  -6 2687.66 120.973   6
   2   0   6 2743.35 113.332   6
   2   0   7 11.6323 17.3285   6
   2   0   7 23.5459 28.8091   3
   2   0   7 65.4668 27.5763   2
   2   0   7 13.7329 28.7778   9
  -2   0  -7 34.6241 21.5349  10
  -2   0  -7 4.66433 19.9916   6
   2   0   8 4369.14 169.217   6
   2   0   8 5077.90 201.074   2
   2   0   8 5090.16 201.518   3
  -2   0  -8 4446.97 179.552  10
   2   0   8 4867.83 212.679   9
  -2   0  -8 4785.93 183.737   6
   2   0   9 606.471 53.6387   6
   2   0   9 611.108 67.5629   2
  -2   0  -9 577.966 57.0899  10
  -2   0  -9 577.881 60.0928   6
   2   0  10 310.415 54.6186   2
  -2   0 -10 274.027 46.5484   6
   2   0  11 310.224 62.8905   2
   2   0  11 347.730 61.6905   8
  -2   0 -11 643.169 336.487   6
   2   0  12 57468.4 1561.54   2
  -2   0 -12 56888.3 1511.97   6
   2   0  13 1577.94 132.786   2
   2   0  14 3576.63 211.507   2
   2   0  15 38.2664 50.9710   2
  -2   0 -16 409.847 88.4633   7
   2   0  16 370.266 81.8259   2
  -2   0 -17 32.8936 68.9568   7
   2   0  17 161.106 71.7046   2
  -2   0 -18 68.0189 66.2404   7
   2   1 -18 29.9955 61.4216   5
   2  -1 -18 106.448 66.5746   5
   2  -1 -17 244.675 74.2323   5
   2   1 -17 270.184 78.6602   5
   2  -1 -17 397.155 80.4579   3
   2   1 -16 26.7710 53.4996   5
   2  -1 -16 95.3892 55.8082   5
   2  -1 -16 58.9294 50.5179   3
   2  -1 -15 1860.94 157.973   5
   2   1 -15 2055.96 161.534   5
   2   1 -15 1936.88 120.078   7
   2  -1 -15 2167.68 115.103   7
   2  -1 -14 483.844 89.6809   5
   2   1 -14 649.256 101.683   5
   2   1 -14 651.004 78.6578   7
   2  -1 -14 608.387 60.9254   7
   2   1 -13 386.232 75.0027   5
   2  -1 -13 272.776 64.8803   5
   2   1 -13 399.822 54.6361   7
   2  -1 -13 410.301 48.8198   7
   2   1 -12 37760.5 1074.99   5
   2  -1 -12 37327.7 1079.62   5
   2   1 -12 37100.4 1004.04   7
   2  -1 -12 37822.8 993.927   8
   2  -1 -12 36912.4 986.910   7
  -2   1  12 35711.2 1068.57   2
   2   1 -11 15983.6 524.554   5
   2  -1 -11 15516.1 526.040   5
   2   1 -11 15652.7 438.455   8
   2   1 -11 15595.4 463.596   7
   2  -1 -11 15337.4 455.285   8
  -2  -1  11 15842.7 505.898   9
   2  -1 -11 15848.3 450.333   7
  -2   1  11 16086.5 523.155   2
  -2  -1  11 15465.2 517.125   2
   2   1 -10 6654.85 273.256   5
   2  -1 -10 6450.44 274.180   5
  -2   1  10 6823.16 272.120   2
  -2  -1  10 6481.89 265.785   2
   2  -1 -10 6215.24 211.928   7
   2  -1 -10 6283.18 219.621   8
   2   1 -10 6675.12 207.203   8
   2   1 -10 6654.62 227.857   7
  -2  -1  10 6937.67 261.090   9
   2   1  -9 142.830 44.9631   5
   2  -1  -9 127.744 43.6387   4
   2  -1  -9 117.913 41.3525   5
  -2   1   9 128.226 35.8182   2
  -2  -1   9 118.388 37.5476   2
  -2  -1   9 203.679 42.8674  10
   2  -1  -9 156.477 27.2743   8
   2   1  -9 145.577 23.3405   8
  -2   1   9 141.925 39.7378  10
  -2  -1   9 155.088 38.8753   9
   2   1  -9 139.101 28.8796   7
   2  -1  -9 112.624 22.2675   7
   2  -1  -8 1710.48 110.282   4
   2   1  -8 1825.30 113.891   5
   2  -1  -8 1625.92 111.418   5
  -2   1   8 1517.14 101.828   2
  -2  -1   8 1675.06 105.630   2
   2   1  -8 1543.45 81.1059   7
   2  -1  -8 1538.69 81.5224   8
   2   1  -8 1593.70 72.4497   8
  -2  -1   8 1483.21 85.5499   7
  -2   1   8 1668.36 102.641  10
   2  -1  -8 1691.07 73.9147   7
  -2  -1   8 1644.50 99.2336   9
   2   1  -7 9162.42 319.187   5
   2  -1  -7 9313.93 319.125   4
  -2   1   7 9842.71 315.810   2
  -2  -1   7 9311.18 309.115   2
   2   1  -7 9124.27 267.679   8
   2  -1  -7 9175.22 282.634   8
  -2  -1   7 9300.07 286.093   7
  -2  -1   7 9473.53 300.427   9
   2   1  -7 9551.90 280.827   7
   2  -1  -7 9015.10 262.214   7
   2  -1  -6 310.979 46.6563   4
   2   1  -6 349.659 46.9080   5
  -2   1   6 307.363 41.3120   2
  -2  -1   6 315.014 40.0560   2
  -2   1   6 287.408 26.1689   7
  -2  -1   6 316.593 32.8584   7
   2  -1  -6 347.623 40.8587   9
  -2  -1   6 333.832 38.8415   9
   2  -1  -6 307.211 25.3767   7
   2   1  -6 306.386 32.3353   7
   2   1  -5 16092.4 466.179   5
   2  -1  -5 15746.3 462.070   4
  -2   1   5 16106.7 462.111   5
  -2  -1   5 16170.9 457.309   5
  -2  -1   5 15600.9 443.775   2
  -2  -1   5 16060.9 426.382   7
  -2  -1   5 15334.0 431.229   9
   2  -1  -5 15930.1 441.252   9
  -2   1   5 16174.1 409.103   7
   2  -1  -5 15516.8 409.299   7
   2   1  -5 16022.2 428.395   7
  -2  -1   4 2631.94 119.461   5
   2  -1  -4 2802.73 126.946   4
  -2  -1   4 2739.24 124.059   4
  -2   1   4 2895.49 126.591   5
  -2   1   4 2924.70 112.870   2
  -2  -1   4 2522.13 97.8374   7
   2  -1  -4 2718.21 106.766   9
  -2  -1   4 2590.90 97.2652   9
   2   1  -4 2623.29 102.640   7
  -2   1   4 2558.53 86.3168   7
   2  -1  -4 2821.02 91.6635   7
  -2   1   3 2805.00 105.062   2
  -2  -1   3 2844.24 122.972   5
  -2  -1   3 3129.64 128.428   4
  -2   1   3 2859.63 124.412   5
   2  -1  -3 3002.36 127.262   4
   2   1  -3 2642.60 106.278   7
  -2   1   3 2938.04 95.9304   7
  -2  -1   3 2837.47 104.434   7
  -2   1   2 32923.7 803.927   2
   2  -1  -2 31034.3 841.765   4
  -2  -1   2 31709.7 842.654   4
   2   1  -2 30441.9 822.140   7
  -2  -1   2 30476.5 818.140   7
   2  -1  -2 30818.3 853.389   6
  -2   1   2 31829.6 810.252   7
  -2   1   1 3490.33 100.561   2
   2  -1  -1 3340.31 137.991   4
  -2  -1   1 3539.25 140.794   4
  -2  -1   1 3485.26 127.884   7
   2  -1  -1 3159.30 140.582   6
  -2  -1   0 110101. 2670.72   4
   2  -1   0 105161. 2664.56   4
   2   1   0 101295. 2663.91   6
  -2   1   0 106848. 2673.11   6
  -2  -1  -1 268224. 6578.06   2
   2  -1   1 263828. 6627.60   4
  -2  -1  -1 264001. 6631.55   4
   2   1   1 264335. 6621.59   6
  -2  -1  -1 267302. 6625.20   6
  -2   1  -1 270907. 6632.70   6
  -2  -1  -2 9103.45 286.132   4
  -2  -1  -2 9202.90 245.408   2
   2  -1   2 9069.42 240.424   2
   2   1   2 8539.42 246.051   2
   2   1   2 9070.51 262.549   9
   2  -1   2 8534.18 274.421   6
  -2   1  -2 8557.01 279.869   6
   2   1   2 8993.83 271.606   6
  -2  -1  -2 8632.04 273.268   6
   2  -1   3 988.915 50.4822   2
  -2  -1  -3 962.719 50.8342   2
   2   1   3 1072.32 55.1653   2
   2  -1   3 980.332 45.6129   1
   2   1   3 960.677 62.1799   9
  -2  -1  -3 1014.56 63.8446   6
   2   1   3 1154.23 61.7522   6
   2  -1   3 1049.73 64.9016   6
  -2   1  -3 1159.74 70.5612   6
   2  -1   4 8032.69 239.927   2
   2   1   4 8254.54 246.307   2
  -2  -1  -4 8165.60 241.006   2
   2  -1   4 8326.00 267.900   3
  -2   1  -4 7827.07 229.234  10
   2   1   4 7764.03 259.358   9
  -2   1  -4 8098.59 259.614   6
   2   1   4 7533.90 239.276   6
   2  -1   4 7816.39 249.864   6
  -2  -1  -4 7906.73 250.132   6
   2  -1   5 249.188 33.0798   6
   2  -1   5 339.659 35.2666   2
  -2  -1  -5 237.295 32.2066   2
   2  -1   5 242.361 39.5255   3
   2   1   5 201.888 30.5619   2
   2   1   5 306.381 44.6771   9
  -2   1  -5 253.083 27.9449  10
  -2  -1  -5 206.087 32.1857   6
   2   1   5 225.449 28.7897   6
  -2   1  -5 237.695 35.8996   6
   2   1   6 2493.19 103.932   6
   2   1   6 2460.58 119.154   2
   2  -1   6 2660.14 119.548   2
   2  -1   6 2602.35 126.544   3
  -2  -1  -6 2656.69 116.763  10
   2   1   6 2230.21 126.575   9
  -2   1  -6 2648.49 107.253  10
  -2  -1  -6 2793.64 116.436   6
  -2   1  -6 2769.19 124.432   6
   2  -1   6 2630.65 113.500   6
   2  -1   7 2717.18 120.707   6
   2   1   7 2658.64 111.811   6
   2   1   7 2864.46 135.707   2
   2  -1   7 3018.06 135.293   2
   2  -1   7 2951.76 140.563   3
  -2  -1  -7 2533.25 122.227  10
   2   1   7 2891.59 147.784   9
  -2   1  -7 2859.88 118.977  10
  -2   1  -7 2899.84 131.981   6
  -2  -1  -7 2706.62 122.078   6
   2  -1   8 4380.61 172.537   6
   2   1   8 4437.77 165.119   6
   2   1   8 4557.14 195.371   2
   2  -1   8 5029.40 200.346   3
   2  -1   8 5157.25 200.136   2
   2   1   8 5178.59 217.892   9
  -2  -1  -8 4513.32 183.026  10
  -2  -1  -8 4572.22 177.844   6
  -2   1  -8 4650.39 185.740   6
   2  -1   9 264.115 41.0487   6
   2  -1   9 284.294 48.3848   2
   2   1   9 328.905 55.0239   2
  -2  -1  -9 202.166 40.9838  10
  -2   1  -9 353.915 50.1471   6
  -2  -1  -9 230.695 40.6070   6
   2   1  10 681.150 79.0004   2
   2  -1  10 735.510 77.3989   2
  -2  -1 -10 729.334 70.7021  10
  -2   1 -10 746.486 71.5226   6
  -2  -1 -10 779.895 69.4488   6
   2   1  11 399.691 68.0830   2
   2  -1  11 373.718 62.8149   2
   2   1  11 303.042 57.7231   8
  -2  -1 -11 432.718 60.7734   6
  -2   1 -11 452.602 66.1008   6
   2   1  12 2017.61 145.594   2
   2  -1  12 1958.23 141.895   2
   2  -1  12 2163.20 130.114   8
  -2  -1 -12 2491.33 130.287   6
   2  -1  13 19430.9 624.184   2
   2   1  13 18370.3 619.577   2
  -2  -1 -13 18888.4 567.657   6
   2   1  14 761.391 105.415   2
   2  -1  14 825.123 102.536   2
  -2   1 -15 289.921 83.3004   7
   2   1  15 295.671 75.7276   2
   2  -1  15 392.265 84.9679   2
  -2   1 -16 16.0558 59.1494   7
   2  -1  16 95.2794 59.5799   2
   2   1  16 27.6458 56.5990   2
  -2   1 -17 49.8626 61.2252   7
  -2  -1 -17 32.4614 63.2070   7
   2  -1  17 14.6032 63.9154   2
   2   1  17-14.7520 58.9414   2
  -2  -1 -18 50.2795 68.6260   7
   2  -2 -18 1872.59 172.632   5
   2   2 -18 2080.62 179.767   5
   2  -2 -17 662.059 100.372   3
   2   2 -17 693.480 98.6577   3
   2   2 -17 690.118 106.481   5
   2  -2 -17 566.465 97.5547   5
   2  -2 -16 177.172 63.4303   3
   2  -2 -16 192.038 66.1051   5
   2   2 -16 145.949 60.5643   5
   2   2 -16 137.150 44.2833   7
   2   2 -15 285.853 72.1708   5
   2  -2 -15 272.518 70.7376   5
   2   2 -15 176.293 48.5406   7
   2  -2 -14 280.437 78.4030   5
   2   2 -14 337.649 72.7252   5
   2   2 -14 489.284 69.6624   7
   2  -2 -14 427.719 51.5735   7
   2   2 -13 553.280 84.4330   5
   2  -2 -13 482.207 83.1324   5
   2  -2 -13 520.435 51.1830   7
   2  -2 -13 619.437 62.6929   8
   2   2 -13 527.655 62.1145   7
   2   2 -12 6612.40 281.559   5
   2  -2 -12 6692.30 290.479   5
  -2   2  12 6043.88 276.329   2
   2   2 -12 5868.55 232.611   7
   2  -2 -12 6335.56 229.303   8
   2  -2 -12 5979.05 208.657   7
   2   2 -11 371.081 66.6650   5
   2  -2 -11 312.010 63.9582   5
  -2   2  11 216.106 52.2074   2
  -2  -2  11 344.311 58.5276   9
   2  -2 -11 249.909 41.1378   8
   2   2 -11 364.211 50.2934   7
   2  -2 -11 246.185 32.7605   7
   2   2 -10 169.421 46.1185   5
   2  -2 -10 103.164 42.8141   5
  -2  -2  10 107.657 40.6187   2
  -2   2  10 118.634 37.1921   2
   2  -2 -10 97.4652 29.0138   8
   2   2 -10 119.254 20.2393   8
  -2  -2  10 115.480 39.8460   9
   2   2 -10 146.578 33.8403   7
   2  -2 -10 93.2496 21.3319   7
   2   2  -9 3231.43 163.702   5
   2  -2  -9 2970.61 159.542   4
   2  -2  -9 2935.30 131.422   8
   2   2  -9 3102.08 135.898   7
   2  -2  -9 3013.00 110.972   7
   2   2  -9 3082.60 107.145   8
  -2   2   9 3174.27 156.582  10
  -2  -2   9 3028.00 149.108   9
  -2   2   9 3043.45 160.019   2
  -2  -2   9 3303.67 162.147   2
   2   2  -8 933.630 80.6086   5
   2  -2  -8 936.835 80.3172   4
  -2  -2   8 927.012 77.9550   2
  -2   2   8 932.075 79.1144   2
   2  -2  -8 999.518 66.3007   8
   2   2  -8 893.255 46.7818   8
  -2  -2   8 1056.75 71.9723   7
   2   2  -8 1099.14 68.8419   7
   2  -2  -8 915.877 47.3910   7
  -2  -2   8 974.663 73.6980   9
   2  -2  -8 869.916 75.2037   9
   2  -2  -7 10993.8 358.267   4
   2   2  -7 10477.2 355.246   5
  -2   2   7 11292.4 356.170   2
   2   2  -7 10761.7 298.896   8
   2  -2  -7 10512.5 328.487   8
   2  -2  -7 10709.9 348.376   9
  -2  -2   7 10966.9 331.402   7
  -2  -2   7 10648.1 335.923   9
   2  -2  -7 10878.1 292.314   7
   2   2  -7 11082.8 327.135   7
   2  -2  -6 914.654 72.9374   4
   2   2  -6 889.362 71.1556   5
  -2   2   6 899.604 68.0786   2
   2  -2  -6 982.677 68.3673   2
  -2  -2   6 852.999 59.9232   9
   2  -2  -6 858.065 66.4272   9
  -2  -2   6 923.602 59.4945   7
   2   2  -6 966.035 59.6990   7
   2  -2  -6 939.591 39.0087   7
   2  -2  -5 5184.86 212.289   5
   2  -2  -5 5620.08 210.028   4
  -2  -2   5 6064.47 207.172   5
  -2   2   5 6175.44 216.982   5
  -2   2   5 5728.31 201.033   2
   2  -2  -5 5819.42 197.211   2
  -2   2   5 5769.55 157.368   7
  -2  -2   5 5755.22 187.302   7
   2  -2  -5 5435.28 197.425   9
  -2   2   5 5566.52 199.400  10
  -2  -2   5 5795.91 185.839   9
   2   2  -5 5603.69 188.884   7
   2  -2  -5 5752.32 157.127   7
   2  -2  -4 360.247 44.2905   5
  -2  -2   4 405.942 42.9690   4
  -2  -2   4 409.297 44.5792   5
  -2   2   4 371.032 45.1020   5
   2  -2  -4 394.099 45.4445   4
  -2   2   4 373.840 38.4677   2
   2  -2  -4 367.690 36.9722   2
  -2  -2   4 313.429 31.9546   7
  -2   2   4 378.810 39.2125  10
  -2  -2   4 357.786 30.0487   9
  -2   2   4 360.622 19.8222   7
   2   2  -4 349.105 35.5209   7
  -2  -2   3 2380.19 108.323   4
  -2   2   3 2289.86 108.860   5
   2  -2  -3 2120.07 105.581   4
  -2   2   3 2166.15 90.1825   2
   2  -2  -3 2302.85 89.8415   2
  -2   2   3 2361.96 94.1364  10
  -2  -2   3 2211.30 74.3859   9
  -2  -2   3 2379.51 94.6196   7
   2   2  -3 2200.69 96.4310   7
  -2   2   3 2137.28 74.8433   7
   2  -2  -2 4986.01 153.574   2
  -2   2   2 5089.83 155.894   2
  -2  -2   2 5313.36 185.907   4
   2  -2  -2 4964.52 183.045   4
   2  -2  -2 4856.41 191.607   6
   2   2  -2 4813.50 171.301   7
  -2  -2   2 5271.74 170.742   7
   2  -2  -1 63711.0 1574.36   2
  -2  -2   1 62916.5 1621.02   4
   2  -2  -1 61555.3 1619.99   4
   2  -2  -1 62639.2 1630.18   6
  -2   2   1 64784.8 1633.85   6
  -2  -2   1 62767.0 1609.54   7
   2  -2   0 48222.9 1284.95   4
  -2  -2   0 49985.4 1290.54   4
   2   2   0 50102.1 1287.24   6
  -2   2   0 50627.8 1299.59   6
   2  -2   1 69119.5 1829.61   4
  -2  -2  -1 69936.7 1832.52   4
  -2  -2  -1 72152.7 1793.76   2
   2   2   1 74898.5 1800.22   9
  -2   2  -1 68292.4 1834.85   6
   2   2   1 72881.2 1824.02   6
  -2  -2  -2 2113.87 103.100   4
  -2  -2  -2 1851.73 76.1344   2
   2  -2   2 1982.55 80.8010   1
   2   2   2 2020.25 87.0212   9
  -2  -2  -2 1990.71 92.0242   6
  -2   2  -2 2103.33 102.548   6
   2   2   2 1954.87 88.2090   6
  -2  -2  -3 5564.64 180.394   2
   2  -2   3 5975.45 169.533   1
   2   2   3 5265.05 182.110   2
  -2   2  -3 6062.21 160.117  10
   2   2   3 5422.94 194.442   9
   2   2   3 5850.16 184.586   6
  -2  -2  -3 5678.57 190.691   6
   2  -2   3 5589.84 198.865   6
  -2   2  -3 6025.15 207.013   6
  -2  -2  -4 2249.55 96.4700   2
   2  -2   4 2395.14 114.123   3
   2  -2   4 2108.08 91.1926   2
   2   2   4 2256.50 99.7225   2
   2   2   4 2373.17 111.805   9
  -2   2  -4 2410.98 80.5579  10
   2   2   4 1986.60 88.5841   6
   2  -2   4 2182.89 103.389   6
  -2  -2  -4 2353.76 99.2390   6
  -2   2  -4 2408.79 112.328   6
   2   2   5 2497.57 114.601   2
   2  -2   5 2479.90 120.771   3
  -2  -2  -5 2549.35 110.926   2
   2  -2   5 2691.06 110.239   2
   2   2   5 2337.38 122.312   9
  -2   2  -5 2524.69 119.366   6
   2  -2   5 2705.72 115.763   6
  -2  -2  -5 2555.75 107.379   6
   2   2   5 2427.27 96.8395   6
   2   2   6 3128.54 116.346   6
   2   2   6 3336.60 143.417   2
   2  -2   6 3082.27 133.462   2
  -2  -2  -6 3079.91 132.659   2
   2  -2   6 3368.96 148.052   3
   2   2   6 3242.48 153.326   9
  -2   2  -6 3077.22 140.159   6
  -2  -2  -6 3266.42 128.623   6
   2  -2   6 3198.19 133.388   6
   2   2   7 2297.89 95.2457   6
   2  -2   7 2065.12 107.065   6
   2   2   7 2391.70 124.118   2
   2  -2   7 2294.75 116.335   2
  -2  -2  -7 2062.73 110.693   2
   2  -2   7 2119.34 117.485   3
   2   2   7 2244.29 130.371   9
  -2  -2  -7 2206.82 114.974  10
  -2  -2  -7 2383.59 106.515   6
  -2   2  -7 2572.54 124.361   6
   2  -2   8 404.042 46.3943   6
   2   2   8 512.621 43.2111   6
   2  -2   8 471.975 53.5559   2
   2  -2   8 560.560 63.1078   3
   2   2   8 457.516 59.0661   2
  -2  -2  -8 430.618 52.2827  10
   2   2   8 583.180 70.2636   9
  -2   2  -8 438.512 54.7575   6
  -2  -2  -8 398.497 44.2771   6
   2  -2   9 1180.79 78.3958   6
   2   2   9 833.406 81.8416   2
   2  -2   9 1112.37 88.3793   2
  -2  -2  -9 969.225 79.7624  10
  -2   2  -9 1038.92 82.5597   6
  -2  -2  -9 1080.66 72.6240   6
   2   2  10 2631.38 153.727   2
   2  -2  10 2801.86 152.946   2
  -2  -2 -10 2769.55 145.126  10
   2   2  10 2574.34 144.712   8
  -2   2 -10 2591.60 140.958   6
  -2  -2 -10 2866.56 130.355   6
   2  -2  11 1992.45 136.275   2
   2   2  11 2196.53 143.824   2
  -2  -2 -11 2321.85 134.320  10
  -2  -2 -11 2172.10 115.948   6
   2   2  12 1429.92 124.964   2
   2  -2  12 1760.87 132.726   2
  -2  -2 -12 1714.72 105.208   6
   2  -2  13 8604.80 309.329   8
   2   2  13 8360.66 351.953   2
   2  -2  13 8867.56 354.668   2
  -2   2 -14 885.464 122.939   7
   2  -2  14 660.974 94.4703   2
   2   2  14 759.387 103.245   2
  -2   2 -15 311.648 82.5958   7
   2  -2  15 338.224 76.1605   2
   2   2  15 155.974 65.9853   2
  -2   2 -16-32.4963 63.2741   7
   2   2  16-13.9631 66.0095   2
   2  -2  16 13.5214 56.6603   2
  -2   2 -17 235.329 80.9283   7
  -2  -2 -17 207.247 84.3159   7
   2   2  17 44.8605 64.1429   2
   2  -2  17 86.8059 67.2321   2
  -2  -2 -18 348.931 93.0980   7
   2   3 -19 586.676 108.686   5
   2   3 -18 29.3603 57.1716   5
   2  -3 -17 325.211 81.1984   3
   2   3 -17 499.043 92.0547   3
   2   3 -17 389.256 89.3148   5
   2  -3 -17 557.472 104.556   5
   2  -3 -16 508.776 85.0367   3
   2   3 -16 546.852 87.4486   3
   2  -3 -16 762.537 106.730   5
   2   3 -16 523.594 90.8871   5
   2   3 -16 550.042 72.0732   7
   2  -3 -15-10.9611 43.7938   3
   2   3 -15 32.3190 44.1051   3
   2   3 -15 12.2842 47.8373   5
   2  -3 -15 26.1363 46.6999   5
   2   3 -15-7.88122 32.2662   7
   2  -3 -14 2162.12 165.151   5
   2   3 -14 2473.33 168.493   5
   2   3 -14 2301.29 136.959   7
   2  -3 -14 2354.30 110.108   7
   2  -3 -13 128.172 57.0923   5
   2   3 -13 63.8452 41.5421   5
   2  -3 -13 176.227 39.6578   8
   2   3 -13 121.026 37.7425   7
   2  -3 -13 114.885 27.7987   7
   2  -3 -12 9000.27 368.372   5
   2   3 -12 9176.41 359.016   5
  -2   3  12 9553.49 370.125   2
   2  -3 -12 9610.28 345.816   1
   2  -3 -12 9225.93 283.064   7
   2   3 -12 9396.11 324.373   7
   2  -3 -12 9612.40 320.028   8
   2   3 -11 144.332 47.8580   5
  -2   3  11 116.185 43.4477   2
   2  -3 -11 212.925 40.6938   8
  -2  -3  11 198.098 48.7089   9
   2  -3 -11 207.439 28.5113   7
   2   3 -11 106.231 35.9864   7
   2   3 -10 1382.87 105.608   5
  -2   3  10 1391.39 111.382   2
  -2  -3  10 1346.52 106.328   2
   2  -3 -10 1384.99 64.9973   7
   2  -3 -10 1370.41 87.0628   8
  -2  -3  10 1366.04 99.6345   9
   2   3 -10 1450.62 93.1528   7
   2  -3  -9 404.662 58.3153   4
   2   3  -9 326.244 59.0237   4
   2   3  -9 369.767 56.0317   5
  -2  -3   9 318.041 51.5757   2
   2  -3  -9 392.297 56.1593   2
  -2   3   9 322.954 54.8245   2
  -2  -3   9 377.616 54.1222   9
   2  -3  -9 426.011 30.3570   7
   2   3  -9 400.012 25.6017   8
   2  -3  -9 353.309 44.7391   8
   2  -3  -9 324.879 50.6681   9
  -2  -3   9 304.300 47.0646   7
   2   3  -9 345.689 45.9968   7
   2  -3  -8 6.90291 28.2621   4
   2   3  -8 13.4050 28.0873   5
   2   3  -8 20.8288 29.0948   4
   2  -3  -8 12.0967 23.5551   2
  -2   3   8 7.05031 27.4567   2
  -2  -3   8 21.3067 24.2669   7
  -2  -3   8 10.9905 24.0528   9
   2   3  -8 8.68021 8.86563   8
   2  -3  -8 4.96290 17.1745   8
   2  -3  -8-13.8336 23.9344   9
   2  -3  -8 23.7033 10.7564   7
   2   3  -8 14.6616 19.5283   7
   2   3  -7 24412.4 687.161   4
   2   3  -7 23999.4 680.942   5
   2  -3  -7 23611.3 698.219   5
   2  -3  -7 24693.4 687.050   4
  -2   3   7 23763.9 682.506   2
   2  -3  -7 24653.8 674.731   2
   2   3  -7 23797.2 610.194   8
   2  -3  -7 24194.2 661.277   8
  -2  -3   7 23659.7 659.903   7
   2  -3  -7 24043.0 682.898   9
  -2  -3   7 23973.8 660.074   9
   2   3  -7 24673.6 658.231   7
   2  -3  -7 23177.1 600.248   7
   2  -3  -6 3210.79 156.706   5
   2   3  -6 3211.42 149.285   4
   2  -3  -6 3446.13 153.213   4
   2   3  -6 3140.68 145.519   5
  -2   3   6 3294.12 146.770   2
   2  -3  -6 3460.44 144.182   2
   2  -3  -6 3303.25 147.305   9
  -2  -3   6 3048.61 130.466   7
  -2   3   6 3090.27 141.222  10
   2   3  -6 3494.03 136.745   7
   2   3  -5 87.2804 31.1878   4
  -2  -3   5 85.9269 27.5003   5
   2  -3  -5 65.9997 26.1493   4
   2  -3  -5 168.253 35.6786   5
   2  -3  -5 54.0882 24.4748   2
  -2   3   5 78.2548 27.0580   2
  -2   3   5 130.891 29.2531  10
   2  -3  -5 88.7075 27.1222   9
  -2  -3   5 80.0876 21.6864   7
   2   3  -5 111.845 24.7057   7
  -2  -3   4 9715.20 304.887   5
   2  -3  -4 10338.6 317.036   4
  -2  -3   4 10257.8 315.031   4
  -2   3   4 10092.8 312.884   4
   2  -3  -4 9828.37 322.389   5
   2   3  -4 9382.75 311.598   4
   2  -3  -4 10439.6 300.522   2
  -2   3   4 9780.27 301.493   2
  -2  -3   4 9928.07 297.115   7
  -2   3   4 9880.66 300.810  10
   2   3  -4 9604.81 299.048   7
   2  -3  -3 3184.41 135.973   4
  -2   3   3 3187.61 134.174   4
   2   3  -3 2982.05 133.630   4
  -2  -3   3 3209.60 135.618   4
   2  -3  -3 3435.02 122.450   2
  -2   3   3 3336.15 124.872   2
  -2   3   3 3501.07 125.537  10
   2   3  -3 3581.93 133.091   7
   2  -3  -3 3110.60 146.491   6
  -2  -3   3 3329.40 127.283   7
  -2  -3   2 10084.1 308.464   4
  -2   3   2 9876.96 306.858   4
   2   3  -2 9907.40 306.868   4
   2  -3  -2 9844.32 306.326   4
   2  -3  -2 9704.80 279.401   2
  -2   3   2 9756.32 283.908   2
  -2   3   2 10196.9 283.731  10
   2  -3  -2 10005.9 320.809   6
  -2  -3   2 10028.6 298.237   7
   2   3  -2 10013.8 302.881   7
  -2  -3   1 234.251 32.6865   4
   2   3  -1 285.420 37.3852   4
   2  -3  -1 272.159 36.1794   4
  -2   3   1 181.327 32.7745   4
   2  -3  -1 221.495 21.7955   2
  -2   3   1 199.786 20.6672  10
   2  -3  -1 227.614 36.6164   6
   2   3  -1 244.408 34.5815   7
  -2  -3   0 6901.32 232.435   4
   2   3   0 7054.40 232.513   4
   2  -3   0 7037.28 230.404   4
  -2   3   0 6799.78 233.004   4
   2  -3   0 6507.48 223.096   1
  -2   3   0 6780.50 189.409  10
  -2  -3   0 7224.97 195.798   9
  -2   3   0 7391.50 245.810   6
   2  -3   0 7624.25 242.491   6
  -2  -3  -1 9083.00 289.329   4
  -2   3  -1 9011.58 290.193   4
   2   3   1 9095.79 286.974   4
   2  -3   1 9237.13 274.498   1
  -2  -3  -1 9089.22 263.941   2
  -2  -3  -1 9748.12 262.798   9
   2   3   1 9439.21 280.605   6
  -2   3  -1 9591.89 299.335   6
  -2  -3  -2 7525.51 243.766   4
  -2   3  -2 7173.39 242.022   4
   2  -3   2 6814.13 214.773   1
  -2  -3  -2 7212.69 217.165   2
  -2  -3  -2 7205.19 222.481   9
  -2   3  -2 7218.69 244.477   6
   2   3   2 7342.98 222.621   6
   2   3   3 1660.58 81.4903   2
   2  -3   3 1589.92 65.3036   1
  -2  -3  -3 1514.04 76.2491   2
   2   3   3 1737.25 88.6292   9
  -2   3  -3 1787.60 95.2387   6
  -2  -3  -3 1697.45 79.1387   6
   2   3   3 1606.82 71.7593   6
   2  -3   4 1109.80 74.0724   3
  -2  -3  -4 983.270 61.5429   2
   2   3   4 1096.07 74.6808   3
   2   3   4 1042.57 65.5095   2
   2   3   4 953.156 68.6928   9
   2   3   4 918.828 50.3195   6
  -2   3  -4 1032.03 71.7210   6
   2  -3   4 921.818 64.5668   6
  -2  -3  -4 946.503 56.9470   6
  -2  -3  -5 2749.92 117.053   2
   2   3   5 2427.07 120.733   3
   2  -3   5 2660.58 124.299   3
   2   3   5 2754.40 122.421   2
   2   3   5 2549.18 128.286   9
   2  -3   5 2559.98 117.528   6
  -2  -3  -5 2485.39 104.096   6
   2   3   5 2549.86 95.1819   6
  -2   3  -5 2443.82 122.189   6
   2   3   6 947.311 50.5139   6
   2   3   6 805.840 68.6584   3
  -2  -3  -6 968.393 68.6384   2
   2  -3   6 909.375 71.8061   3
   2   3   6 980.022 43.8742   1
   2  -3   6 894.103 64.7462   2
   2   3   6 938.824 71.8953   2
   2   3   6 927.612 77.7565   9
  -2   3  -6 959.482 73.6719   6
  -2  -3  -6 879.634 56.5701   6
   2  -3   6 980.735 67.9148   6
   2   3   7 17158.2 476.399   6
   2  -3   7 17599.9 512.724   6
   2   3   7 18225.5 532.707   2
  -2  -3  -7 17979.6 518.531   2
   2  -3   7 18053.2 518.958   2
   2   3   7 18332.3 527.626   3
   2  -3   7 18235.5 526.252   3
   2   3   7 17397.2 541.182   9
  -2  -3  -7 16422.1 518.401  10
  -2   3  -7 17697.5 524.670   6
  -2  -3  -7 17892.6 493.406   6
   2  -3   8 8656.92 295.209   6
   2   3   8 9022.43 321.287   2
   2  -3   8 9115.48 310.176   2
  -2  -3  -8 9077.63 305.729   2
   2   3   8 9846.94 318.189   3
   2  -3   8 9343.30 313.647   3
  -2  -3  -8 8837.42 311.103  10
   2   3   8 8780.62 329.702   9
  -2  -3  -8 8717.58 278.641   6
  -2   3  -8 8695.20 307.535   6
   2  -3   9 303.644 44.5243   6
   2  -3   9 277.841 49.1320   2
  -2  -3  -9 347.556 53.3082   2
   2   3   9 347.952 55.7597   2
   2   3   9 353.854 54.6135   8
  -2  -3  -9 420.694 55.4777  10
  -2   3  -9 345.219 52.6637   6
  -2  -3  -9 284.868 39.0095   6
   2  -3  10 841.431 71.4766   6
   2  -3  10 810.365 80.8485   2
   2   3  10 801.897 85.3434   2
  -2  -3 -10 816.362 77.4451  10
   2   3  10 741.324 76.7954   8
  -2  -3 -10 753.923 61.3104   6
  -2   3 -10 737.012 76.7363   6
   2  -3  11 514.591 69.7883   2
   2   3  11 412.026 69.1774   2
  -2  -3 -11 327.619 57.0545  10
  -2  -3 -11 385.569 49.1616   6
   2  -3  12 87.9077 46.1800   2
   2   3  12-10.4628 45.7978   2
  -2  -3 -12 85.5439 43.9078  10
  -2  -3 -12 5.49131 29.0322   6
   2  -3  13 94.6821 37.8318   8
  -2   3 -13 128.353 61.1649   7
   2  -3  13 193.958 54.5255   2
   2   3  13 57.1137 52.1074   2
  -2   3 -14 1857.56 169.528   7
   2   3  14 1787.41 151.733   2
   2  -3  14 2028.45 153.492   2
  -2   3 -15 395.128 86.1752   7
   2   3  15 212.917 80.9366   2
   2  -3  15 265.406 74.3713   2
  -2   3 -16 181.282 75.1688   7
   2   3  16 128.515 63.8971   2
   2  -3  16 161.147 74.0523   2
  -2   3 -17 1352.36 157.861   7
   2  -3  17 1409.18 148.302   2
   2   3  17 1466.48 156.464   2
  -2  -3 -18 16.3631 62.0224   7
   2   4 -19 472.514 102.562   5
   2   4 -18 3963.75 246.424   5
   2   4 -17 95.4724 63.4791   5
   2  -4 -17 207.309 74.9744   5
   2   4 -17 306.058 78.2390   3
   2  -4 -17 182.327 68.9846   3
   2   4 -16 1066.09 119.694   5
   2  -4 -16 870.547 115.774   5
   2  -4 -16 863.370 108.914   3
   2   4 -16 938.714 110.223   3
   2   4 -16 861.231 90.2439   7
   2  -4 -15 98.6886 57.2031   3
   2   4 -15 42.8951 47.9991   3
   2  -4 -15 158.850 64.8462   5
   2   4 -15 144.420 65.4721   5
   2   4 -15 211.889 54.1603   7
   2  -4 -14 1202.55 128.208   5
   2   4 -14 953.192 107.807   5
   2   4 -14 1167.17 99.2658   7
   2  -4 -14 1223.11 97.2504   8
   2  -4 -13 3991.02 222.273   5
   2   4 -13 3882.36 208.916   5
   2  -4 -13 3808.69 141.601   7
   2  -4 -13 3845.79 179.635   8
   2   4 -13 3594.39 181.175   7
  -2   4  13 4161.89 225.963   2
   2   4 -12 782.497 87.7167   5
   2  -4 -12 616.938 45.9243   7
   2  -4 -12 739.851 71.5477   8
   2   4 -12 732.692 73.8051   7
   2  -4 -12 648.769 78.6703   1
  -2   4  12 728.269 90.0431   2
   2   4 -11 617.682 77.3476   5
   2  -4 -11 567.263 71.4876   1
  -2   4  11 438.385 73.5706   2
  -2  -4  11 620.802 74.7884   9
   2  -4 -11 458.901 67.2353   9
   2  -4 -11 549.907 60.7547   8
   2  -4 -11 554.760 39.1568   7
   2   4 -11 605.102 65.4121   7
   2   4 -10 39.7132 32.5642   5
  -2   4  10 63.5050 40.5623   2
   2  -4 -10 46.9648 32.0934   1
   2  -4 -10 144.226 45.5887   9
   2  -4 -10 102.086 32.6800   8
  -2  -4  10 76.9394 35.3917   7
  -2  -4  10 78.4334 38.2607   9
   2  -4 -10 71.8275 16.6943   7
   2   4 -10 57.0250 28.3570   7
   2   4  -9 433.129 59.8325   4
   2  -4  -9 404.351 58.5988   4
   2   4  -9 331.188 54.5301   5
  -2   4   9 295.054 52.5180   2
   2  -4  -9 398.682 55.9651   2
   2  -4  -9 316.286 52.8508   1
  -2  -4   9 308.228 48.4903   9
   2  -4  -9 354.238 24.2135   7
   2  -4  -9 406.538 49.0548   8
  -2  -4   9 336.285 49.4716   7
   2  -4  -9 441.691 59.5679   9
   2   4  -9 345.864 45.6032   7
   2  -4  -8 974.963 91.1757   5
   2   4  -8 1110.54 88.7350   4
   2  -4  -8 1012.71 84.6199   4
   2   4  -8 1010.86 80.6839   5
  -2   4   8 1021.47 86.8415   2
   2  -4  -8 1005.47 81.0596   2
   2  -4  -8 1040.83 86.6771   1
   2  -4  -8 1037.24 76.1294   8
   2   4  -8 1086.54 76.9888   7
  -2  -4   8 1001.80 77.5622   7
   2  -4  -8 1066.72 87.7878   9
   2   4  -7 8966.45 305.983   4
   2  -4  -7 9188.07 307.461   4
   2   4  -7 8394.40 294.980   5
   2  -4  -7 8719.33 318.655   5
  -2   4   7 8877.28 305.995   2
   2  -4  -7 8646.65 295.095   2
   2   4  -7 8595.07 228.403   8
   2  -4  -7 8733.77 290.511   8
  -2   4   7 8737.62 299.967  10
  -2  -4   7 8158.07 284.999   7
   2  -4  -7 9216.48 312.189   9
   2   4  -7 8797.37 287.704   7
   2   4  -6 20179.8 603.874   4
   2  -4  -6 20989.0 606.189   4
   2  -4  -6 20652.9 620.667   5
  -2   4   6 21099.7 606.589   2
   2  -4  -6 21335.2 597.544   2
  -2   4   6 21211.9 601.016  10
  -2  -4   6 21296.9 590.483   7
   2  -4  -6 21264.0 610.411   9
   2   4  -6 21059.9 591.419   7
  -2  -4   5 442.437 44.5864   5
   2   4  -5 336.211 45.1691   4
   2  -4  -5 502.953 55.4308   5
   2  -4  -5 473.281 50.3672   4
   2  -4  -5 357.905 50.2670   1
   2  -4  -5 469.244 47.3875   2
  -2   4   5 437.138 48.9424   2
  -2   4   5 507.255 51.2325  10
  -2  -4   5 488.077 45.8080   7
   2   4  -5 441.853 45.6266   7
   2   4  -4 13779.9 418.415   4
  -2  -4   4 14441.0 417.990   4
  -2   4   4 14761.9 418.831   4
   2  -4  -4 13882.8 417.586   4
  -2  -4   4 14506.6 409.100   5
   2  -4  -4 13712.8 429.472   5
   2  -4  -4 14051.9 405.605   2
   2  -4  -4 14077.2 431.633   1
  -2   4   4 13437.9 409.627   2
  -2  -4   4 13567.1 404.218   7
  -2   4   4 14269.5 409.605  10
   2  -4  -4 14337.7 438.309   6
   2   4  -4 14235.3 412.340   7
  -2  -4   3 672.617 53.6293   4
   2   4  -3 709.605 56.1462   4
  -2   4   3 679.352 53.9055   4
   2  -4  -3 703.144 55.0550   4
   2  -4  -3 647.124 47.7210   2
   2  -4  -3 625.705 58.5148   1
  -2   4   3 764.443 52.8318   2
  -2   4   3 615.596 32.1402   7
  -2   4   3 705.259 50.2240  10
   2   4  -3 691.904 53.4930   7
   2  -4  -3 700.626 63.5946   6
  -2  -4   3 625.113 49.4130   7
  -2  -4   2 476.376 45.6441   4
  -2   4   2 529.237 49.5139   5
  -2   4   2 483.776 45.6490   4
   2   4  -2 413.099 44.1043   4
   2  -4  -2 571.926 49.6257   4
   2  -4  -2 448.626 36.3630   2
   2  -4  -2 540.142 37.5013  10
  -2   4   2 504.072 38.7113  10
   2  -4  -2 440.866 50.5666   6
  -2  -4   2 396.470 41.1450   7
   2   4  -2 483.327 46.3162   7
   2  -4  -1 3854.99 132.828   2
   2   4  -1 4070.58 154.172   4
  -2   4   1 4129.79 154.785   4
  -2  -4   1 3907.89 151.887   4
   2  -4  -1 3657.39 148.399   4
   2   4  -1 4101.44 156.961   7
   2  -4  -1 4106.99 164.079   6
   2  -4   0 14094.7 396.427   1
   2   4   0 13397.1 396.323   4
  -2  -4   0 13999.6 401.036   4
  -2   4   0 13778.9 400.868   4
   2  -4   0 13400.8 394.891   4
  -2   4   0 13405.7 411.750   6
   2   4   0 13088.9 406.262   7
   2  -4   0 13719.9 408.454   6
  -2  -4  -1 9231.46 288.458   4
  -2   4  -1 8800.60 289.065   4
   2  -4   1 9255.69 274.845   1
  -2  -4  -1 9183.06 265.755   9
  -2   4  -1 9261.93 298.252   6
   2   4   1 8794.41 274.085   6
   2  -4   1 9759.35 296.579   6
  -2  -4  -1 8668.66 289.131   7
  -2   4  -2 19583.0 568.609   4
  -2  -4  -2 20870.0 571.038   4
   2  -4   2 19962.5 542.366   1
  -2  -4  -2 21449.3 553.151   2
  -2  -4  -2 20233.8 554.148   9
  -2  -4  -2 20134.6 576.587   7
   2   4   2 20060.8 543.988   6
  -2   4  -2 19778.0 575.277   6
  -2  -4  -3 1617.49 85.0426   2
  -2   4  -3 1829.60 82.7031   1
  -2  -4  -3 1885.91 93.3492   9
  -2   4  -3 1650.72 97.1744   6
   2   4   3 1866.82 74.4426   6
  -2  -4  -4 3567.08 143.010   2
  -2   4  -4 3464.38 126.564   1
   2  -4   4 3778.13 151.948   3
   2   4   4 3839.05 153.995   3
   2   4   4 3875.20 151.012   2
  -2  -4  -4 3777.47 155.256   9
  -2  -4  -4 3543.26 128.035   6
  -2   4  -4 3422.56 153.401   6
   2   4   4 3710.73 119.624   6
  -2  -4  -5 2704.01 121.935   2
  -2   4  -5 2535.70 96.7862   1
   2  -4   5 2870.58 128.847   3
   2   4   5 2464.66 122.514   2
   2   4   5 2677.33 127.384   3
   2   4   5 2638.84 132.200   9
  -2   4  -5 2565.70 128.887   6
   2   4   5 2632.38 92.4577   6
  -2  -4  -5 2864.96 106.075   6
   2  -4   5 2811.93 126.120   6
   2   4   6 6281.60 182.704   6
   2   4   6 6018.03 184.333   1
  -2  -4  -6 6440.13 224.244   2
   2  -4   6 6002.14 223.564   3
  -2   4  -6 5811.23 180.057   1
   2   4   6 6289.41 227.582   3
   2   4   6 6025.30 228.554   2
   2   4   6 6192.87 238.631   9
   2  -4   6 6135.98 220.202   6
  -2   4  -6 6268.80 231.273   6
  -2  -4  -6 6263.91 196.543   6
   2   4   7 5572.18 166.910   6
   2  -4   7 5695.69 207.437   6
   2  -4   7 5411.86 208.822   3
  -2  -4  -7 5486.36 208.770   2
  -2   4  -7 5214.94 155.801   1
   2   4   7 5258.49 165.834   1
   2   4   7 5477.02 210.180   3
   2   4   7 5204.02 215.617   2
   2   4   7 5046.10 214.393   8
   2   4   7 5179.86 223.440   9
  -2   4  -7 5200.47 211.173   6
  -2  -4  -7 5327.98 178.176   6
   2  -4   8 1515.58 95.9037   6
   2   4   8 1968.28 113.501   3
  -2  -4  -8 1606.93 103.860   2
   2  -4   8 1635.95 104.038   3
   2  -4   8 1638.36 104.133   2
   2   4   8 1810.60 117.449   2
  -2  -4  -8 1692.91 111.058  10
   2   4   8 1596.97 107.613   8
   2   4   8 1523.93 113.833   9
  -2  -4  -8 1687.10 83.1806   6
  -2   4  -8 1598.73 106.005   6
   2  -4   9 633.780 61.2885   6
  -2  -4  -9 510.387 63.2869   2
   2  -4   9 612.678 67.2614   2
   2   4   9 638.618 74.6321   2
   2   4   9 468.157 62.8325   8
  -2  -4  -9 466.330 63.1999  10
  -2   4  -9 566.073 68.3955   6
  -2  -4  -9 593.583 50.3215   6
   2  -4  10 102.533 33.9737   6
   2  -4  10 169.399 46.7795   2
   2   4  10 64.1039 42.5943   2
  -2  -4 -10 133.610 43.3647  10
  -2  -4 -10 97.5162 28.7201   6
   2  -4  11 89.8300 44.0022   2
   2   4  11 120.280 49.8983   2
  -2  -4 -11 42.2811 33.8453  10
  -2   4 -11 77.4230 48.9508   7
  -2  -4 -11 97.4824 30.5412   6
  -2   4 -12 2740.20 192.700   7
  -2  -4 -12 2332.81 152.585  10
   2  -4  12 2893.12 170.866   2
   2   4  12 2835.01 177.027   2
  -2  -4 -13 853.282 92.7018  10
  -2   4 -13 612.261 99.0033   7
   2  -4  13 623.992 90.3096   2
   2   4  13 743.185 99.2743   2
  -2   4 -14 5186.47 295.847   7
   2   4  14 5283.96 277.325   2
  -2   4 -15 447.474 95.1857   7
   2   4  15 353.484 82.0358   2
   2  -4  15 380.521 80.6945   2
  -2   4 -16 483.129 101.547   7
   2   4  16 449.481 98.4188   2
   2  -4  16 421.623 92.3981   2
  -2   4 -17 564.818 113.908   7
   2  -4  17 358.644 89.4408   2
   2   5 -19 165.599 79.6717   5
   2   5 -18 99.5534 70.7843   5
   2  -5 -17 5571.17 308.332   5
   2   5 -17 6355.60 308.183   5
   2   5 -17 6156.23 299.816   3
   2  -5 -17 6301.13 304.094   3
   2   5 -17 5770.83 264.869   7
   2  -5 -16 11.9924 49.0970   3
   2   5 -16-11.6841 60.8660   3
   2   5 -16 113.242 61.5693   5
   2  -5 -16-14.1801 50.6733   5
   2   5 -16-9.39389 37.5319   7
   2   5 -15 1837.56 148.631   5
   2  -5 -15 1558.90 147.382   5
   2   5 -15 1988.85 148.292   3
   2  -5 -15 1865.82 144.384   3
   2   5 -15 1792.94 130.484   7
   2   5 -14-21.7463 40.0531   5
   2  -5 -14-16.3060 35.6848   8
   2   5 -14-8.67760 36.3639   7
   2   5 -13 817.039 93.6769   5
   2  -5 -13 740.036 50.1429   7
   2  -5 -13 1011.47 88.7772   8
   2   5 -13 908.834 88.4350   7
  -2   5  13 882.712 107.769   2
   2   5 -12 4158.72 206.699   5
  -2   5  12 4079.79 220.443   2
   2  -5 -12 3962.20 135.278   7
   2  -5 -12 4070.30 187.485   8
   2  -5 -12 4527.41 229.416   9
   2   5 -12 4053.57 191.676   7
   2   5 -11 8.43480 35.3466   5
  -2   5  11-10.2769 41.0615   2
   2  -5 -11-16.2892 36.3832   1
   2  -5 -11 61.7532 40.0812   9
  -2  -5  11 31.8421 35.5609   9
   2  -5 -11 27.6700 33.8512   8
   2  -5 -11 16.4700 12.7479   7
   2   5 -11 29.4576 31.5551   7
   2  -5 -10 841.227 91.3223   5
   2   5 -10 922.628 84.0693   5
  -2   5  10 1004.90 97.8098   2
   2  -5 -10 839.628 83.8171   1
  -2  -5  10 883.911 83.5156   7
   2  -5 -10 852.917 73.9289   8
   2  -5 -10 761.369 38.3679   7
   2  -5 -10 842.516 88.2163   9
   2   5 -10 901.721 77.7802   7
   2  -5  -9 337.560 56.4048   4
   2   5  -9 182.916 46.5870   4
   2   5  -9 271.049 48.8812   5
   2  -5  -9 224.482 53.2050   5
   2  -5  -9 271.561 47.3161   2
  -2   5   9 248.638 52.8699   2
   2  -5  -9 258.070 48.3412   1
  -2  -5   9 207.824 42.4222   7
   2  -5  -9 252.007 44.0285   8
   2  -5  -9 244.591 53.8534   9
   2   5  -9 284.220 47.2834   7
   2  -5  -8 408.571 58.0477   4
   2   5  -8 469.208 55.5323   5
   2   5  -8 488.655 60.7824   4
   2  -5  -8 379.842 61.1927   5
   2  -5  -8 504.432 58.0540   2
  -2   5   8 387.553 59.3359   2
   2  -5  -8 408.989 59.3463   1
   2  -5  -8 438.005 52.1104   8
  -2  -5   8 379.936 51.2268   7
   2  -5  -8 612.823 68.6785   9
   2   5  -8 415.145 51.2819   7
   2   5  -7 846.931 75.0017   4
   2  -5  -7 867.707 76.1133   4
   2  -5  -7 876.919 82.8747   5
   2   5  -7 988.773 74.2397   5
   2  -5  -7 899.936 73.2132   2
   2  -5  -7 925.629 80.2838   1
  -2   5   7 851.383 78.0335   2
   2  -5  -7 814.029 70.1891   8
  -2  -5   7 948.013 73.0844   7
   2  -5  -7 1011.63 83.3753   9
   2  -5  -7 948.267 75.4031  10
   2   5  -7 881.525 69.9252   7
   2  -5  -6 1934.71 109.206   4
   2   5  -6 2154.09 114.279   4
   2  -5  -6 1755.99 114.330   5
   2  -5  -6 1998.32 108.397   2
   2  -5  -6 1896.09 114.407   1
  -2   5   6 1821.54 109.466   2
   2  -5  -6 1874.29 105.062   8
  -2  -5   6 1910.91 103.426   7
   2  -5  -6 1907.87 107.071  10
   2   5  -6 1927.74 105.456   7
   2   5  -5 56680.8 1498.85   4
   2  -5  -5 57826.2 1498.98   4
   2  -5  -5 56450.6 1516.61   5
  -2  -5   5 57817.8 1480.97   5
   2  -5  -5 57050.5 1491.32   2
   2  -5  -5 55594.4 1512.51   1
  -2   5   5 58069.7 1502.90   2
   2  -5  -5 58338.0 1495.40  10
  -2  -5   5 58941.9 1491.98   7
   2  -5  -5 58599.1 1519.82   6
   2   5  -5 57013.3 1495.24   7
   2  -5  -4 227.849 39.1105   5
  -2   5   4 251.568 39.5859   5
   2  -5  -4 222.855 35.6374   4
  -2  -5   4 281.370 38.2285   4
   2   5  -4 244.351 37.7327   4
  -2   5   4 204.184 34.1340   4
  -2  -5   4 152.489 31.1586   5
  -2   5   4 293.967 41.2255   2
   2  -5  -4 265.824 37.7340   2
   2  -5  -4 202.499 40.4267   1
   2  -5  -4 211.956 32.3981  10
  -2  -5   4 215.755 34.0701   7
   2   5  -4 219.103 34.4991   7
   2  -5  -4 267.619 43.1990   6
  -2  -5   3 6484.72 218.850   4
  -2   5   3 6251.13 216.135   4
   2   5  -3 6536.40 222.083   4
  -2   5   3 6432.53 224.699   5
   2  -5  -3 6208.83 218.099   4
   2  -5  -3 6757.03 214.598   2
   2  -5  -3 6604.04 232.446   1
  -2   5   3 6727.95 220.254   2
  -2   5   3 6486.77 180.966   7
   2  -5  -3 6456.46 209.472  10
   2   5  -3 5877.59 219.668   7
  -2  -5   3 6322.40 217.213   7
   2  -5  -3 5845.25 229.060   6
   2  -5  -2 7261.77 237.026   4
  -2  -5   2 6951.92 233.641   4
  -2   5   2 7060.00 234.498   4
  -2   5   2 6990.85 238.315   5
   2   5  -2 6769.51 232.866   4
   2  -5  -2 7318.79 226.098   2
  -2   5   2 7187.95 213.207   7
   2  -5  -2 7081.54 219.262  10
   2  -5  -2 7082.13 248.683   6
  -2   5   2 7271.76 253.937   6
   2   5  -2 7027.33 242.311   7
  -2  -5   1 3732.58 147.390   4
  -2   5   1 3552.67 145.276   4
   2  -5  -1 3862.58 148.148   4
   2   5  -1 3731.02 147.586   4
  -2   5   1 3886.59 150.671   5
   2  -5  -1 3942.39 138.430   2
  -2   5   1 3842.35 139.492   7
   2  -5  -1 3866.17 125.068  10
   2  -5  -1 3543.43 154.765   6
   2   5  -1 3600.46 153.450   7
  -2   5   0 4713.30 173.694   4
  -2  -5   0 4940.18 175.320   4
   2   5   0 4522.42 169.105   4
   2  -5   0 4574.82 167.465   4
  -2   5   0 4774.54 181.513   1
   2  -5   0 4960.55 173.843   1
   2  -5   0 4533.84 138.021  10
   2   5   0 4828.47 184.936   7
   2  -5   0 4671.14 181.790   6
  -2  -5   0 4537.16 177.296   7
  -2  -5  -1 1521.91 85.1573   4
  -2   5  -1 1496.46 86.3766   4
   2  -5   1 1673.02 81.6313   1
  -2   5  -1 1594.28 86.5182   1
   2  -5   1 1487.18 50.6219  10
   2  -5   1 1680.20 92.9728   6
  -2  -5  -1 1545.88 90.5367   7
  -2   5  -1 1767.42 99.6083   6
  -2   5  -2 593.072 54.0414   4
  -2  -5  -2 557.364 50.9666   4
  -2  -5  -2 542.790 48.3289   2
  -2  -5  -2 620.148 49.6005   9
  -2   5  -2 634.864 59.6680   6
   2   5   2 672.219 44.2296   6
   2  -5   2 665.380 57.3728   6
  -2  -5  -2 717.781 60.8313   7
  -2   5  -3 45.3122 19.4736   1
  -2  -5  -3 35.1726 25.0145   4
  -2  -5  -3 57.5609 23.2537   2
  -2  -5  -3 32.2071 19.7398   9
  -2  -5  -3 39.2913 23.5430   7
  -2   5  -3 53.8210 30.0453   6
   2   5   3 39.3823 13.8953   6
  -2  -5  -4 1543.57 87.3980   2
   2   5   4 1643.09 91.4426   3
   2  -5   4 1658.48 90.4293   3
  -2   5  -4 1537.94 75.3791   1
   2  -5   4 1636.20 56.1008  10
  -2  -5  -4 1537.03 92.9792   9
  -2   5  -4 1433.47 93.0045   6
   2   5   4 1493.33 59.4926   6
   2   5   5 1253.37 81.0954   3
  -2  -5  -5 1341.95 82.8699   2
   2  -5   5 1292.54 81.2956   3
  -2   5  -5 1186.77 61.8402   1
   2   5   5 1013.74 77.9978   2
   2  -5   5 1153.37 52.6436  10
  -2  -5  -5 1135.23 84.3131   9
   2   5   5 1238.61 49.0316   6
  -2  -5  -5 1229.80 59.0051   6
  -2   5  -5 1176.23 84.7298   6
   2  -5   5 1210.96 80.7260   6
   2   5   6 1975.13 68.7831   6
  -2  -5  -6 1884.17 105.848   2
   2   5   6 1832.40 80.3346   1
  -2   5  -6 1820.30 78.4980   1
   2  -5   6 2038.17 107.517   3
   2   5   6 1965.34 114.272   2
   2   5   6 1838.18 104.636   3
   2  -5   6 1823.39 78.2393  10
  -2  -5  -6 1910.43 117.416   9
   2   5   6 1821.81 110.899   8
   2  -5   6 1765.76 102.035   6
  -2   5  -6 1947.62 112.859   6
  -2  -5  -6 1871.68 79.4315   6
   2  -5   7 14938.3 451.333   6
  -2  -5  -7 15487.4 458.190   2
   2  -5   7 15404.4 453.890   3
   2   5   7 15309.2 454.055   3
  -2   5  -7 13641.6 397.892   1
   2   5   7 14580.2 409.519   1
   2   5   7 14979.9 470.150   2
   2   5   7 15336.6 467.503   8
   2  -5   7 15150.4 415.428  10
  -2  -5  -7 14816.1 408.485   6
  -2   5  -7 14823.7 462.277   6
   2  -5   8 215.162 40.2856   6
  -2  -5  -8 236.016 44.5166   2
   2   5   8 321.050 53.0648   2
   2   5   8 194.530 28.2394   1
   2   5   8 221.716 44.1368   3
  -2   5  -8 236.966 24.1494   1
   2  -5   8 238.802 46.2405   3
   2   5   8 129.632 39.9925   8
   2  -5   8 197.030 31.6730  10
  -2   5  -8 228.035 47.2948   6
  -2  -5  -8 169.073 27.0283   6
   2  -5   9 874.446 75.2151   6
  -2  -5  -9 813.426 79.1706   2
   2  -5   9 1029.27 87.8082   2
  -2   5  -9 913.128 42.9643   1
   2   5   9 863.391 85.6731   2
  -2  -5  -9 879.100 85.0097  10
  -2   5  -9 796.865 98.2473   7
  -2  -5  -9 990.185 61.4758   6
   2  -5  10 67.8351 32.0869   6
   2  -5  10 16.2398 34.8073   2
   2   5  10 28.4377 38.8236   2
  -2   5 -10 41.0549 10.1452   1
  -2  -5 -10 92.9821 38.5220  10
  -2   5 -10 74.5506 41.5484   7
  -2  -5 -10 45.6849 22.3302   6
   2  -5  11 1021.45 97.0928   2
   2   5  11 939.890 103.391   2
  -2   5 -11 1183.10 122.820   7
  -2  -5 -11 949.894 95.9706  10
  -2  -5 -11 890.177 65.9504   6
  -2  -5 -12 629.377 80.9960  10
  -2   5 -12 477.549 88.8181   7
   2  -5  12 659.244 86.5993   2
   2   5  12 402.298 75.8614   2
  -2   5 -13 505.204 96.6296   7
  -2  -5 -13 485.209 76.1657  10
   2  -5  13 632.560 90.7929   2
   2   5  13 542.142 91.0113   2
  -2   5 -14 46.6798 58.9793   7
  -2  -5 -14 31.7710 45.3775  10
   2  -5  14 23.5010 55.5512   2
   2   5  14-12.9286 49.0061   2
  -2   5 -15-16.1424 61.1850   7
   2  -5  15 12.7286 55.7091   2
   2   5  15-13.8402 55.2966   2
  -2   5 -16 83.0709 66.4447   7
   2   5  16 147.343 73.3502   2
   2  -5  16 136.436 71.1346   2
   2   6 -19 484.945 100.692   5
   2   6 -18 389.052 90.0227   5
   2   6 -17 114.280 64.2035   3
   2  -6 -17 78.4117 59.5671   3
   2   6 -17 118.100 63.1641   5
   2  -6 -17 91.6928 69.6454   5
   2   6 -17 41.1844 48.7154   7
   2  -6 -16 48.5766 57.4112   3
   2   6 -16 23.5791 49.4042   3
   2  -6 -16 14.4235 48.2158   5
   2   6 -16-36.7481 50.1507   5
   2   6 -16 49.9953 44.6671   7
   2   6 -15 64.1745 45.8801   3
   2  -6 -15 122.597 56.3689   3
   2   6 -15 125.690 54.0623   5
   2   6 -15 67.5928 48.8502   7
   2   6 -14 995.709 107.859   5
  -2   6  14 1048.74 122.809   2
   2   6 -14 1167.85 107.210   7
   2  -6 -14 1368.83 109.920   8
   2   6 -13 696.089 87.4116   5
  -2   6  13 676.088 97.0005   2
   2  -6 -13 663.307 79.0993   8
   2   6 -13 672.448 79.2113   7
   2   6 -12 2497.07 150.382   5
   2  -6 -12 2334.85 163.343   5
  -2   6  12 2298.25 163.623   2
   2  -6 -12 2142.61 82.0411   7
   2  -6 -12 2668.62 145.517   8
   2   6 -12 2553.21 147.288   7
   2  -6 -12 2342.91 165.147   9
   2  -6 -12 2191.02 84.5034   7
   2   6 -11 4714.60 213.090   5
   2  -6 -11 4502.09 232.092   5
  -2   6  11 4636.63 234.673   2
  -2  -6  11 4744.89 217.180   7
   2  -6 -11 4337.41 134.042   7
   2  -6 -11 5068.16 211.074   8
   2   6 -11 4965.27 213.659   7
   2  -6 -11 4772.35 238.308   9
   2  -6 -11 4519.29 137.089   7
   2   6 -10 1148.60 91.1785   5
   2  -6 -10 1035.44 101.207   5
   2  -6 -10 1023.54 91.1488   1
  -2   6  10 869.183 93.6254   2
   2   6 -10 1015.07 86.0452   7
  -2  -6  10 869.856 86.3138   7
   2  -6 -10 1050.35 85.3017   8
   2  -6 -10 861.699 34.8278   7
   2  -6 -10 880.527 95.1969   9
   2  -6 -10 933.872 36.3021   7
   2   6  -9 877.026 77.9539   5
   2   6  -9 1024.27 89.4654   4
   2  -6  -9 1022.64 87.0699   4
   2  -6  -9 844.822 89.4387   5
   2  -6  -9 838.615 80.4646   2
   2  -6  -9 925.656 83.5145   1
  -2   6   9 980.547 93.6141   2
   2   6  -9 774.993 74.6137   7
   2  -6  -9 887.214 77.9977   8
  -2  -6   9 899.551 84.5996   7
   2  -6  -9 999.299 93.9818   9
   2   6  -8 2232.75 127.985   4
   2  -6  -8 1970.08 122.567   4
   2  -6  -8 1955.80 132.918   5
   2   6  -8 2251.64 120.926   5
   2  -6  -8 2028.77 122.878   2
   2  -6  -8 2000.85 123.982   1
  -2   6   8 2060.38 131.872   2
   2  -6  -8 2161.76 123.759   8
  -2  -6   8 2299.66 127.865   7
   2  -6  -8 2343.84 132.462  10
   2  -6  -8 2295.53 140.542   9
   2   6  -8 2194.01 123.621   7
   2  -6  -7 11655.0 383.871   4
   2  -6  -7 11985.2 407.589   5
   2   6  -7 11542.1 384.924   4
   2  -6  -7 12256.0 386.972   2
   2  -6  -7 11854.4 392.508   1
  -2   6   7 11822.8 397.184   2
   2  -6  -7 12249.4 387.744   8
   2  -6  -7 12083.7 389.507  10
  -2  -6   7 11765.9 380.785   7
   2  -6  -7 11852.0 402.271   9
   2   6  -7 11854.7 382.476   7
   2  -6  -7 11209.7 391.641   6
   2   6  -6 2223.14 121.334   4
   2  -6  -6 2428.48 123.973   4
   2  -6  -6 2371.40 136.181   5
   2  -6  -6 2517.17 126.448   2
   2  -6  -6 2477.78 133.077   1
  -2   6   6 2348.01 129.398   2
   2  -6  -6 2633.73 130.899   8
  -2  -6   6 2352.09 121.417   7
   2   6  -6 2332.32 73.8939   8
   2  -6  -6 2496.03 127.034  10
   2   6  -6 2488.35 126.090   7
   2  -6  -6 2585.62 136.811   6
   2  -6  -5 5891.43 213.706   4
  -2  -6   5 5653.90 195.356   5
   2   6  -5 5581.70 211.666   4
   2  -6  -5 5616.37 226.888   5
   2  -6  -5 5831.02 213.982   2
   2  -6  -5 5585.33 222.442   1
  -2   6   5 5434.73 216.964   2
   2   6  -5 5980.44 168.749   8
   2  -6  -5 5791.72 213.910  10
  -2  -6   5 5874.93 213.612   7
   2  -6  -5 5426.06 221.434   6
   2   6  -5 5643.95 215.824   7
   2  -6  -4 4286.88 169.521   4
   2   6  -4 4337.30 171.890   4
  -2  -6   4 4318.40 168.171   4
  -2   6   4 4484.18 170.107   4
  -2  -6   4 4599.10 161.531   5
   2  -6  -4 4234.85 182.808   5
   2  -6  -4 4437.66 171.962   2
   2  -6  -4 4622.79 187.216   1
  -2   6   4 4135.40 174.784   2
  -2  -6   4 4647.71 174.801   7
   2  -6  -4 4193.04 167.942  10
   2  -6  -4 4401.04 184.067   6
  -2   6   4 4502.03 125.365   7
   2   6  -4 4286.43 176.024   7
  -2  -6   3 538.106 47.4900   4
  -2   6   3 555.681 47.9477   4
   2  -6  -3 481.576 46.0084   4
   2   6  -3 610.755 52.4426   4
  -2   6   3 429.937 49.4876   5
   2  -6  -3 540.535 54.5928   5
   2  -6  -3 485.962 47.2817   2
   2  -6  -3 528.567 55.0524   1
  -2   6   3 410.811 28.8771   7
   2  -6  -3 523.605 45.7878  10
   2  -6  -3 443.027 51.3522   6
  -2   6   3 488.312 57.2816   6
   2   6  -3 404.080 47.4294   7
  -2  -6   3 472.914 48.3276   7
   2   6  -2 4967.01 172.978   4
  -2  -6   2 4886.68 172.517   4
  -2   6   2 4488.09 168.075   4
  -2   6   2 4726.44 175.422   5
   2  -6  -2 4631.01 169.722   4
   2  -6  -2 4943.18 172.097   2
   2  -6  -2 4241.42 156.930  10
  -2   6   2 4459.21 150.387   7
  -2   6   2 4615.39 188.192   6
   2   6  -2 4163.47 176.728   7
   2  -6  -2 4521.70 183.089   6
   2  -6  -1 1537.13 84.4105   4
   2   6  -1 1593.08 86.7730   4
  -2   6   1 1717.21 87.7184   4
  -2  -6   1 1776.68 88.7565   4
  -2   6   1 1729.64 90.2995   5
  -2   6   1 1724.07 101.572   1
   2  -6  -1 1505.84 88.5013   1
   2  -6  -1 1844.33 76.1714  10
  -2   6   1 1680.80 83.8846   7
  -2   6   1 1672.70 100.104   6
   2   6  -1 1870.78 102.353   7
   2  -6  -1 1613.55 95.1449   6
  -2  -6   0 890.667 61.1110   4
  -2   6   0 998.538 64.7645   4
   2  -6   0 901.957 61.1191   4
   2   6   0 964.625 62.8918   4
   2  -6   0 870.630 61.8574   1
  -2   6   0 796.623 64.8553   1
  -2   6   0 850.099 62.4942   7
   2  -6   0 943.564 69.4582   6
   2   6   0 810.832 67.9633   7
  -2  -6   0 834.390 64.9918   7
  -2   6  -1 13045.5 385.585   4
  -2  -6  -1 12914.8 384.080   4
   2  -6   1 12715.8 374.874   1
  -2   6  -1 12853.6 389.704   1
  -2   6  -1 13219.9 399.153   7
   2  -6   1 13039.3 396.537   6
  -2  -6  -1 13575.5 400.433   7
   2   6   1 12221.9 402.464   7
  -2   6  -2 38.4881 20.9381   1
  -2  -6  -2 35.5449 25.7347   2
  -2   6  -2 41.1560 23.1213   4
  -2  -6  -2 18.1662 19.8897   4
  -2   6  -2 48.4987 24.8295   7
   2   6   2 21.9623 15.7206   6
  -2   6  -2 11.2326 25.0977   6
   2  -6   2 25.7062 22.5129   6
  -2  -6  -2 38.3015 26.7838   7
  -2  -6  -3 1921.29 100.187   4
  -2   6  -3 1651.80 94.6337   4
  -2   6  -3 1664.93 86.6034   1
  -2  -6  -3 1741.40 93.5304   2
  -2   6  -3 1481.47 102.342   7
  -2  -6  -3 1643.96 94.5766   9
  -2   6  -3 1576.20 99.7944   6
   2   6   3 1728.93 67.1736   6
  -2  -6  -3 1646.86 100.011   7
   2  -6   3 1773.36 98.1126   6
   2  -6   4 413.522 45.8907   3
  -2   6  -4 251.685 32.2373   1
   2   6   4 345.773 43.7194   3
  -2  -6  -4 273.795 41.7704   2
   2   6   4 371.200 50.2824   8
  -2  -6  -4 419.869 50.0504   9
  -2  -6  -4 341.765 49.3485   7
  -2   6  -4 294.895 44.7852   6
   2   6   4 315.325 21.0208   6
   2   6   5 4507.41 126.883   6
  -2  -6  -5 4667.82 185.040   2
   2   6   5 4668.41 179.669   3
   2  -6   5 4587.79 177.719   3
  -2   6  -5 4532.32 159.796   1
   2  -6   5 4625.19 140.207  10
  -2  -6  -5 4318.22 192.093   9
  -2  -6  -5 4595.59 197.578   7
  -2   6  -5 4420.49 189.531   6
   2  -6   6 1552.18 95.2111   6
  -2  -6  -6 1664.45 101.822   2
   2   6   6 1583.17 77.8247   1
   2  -6   6 1814.66 100.862   3
   2   6   6 1668.00 98.1526   3
   2   6   6 1568.19 105.051   2
  -2   6  -6 1384.71 73.6490   1
  -2   6  -6 1356.25 113.829   7
   2   6   6 1583.90 104.482   8
  -2  -6  -6 1492.39 106.176   9
   2  -6   6 1757.85 72.2293  10
  -2   6  -6 1448.85 100.650   6
   2  -6   7 2576.86 134.649   6
   2   6   7 2796.78 137.168   3
  -2  -6  -7 2804.55 142.233   2
   2  -6   7 2692.67 133.295   3
   2   6   7 2690.49 148.881   2
  -2   6  -7 2510.39 103.516   1
   2   6   7 2804.79 113.334   1
  -2   6  -7 2818.77 171.232   7
   2  -6   7 2797.12 108.008  10
  -2  -6  -7 2698.46 155.471   9
   2   6   7 2669.60 145.551   8
  -2   6  -7 2729.93 144.875   6
  -2  -6  -7 2583.94 95.7568   6
   2  -6   8 209.353 38.7344   6
  -2  -6  -8 139.206 41.9847   2
   2   6   8 204.764 32.4897   1
   2   6   8 200.438 50.2775   2
   2   6   8 225.794 47.1229   3
   2  -6   8 179.982 40.2658   3
  -2   6  -8 196.400 25.2012   1
   2   6   8 148.495 40.6285   8
   2  -6   8 200.576 32.3543  10
  -2   6  -8 144.018 50.6906   7
  -2  -6  -8 206.033 26.8610   6
  -2   6  -8 247.882 49.4051   6
   2  -6   9 1193.55 88.8795   6
  -2  -6  -9 1084.33 93.7165   2
   2   6   9 1220.76 103.681   2
  -2   6  -9 1030.44 53.0867   1
   2  -6   9 911.734 65.8092  10
  -2   6  -9 1048.33 108.759   7
  -2  -6  -9 905.690 90.6412  10
  -2  -6  -9 935.302 56.4000   6
   2  -6  10 1086.73 88.5621   6
  -2   6 -10 1043.72 51.5377   1
   2   6  10 1088.18 107.157   2
   2  -6  10 1142.69 96.6128   2
   2  -6  10 1074.36 77.1051  10
  -2   6 -10 1005.36 116.192   7
  -2  -6 -10 1029.78 63.0312   6
   2   6  11 2247.22 156.478   2
   2  -6  11 2412.53 147.734   2
  -2   6 -11 2013.40 73.6424   1
  -2   6 -11 2249.67 172.937   7
  -2  -6 -11 2330.02 149.496  10
  -2  -6 -11 2002.07 96.1044   6
  -2   6 -12 86.1784 44.4696   7
  -2  -6 -12 60.4695 42.2515  10
   2  -6  12 40.1417 45.7339   2
   2   6  12 23.0986 48.4130   2
  -2   6 -13 1067.63 129.910   7
  -2  -6 -13 1029.41 106.869  10
   2   6  13 1088.97 119.678   2
   2  -6  13 944.576 105.038   2
  -2   6 -14 771.416 118.150   7
  -2  -6 -14 802.913 102.632  10
   2  -6  14 654.213 96.0791   2
   2   6  14 661.747 101.863   2
  -2   6 -15 276.192 82.7558   7
  -2  -6 -15 579.174 91.9796  10
   2  -6  15 393.724 82.4741   2
   2   6  15 480.955 95.1356   2
  -2   6 -16 285.549 90.1703   7
   2  -6  16 150.379 70.3309   2
   2   6  16 195.282 78.4053   2
   2   7 -19 143.284 81.0355   5
   2   7 -18-13.5435 68.4462   5
   2  -7 -17 118.336 65.4755   3
   2   7 -17 63.6718 56.9675   3
   2   7 -17 178.994 64.6874   5
   2   7 -17 152.520 56.8355   7
   2  -7 -16-12.2573 54.7528   3
   2   7 -16-11.8591 50.8107   3
   2   7 -16-11.9225 48.8112   5
   2   7 -16 10.5921 47.3144   7
   2   7 -15 710.605 94.1516   5
   2  -7 -15 700.254 91.5976   3
   2   7 -15 569.488 85.4476   3
   2  -7 -15 542.117 76.5919   8
   2   7 -15 470.932 77.3160   7
   2  -7 -14 1478.97 140.168   5
   2   7 -14 1549.49 128.721   5
   2  -7 -14 1909.49 139.436   3
  -2   7  14 1736.85 157.787   2
   2   7 -14 1697.40 130.408   7
   2  -7 -14 1702.31 127.346   8
   2   7 -13 28.4220 36.8939   5
   2  -7 -13-12.4764 49.8476   5
  -2   7  13-12.8731 50.1303   2
   2  -7 -13-12.8754 44.5501   9
   2  -7 -13 17.7761 32.7398   8
   2   7 -13 18.8290 37.6145   7
   2   7 -12 2176.16 137.592   5
   2  -7 -12 1947.38 151.938   5
  -2   7  12 1820.11 149.430   2
   2  -7 -12 1741.62 64.9771   7
   2  -7 -12 1972.23 129.055   8
   2  -7 -12 1995.50 153.849   9
   2   7 -12 2097.57 135.746   7
   2  -7 -11 6824.56 292.077   5
   2   7 -11 6826.77 259.530   5
  -2   7  11 6485.54 288.594   2
   2   7 -11 7156.27 269.328   7
   2  -7 -11 7083.22 264.504   8
   2  -7 -11 7460.36 303.376   9
   2  -7 -11 5926.56 163.184   7
   2   7 -10 300.401 50.4241   5
   2  -7 -10 283.526 61.9386   5
  -2   7  10 194.282 54.5230   2
   2  -7 -10 396.958 63.0545   1
  -2  -7  10 308.127 58.6787   7
   2  -7 -10 252.484 54.5192  10
   2  -7 -10 293.828 51.7352   8
   2  -7 -10 380.042 70.9438   9
   2   7 -10 290.638 55.4000   7
   2  -7  -9 9.85287 36.2958   5
   2  -7  -9 7.55380 32.3673   4
   2   7  -9 30.7360 35.6730   4
   2   7  -9 19.3318 25.0975   5
   2  -7  -9 23.1422 30.0430   1
  -2   7   9-9.36892 31.3208   2
   2  -7  -9 49.9747 35.6889  10
   2  -7  -9 15.0368 27.6975   8
   2  -7  -9 9.82135 32.8330   9
  -2  -7   9 31.3859 36.4272   7
   2  -7  -9 8.20831 34.3983   6
   2   7  -9 22.8271 31.1544   7
   2  -7  -8 859.809 87.8219   5
   2   7  -8 809.580 77.4872   4
   2  -7  -8 805.241 77.8421   4
   2  -7  -8 710.632 73.6581   2
   2  -7  -8 668.199 72.4618   1
  -2   7   8 770.436 82.8215   2
   2  -7  -8 816.919 76.6385   8
   2  -7  -8 713.803 75.3680  10
  -2  -7   8 877.702 80.5052   7
   2  -7  -8 800.657 83.7878   9
   2   7  -8 748.381 73.4501   7
   2  -7  -8 842.874 80.7702   6
   2  -7  -7 1751.22 120.729   5
   2   7  -7 1791.90 108.650   4
   2  -7  -7 1792.92 110.083   4
   2  -7  -7 1816.77 110.760   2
   2  -7  -7 1655.35 110.517   1
  -2   7   7 1884.37 120.552   2
   2  -7  -7 1544.68 105.949   8
  -2  -7   7 1792.85 109.942   7
   2  -7  -7 1520.01 106.281  10
   2  -7  -7 1796.93 114.833   6
   2   7  -7 1665.51 108.149   7
   2   7  -6 114.837 33.0580   4
   2  -7  -6 124.454 33.3508   4
   2  -7  -6 190.410 42.1113   5
  -2   7   6 158.695 39.9013   2
   2  -7  -6 163.668 38.0925   2
   2  -7  -6 183.016 40.3425   1
   2   7  -6 148.920 14.8071   8
   2  -7  -6 119.316 33.8686  10
   2  -7  -6 213.849 43.6250   8
  -2  -7   6 143.965 37.3160   7
   2   7  -6 160.886 38.3196   7
   2  -7  -6 180.738 38.9369   6
   2  -7  -5 4308.89 175.123   4
  -2  -7   5 4277.88 158.868   5
   2  -7  -5 4543.38 196.592   5
   2   7  -5 4484.91 178.626   4
   2  -7  -5 4667.31 184.839   2
   2  -7  -5 4752.19 193.906   1
  -2   7   5 4489.63 192.023   2
   2   7  -5 4274.98 136.472   8
   2  -7  -5 4444.34 182.170  10
  -2  -7   5 4367.08 181.197   7
   2   7  -5 4688.01 189.943   7
   2  -7  -5 4354.88 187.687   6
   2  -7  -4 168.550 36.1127   5
   2   7  -4 175.129 35.4486   4
  -2   7   4 209.625 32.8141   4
   2  -7  -4 233.620 37.9507   4
  -2  -7   4 246.065 35.7067   4
  -2  -7   4 197.394 29.3579   5
   2  -7  -4 256.366 41.6294   2
   2  -7  -4 205.196 40.3458   1
   2   7  -4 274.551 27.0558   8
   2  -7  -4 263.988 37.1912  10
   2  -7  -4 202.967 39.9153   6
  -2  -7   4 237.452 39.2434   7
  -2   7   4 203.968 19.1527   7
   2   7  -4 206.659 37.3142   7
  -2   7   3 6423.07 216.296   4
   2  -7  -3 6223.51 233.463   5
   2  -7  -3 6625.96 220.483   4
  -2   7   3 6442.59 228.103   5
   2   7  -3 6526.10 221.904   4
  -2  -7   3 6186.38 215.112   4
   2  -7  -3 6664.95 237.653   1
   2  -7  -3 6597.60 229.010   2
   2  -7  -3 6592.09 220.559  10
   2   7  -3 6417.75 202.792   8
  -2   7   3 6373.17 190.991   7
  -2   7   3 6622.66 244.077   6
   2  -7  -3 5958.15 231.510   6
   2   7  -3 6403.24 237.471   7
   2   7  -2 1494.74 80.7497   4
   2  -7  -2 1317.66 77.0629   4
  -2   7   2 1188.37 77.9020   5
  -2  -7   2 1339.26 76.7518   4
  -2   7   2 1375.04 77.0854   4
  -2   7   2 1493.98 98.4970   1
   2  -7  -2 1440.42 85.7043   2
   2  -7  -2 1272.68 72.2751  10
   2   7  -2 1402.17 73.4791   8
  -2   7   2 1327.15 67.6011   7
   2   7  -2 1256.35 86.4254   7
  -2   7   2 1373.49 93.5122   6
   2  -7  -2 1445.93 90.8104   6
  -2   7   1 1577.59 88.6914   5
  -2  -7   1 1739.52 87.4263   4
   2  -7  -1 1621.41 85.2848   4
  -2   7   1 1781.08 88.0843   4
   2   7  -1 1748.29 89.0990   4
   2  -7  -1 1653.90 93.2339   1
  -2   7   1 1426.34 95.6664   1
   2   7  -1 1638.87 85.5147   8
  -2   7   1 1750.66 85.7054   7
  -2  -7   1 1537.84 94.6047   7
   2  -7  -1 1672.10 98.3661   6
  -2   7   1 1701.14 102.782   6
   2   7  -1 1651.32 100.957   7
  -2   7   0 2779.92 120.081   4
   2   7   0 2683.48 115.296   4
  -2   7   0 2734.21 120.273   5
   2  -7   0 2752.23 116.257   4
  -2  -7   0 2779.71 119.086   4
   2  -7   0 2549.01 118.124   1
  -2   7   0 2650.77 129.823   1
   2   7   0 2466.51 117.376   8
  -2   7   0 2821.02 125.055   7
   2  -7   0 2844.43 132.329   6
  -2  -7   0 2796.10 131.506   7
  -2   7   0 2667.10 134.448   6
   2   7   0 2574.64 132.561   7
  -2   7  -1 1746.67 92.0930   4
  -2  -7  -1 1719.02 90.2954   4
  -2   7  -1 1550.24 92.8963   1
  -2   7  -1 1686.66 98.9356   7
   2   7   1 1516.87 90.5424   8
  -2  -7  -1 1600.26 96.6487   7
   2  -7   1 1797.78 100.134   6
  -2   7  -2 1972.20 104.535   4
  -2  -7  -2 2123.60 105.606   4
  -2   7  -2 2308.72 110.421   1
  -2  -7  -2 2059.72 109.445   2
  -2   7  -2 2367.28 125.253   7
   2   7   2 2066.70 110.960   8
  -2  -7  -2 2126.29 116.503   7
   2  -7   2 2152.27 111.500   6
  -2   7  -3 539.038 52.1469   4
  -2  -7  -3 448.370 49.0414   4
  -2   7  -3 369.511 42.5182   1
  -2  -7  -3 523.595 54.2917   2
  -2  -7  -3 513.349 53.2036   9
  -2   7  -3 519.212 62.3079   7
   2   7   3 510.886 55.9476   8
   2   7   3 502.132 31.2004   6
  -2   7  -3 502.027 56.9383   6
   2  -7   3 564.471 55.2772   6
  -2  -7  -3 514.216 58.2162   7
   2  -7   4 314.638 43.5148   6
  -2  -7  -4 221.672 40.8824   2
   2  -7   4 226.699 35.9261   3
   2   7   4 136.608 32.4831   3
  -2   7  -4 256.929 34.7030   1
   2   7   4 232.614 43.3975   8
  -2  -7  -4 190.630 38.4614   9
  -2  -7  -4 219.400 42.2538   7
  -2   7  -4 225.701 43.3590   6
  -2  -7  -5 7601.40 267.875   2
   2  -7   5 7721.28 254.775   3
   2   7   5 7477.67 254.950   3
  -2   7  -5 7725.11 243.219   1
  -2  -7  -5 7295.36 278.983   9
  -2   7  -5 7070.40 271.447   6
  -2  -7  -5 7190.44 273.412   7
   2  -7   6 1993.72 108.522   3
  -2  -7  -6 1901.92 114.968   2
   2   7   6 2123.72 111.329   3
  -2   7  -6 2093.36 96.1870   1
  -2   7  -6 1890.26 135.568   7
   2  -7   6 2128.96 83.7038  10
  -2  -7  -6 2023.04 127.265   9
  -2  -7  -6 2129.90 127.318   7
  -2   7  -6 2060.68 123.317   6
   2  -7   7 806.390 71.4327   6
   2   7   7 733.584 56.1972   1
  -2   7  -7 706.244 50.6975   1
  -2  -7  -7 684.472 70.1806   2
   2  -7   7 766.004 67.5907   3
   2   7   7 813.960 69.6335   3
   2   7   7 720.906 78.9640   2
  -2   7  -7 777.902 89.5357   7
   2   7   7 747.574 76.0802   8
   2  -7   7 791.466 50.6437  10
  -2  -7  -7 773.631 82.0720   9
  -2  -7  -7 728.915 77.0380   7
  -2   7  -7 783.029 78.5817   6
   2  -7   8 2109.14 121.711   6
  -2   7  -8 1875.06 89.2185   1
  -2  -7  -8 2136.21 129.852   2
   2   7   8 2305.72 123.300   3
   2  -7   8 2346.94 122.606   3
   2   7   8 2160.84 103.071   1
   2   7   8 2237.49 141.955   2
  -2   7  -8 1751.26 141.468   7
   2  -7   8 2009.49 94.6816  10
  -2  -7  -8 1974.63 138.514   9
  -2  -7  -8 2045.58 71.8929   6
   2  -7   9 4882.93 209.689   6
  -2   7  -9 5120.10 167.189   1
   2   7   9 5372.21 189.763   1
   2   7   9 4718.52 230.376   2
  -2   7  -9 5389.58 265.045   7
   2  -7   9 4987.71 180.705  10
  -2  -7  -9 4629.74 150.876   6
   2  -7  10 1188.85 95.8663   6
  -2   7 -10 1083.55 60.0006   1
   2   7  10 1162.94 113.083   2
  -2   7 -10 1144.10 123.372   7
  -2  -7 -10 1108.76 106.207  10
   2  -7  10 1229.26 80.6584  10
  -2  -7 -10 1140.08 58.5136   6
  -2  -7 -11 162.846 53.1274  10
  -2   7 -11 206.561 66.3377   7
   2  -7  11 109.607 34.4391  10
   2   7  11 191.521 63.7455   2
   2  -7  11 138.046 48.7588   2
  -2   7 -11 131.009 22.0831   1
  -2  -7 -12 285.080 62.1705  10
  -2   7 -12 232.325 70.1370   7
   2  -7  12 262.389 65.9343   2
   2   7  12 229.006 70.0638   2
  -2   7 -13 106.580 65.2825   7
  -2  -7 -13 78.1649 46.8574  10
   2  -7  13 99.1952 53.9896   2
   2   7  13 141.931 63.1861   2
  -2   7 -14 489.488 99.3722   7
  -2  -7 -14 490.014 84.1262  10
   2  -7  14 382.953 77.1606   2
   2   7  14 480.302 93.2279   2
  -2   7 -15 246.896 83.3601   7
  -2  -7 -15 267.284 70.5505  10
   2  -7  15 295.734 78.0982   2
   2   7  15 116.637 64.0404   2
  -2   7 -16 271.553 92.3502   7
   2   7  16 232.096 83.0733   2
   2  -7  16 122.797 66.9295   2
   2   8 -18 78.5052 64.0536   5
   2  -8 -17 13.1406 61.0094   3
   2   8 -17 38.0873 61.0882   3
   2   8 -17 49.3686 56.2326   5
   2   8 -17 57.6764 50.4965   7
   2   8 -16 23.5981 49.4465   3
   2  -8 -16-12.2272 47.6195   3
   2   8 -16 57.5513 47.1277   5
   2   8 -16 44.9070 50.1533   7
   2  -8 -15 71.2147 49.2915   5
   2   8 -15 64.2081 56.5690   5
  -2   8  15 30.0889 57.0318   2
   2   8 -15-10.8094 45.3059   3
   2  -8 -15 89.7674 53.9934   3
   2  -8 -15 20.7935 42.5760   8
   2   8 -15 54.3089 53.1590   7
   2  -8 -14 701.761 103.655   5
   2   8 -14 882.762 101.129   5
  -2   8  14 1017.70 125.370   2
   2  -8 -14 1255.83 112.152   3
   2   8 -14 1069.83 105.555   3
   2  -8 -14 977.477 121.756   9
   2   8 -14 1077.83 108.021   7
   2  -8 -14 872.949 97.9851   8
   2   8 -13 155.340 50.3805   5
   2  -8 -13 127.863 54.8361   5
  -2   8  13 52.9246 54.2219   2
   2  -8 -13 134.353 57.6144   9
   2  -8 -13 151.668 47.9662   8
   2   8 -13 40.1080 33.6041   7
   2   8 -12 1487.32 113.140   5
   2  -8 -12 1391.35 131.255   5
  -2   8  12 1419.58 135.521   2
   2   8 -12 1425.77 116.063   7
   2  -8 -12 1522.95 115.790   8
   2  -8 -12 1737.41 143.858   9
   2   8 -11 30.3116 35.1824   5
   2  -8 -11-22.8623 42.1107   5
  -2   8  11 11.4997 47.0832   2
   2  -8 -11 69.6624 34.7952   8
   2  -8 -11 60.4466 39.2357  10
   2  -8 -11 35.7633 43.9152   9
   2   8 -11 9.13452 32.6475   7
   2  -8 -11 17.9025 34.8622   6
   2   8 -10-6.83716 31.1462   5
   2  -8 -10-43.0311 41.8929   5
  -2   8  10 42.6686 45.7038   2
   2  -8 -10 8.32827 28.8167   8
   2  -8 -10 11.1000 39.6665   9
   2  -8 -10 37.6899 34.7082  10
   2  -8 -10 17.0678 30.4965   6
   2   8 -10 17.3532 32.8874   7
   2   8  -9 1134.54 94.5881   4
   2  -8  -9 1112.55 105.394   5
   2  -8  -9 1157.17 94.8821   4
   2  -8  -9 1131.23 95.2013   1
  -2   8   9 938.602 98.8767   2
   2  -8  -9 937.079 90.9317  10
   2  -8  -9 1184.24 96.1550   8
  -2  -8   9 1100.97 98.0960   7
   2  -8  -9 1181.64 108.237   9
   2   8  -9 1127.63 94.5828   7
   2  -8  -9 1189.75 96.4421   6
   2  -8  -8 187.173 44.8460   4
   2   8  -8 112.242 38.8485   4
   2  -8  -8 132.100 44.7922   5
  -2   8   8 109.609 40.1844   2
   2  -8  -8 159.255 43.0429   1
   2  -8  -8 211.173 45.8799   2
  -2  -8   8 222.209 48.5763   7
   2  -8  -8 184.581 43.8017  10
   2  -8  -8 163.639 41.9682   8
   2   8  -8 223.794 45.9131   7
   2  -8  -8 165.738 41.1421   6
   2   8  -7 267.181 48.9400   4
   2  -8  -7 407.609 54.0984   4
   2  -8  -7 442.540 63.3096   5
   2  -8  -7 384.235 57.0712   2
  -2   8   7 458.182 64.2191   2
   2  -8  -7 392.181 57.8226   1
   2  -8  -7 597.604 65.9499   8
  -2  -8   7 376.334 54.8566   7
   2  -8  -7 461.711 59.4253  10
   2   8  -7 469.289 59.8157   7
   2  -8  -7 393.665 56.0259   6
   2  -8  -6 1687.73 101.269   4
   2   8  -6 1905.29 106.849   4
   2  -8  -6 1659.86 114.749   5
   2  -8  -6 1631.46 105.677   2
  -2   8   6 1861.21 121.014   2
   2  -8  -6 1833.23 113.844   1
   2   8  -6 1678.71 62.5657   8
   2  -8  -6 1777.92 113.593   8
  -2  -8   6 1699.06 106.960   7
   2  -8  -6 1820.10 111.074  10
   2  -8  -6 1788.56 109.540   6
   2   8  -6 1657.93 109.227   7
   2  -8  -5 677.626 69.5966   5
   2  -8  -5 697.685 60.6413   4
   2   8  -5 646.292 59.7870   4
  -2  -8   5 808.677 53.4241   5
   2  -8  -5 624.074 65.1112   2
   2  -8  -5 697.789 67.7082   1
   2  -8  -5 626.031 65.1918   8
   2   8  -5 611.458 38.8423   8
   2  -8  -5 632.922 62.5256  10
  -2  -8   5 788.588 69.9202   7
   2  -8  -5 758.972 68.4974   6
   2   8  -5 692.890 68.0429   7
  -2   8   5 786.853 37.7555   7
   2  -8  -4 652.641 65.2551   5
   2   8  -4 583.536 54.2952   4
   2  -8  -4 655.629 55.1344   4
  -2  -8   4 560.035 45.3293   5
   2  -8  -4 619.965 61.9395   2
   2  -8  -4 568.722 60.1798   1
   2   8  -4 592.732 41.4613   8
   2  -8  -4 468.116 50.4914  10
  -2  -8   4 517.697 57.2910   7
  -2   8   4 543.784 35.3262   7
   2  -8  -4 575.314 58.9137   6
   2   8  -4 499.417 57.8667   7
   2  -8  -3 188.337 39.0910   5
  -2  -8   3 294.858 36.2114   4
  -2   8   3 265.788 34.8289   4
   2   8  -3 260.935 36.4814   4
   2  -8  -3 285.072 35.6517   4
   2  -8  -3 202.077 38.2569   2
   2  -8  -3 269.668 45.1390   1
  -2   8   3 216.556 46.1191   1
   2   8  -3 218.551 29.4521   8
   2  -8  -3 251.345 36.4358  10
  -2   8   3 217.706 25.6059   7
  -2   8   3 251.996 45.4734   6
   2  -8  -3 186.596 36.9451   6
   2   8  -3 324.858 45.5558   7
   2   8  -2 3948.28 151.852   4
   2  -8  -2 4023.84 151.908   4
  -2  -8   2 4152.82 151.718   4
  -2   8   2 3815.27 148.356   4
  -2   8   2 3823.45 157.051   5
  -2   8   2 3686.71 176.599   1
   2  -8  -2 4064.66 166.856   2
  -2   8   2 4052.18 144.391   7
   2   8  -2 3816.64 147.294   8
   2  -8  -2 4098.01 171.269   6
   2   8  -2 3710.51 170.812   7
  -2   8   2 4277.43 180.366   6
   2  -8  -1 13182.7 372.560   4
  -2   8   1 12568.5 371.395   4
  -2  -8   1 12703.7 373.201   4
   2   8  -1 12324.8 370.896   4
  -2   8   1 12555.9 378.083   5
   2  -8  -1 12425.9 386.663   1
  -2   8   1 12862.6 407.360   1
   2   8  -1 12482.3 375.935   8
  -2   8   1 12753.9 373.960   7
  -2   8   1 12543.3 403.305   6
   2  -8  -1 12987.2 395.943   6
  -2  -8   1 12589.8 395.870   7
   2   8  -1 12416.2 403.655   7
  -2   8   0 36.9335 19.0798   4
  -2   8   0 25.1015 22.1372   5
  -2  -8   0 40.8643 19.3472   4
  -2   8   0 29.8360 24.4529   1
   2  -8   0 86.4644 24.3230   4
   2   8   0 44.4861 20.9735   4
   2   8   0 32.7785 23.3164   8
  -2   8   0 59.1811 22.9187   7
  -2   8   0 55.8386 29.8679   6
  -2  -8   0 50.5160 30.5204   7
   2  -8   0 28.0515 24.5774   6
  -2  -8  -1 1430.81 80.1531   4
  -2   8  -1 1356.66 79.6393   4
  -2   8  -1 1147.94 82.2300   1
   2   8   1 1244.85 82.9620   8
  -2   8  -1 1476.15 92.5430   7
  -2  -8  -1 1206.90 88.0049   7
  -2   8  -1 1356.33 93.8324   6
   2  -8   1 1542.48 92.7854   6
  -2   8  -2 8746.27 289.209   4
  -2  -8  -2 8862.99 288.628   4
  -2   8  -2 8977.85 298.384   1
  -2   8  -2 9232.86 317.999   7
   2   8   2 8693.34 300.446   8
   2  -8   2 9612.70 307.655   6
  -2  -8  -2 9404.75 311.610   7
   2  -8   3 143.552 34.9320   6
  -2   8  -3 176.228 32.2749   4
  -2  -8  -3 104.063 27.8223   4
  -2  -8  -3 152.580 34.9164   2
   2  -8   3 161.101 30.3676   3
   2   8   3 93.6507 25.9810   3
  -2   8  -3 129.743 30.0680   1
   2   8   3 155.234 35.5187   8
  -2   8  -3 89.3278 34.0532   7
  -2  -8  -3 101.375 35.0322   7
   2   8   3 123.139 17.3959   6
   2  -8   4 226.569 41.0959   6
  -2   8  -4 260.557 38.1877   1
   2   8   4 265.737 37.8900   3
  -2  -8  -4 259.433 46.2064   2
   2  -8   4 323.596 40.1899   3
  -2   8  -4 339.422 56.2239   7
  -2  -8  -4 301.662 48.6742   9
   2   8   4 319.828 48.2614   8
  -2  -8  -4 205.211 43.9528   7
  -2   8  -4 212.561 44.4985   6
  -2  -8  -5 2682.71 141.307   2
  -2   8  -5 2806.23 125.926   1
   2  -8   5 2900.63 130.046   3
   2   8   5 2910.73 131.379   3
   2   8   5 2853.42 148.034   8
  -2  -8  -5 2938.31 157.896   9
  -2   8  -5 2952.39 151.227   6
  -2  -8  -5 3037.75 152.609   7
  -2   8  -6 5975.34 216.781   1
  -2  -8  -6 6770.94 253.878   2
   2  -8   6 7082.81 235.480   3
   2   8   6 6498.45 231.458   3
  -2  -8  -6 6127.24 261.262   9
  -2  -8  -6 6009.26 247.908   7
  -2   8  -6 6370.25 253.948   6
   2   8   7 3935.24 160.965   1
  -2   8  -7 3859.02 152.736   1
  -2  -8  -7 3981.01 187.544   2
   2   8   7 4650.42 181.237   3
   2  -8   7 4134.44 172.806   3
  -2   8  -7 4187.81 219.867   7
   2  -8   7 4027.97 142.902  10
  -2  -8  -7 4150.47 206.017   9
  -2  -8  -7 4084.64 192.658   7
   2  -8   8 902.211 80.3262   6
  -2   8  -8 903.438 60.3726   1
   2   8   8 841.800 65.4724   1
  -2  -8  -8 984.782 89.0456   2
   2   8   8 852.966 75.6590   3
   2  -8   8 894.556 77.0928   3
   2   8   8 871.010 92.0716   2
   2  -8   8 793.688 55.9548  10
  -2   8  -8 947.117 104.401   7
  -2  -8  -8 908.798 95.6109   9
  -2  -8  -8 921.838 90.5353   7
   2  -8   9 1602.76 108.583   6
   2  -8   9 1352.25 79.9635  10
  -2   8  -9 1438.67 131.423   7
  -2  -8  -9 1596.43 128.138   9
  -2   8  -9 1273.86 73.3463   1
   2   8   9 1436.68 89.2400   1
   2   8   9 1434.01 121.125   2
   2  -8  10 2125.40 130.704   6
  -2   8 -10 2117.82 94.7466   1
   2   8  10 1935.50 147.545   2
  -2   8 -10 2181.95 168.584   7
   2  -8  10 2106.68 106.714  10
  -2  -8 -10 1997.71 145.568  10
  -2   8 -11 3.25211 17.6728   1
   2   8  11 59.2822 51.8917   2
  -2   8 -11 27.7302 52.5529   7
  -2  -8 -11-75.5249 48.1949  10
   2  -8  11 26.6714 28.1935  10
   2  -8  12 356.723 68.1918   2
   2   8  12 328.802 76.3812   2
  -2   8 -12 409.165 89.0511   7
  -2  -8 -12 468.690 78.4411  10
   2  -8  13-22.1461 52.3471   2
   2   8  13-13.4934 56.5428   2
  -2   8 -13-30.6496 54.7647   7
  -2  -8 -13 11.6983 43.0923  10
   2  -8  14 899.431 109.786   2
   2   8  14 670.782 109.772   2
  -2  -8 -14 744.698 100.493  10
  -2   8 -14 704.643 115.068   7
   2  -8  15 116.269 65.3324   2
   2   8  15 30.2378 63.3989   2
  -2  -8 -15 165.682 64.4538  10
  -2   8 -15 83.2767 61.3973   7
   2  -8  16 54.9618 61.4361   2
   2   8  16 223.405 78.1304   2
  -2  -8 -16 91.8823 63.2067  10
   2   9 -17 126.389 62.0771   3
   2   9 -17 342.004 81.1049   5
   2   9 -17 244.853 73.5654   7
  -2   9  16 261.958 81.5107   2
   2   9 -16 105.921 59.5760   3
   2  -9 -16 146.654 60.8865   3
   2   9 -16 121.361 59.2387   5
   2  -9 -16 92.8841 60.3818   5
   2   9 -16 166.555 62.0684   7
   2   9 -15 133.137 53.4279   5
   2  -9 -15 14.5907 50.5670   5
   2  -9 -15 113.173 54.5240   3
  -2   9  15 139.321 69.2084   2
   2   9 -15 217.661 60.7871   3
   2  -9 -15 77.0028 53.3649   9
   2  -9 -15 131.430 49.9761   8
   2   9 -15 184.457 59.2362   7
   2   9 -14-9.48796 46.4275   5
   2  -9 -14 13.8145 49.3670   5
  -2   9  14 29.1666 50.4595   2
   2  -9 -14-41.3793 49.7695   3
   2   9 -14 59.5798 49.3936   3
   2  -9 -14 14.7236 52.6156   9
   2  -9 -14 21.0649 43.1203   8
   2   9 -14 33.3474 44.4117   7
   2  -9 -14 9.85972 42.2446   6
   2   9 -13 8.71680 38.1509   5
   2  -9 -13 39.2497 56.0557   5
  -2   9  13-41.3063 53.6181   2
   2  -9 -13 13.9092 41.2136   9
   2  -9 -13 30.2921 38.2725   8
   2   9 -13-10.6724 40.4521   7
   2  -9 -13-47.6809 40.8583   6
   2  -9 -12 309.640 72.1916   5
   2   9 -12 269.812 59.0519   5
  -2   9  12 347.742 75.9091   2
   2  -9 -12 408.012 80.1830   9
   2  -9 -12 424.048 77.0277  10
   2  -9 -12 319.321 64.6494   8
   2  -9 -12 365.492 66.3377   6
   2   9 -12 327.149 67.6310   7
   2  -9 -11 187.353 61.9475   5
  -2   9  11 108.364 58.9785   2
   2  -9 -11 62.8137 37.5081  10
   2  -9 -11 186.331 50.7001   8
   2  -9 -11 24.8091 44.4100   9
   2   9 -11 107.195 43.6135   7
   2  -9 -11 174.510 48.1286   6
   2  -9 -10 2471.19 164.887   5
  -2   9  10 2585.03 170.521   2
   2  -9 -10 2409.70 148.003   8
   2  -9 -10 2294.02 152.561  10
   2  -9 -10 2203.62 163.363   9
   2   9 -10 2451.85 152.586   7
   2  -9 -10 2388.18 143.809   6
   2   9  -9 161.527 47.2507   4
   2  -9  -9 173.801 48.3486   4
   2  -9  -9 93.6977 40.7049   5
  -2   9   9 220.651 59.4800   2
   2  -9  -9 191.194 50.2722  10
   2  -9  -9 130.273 38.1848   8
   2  -9  -9 162.167 47.4568   9
   2   9  -9 122.346 42.2009   7
   2  -9  -9 146.796 42.7046   6
   2   9  -8 4000.96 184.202   4
   2  -9  -8 4021.43 183.244   4
   2  -9  -8 4015.07 207.298   5
  -2   9   8 4071.43 208.956   2
   2  -9  -8 4039.31 190.533   1
   2  -9  -8 3906.96 193.261   8
   2  -9  -8 4209.81 198.770  10
  -2  -9   8 3564.87 188.609   7
   2  -9  -8 3906.90 183.780   6
   2   9  -8 4321.98 200.485   7
   2  -9  -7 4349.23 181.100   4
   2  -9  -7 4404.46 206.516   5
   2   9  -7 4004.95 176.706   4
   2  -9  -7 4014.52 187.743   2
  -2   9   7 4314.25 205.837   2
   2  -9  -7 3823.73 183.060   1
   2  -9  -7 4303.12 198.144   8
   2  -9  -7 3635.69 112.484   7
   2  -9  -7 4233.56 192.092  10
  -2  -9   7 4124.65 189.293   7
   2   9  -7 4149.24 192.509   7
   2  -9  -7 4008.34 181.124   6
   2   9  -6 308.665 47.5906   4
   2  -9  -6 340.757 57.0074   5
   2  -9  -6 283.829 44.1391   4
   2  -9  -6 304.154 50.6045   1
   2  -9  -6 225.384 47.5637   2
   2  -9  -6 242.897 22.8969   7
   2  -9  -6 290.158 50.4814   8
   2  -9  -6 344.620 53.7359  10
   2  -9  -6 281.008 46.4587   6
  -2  -9   6 202.821 45.1232   7
   2   9  -6 359.061 54.1585   7
   2   9  -5 212.999 38.2554   4
   2  -9  -5 127.635 31.8375   4
   2  -9  -5 191.534 42.8278   5
  -2  -9   5 100.849 23.8740   5
   2  -9  -5 154.027 40.3214   2
   2  -9  -5 182.423 41.5627   1
   2   9  -5 154.206 23.2469   8
   2  -9  -5 120.171 36.9560   8
   2  -9  -5 171.477 23.1620   7
   2  -9  -5 245.125 42.9147  10
  -2  -9   5 185.442 41.1763   7
  -2   9   5 175.644 22.7357   7
   2  -9  -5 157.931 37.6369   6
   2   9  -5 117.208 39.9973   7
   2  -9  -4 369.244 51.9908   5
  -2  -9   4 304.953 33.8095   5
   2   9  -4 289.938 41.0015   4
   2  -9  -4 273.340 38.9139   4
   2  -9  -4 212.486 42.7545   1
  -2   9   4 195.555 45.3922   1
   2  -9  -4 196.217 38.8837   2
   2  -9  -4 197.546 38.6781  10
   2  -9  -4 247.369 30.5663   7
   2   9  -4 263.734 31.0529   8
  -2   9   4 284.237 48.7906   6
   2   9  -4 254.900 46.0625   7
   2  -9  -4 292.820 44.7372   6
  -2   9   4 282.678 29.2289   7
   2  -9  -3 741.352 66.3956   5
  -2  -9   3 644.157 50.2141   4
  -2   9   3 590.215 48.8548   4
   2   9  -3 618.864 53.7454   4
   2  -9  -3 587.616 50.7229   4
   2  -9  -3 712.090 65.7425   1
  -2   9   3 653.460 72.2501   1
   2  -9  -3 799.512 71.5082   2
   2  -9  -3 725.025 52.4415   7
   2   9  -3 619.877 47.8749   8
  -2   9   3 638.894 45.4630   7
   2  -9  -3 697.337 63.2090   6
   2   9  -3 542.225 62.5858   7
  -2   9   3 625.585 66.2485   6
   2   9  -2 183.449 31.3895   4
   2  -9  -2 139.041 30.6024   4
  -2  -9   2 136.324 28.4028   4
  -2   9   2 156.353 27.5335   4
  -2   9   2 167.999 33.7450   5
   2  -9  -2 174.680 39.1453   2
  -2   9   2 133.446 39.4003   1
   2   9  -2 158.620 28.6771   8
  -2   9   2 210.193 43.7150   6
  -2  -9   2 219.099 41.8592   7
  -2   9   2 204.913 30.0551   7
   2   9  -2 151.462 38.6314   7
   2  -9  -2 191.759 37.6618   6
  -2   9   1 5009.10 181.785   5
   2   9  -1 5125.11 175.672   4
   2  -9  -1 4913.69 171.613   4
  -2   9   1 4832.71 173.301   4
  -2  -9   1 5195.99 175.946   4
  -2   9   1 4535.72 202.737   1
  -2   9   1 4714.01 178.526   7
   2   9  -1 4667.34 179.855   8
   2  -9  -1 4865.95 194.897   6
  -2  -9   1 5138.91 201.537   7
  -2   9   1 5021.61 205.871   6
  -2   9   0 857.083 60.7279   4
   2   9   0 904.852 59.7733   4
  -2  -9   0 1030.08 65.6723   4
  -2   9   0 985.238 66.0756   5
  -2   9   0 930.815 77.1838   1
   2   9   0 855.362 67.7259   8
  -2   9   0 898.793 67.6785   7
  -2  -9   0 961.842 77.4842   7
   2  -9   0 865.227 71.5192   6
  -2   9   0 955.091 79.9224   6
  -2  -9  -1 3434.38 141.179   4
  -2   9  -1 3681.94 144.975   4
  -2   9  -1 3530.97 140.101   5
  -2   9  -1 3562.26 161.479   1
   2   9   1 3434.41 152.073   8
  -2   9  -1 3063.07 150.439   7
   2  -9   1 3465.58 156.461   6
  -2  -9  -1 3639.16 164.306   7
  -2   9  -1 3597.83 166.945   6
   2   9   2 7953.54 214.465   6
  -2  -9  -2 7554.39 254.241   4
  -2   9  -2 7608.51 256.955   4
  -2   9  -2 7411.84 269.280   1
   2   9   2 7328.08 268.908   8
  -2   9  -2 7425.27 279.110   7
  -2   9  -2 7191.33 276.259   6
   2  -9   2 7876.06 273.596   6
   2   9   2 7834.01 292.724   7
  -2  -9  -2 7672.10 276.697   7
   2   9   3 342.374 19.6132   6
   2  -9   3 318.761 45.7714   6
  -2   9  -3 318.527 44.3658   1
  -2  -9  -3 342.507 53.9196   2
   2   9   3 354.887 41.6200   3
  -2  -9  -3 267.884 39.8310   4
  -2   9  -3 337.713 44.0415   4
   2  -9   3 331.258 40.7827   3
  -2   9  -3 306.347 51.9203   7
   2   9   3 403.097 53.4820   8
  -2  -9  -3 365.810 53.8595   7
   2   9   3 443.663 28.8634   6
  -2  -9  -4 1492.52 90.4818   4
  -2   9  -4 1258.70 82.9211   1
   2  -9   4 1306.80 78.2640   3
   2   9   4 1305.29 79.1466   3
  -2  -9  -4 1487.47 100.497   2
   2   9   4 1222.68 91.9859   8
  -2   9  -4 1266.21 103.280   7
  -2  -9  -4 1201.23 95.7950   9
   2  -9   4 1322.39 92.5470   6
  -2  -9  -4 1288.62 97.2363   7
   2   9   5 499.569 50.8594   3
  -2   9  -5 535.462 51.7317   1
   2  -9   5 535.431 53.2994   3
  -2  -9  -5 402.611 59.8951   2
  -2  -9  -5 489.613 63.5954   9
   2   9   5 526.293 62.9246   8
  -2  -9  -5 603.497 67.9259   7
   2  -9   5 650.601 63.8165   6
  -2   9  -5 482.943 64.3346   6
  -2  -9  -6 479.305 64.3640   2
  -2   9  -6 619.924 54.4799   1
   2   9   6 497.919 53.0754   3
   2  -9   6 666.987 59.1305   3
  -2  -9  -6 515.106 71.8276   9
  -2  -9  -6 517.176 68.3362   7
  -2  -9  -7 3017.79 161.684   2
   2   9   7 2781.98 133.431   1
  -2   9  -7 2890.68 129.394   1
   2   9   7 3144.62 143.631   3
   2  -9   7 3103.87 141.274   3
  -2  -9  -7 2866.57 171.684   9
  -2  -9  -7 2784.78 157.113   7
  -2   9  -8 902.964 64.4932   1
   2   9   8 894.455 76.6815   3
   2   9   8 920.277 72.6849   1
   2  -9   8 871.440 58.4040  10
  -2   9  -8 762.300 96.1235   7
  -2  -9  -8 792.253 93.2591   9
  -2  -9  -8 857.780 86.2186   7
   2  -9   9 1528.21 109.545   6
   2  -9   9 1558.75 85.2694  10
  -2   9  -9 1569.92 138.330   7
  -2  -9  -9 1539.47 135.588   9
  -2   9  -9 1670.60 88.3980   1
   2   9   9 1577.20 98.5580   1
   2   9   9 1555.77 130.288   2
   2  -9  10 621.443 74.0970   6
  -2   9 -10 561.080 49.6984   1
   2   9  10 463.255 80.5676   2
   2   9  10 503.779 60.0168   1
  -2  -9 -10 459.591 83.3456   9
   2  -9  10 519.270 53.5253  10
  -2   9 -10 678.810 96.7766   7
  -2   9 -11 999.462 66.0054   1
   2   9  11 1138.48 122.287   2
  -2  -9 -11 1076.75 113.608  10
  -2   9 -11 1060.26 125.089   7
   2   9  12 673.149 101.273   2
  -2  -9 -12 629.398 93.2023  10
  -2   9 -12 609.416 100.596   7
   2   9  13 407.144 93.0135   2
   2  -9  13 571.054 89.7867   2
  -2  -9 -13 525.024 90.8155  10
  -2   9 -13 529.203 99.1177   7
   2  -9  14 480.074 82.8547   2
   2   9  14 698.914 108.023   2
  -2   9 -14 631.849 111.119   7
  -2  -9 -14 550.130 91.0844  10
   2  -9  15 38.8955 61.3032   2
   2   9  15 78.5082 57.8503   2
  -2   9 -15 84.1090 67.2200   7
  -2  -9 -15 13.2575 52.9823  10
   2  -9  16 41.4925 66.5619   2
  -2  -9 -16 95.7107 65.8027  10
   2  10 -18 918.379 116.449   7
   2  10 -17 225.659 71.9838   3
   2  10 -17 282.827 75.5691   7
   2 -10 -16-12.2486 55.7972   3
   2  10 -16-11.7740 54.6566   3
   2  10 -16 21.0251 52.2911   5
   2  10 -16 12.5515 47.5742   7
   2  10 -15 419.325 73.7872   5
   2 -10 -15 270.700 82.0649   5
   2  10 -15 294.668 72.6923   3
   2 -10 -15 363.961 78.4051   3
  -2  10  15 289.131 88.7750   2
   2 -10 -15 207.128 72.9631   9
   2 -10 -15 230.818 65.6343   8
   2  10 -15 377.345 77.2564   7
   2  10 -14 287.756 61.6683   5
   2 -10 -14 298.891 76.6828   5
  -2  10  14 333.759 83.9052   2
   2 -10 -14 363.881 69.3147   3
   2  10 -14 239.073 62.7725   3
   2 -10 -14 289.611 76.2120   9
   2 -10 -14 412.018 75.5049   8
   2  10 -14 329.112 70.8641   7
   2 -10 -13 120.743 62.3237   5
   2 -10 -13 94.9967 48.8107   3
  -2  10  13 129.257 62.9017   2
   2  10 -13 90.2630 43.4902   3
   2 -10 -13 107.199 47.9436   8
   2 -10 -13 72.0021 51.5149   9
   2 -10 -13 63.5050 41.3948   6
   2  10 -13 135.617 55.3513   7
   2 -10 -12 457.001 83.7785   5
  -2  10  12 406.305 85.8811   2
   2 -10 -12 728.724 94.6499  10
   2 -10 -12 638.513 87.4718   8
   2 -10 -12 619.095 96.2600   9
   2  10 -12 648.744 87.5596   7
   2 -10 -12 592.279 73.9584   6
   2 -10 -11 2459.18 171.738   5
  -2  10  11 2468.93 179.364   2
   2 -10 -11 2504.05 159.544   8
   2 -10 -11 2588.52 167.750  10
   2 -10 -11 2728.33 188.383   9
   2  10 -11 2585.92 164.540   7
   2 -10 -11 2438.06 145.245   6
   2 -10 -10 204.475 59.2471   5
  -2  10  10 95.3134 54.3511   2
   2 -10 -10 132.672 48.3323  10
   2 -10 -10 86.1416 37.3849   8
   2 -10 -10 73.2089 47.6031   9
   2  10 -10 137.194 50.3759   7
   2 -10 -10 141.626 44.5515   6
   2 -10  -9 2341.68 139.283   4
   2 -10  -9 2339.38 159.687   5
   2  10  -9 2287.08 138.438   4
  -2  10   9 2564.90 168.120   2
   2 -10  -9 2339.91 149.538   8
   2 -10  -9 2079.79 143.433  10
   2 -10  -9 2766.21 174.160   9
   2 -10  -9 2390.15 136.210   6
   2  10  -9 2355.03 151.053   7
   2  10  -8 42.0439 31.3059   4
   2 -10  -8 29.8772 33.2950   5
   2 -10  -8 27.6345 28.9547   4
  -2  10   8 31.0507 39.2344   2
   2 -10  -8 18.3825 9.86878   7
   2 -10  -8 61.6749 38.5655  10
   2 -10  -8 17.9087 29.9370   8
   2 -10  -8 7.09237 25.3508   6
   2  10  -8 26.8063 35.7042   7
   2 -10  -7 3544.30 188.072   5
   2  10  -7 3342.00 160.522   4
   2 -10  -7 3291.68 158.036   4
   2 -10  -7 3558.43 178.200   2
   2 -10  -7 3563.80 174.463   1
   2 -10  -7 3191.66 175.748   8
   2 -10  -7 3451.07 110.947   7
   2 -10  -7 3420.33 175.761  10
  -2 -10   7 3561.56 178.695   7
   2 -10  -7 3385.26 163.294   6
   2  10  -7 3697.74 184.265   7
   2 -10  -6 251.853 51.0670   5
   2  10  -6 195.159 36.8414   6
   2 -10  -6 193.574 39.6556   4
   2  10  -6 182.486 38.5507   4
   2 -10  -6 167.238 41.8380   1
   2 -10  -6 271.904 51.5857   2
   2 -10  -6 184.371 24.7104   7
   2 -10  -6 164.974 41.5424  10
   2 -10  -6 193.882 48.4315   8
   2  10  -6 181.130 45.5650   7
   2 -10  -6 162.821 41.3888   6
  -2 -10   6 119.669 36.8748   7
   2  10  -5 1296.51 83.7460   4
   2 -10  -5 1091.80 91.9978   5
   2 -10  -5 1192.59 79.4133   4
   2  10  -5 1150.36 78.3856   6
  -2 -10   5 1074.24 60.8812   5
   2 -10  -5 1338.74 94.9371   1
   2 -10  -5 1170.00 93.8070   2
   2 -10  -5 1207.58 97.3238   8
   2  10  -5 1184.31 62.2021   8
   2 -10  -5 1079.66 61.2204   7
  -2 -10   5 1167.08 92.2662   7
   2 -10  -5 1104.40 86.2742  10
   2 -10  -5 1365.72 92.4083   6
   2  10  -5 1160.55 95.4151   7
  -2  10   5 1243.68 62.5970   7
   2 -10  -4 3179.26 157.905   5
  -2 -10   4 3002.03 118.890   5
   2 -10  -4 3260.00 136.985   4
   2  10  -4 3444.48 142.261   4
   2 -10  -4 3112.92 153.099   1
  -2  10   4 3137.33 174.015   1
   2 -10  -4 3268.62 159.946   2
   2 -10  -4 3054.84 160.401   8
   2  10  -4 3401.85 127.035   8
   2 -10  -4 3186.18 125.948   7
   2 -10  -4 3125.03 150.060  10
   2 -10  -4 3051.45 149.113   6
  -2  10   4 3236.92 161.084   6
  -2  10   4 3185.17 120.861   7
   2  10  -4 2919.93 158.088   7
   2  10  -3 1146.49 71.7540   4
   2 -10  -3 1081.53 68.5989   4
  -2  10   3 1235.64 68.9054   4
  -2 -10   3 1106.52 67.0456   4
   2 -10  -3 1077.73 82.8351   5
  -2  10   3 1099.17 96.3254   1
   2 -10  -3 1127.45 87.3820   2
   2 -10  -3 970.094 66.8764   7
   2  10  -3 997.334 64.9631   8
   2 -10  -3 1097.19 80.7537   6
  -2  10   3 1158.26 66.3822   7
   2  10  -3 1042.12 87.9157   7
  -2  10   3 1054.33 86.6995   6
   2  10  -2 479.226 44.8903   4
  -2 -10   2 477.447 43.7063   4
  -2  10   2 474.486 42.5420   4
   2 -10  -2 499.550 45.9377   4
  -2  10   2 362.775 55.6502   1
   2 -10  -2 522.939 61.5347   2
   2 -10  -2 435.322 48.5724   7
   2  10  -2 384.369 41.8844   8
  -2  10   2 500.486 61.6042   6
  -2  10   2 333.209 38.7703   7
   2  10  -2 530.872 63.9514   7
  -2 -10   2 435.128 56.1947   7
   2 -10  -2 452.086 53.9857   6
  -2 -10   1 1186.09 70.0638   4
  -2  10   1 1174.39 68.4827   4
   2  10  -1 1048.50 64.8546   4
  -2  10   1 1194.24 74.4471   5
   2 -10  -1 1134.46 65.7259   4
  -2  10   1 1063.83 88.0185   1
   2  10  -1 1081.42 75.2361   8
  -2  10   1 1100.56 74.3164   7
  -2 -10   1 1272.18 90.3511   7
  -2  10   1 1166.86 91.8641   6
   2 -10  -1 1023.34 79.2297   6
   2  10   0 3303.75 120.549   6
  -2 -10   0 3400.36 134.819   4
  -2  10   0 3337.21 133.349   4
  -2  10   0 3539.41 139.667   5
  -2  10   0 3070.60 159.360   1
  -2  10   0 3465.49 152.210   7
   2  10   0 3174.94 145.904   8
   2 -10   0 3507.09 155.999   6
  -2 -10   0 3522.56 163.939   7
  -2  10   0 3132.23 159.868   6
  -2  10  -1 3479.69 135.299   5
  -2  10  -1 2938.76 130.442   4
   2  10   1 3395.60 112.307   6
  -2 -10  -1 2826.83 127.993   4
  -2  10  -1 3202.17 155.854   1
   2  10   1 3391.19 151.259   8
  -2  10  -1 3266.58 153.838   7
  -2 -10  -1 3056.00 153.950   7
   2 -10   1 3240.20 151.218   6
  -2  10  -1 3045.88 157.592   6
  -2  10  -2 795.125 62.6595   4
   2  10   2 867.675 41.7871   6
  -2 -10  -2 945.559 66.9870   4
  -2  10  -2 962.092 77.2288   1
   2  10   2 772.575 71.0223   8
  -2  10  -2 803.896 75.3611   7
  -2  10  -2 816.356 80.4572   6
  -2 -10  -2 970.065 81.7126   7
   2  10   2 852.153 81.1850   7
   2 -10   2 765.451 68.7039   6
  -2  10  -3 11262.1 351.681   4
  -2 -10  -3 11199.4 349.957   4
   2  10   3 11287.8 337.205   3
   2 -10   3 11745.8 336.509   3
  -2 -10  -3 10985.3 376.718   2
  -2  10  -3 11157.4 365.420   1
  -2  10  -3 11255.8 387.637   7
   2  10   3 11077.7 369.271   8
   2  10   3 10983.5 293.303   6
   2 -10   3 11476.1 369.832   6
  -2 -10  -3 11463.7 376.962   7
  -2  10  -4 7147.86 254.640   4
  -2 -10  -4 7299.12 254.952   4
  -2  10  -4 7089.63 258.006   1
   2  10   4 7260.61 239.914   3
  -2 -10  -4 6877.01 270.892   2
   2 -10   4 7572.93 240.013   3
   2  10   4 7097.02 271.151   8
  -2  10  -4 6923.32 286.841   7
   2 -10   4 7249.49 266.203   6
  -2 -10  -4 6924.49 270.972   7
   2 -10   5 1199.60 92.5679   6
  -2  10  -5 1521.78 94.4027   1
   2 -10   5 1388.18 82.6920   3
   2  10   5 1423.30 84.2144   3
  -2 -10  -5 1461.78 106.748   2
  -2  10  -5 1438.85 115.336   7
  -2 -10  -5 1597.26 114.970   9
  -2 -10  -5 1340.30 101.288   7
   2 -10   6 730.137 73.4521   6
  -2  10  -6 529.059 56.2024   1
   2  10   6 548.115 55.5189   3
   2 -10   6 589.602 57.1843   3
  -2 -10  -6 592.529 72.0994   2
  -2 -10  -6 584.428 77.1084   9
  -2 -10  -6 525.582 70.1550   7
   2  10   7 1682.62 101.312   1
  -2  10  -7 1744.68 98.7213   1
   2  10   7 1706.48 100.617   3
   2 -10   7 1730.45 100.199   3
  -2 -10  -7 1476.34 123.885   9
  -2 -10  -7 1613.96 118.299   7
  -2 -10  -8 1194.46 116.928   9
  -2  10  -8 1335.19 85.4997   1
   2  10   8 1339.16 92.4556   1
   2 -10   9 1900.04 127.516   6
  -2  10  -9 2094.15 159.936   7
   2 -10   9 2014.52 100.228  10
  -2 -10  -9 2114.44 156.050   9
  -2  10  -9 2110.01 107.417   1
   2  10   9 2116.52 120.785   1
   2 -10  10 8.67569 34.6639   6
  -2  10 -10 14.4323 22.3348   1
   2  10  10 6.86681 29.4228   1
  -2 -10 -10 25.2233 42.1587   9
  -2  10 -10 27.1681 52.8997   7
   2  10  11-12.9397 49.0455   2
  -2  10 -11 4.57736 21.6391   1
  -2  10 -11 14.2769 52.5893   7
  -2 -10 -11-13.3992 44.7903   9
  -2 -10 -11 24.1093 46.9431  10
   2  10  12 288.070 79.0155   2
  -2 -10 -12 449.403 83.9697  10
  -2  10 -12 407.284 87.8263   7
   2  10  13-14.5303 51.9250   2
  -2 -10 -13 25.6639 52.5345  10
  -2  10 -13 15.7563 58.0391   7
   2 -10  14 523.235 92.3510   2
   2  10  14 521.911 105.100   2
  -2  10 -14 425.034 94.2505   7
  -2 -10 -14 454.019 86.8261  10
   2 -10  15 233.531 75.3489   2
   2  10  15 258.581 86.8312   2
  -2 -10 -15 234.725 74.2476  10
   2  11 -17 134.524 64.8039   7
   2 -11 -16 85.1474 57.5280   3
   2  11 -16 58.5620 51.2893   3
   2  11 -16 65.8050 57.6263   7
   2 -11 -15 2180.22 185.820   5
   2  11 -15 2487.53 170.696   3
   2 -11 -15 2900.50 182.278   3
  -2  11  15 2154.95 194.718   2
   2 -11 -15 2451.33 175.404   8
   2 -11 -15 2491.00 204.557   9
   2  11 -15 2414.94 178.583   7
   2 -11 -14 14.6122 50.5686   5
   2  11 -14-9.99507 48.9184   3
  -2  11  14 79.1201 64.7910   2
   2 -11 -14 83.5646 50.2634   3
   2 -11 -14 94.1984 52.6063   8
   2 -11 -14-15.6815 56.0469   9
   2  11 -14 135.901 60.4624   7
   2 -11 -13 27.6562 52.4551   5
  -2  11  13 134.961 72.1751   2
   2 -11 -13 37.9948 39.8585   3
   2  11 -13 172.463 54.4393   3
   2 -11 -13 164.526 65.4955   9
   2 -11 -13 12.6255 43.7356  10
   2 -11 -13 56.7451 43.0678   8
   2  11 -13 166.096 59.9945   7
   2 -11 -13 144.419 48.0465   6
   2 -11 -12 78.4812 54.8734   5
  -2  11  12 127.128 65.6245   2
   2 -11 -12 156.520 52.7606  10
   2 -11 -12 152.994 53.5387   8
   2 -11 -12 99.5749 63.5962   9
   2  11 -12 79.7289 48.8706   7
   2 -11 -12 73.9277 45.3132   6
   2 -11 -11 185.383 59.6764   5
  -2  11  11 132.769 59.5249   2
   2 -11 -11 203.703 60.8750  10
   2 -11 -11 263.950 58.3675   8
   2 -11 -11 215.824 66.2014   9
   2 -11 -11 181.682 46.5554   6
   2  11 -11 304.741 67.5567   7
   2 -11 -10 1168.54 118.142   5
  -2  11  10 1344.75 129.299   2
   2 -11 -10 1191.46 109.030   8
   2 -11 -10 1207.74 113.108  10
   2 -11 -10 1039.17 117.036   9
   2  11 -10 1197.28 112.449   7
   2 -11 -10 1291.28 99.6048   6
   2  11  -9 229.891 52.3557   4
   2 -11  -9 153.852 56.6002   5
   2 -11  -9 256.014 54.0273   4
  -2  11   9 269.170 67.9260   2
   2 -11  -9 162.220 18.0845   7
   2 -11  -9 206.513 52.9286   8
   2 -11  -9 327.353 64.0840  10
   2 -11  -9 208.247 46.5071   6
   2  11  -9 279.321 60.6334   7
   2  11  -8 827.307 77.6755   4
   2 -11  -8 859.054 79.6240   4
   2 -11  -8 779.620 90.0603   5
   2 -11  -8 849.131 89.5121   8
   2 -11  -8 752.539 42.1989   7
   2 -11  -8 923.746 90.8960  10
   2  11  -8 889.911 92.1736   7
   2 -11  -8 719.260 73.9006   6
   2 -11  -7 2025.54 139.573   5
   2 -11  -7 1982.92 116.669   4
   2  11  -7 2100.82 118.846   4
   2 -11  -7 2106.30 138.919   8
   2 -11  -7 1990.58 80.8359   7
   2 -11  -7 1971.68 130.826  10
   2  11  -7 2163.93 140.908   7
   2 -11  -7 1939.77 116.262   6
   2 -11  -6 1008.92 77.1242   4
   2  11  -6 1215.69 84.7326   6
   2 -11  -6 1001.14 94.4008   5
   2  11  -6 1194.38 85.3416   4
   2 -11  -6 1223.27 99.8930   2
   2 -11  -6 1017.82 96.2019   8
   2 -11  -6 992.698 57.9642   7
   2 -11  -6 1195.51 96.7605  10
  -2  11   6 1106.93 60.3127   7
   2  11  -6 938.701 92.0261   7
   2 -11  -6 1142.87 84.7889   6
   2  11  -5 1831.42 102.379   6
   2  11  -5 1878.15 103.718   4
   2 -11  -5 1847.95 101.972   4
   2 -11  -5 1751.49 118.722   5
  -2 -11   5 1807.07 78.8643   5
   2 -11  -5 1854.93 117.997   1
   2 -11  -5 1863.09 122.161   2
   2  11  -5 1774.75 84.7330   8
   2 -11  -5 1960.95 130.320   8
   2 -11  -5 1867.83 88.2964   7
   2 -11  -5 1949.47 119.731  10
  -2 -11   5 2057.50 126.983   7
   2 -11  -5 1865.18 111.297   6
   2  11  -5 2029.59 130.671   7
  -2  11   5 1828.50 85.4669   7
  -2 -11   4 1203.61 64.0177   5
   2  11  -4 1339.44 82.3142   4
   2  11  -4 1544.33 87.7467   6
   2 -11  -4 1266.54 78.6825   4
   2 -11  -4 1355.58 99.0756   5
  -2  11   4 1421.18 115.099   1
   2 -11  -4 1415.05 103.516   2
   2 -11  -4 1374.38 105.569   8
   2  11  -4 1557.31 80.0991   8
   2 -11  -4 1365.44 77.9157   7
   2 -11  -4 1223.97 89.0111   6
  -2  11   4 1362.58 73.8453   7
   2  11  -4 1392.74 105.899   7
  -2  11   4 1555.55 106.732   6
   2 -11  -3 6308.36 207.248   4
   2  11  -3 5823.78 206.822   6
   2  11  -3 6000.41 206.537   4
   2 -11  -3 5809.74 231.036   5
  -2  11   3 5806.38 255.800   1
   2 -11  -3 5846.70 239.835   2
  -2 -11   3 5627.36 234.824   7
   2  11  -3 5938.99 206.513   8
   2 -11  -3 5948.71 212.391   7
   2  11  -3 6083.68 250.366   7
   2 -11  -3 5957.28 228.276   6
  -2  11   3 5850.44 203.517   7
  -2  11   3 6294.54 244.287   6
   2  11  -2 516.661 45.9625   6
  -2 -11   2 447.977 41.7216   4
  -2  11   2 520.093 43.1541   4
   2 -11  -2 498.904 43.6392   4
   2  11  -2 435.615 44.3792   4
   2 -11  -2 444.091 59.6918   2
  -2  11   2 609.594 71.1562   1
  -2  11   2 417.576 44.8966   7
   2 -11  -2 542.792 57.6543   7
   2  11  -2 522.316 52.3235   8
  -2  11   2 574.246 66.7900   6
   2 -11  -2 481.866 55.2536   6
  -2 -11   2 488.001 62.2553   7
   2  11  -2 428.415 60.3072   7
   2  11  -1 396.509 38.8305   4
  -2 -11   1 397.018 37.9962   4
   2  11  -1 366.987 37.1243   6
   2 -11  -1 384.281 36.7268   4
  -2  11   1 314.717 36.4738   4
  -2  11   1 329.784 53.5466   1
   2 -11  -1 333.718 50.4452   7
   2  11  -1 361.571 46.0109   8
   2 -11  -1 325.989 46.1740   6
  -2  11   1 497.411 63.0686   6
  -2  11   1 316.734 42.5867   7
  -2 -11   1 344.620 51.9876   7
  -2 -11   0 2519.99 109.156   4
   2  11   0 2590.10 101.354   6
  -2  11   0 2342.11 107.202   4
  -2  11   0 2509.49 112.765   5
  -2  11   0 2700.01 146.207   1
   2  11   0 2513.54 126.948   8
  -2  11   0 2569.50 130.513   7
   2 -11   0 2517.42 130.864   6
  -2  11   0 2570.20 141.654   6
  -2 -11   0 2436.02 136.442   7
  -2  11  -1 1577.71 85.6921   4
   2  11   1 1729.56 72.7168   6
  -2  11  -1 1699.99 86.3226   5
  -2 -11  -1 1556.90 85.4458   4
  -2  11  -1 1405.32 102.555   1
  -2  11  -1 1693.63 107.482   7
   2  11   1 1787.17 106.429   8
   2 -11   1 1668.70 102.946   6
  -2 -11  -1 1403.05 102.020   7
  -2  11  -1 1615.34 110.850   6
   2  11   1 1466.63 110.521   7
  -2  11  -2 346.364 40.4703   5
  -2 -11  -2 302.827 40.4399   4
   2 -11   2 178.544 37.6408   6
  -2  11  -2 369.912 42.9604   4
   2  11   2 321.455 26.3169   6
  -2  11  -2 381.013 53.2470   1
   2 -11   2 268.606 34.3534   3
   2  11   2 261.712 35.7362   3
  -2  11  -2 199.588 45.8655   7
   2  11   2 314.979 50.2825   8
   2  11   2 309.153 56.3328   7
  -2  11  -2 321.753 53.5642   6
  -2 -11  -2 417.931 57.8394   7
  -2 -11  -3 2983.87 132.733   4
  -2  11  -3 2832.46 132.596   4
  -2  11  -3 2880.80 147.686   1
   2 -11   3 2904.82 120.371   3
   2  11   3 2990.51 122.489   3
  -2 -11  -3 2882.10 156.600   2
   2  11   3 2989.01 152.585   8
  -2  11  -3 2593.33 152.094   7
  -2 -11  -3 2675.25 148.047   7
  -2  11  -3 2755.85 152.693   6
   2  11   3 2919.88 90.9512   6
   2 -11   3 2710.02 144.111   6
   2 -11   4 67.9973 31.6294   6
  -2  11  -4 134.131 32.0335   4
   2 -11   4 68.7336 24.5807   3
  -2 -11  -4 100.692 43.2604   2
  -2  11  -4 45.7016 28.6450   1
  -2 -11  -4 81.1421 29.0660   4
   2  11   4 93.4626 28.7248   3
   2  11   4 118.375 40.7941   8
  -2  11  -4 62.1835 34.6517   7
  -2 -11  -4 80.5547 37.0639   7
  -2 -11  -5 885.141 73.6373   4
   2 -11   5 735.763 73.6155   6
   2  11   5 1008.99 69.9167   3
  -2  11  -5 742.584 69.9633   1
   2 -11   5 910.582 65.5238   3
  -2 -11  -5 808.054 82.9913   2
  -2  11  -5 856.638 90.6419   7
  -2 -11  -5 808.174 86.4162   9
  -2 -11  -5 746.941 79.8604   7
   2 -11   6 2268.81 134.855   6
  -2  11  -6 2314.13 123.718   1
   2  11   6 2322.30 114.672   3
   2 -11   6 2405.22 115.153   3
  -2 -11  -6 2160.22 149.514   9
  -2 -11  -6 2275.71 141.386   7
   2 -11   7 969.483 88.1519   6
  -2 -11  -7 673.273 92.5488   9
   2  11   7 796.826 72.9473   1
  -2  11  -7 993.305 76.4571   1
  -2 -11  -8 310.972 72.5401   9
   2  11   8 314.833 51.5162   1
  -2  11  -8 405.762 51.4656   1
  -2  11  -9 219.178 65.3592   7
  -2 -11  -9 244.417 68.3754   9
   2  11   9 213.017 47.7476   1
  -2  11  -9 191.032 39.2188   1
   2 -11  10 1586.98 120.111   6
  -2  11 -10 1416.35 90.0807   1
   2  11  10 1347.74 101.951   1
  -2  11 -10 1464.29 138.997   7
  -2 -11 -10 1375.12 137.452   9
  -2  11 -11 706.495 62.5306   1
   2  11  11 644.842 77.3067   1
  -2 -11 -11 763.108 110.797   9
  -2  11 -11 680.600 104.094   7
  -2 -11 -11 707.164 99.8222  10
  -2  11 -12 392.618 89.9889   7
  -2 -11 -12 380.342 85.0232  10
  -2 -11 -13 1090.63 126.877  10
  -2  11 -13 923.875 129.840   7
   2 -11  14 147.347 63.3536   2
   2  11  14 397.526 95.5180   2
  -2 -11 -14 304.632 84.1547  10
  -2  11 -14 344.017 90.4532   7
   2 -11  15 144.192 62.1560   2
  -2 -11 -15 286.875 81.1900  10
   2 -12 -16 60.2703 957.284   3
   2  12 -16 69.3981 56.6170   3
   2 -12 -16 26.7712 59.8111   8
   2  12 -16 82.4851 56.3022   7
   2 -12 -15 47.8585 55.2805   5
  -2  12  15 223.898 91.0790   2
   2 -12 -15 113.314 56.4454   3
   2  12 -15 97.6880 57.4477   3
   2 -12 -15 203.497 85.7553   9
   2 -12 -15 140.170 61.3802   8
   2  12 -15 160.380 69.6876   7
   2 -12 -14 316.409 83.4711   5
  -2  12  14 441.737 95.1574   2
   2 -12 -14 419.543 77.7997   3
   2  12 -14 361.049 69.4166   3
   2 -12 -14 285.473 68.0558   8
   2 -12 -14 521.428 92.1837  10
   2 -12 -14 355.246 88.2168   9
   2  12 -14 336.328 78.9028   7
   2 -12 -13 398.665 82.0121   5
   2 -12 -13 417.870 72.6310   3
   2  12 -13 353.652 67.9754   3
  -2  12  13 341.399 90.3586   2
   2 -12 -13 445.299 84.1095  10
   2 -12 -13 497.611 102.539   9
   2 -12 -13 359.613 75.5762   8
   2  12 -13 361.077 80.7853   7
   2 -12 -12 2476.94 185.728   5
   2 -12 -12 3189.47 170.300   3
   2  12 -12 2859.81 162.007   3
  -2  12  12 3241.82 216.028   2
   2 -12 -12 2937.18 185.513   8
   2 -12 -12 3061.11 211.814   9
   2 -12 -12 3099.38 196.954  10
   2 -12 -12 3066.31 161.159   6
   2  12 -12 2742.84 186.908   7
   2 -12 -11 63.5408 50.7777   5
  -2  12  11-13.8703 49.5704   2
   2 -12 -11 23.3923 43.0880  10
   2 -12 -11 78.3106 43.5701   8
   2 -12 -11 14.0181 56.0108   9
   2 -12 -11 14.8931 35.2086   6
   2  12 -11 11.5038 42.3796   7
   2 -12 -10 36.0453 44.2585   5
   2 -12 -10-10.8260 38.6878   8
   2 -12 -10 52.6558 47.0424   9
   2 -12 -10 11.0174 39.3718  10
   2 -12 -10 7.17202 34.5056   6
   2  12 -10-11.0583 39.5180   7
   2  12  -9 535.618 68.2762   4
   2 -12  -9 576.017 71.3210   4
   2 -12  -9 474.737 77.0800   5
   2 -12  -9 365.672 32.0360   7
   2 -12  -9 431.494 72.5784  10
   2 -12  -9 584.811 81.5908   8
   2 -12  -9 640.266 68.2032   6
   2  12  -9 551.325 81.7214   7
   2 -12  -8 642.644 84.7909   5
   2  12  -8 799.619 76.0088   4
   2 -12  -8 716.608 72.2793   4
   2 -12  -8 621.910 42.9176   7
   2 -12  -8 756.057 89.6000   8
   2 -12  -8 593.772 79.7233  10
   2 -12  -8 741.293 72.3038   6
   2  12  -8 735.961 91.9361   7
   2 -12  -7 548.838 62.9071   4
   2 -12  -7 620.874 81.6925   5
   2  12  -7 581.823 65.6368   4
   2 -12  -7 384.406 37.1129   7
   2 -12  -7 405.792 64.5183  10
   2 -12  -7 521.992 75.0700   8
   2  12  -7 512.449 75.6280   7
   2 -12  -7 543.399 63.2808   6
   2  12  -6 1915.91 110.976   4
   2 -12  -6 2131.27 113.294   4
   2 -12  -6 2197.19 138.932   5
  -2  12   6 2204.98 156.195   1
   2 -12  -6 1961.12 137.418   8
   2 -12  -6 1944.24 129.544  10
   2 -12  -6 1913.59 90.2351   7
   2 -12  -6 2152.62 119.310   6
   2  12  -6 1907.00 134.839   7
  -2  12   6 1852.03 89.7883   7
   2 -12  -5 2473.32 118.059   4
   2  12  -5 2397.90 118.038   4
   2 -12  -5 2279.83 137.815   5
   2  12  -5 2235.78 117.058   6
   2 -12  -5 2387.15 143.917   2
   2 -12  -5 2187.53 144.176   8
   2 -12  -5 2244.36 104.799   7
   2 -12  -5 2528.13 140.663  10
   2  12  -5 2160.18 143.208   7
   2 -12  -5 2200.57 122.695   6
  -2  12   5 2344.57 105.304   7
   2 -12  -4 395.754 60.7279   5
   2  12  -4 519.211 52.3918   6
  -2 -12   4 455.842 35.7621   5
   2  12  -4 464.817 49.6972   4
   2 -12  -4 474.917 48.5465   4
   2 -12  -4 549.022 69.8548   2
  -2  12   4 363.500 64.1644   1
   2  12  -4 487.234 47.0601   8
   2 -12  -4 465.293 49.9707   7
   2 -12  -4 372.734 64.4425   8
   2  12  -4 606.412 74.7565   7
   2 -12  -4 483.301 56.5157   6
  -2  12   4 451.406 44.8492   7
  -2  12   4 427.281 62.3977   6
   2  12  -3 3822.22 151.360   4
   2  12  -3 3950.90 156.939   6
   2 -12  -3 4127.31 153.014   4
  -2  12   3 3869.77 201.160   1
   2 -12  -3 4033.35 191.465   2
   2  12  -3 4076.63 160.501   8
   2 -12  -3 3853.17 163.716   7
  -2 -12   3 3856.66 183.616   7
  -2  12   3 3864.71 184.685   6
   2  12  -3 3671.93 191.488   7
  -2  12   3 3948.32 157.417   7
   2 -12  -3 4069.10 175.005   6
  -2 -12   2 132.091 24.3085   4
  -2  12   2 93.2220 23.3203   4
   2  12  -2 134.291 29.4429   6
   2  12  -2 77.3508 22.9679   4
   2 -12  -2 134.133 25.1170   4
  -2  12   2 63.4923 34.4920   1
   2 -12  -2 119.589 39.0351   2
   2  12  -2 135.451 32.0290   8
   2 -12  -2 111.472 34.0825   7
  -2  12   2 113.329 39.4560   6
  -2 -12   2 109.354 36.9483   7
   2 -12  -2 131.058 35.3721   6
  -2  12   2 134.038 29.9778   7
  -2 -12   1 379.574 36.9898   4
  -2  12   1 458.756 38.9537   4
   2  12  -1 446.407 41.8370   6
   2  12  -1 345.930 36.6729   4
  -2  12   1 389.283 59.6996   1
   2  12  -1 452.123 53.4131   8
   2 -12  -1 343.880 50.8546   7
   2 -12  -1 461.398 55.7636   6
  -2  12   1 360.692 47.3821   7
  -2  12   1 471.135 64.4632   6
  -2 -12   1 440.045 59.9058   7
  -2 -12   0 2612.24 109.851   4
  -2  12   0 2431.48 106.947   4
   2  12   0 2542.39 104.640   6
  -2  12   0 2529.36 149.083   1
   2 -12   0 2846.10 146.798   7
   2  12   0 2409.73 129.076   8
  -2  12   0 2628.05 135.276   7
  -2  12   0 2750.33 149.122   6
   2 -12   0 2568.15 134.680   6
  -2 -12   0 2676.78 144.439   7
   2  12   1 1052.23 56.6360   6
  -2  12  -1 951.109 63.4440   5
  -2 -12  -1 1116.15 68.3855   4
  -2  12  -1 1041.85 66.4957   4
  -2  12  -1 1119.73 92.1720   1
   2  12   1 787.185 74.7839   8
  -2  12  -1 852.694 79.8206   7
   2  12   1 1205.03 102.225   7
  -2 -12  -1 771.862 78.3396   7
   2 -12   1 1069.32 83.8410   6
  -2  12  -1 981.553 90.6714   6
  -2  12  -2 3457.04 144.277   4
  -2 -12  -2 3576.10 142.888   4
  -2  12  -2 3271.39 132.697   5
   2 -12   2 3488.59 129.702   3
   2  12   2 3433.40 131.705   3
  -2  12  -2 3227.69 168.582   1
  -2  12  -2 3247.39 169.642   7
   2  12   2 3345.54 163.858   8
   2 -12   2 3366.64 162.498   6
  -2  12  -2 3602.70 179.902   6
   2  12   2 3487.29 117.071   6
  -2 -12  -2 3646.09 174.779   7
   2  12   2 3477.17 183.950   7
  -2  12  -3 623.664 59.6727   4
  -2 -12  -3 768.420 61.5236   4
  -2  12  -3 675.900 53.1817   5
  -2  12  -3 847.106 77.8431   1
  -2 -12  -3 553.133 73.7828   2
   2 -12   3 731.787 52.0702   3
   2  12   3 785.615 55.6701   3
  -2  12  -3 674.096 77.6236   7
   2  12   3 704.462 74.3696   8
   2  12   3 785.500 37.9253   6
   2 -12   3 834.679 75.6537   6
  -2  12  -3 840.724 84.4743   6
  -2 -12  -3 705.437 75.4958   7
   2  12   3 804.639 88.1405   7
   2 -12   4 191.381 45.8374   6
  -2 -12  -4 172.006 35.8351   4
  -2 -12  -4 125.227 46.1486   2
   2 -12   4 179.431 31.1403   3
   2  12   4 133.339 29.1513   3
  -2  12  -4 157.896 40.2398   1
  -2  12  -4 255.324 41.3823   4
  -2  12  -4 110.662 42.9938   7
  -2 -12  -4 137.026 44.2545   7
   2 -12   5 148.995 43.1918   6
  -2  12  -5 80.0324 42.9223   7
  -2  12  -5 125.905 37.0388   1
  -2 -12  -5 54.0382 31.8152   4
  -2  12  -5 56.0420 32.0372   4
   2  12   5 103.844 30.5369   3
   2 -12   5 103.030 30.2832   3
   2 -12   6 4595.56 213.526   6
  -2  12  -6 4588.79 236.607   7
  -2 -12  -6 4465.79 233.323   9
  -2  12  -6 5330.45 211.012   1
   2 -12   6 4696.11 180.652   3
   2  12   6 5293.19 190.279   3
   2 -12   7 7593.66 288.833   6
  -2 -12  -7 7178.19 317.789   9
   2  12   7 7271.20 274.186   1
  -2  12  -7 6937.17 263.453   1
   2 -12   8 1144.35 98.9652   6
  -2  12  -8 1120.61 85.9983   1
   2  12   8 976.268 86.6137   1
  -2 -12  -8 981.357 107.934   9
  -2  12  -9 2130.02 120.618   1
   2  12   9 2041.38 129.007   1
  -2  12  -9 2099.71 165.573   7
  -2 -12  -9 2250.63 168.967   9
   2  12  10 429.333 65.4683   1
  -2  12 -10 356.978 52.2095   1
  -2  12 -10 441.999 85.1642   7
  -2 -12 -10 419.309 85.1547   9
   2  12  11 219.198 51.8661   1
  -2 -12 -11 201.566 77.3298   9
  -2  12 -11 159.927 68.9030   7
  -2  12 -12 76.5131 56.3680   7
  -2 -12 -12 15.1337 50.5888   9
  -2 -12 -12-27.4352 56.1605  10
  -2  12 -13 462.807 98.5105   7
  -2 -12 -13 535.344 98.2594  10
  -2 -12 -14 200.914 73.8163  10
   2 -12  15 344.921 81.6927   2
   2  13 -16-58.0654 63.1133   3
   2 -13 -16-12.1070 56.2082   3
   2 -13 -16 27.9972 57.3158   8
   2  13 -16-43.0743 64.1414   7
   2  13 -15 460.777 81.5880   3
   2 -13 -15 279.833 71.1190   3
   2 -13 -15 241.723 69.3384   8
   2  13 -15 293.426 80.2916   7
   2 -13 -14 526.563 100.062   5
  -2  13  14 745.400 123.964   2
   2 -13 -14 709.973 95.9722   3
   2  13 -14 638.456 89.6281   3
   2 -13 -14 561.390 89.4622   8
   2 -13 -14 693.207 106.915  10
   2 -13 -14 701.196 115.648   9
   2  13 -14 636.457 101.003   7
   2 -13 -13 58.4498 55.4129   5
   2  13 -13 100.696 51.1022   3
  -2  13  13 32.2268 64.4019   2
   2 -13 -13 144.054 52.2170   3
   2 -13 -13 54.1464 49.8925  10
   2 -13 -13 63.9248 62.2577   9
   2 -13 -13 25.2701 42.2713   8
   2  13 -13 130.798 58.4521   7
   2 -13 -12 41.4096 52.3279   5
   2 -13 -12 8.67569 37.9836   3
   2  13 -12 49.5707 39.0690   3
   2 -13 -12 12.8124 44.3427  10
   2 -13 -12 122.159 65.4315   9
   2 -13 -12 122.008 54.5093   8
   2  13 -12 12.6069 43.6321   7
   2 -13 -11 326.534 75.1080   5
   2 -13 -11 407.019 61.8370   3
   2  13 -11 297.714 55.7613   3
   2 -13 -11 290.554 68.8314  10
   2 -13 -11 319.127 66.3860   8
   2 -13 -11 348.927 80.4321   9
   2  13 -11 230.913 63.7712   7
   2 -13 -11 293.851 52.4820   6
   2 -13 -10 836.413 104.121   5
   2 -13 -10 901.756 102.682  10
   2 -13 -10 709.454 93.8977   8
   2 -13 -10 915.637 113.920   9
   2  13 -10 935.000 107.087   7
   2 -13 -10 928.320 82.2160   6
   2 -13  -9 334.097 56.6902   4
   2  13  -9 205.875 48.1664   4
   2 -13  -9 300.859 65.7342   5
   2 -13  -9 339.766 65.3847  10
   2 -13  -9 265.169 62.0165   8
   2  13  -9 225.865 60.9158   7
   2 -13  -9 300.098 51.0088   6
   2  13  -8 1614.26 110.317   4
   2 -13  -8 1658.32 108.239   4
   2 -13  -8 1468.92 126.493   5
   2 -13  -8 1547.90 131.098   8
   2 -13  -8 1713.19 128.231  10
   2 -13  -8 1383.72 71.2658   7
   2 -13  -8 1566.50 101.812   6
   2  13  -8 1413.17 125.372   7
   2  13  -7 8989.43 303.217   4
   2 -13  -7 8546.41 339.325   5
   2 -13  -7 8676.43 297.342   4
   2 -13  -7 8394.07 342.093   8
   2 -13  -7 8976.44 338.483  10
   2 -13  -7 7806.03 257.755   7
   2 -13  -7 8865.23 301.659   6
   2  13  -7 8798.83 348.009   7
   2 -13  -6 7420.77 300.147   5
   2 -13  -6 7245.51 256.201   4
   2  13  -6 7684.74 263.507   4
  -2  13   6 7569.31 328.357   1
   2 -13  -6 7531.98 310.113   8
   2 -13  -6 7271.06 293.609  10
   2 -13  -6 7045.72 236.137   7
   2 -13  -6 7532.11 267.800   6
   2  13  -6 7555.41 311.240   7
  -2  13   6 6976.06 236.215   7
   2 -13  -5 2431.76 116.176   4
   2  13  -5 2159.87 118.165   6
   2 -13  -5 2255.00 140.844   5
   2  13  -5 2344.54 116.523   4
   2 -13  -5 2522.34 157.369   8
   2 -13  -5 2276.29 111.012   7
   2 -13  -5 2494.07 129.676   6
   2  13  -5 2360.65 154.409   7
  -2  13   5 2319.64 109.724   7
   2  13  -4 31.7618 24.6575   4
  -2 -13   4 12.9191 15.9789   5
   2 -13  -4-4.29745 22.0550   4
   2 -13  -4-22.6607 33.7413   5
   2  13  -4 5.22334 26.8068   6
  -2  13   4 21.3301 36.9018   1
   2 -13  -4-10.3842 25.4063   7
   2  13  -4 9.34178 20.4431   8
   2 -13  -4-6.28138 28.0585   6
  -2  13   4-7.91231 36.7303   6
   2  13  -4-9.61088 33.2543   7
  -2  13   4-4.81072 21.4892   7
   2  13  -3 2365.71 116.508   6
   2 -13  -3 2357.47 106.442   4
   2  13  -3 2367.60 108.986   4
  -2  13   3 2365.71 154.869   1
   2 -13  -3 2358.26 143.417   2
   2  13  -3 2674.28 124.576   8
   2 -13  -3 2600.58 129.848   7
  -2  13   3 2480.61 144.216   6
   2  13  -3 2408.41 152.983   7
  -2  13   3 2592.05 123.405   7
   2 -13  -3 2670.48 135.173   6
   2  13  -2 1350.58 70.4738   4
   2  13  -2 1011.09 71.5832   6
   2 -13  -2 1157.96 64.4858   4
  -2  13   2 1268.32 109.199   1
   2 -13  -2 1158.71 98.8475   2
   2 -13  -2 1205.21 103.506   8
   2  13  -2 1214.41 84.2042   8
   2 -13  -2 1191.52 88.8458   7
   2 -13  -2 1120.77 85.1575   6
  -2  13   2 1240.47 83.9231   7
  -2  13   2 1204.54 99.7701   6
  -2 -13   1 1465.13 71.6270   4
  -2  13   1 1481.36 71.0931   4
   2  13  -1 1598.80 83.3525   6
  -2  13   1 1431.80 113.679   1
  -2  13   1 1465.32 95.3879   7
   2  13  -1 1616.30 99.0075   8
   2 -13  -1 1424.13 103.221   7
  -2  13   1 1386.77 106.860   6
   2 -13  -1 1518.40 98.6757   6
  -2 -13   0 2080.31 92.3204   4
  -2  13   0 2209.49 93.3914   4
   2  13   0 2068.70 93.9631   6
  -2  13   0 1899.45 131.908   1
   2 -13   0 2227.99 132.037   7
   2  13   0 2088.00 120.811   8
  -2  13   0 2039.13 122.351   7
   2  13   0 2193.54 144.758   7
   2 -13   0 2280.30 125.449   6
  -2  13   0 1911.42 130.584   6
   2 -13   1 389.482 53.4277   6
  -2 -13  -1 370.801 38.6001   4
  -2  13  -1 338.303 38.2981   4
   2 -13   1 337.379 33.3651   3
   2  13   1 416.186 38.1706   3
  -2  13  -1 352.873 59.7609   1
   2  13   1 491.788 59.0868   8
   2  13   1 352.765 62.0955   7
   2  13   1 349.987 34.8081   6
  -2  13  -1 389.559 62.6165   6
  -2  13  -1 392.783 59.9135   7
  -2 -13  -2 37.4054 24.1010   4
  -2  13  -2 21.5814 21.8550   4
   2 -13   2 34.7172 34.0028   6
   2  13   2 62.1749 17.5467   6
  -2  13  -2 55.6072 22.2145   5
  -2  13  -2 83.0721 36.3829   1
   2 -13   2 67.8651 20.8002   3
   2  13   2 47.6927 20.5277   3
   2  13   2 88.8039 40.2378   8
  -2  13  -2 49.5001 36.1328   6
   2  13   2 76.5698 40.1294   7
  -2  13  -2 91.1929 36.3088   7
  -2  13  -3 1024.28 62.0769   5
  -2 -13  -3 1005.74 71.7322   4
  -2  13  -3 1164.00 76.6074   4
  -2  13  -3 970.469 89.4022   1
   2 -13   3 983.623 59.9062   3
   2  13   3 1189.03 66.6538   3
  -2  13  -3 984.101 94.4736   7
   2  13   3 1093.44 106.239   7
   2 -13   3 1032.03 86.9370   6
   2  13   3 1113.06 50.1056   6
   2 -13   4 3320.08 165.890   6
  -2  13  -4 3214.10 145.521   4
  -2 -13  -4 2987.45 140.508   4
  -2  13  -4 3056.66 123.902   5
  -2  13  -4 3148.84 180.525   7
  -2  13  -4 3404.66 170.265   1
   2  13   4 3506.45 134.033   3
   2 -13   4 3292.98 128.330   3
   2 -13   5 939.874 85.9887   6
  -2  13  -5 946.749 76.9430   4
  -2 -13  -5 776.492 70.8516   4
  -2  13  -5 787.518 91.0440   7
  -2  13  -5 902.156 82.6756   1
   2  13   5 920.084 65.2129   3
   2 -13   5 985.359 64.4748   3
   2 -13   6 238.047 53.0212   6
  -2  13  -6 132.958 54.3528   7
  -2 -13  -6 217.074 61.4466   9
  -2 -13  -6 119.169 39.4213   4
  -2  13  -6 134.040 41.7238   1
   2 -13   7-8.46270 35.4808   6
  -2 -13  -7 81.9976 47.9711   9
   2  13   7 101.606 40.1288   1
  -2  13  -7 65.1077 37.7030   1
   2 -13   8 841.651 87.1269   6
  -2 -13  -8 859.624 109.973   9
  -2  13  -8 835.943 78.8510   1
   2  13   8 918.108 86.6577   1
   2 -13   9 1562.85 119.724   6
  -2  13  -9 1312.02 98.3534   1
[truncated: 2,465,068 more chars]
