# Supplementary material for: Novel multi-component crystals of berberine with improved pharmaceutical properties
Source: IUCrJ. 2023 Jan 1;10(Pt 1):66–76. doi: 10.1107/S2052252522010983 (PMC9812220; doi:10.1107/S2052252522010983)
Supplement: Supplementary file 2 [file m-10-00066-1BER-1MAsup2.hkl]

data_1BER-1MA                                                                   
_shelx_title ' NZGS-23-100K in P21/c No14' 
_shelx_refln_list_code          4                                               
_shelx_F_calc_maximum      376.96                                               
_exptl_crystal_F_000       920.00                                               
_reflns_d_resolution_high  0.7237                                               
                                                                                
loop_                                                                           
 _space_group_symop_operation_xyz                                               
 'x, y, z'                                                                      
 '-x, y+1/2, -z+1/2'                                                            
 '-x, -y, -z'                                                                   
 'x, -y-1/2, z-1/2'                                                             
                                                                                
_cell_length_a     6.8443                                                       
_cell_length_b    19.5457                                                       
_cell_length_c    14.6506                                                       
_cell_angle_alpha  90.000                                                       
_cell_angle_beta   98.714                                                       
_cell_angle_gamma  90.000                                                       
                                                                                
_shelx_F_squared_multiplier     1.000                                           
                                                                                
loop_                                                                           
 _refln_index_h                                                                 
 _refln_index_k                                                                 
 _refln_index_l                                                                 
 _refln_F_squared_calc                                                          
 _refln_F_squared_meas                                                          
 _refln_F_squared_sigma                                                         
 _refln_observed_status                                                         
   1   0   0       1653.81       1536.52        24.74 o                         
   2   0   0     142101.59     132599.72      1887.27 o                         
   3   0   0         51.32         15.98         3.20 o                         
   4   0   0       5707.65       5844.46        94.56 o                         
   5   0   0        129.34        102.06         9.30 o                         
   6   0   0         59.53         58.54         4.69 o                         
   7   0   0        446.61        228.31        16.63 o                         
   8   0   0        164.30         88.41        12.19 o                         
   1   1   0        126.69        166.60         4.06 o                         
   2   1   0      15940.53      16514.00       236.09 o                         
   3   1   0       2516.24       2734.00        40.98 o                         
   4   1   0       7493.72       7571.77        90.73 o                         
   5   1   0         26.40         41.31         3.16 o                         
   6   1   0        827.57        843.88        24.70 o                         
   7   1   0         71.67        110.39        13.22 o                         
   8   1   0        106.77         66.80         8.72 o                         
   0   2   0       3036.11       2936.08        42.94 o                         
   1   2   0        213.37        142.87         3.20 o                         
   2   2   0       8551.93       7754.35       100.59 o                         
   3   2   0       1241.13       1594.00        20.77 o                         
   4   2   0       1420.38       1477.85        17.31 o                         
   5   2   0        183.99        322.09        11.21 o                         
   6   2   0        633.73        553.18        22.45 o                         
   7   2   0         54.11         81.41         9.16 o                         
   8   2   0        230.93        218.38        14.11 o                         
   1   3   0        312.80          8.80         0.97 o                         
   2   3   0        835.43       1096.02        14.16 o                         
   3   3   0         86.05        107.24         4.55 o                         
   4   3   0       1303.43       1372.41        17.20 o                         
   5   3   0         90.90        166.80         7.65 o                         
   6   3   0        419.04        498.04        15.96 o                         
   7   3   0         27.41         48.29         6.44 o                         
   8   3   0        128.87        178.21        12.78 o                         
   0   4   0      23681.50      26347.30       324.45 o                         
   1   4   0        120.85        381.82         4.63 o                         
   2   4   0       1876.98       2123.23        22.15 o                         
   3   4   0        232.38        254.74         6.28 o                         
   4   4   0        269.15        453.67         9.40 o                         
   5   4   0          8.30         35.91         2.39 o                         
   6   4   0        121.16        513.77        20.71 o                         
   7   4   0         81.34         75.05         7.42 o                         
   8   4   0        104.86        142.49        10.34 o                         
   1   5   0       7263.33       6329.57        48.91 o                         
   2   5   0        446.01        732.33         8.41 o                         
   3   5   0         22.59        179.59         6.10 o                         
   4   5   0        616.40        681.16         9.86 o                         
   5   5   0         83.62        109.42         5.01 o                         
   6   5   0          3.99         10.68         2.42 o                         
   7   5   0         86.34         58.52         6.90 o                         
   8   5   0          6.85        106.57         9.43 o                         
   0   6   0      18504.74      19455.46       242.48 o                         
   1   6   0        826.00        904.92         8.29 o                         
   2   6   0        133.05        138.87         3.15 o                         
   3   6   0         28.94         92.55         3.37 o                         
   4   6   0        201.77        185.40         4.48 o                         
   5   6   0          5.47          8.24         1.51 o                         
   6   6   0        183.41        190.07         7.81 o                         
   7   6   0         98.98         57.29         6.86 o                         
   8   6   0         20.73         34.63         6.54 o                         
   1   7   0       1530.27       1265.01        10.62 o                         
   2   7   0        468.50        421.24         5.34 o                         
   3   7   0        473.21        450.76         8.37 o                         
   4   7   0        335.49        262.05         4.99 o                         
   5   7   0        252.38        242.37         8.73 o                         
   6   7   0         10.73         37.49         4.68 o                         
   7   7   0        280.54        282.59        12.84 o                         
   8   7   0          4.44         -4.73         7.59 o                         
   0   8   0        103.02        130.23         3.83 o                         
   1   8   0        911.30        862.53        10.44 o                         
   2   8   0         42.36          6.95         1.08 o                         
   3   8   0       3340.50       3426.80        35.77 o                         
   4   8   0         48.69         65.36         3.51 o                         
   5   8   0        609.96        631.47        21.72 o                         
   6   8   0         18.41         15.30         3.70 o                         
   7   8   0         21.03          8.68         6.44 o                         
   8   8   0         55.50         44.59        12.65 o                         
   1   9   0      16983.88      18404.21       139.74 o                         
   2   9   0        187.99        144.26         3.37 o                         
   3   9   0       3010.19       3518.62        27.22 o                         
   4   9   0          5.92         77.51         3.16 o                         
   5   9   0        129.38        122.59         5.28 o                         
   6   9   0          1.72         19.80         3.61 o                         
   7   9   0          8.13         43.88         7.84 o                         
   8   9   0          2.58         15.27         9.94 o                         
   0  10   0          2.55          5.69         1.32 o                         
   1  10   0         13.81        123.19         2.57 o                         
   2  10   0        454.45        522.87         7.36 o                         
   3  10   0         30.79        457.50         7.27 o                         
   4  10   0        137.67        161.22         4.81 o                         
   5  10   0        163.81        142.86         7.07 o                         
   6  10   0          0.59         66.45         6.13 o                         
   7  10   0          1.05         72.76         7.65 o                         
   8  10   0          0.55         21.52         7.76 o                         
   1  11   0       3948.79       4376.42        30.69 o                         
   2  11   0        520.08        393.15         5.99 o                         
   3  11   0       1619.36       1685.83        17.92 o                         
   4  11   0         65.91         74.92         4.20 o                         
   5  11   0          0.31         21.39         2.47 o                         
   6  11   0         21.64         86.00         5.46 o                         
   7  11   0         29.85          3.80         4.20 o                         
   8  11   0         12.44         64.12        14.75 o                         
   0  12   0        232.70        365.44         7.58 o                         
   1  12   0         17.54         80.28         2.97 o                         
   2  12   0        499.22        403.17         6.28 o                         
   3  12   0        915.12       1109.65        15.82 o                         
   4  12   0         33.65         75.76         4.32 o                         
   5  12   0        303.53        303.24         9.21 o                         
   6  12   0         14.28          4.06         3.73 o                         
   7  12   0        118.67         99.45         7.41 o                         
   1  13   0        517.23        684.63         8.85 o                         
   2  13   0        372.71        328.79         5.63 o                         
   3  13   0         50.25        158.40         5.25 o                         
   4  13   0        125.83        171.06         5.06 o                         
   5  13   0        174.49        208.18         7.75 o                         
   6  13   0          8.61         10.17         4.25 o                         
   7  13   0        112.07        166.60         9.95 o                         
   0  14   0        597.94        564.12         9.93 o                         
   1  14   0         35.81         74.14         2.77 o                         
   2  14   0        191.03        198.20         4.22 o                         
   3  14   0        156.65        226.31         5.84 o                         
   4  14   0         12.64          4.37         1.85 o                         
   5  14   0         15.19         21.56         3.41 o                         
   6  14   0         16.30         19.78         4.60 o                         
   7  14   0         30.27         -0.83         7.25 o                         
   1  15   0          0.92          2.10         1.53 o                         
   2  15   0        180.38        183.11         3.95 o                         
   3  15   0          4.39         94.41         4.15 o                         
   4  15   0         34.51        128.83         4.56 o                         
   5  15   0          0.75          4.67         2.85 o                         
   6  15   0          0.15         40.16         5.23 o                         
   7  15   0         11.01          8.98         6.33 o                         
   0  16   0        656.99        748.09        13.42 o                         
   1  16   0         25.47         19.18         2.23 o                         
   2  16   0        598.90        606.10         8.77 o                         
   3  16   0        110.15        114.48         4.25 o                         
   4  16   0         92.44         88.39         3.72 o                         
   5  16   0         20.48         14.83         3.33 o                         
   6  16   0          8.02         15.90         5.44 o                         
   7  16   0         36.57         53.46        13.97 o                         
   1  17   0          0.03         -0.26         1.90 o                         
   2  17   0        217.54        313.98         8.63 o                         
   3  17   0         30.51         30.68         2.54 o                         
   4  17   0          3.29         17.74         3.97 o                         
   5  17   0         19.91         50.44         5.07 o                         
   6  17   0         82.12         54.27         8.89 o                         
   0  18   0       1085.31        923.72        23.08 o                         
   1  18   0         77.21         31.74         2.54 o                         
   2  18   0        187.68        180.51         6.59 o                         
   3  18   0          7.59          6.36         2.06 o                         
   4  18   0        287.64        291.23        14.59 o                         
   5  18   0         71.62         50.70         5.19 o                         
   6  18   0         25.55         36.35        10.41 o                         
   1  19   0        141.31        105.35         4.88 o                         
   2  19   0        123.64         93.38         5.77 o                         
   3  19   0        202.19        213.72         8.95 o                         
   4  19   0         82.33        136.76         8.71 o                         
   5  19   0        232.69        161.64        18.00 o                         
   0  20   0        815.89        722.06        34.46 o                         
   1  20   0          2.71          4.38         2.40 o                         
   2  20   0        465.35        399.07        15.05 o                         
   3  20   0          5.68          7.34         3.57 o                         
   4  20   0        206.72        170.89         8.69 o                         
   5  20   0          3.67         34.10        10.37 o                         
   1  21   0          7.91         12.11         3.08 o                         
   2  21   0         43.44         36.58         4.47 o                         
   3  21   0         34.20         48.21         5.29 o                         
   4  21   0          8.17         19.57         4.98 o                         
   5  21   0         84.38         62.89        12.09 o                         
   0  22   0         12.12         15.26         6.70 o                         
   1  22   0         71.07         62.57         4.88 o                         
   2  22   0          9.78          4.59         3.33 o                         
   3  22   0        247.06        208.35         9.56 o                         
   4  22   0         51.80         67.79         9.03 o                         
   1  23   0          5.48         15.56         4.65 o                         
   2  23   0          5.81         10.12         3.98 o                         
   3  23   0         13.72         29.21         5.78 o                         
   4  23   0         22.48         11.10         8.59 o                         
   0  24   0        472.41        490.01        36.25 o                         
   1  24   0         11.76         18.99         5.94 o                         
   2  24   0         82.40         97.71         8.27 o                         
   3  24   0          1.11         64.91         9.00 o                         
   1  25   0        125.13        160.30        13.69 o                         
   2  25   0         29.97         27.29        11.58 o                         
   3  25   0        109.79        123.63        17.82 o                         
  -8   1   1          5.61         11.28         8.02 o                         
  -7   1   1        155.12        151.93        11.48 o                         
  -6   1   1        117.73         87.67        10.13 o                         
  -5   1   1         50.97         53.92         2.87 o                         
  -4   1   1        388.08        593.04        10.37 o                         
  -3   1   1         10.38         79.60         4.44 o                         
  -2   1   1        977.61        533.67         9.22 o                         
  -1   1   1         99.82        125.32         2.82 o                         
   0   1   1       4147.77       4250.33        53.52 o                         
   1   1   1         29.97         85.75         2.17 o                         
   2   1   1      43120.04      41536.47       421.25 o                         
   3   1   1         58.70        137.43         5.18 o                         
   4   1   1      18121.37      17702.59       185.44 o                         
   5   1   1        196.43        240.97         8.30 o                         
   6   1   1       3582.05       3311.46        51.39 o                         
   7   1   1         27.96         15.26         5.43 o                         
   8   1   1        580.83        466.02        20.19 o                         
  -8   2   1          5.38          7.58         6.37 o                         
  -7   2   1        130.79        160.32        11.71 o                         
  -6   2   1         93.45         67.88         7.42 o                         
  -5   2   1        616.22        508.11        14.40 o                         
  -4   2   1         41.19        209.61        10.30 o                         
  -3   2   1        723.52        543.01        12.87 o                         
  -2   2   1      10860.19       9832.94       102.74 o                         
  -1   2   1       1913.80       1964.38        20.16 o                         
   0   2   1       6528.49       6141.74        51.41 o                         
   1   2   1      13409.92      12523.50       110.48 o                         
   2   2   1      11544.92      11117.37       146.21 o                         
   3   2   1         78.77        130.01         3.66 o                         
   4   2   1         98.20        699.46        14.84 o                         
   5   2   1        544.82        520.97        13.96 o                         
   6   2   1        489.63        711.65        22.17 o                         
   7   2   1         17.10         44.80         7.07 o                         
   8   2   1        638.82        537.39        30.67 o                         
  -8   3   1         51.98         31.91         6.40 o                         
  -7   3   1         79.06         81.49         7.75 o                         
  -6   3   1        543.04        446.94        15.54 o                         
  -5   3   1         11.93         12.19         2.29 o                         
  -4   3   1        298.26        324.30         8.24 o                         
  -3   3   1        332.11        314.58         5.41 o                         
  -2   3   1         32.84         35.65         1.61 o                         
  -1   3   1      13121.39      12103.77        95.97 o                         
   0   3   1       2843.71       2770.11        27.21 o                         
   1   3   1      12446.74      11853.40       112.39 o                         
   2   3   1       1313.96       1449.54        15.44 o                         
   3   3   1         26.97        520.74         8.13 o                         
   4   3   1       1151.66       1211.76        14.89 o                         
   5   3   1         17.10        562.41        17.92 o                         
   6   3   1        287.12        228.72        11.65 o                         
   7   3   1          6.68        158.63        10.00 o                         
   8   3   1          3.78         99.19        11.08 o                         
  -8   4   1         27.76         57.75         7.70 o                         
  -7   4   1          3.43        135.01         9.30 o                         
  -6   4   1          9.71         15.76         2.34 o                         
  -5   4   1        205.07        204.97         7.33 o                         
  -4   4   1        237.23        177.47         4.00 o                         
  -3   4   1        330.30        206.03         4.01 o                         
  -2   4   1        434.34        618.85         9.26 o                         
  -1   4   1       1104.35       1265.56        10.20 o                         
   0   4   1        603.67        648.19         7.54 o                         
   1   4   1       5437.33       5361.50        56.54 o                         
   2   4   1       1283.48       1422.39        16.04 o                         
   3   4   1        865.33        919.14        12.18 o                         
   4   4   1         54.35         34.31         1.78 o                         
   5   4   1         18.67         18.72         1.80 o                         
   6   4   1        131.35        150.16         5.10 o                         
   7   4   1         77.79         67.13         6.99 o                         
   8   4   1         55.43         76.22         8.13 o                         
  -8   5   1          1.29         10.74         5.33 o                         
  -7   5   1          8.56         72.96         7.33 o                         
  -6   5   1         15.94        148.45         5.51 o                         
  -5   5   1         25.78         31.12         3.13 o                         
  -4   5   1         38.63         93.15         2.89 o                         
  -3   5   1        242.26        213.98         4.22 o                         
  -2   5   1        612.32        587.73         7.11 o                         
  -1   5   1        838.71        590.40         5.70 o                         
   0   5   1       1732.18       2137.28        20.49 o                         
   1   5   1       6414.02       5696.45        55.74 o                         
   2   5   1        254.75        245.52         4.89 o                         
   3   5   1       1427.29       1545.83        21.94 o                         
   4   5   1        161.70        211.09         4.82 o                         
   5   5   1         40.81         27.23         2.75 o                         
   6   5   1         83.17         71.05         5.61 o                         
   7   5   1         13.48        155.18        14.01 o                         
   8   5   1        113.99         78.12         9.28 o                         
  -8   6   1         14.78         13.63         5.87 o                         
  -7   6   1          2.54         33.49         5.63 o                         
  -6   6   1         44.99         39.68         5.14 o                         
  -5   6   1          5.30          5.86         1.72 o                         
  -4   6   1         27.10         62.08         3.21 o                         
  -3   6   1         14.01         91.63         3.23 o                         
  -2   6   1        270.75        264.27         4.15 o                         
  -1   6   1        935.16        614.08         5.69 o                         
   0   6   1       4993.74       5716.46        49.00 o                         
   1   6   1       2871.89       2613.74        24.00 o                         
   2   6   1       1744.42       2019.53        21.56 o                         
   3   6   1       1348.46       1193.74        15.86 o                         
   4   6   1         18.35        147.18         5.19 o                         
   5   6   1        114.68         96.39         4.24 o                         
   6   6   1        140.61        375.72        10.83 o                         
   7   6   1          9.02        196.56        10.89 o                         
   8   6   1         69.67        116.28        17.23 o                         
  -8   7   1         20.83         20.82         7.22 o                         
  -7   7   1        120.49        163.44        11.53 o                         
  -6   7   1          1.02         11.69         3.10 o                         
  -5   7   1          2.94         16.10         3.70 o                         
  -4   7   1         19.42         32.30         2.56 o                         
  -3   7   1        102.70        150.16         3.74 o                         
  -2   7   1        224.41        259.12         3.95 o                         
  -1   7   1       2237.90       2022.03        15.25 o                         
   0   7   1       3663.21       3805.58        33.68 o                         
   1   7   1        563.69        669.61         7.61 o                         
   2   7   1        126.84        259.14         5.64 o                         
   3   7   1         42.25        223.61         5.95 o                         
   4   7   1        362.79        341.41         7.70 o                         
   5   7   1        107.48        146.86         5.06 o                         
   6   7   1        226.68        150.05         7.74 o                         
   7   7   1         63.81        102.17         8.32 o                         
   8   7   1          9.42         10.49        10.10 o                         
  -8   8   1         23.65         18.32         7.64 o                         
  -7   8   1          0.38         12.36         5.63 o                         
  -6   8   1        280.09        252.11        11.15 o                         
  -5   8   1         41.38         58.14         4.03 o                         
  -4   8   1         33.38         11.03         1.49 o                         
  -3   8   1         38.65        172.23         4.35 o                         
  -2   8   1       1811.83       1971.93        16.63 o                         
  -1   8   1        483.88        615.16         5.83 o                         
   0   8   1        456.54        397.12         5.50 o                         
   1   8   1        195.02        131.56         2.38 o                         
   2   8   1        184.75        210.55         6.34 o                         
   3   8   1       2611.02       3053.46        33.55 o                         
   4   8   1         20.64        145.29         5.14 o                         
   5   8   1        191.87        244.53         6.60 o                         
   6   8   1          9.22        105.50         6.96 o                         
   7   8   1        253.67        214.44        13.14 o                         
   8   8   1         13.40         24.79        10.78 o                         
  -8   9   1         60.19         60.17        11.76 o                         
  -7   9   1          2.07          6.55         5.30 o                         
  -6   9   1        248.59        259.88        20.39 o                         
  -5   9   1         11.56         13.15         2.82 o                         
  -4   9   1         36.24         64.37         3.06 o                         
  -3   9   1         76.60        129.01         3.06 o                         
  -2   9   1        726.51        767.16         8.67 o                         
  -1   9   1        915.21        668.94         6.29 o                         
   0   9   1         48.68         35.39         1.37 o                         
   1   9   1       1877.84       1875.45        14.19 o                         
   2   9   1        705.20        544.70         7.91 o                         
   3   9   1         11.81        105.03         3.96 o                         
   4   9   1        210.89        218.98         6.03 o                         
   5   9   1         55.98         72.95         4.38 o                         
   6   9   1         50.73         45.41         4.85 o                         
   7   9   1         28.96        148.65        10.06 o                         
   8   9   1          4.30         20.31        10.59 o                         
  -8  10   1          0.21          1.98         6.33 o                         
  -7  10   1         16.15         15.02         4.49 o                         
  -6  10   1         15.29         37.76         4.70 o                         
  -5  10   1         30.85         51.54         3.27 o                         
  -4  10   1         59.77         57.30         3.02 o                         
  -3  10   1        112.77        129.03         3.04 o                         
  -2  10   1        121.80        176.50         3.53 o                         
  -1  10   1        443.49        510.76         5.70 o                         
   0  10   1         40.33        119.11         2.54 o                         
   1  10   1       8280.94       8694.61        62.33 o                         
   2  10   1        579.68        499.05         8.86 o                         
   3  10   1       3332.80       3526.66        34.37 o                         
   4  10   1          8.59          5.35         2.16 o                         
   5  10   1       2254.78       2206.97        27.91 o                         
   6  10   1         14.59         47.38         4.30 o                         
   7  10   1        301.82        219.77        12.55 o                         
   8  10   1         13.13         37.13        13.47 o                         
  -8  11   1         61.42         84.00        16.10 o                         
  -7  11   1          2.85         -4.41         4.41 o                         
  -6  11   1        118.36        118.17         7.12 o                         
  -5  11   1         21.19          6.16         2.14 o                         
  -4  11   1         58.47        122.52         4.01 o                         
  -3  11   1        115.96        141.28         3.46 o                         
  -2  11   1         45.91         57.03         1.94 o                         
  -1  11   1        598.64        608.14         7.60 o                         
   0  11   1         34.01         10.45         1.20 o                         
   1  11   1        139.09        190.47         3.28 o                         
   2  11   1        128.79        252.48         5.26 o                         
   3  11   1         25.12         72.25         3.51 o                         
   4  11   1         69.89         96.54         5.16 o                         
   5  11   1         12.36        526.11        10.64 o                         
   6  11   1         13.86         16.39         3.69 o                         
   7  11   1        156.11        126.73         8.93 o                         
   8  11   1         30.53         27.76        11.71 o                         
  -7  12   1          7.05         32.88         6.51 o                         
  -6  12   1         23.08         43.50         5.91 o                         
  -5  12   1          0.89          1.00         2.06 o                         
  -4  12   1        142.98        113.67         3.66 o                         
  -3  12   1        306.61        279.46         4.97 o                         
  -2  12   1         79.70         64.30         2.23 o                         
  -1  12   1        320.59        210.07         4.13 o                         
   0  12   1          0.30          1.11         1.02 o                         
   1  12   1         77.29         65.17         1.84 o                         
   2  12   1          1.18        156.88         5.62 o                         
   3  12   1         28.71         80.70         4.38 o                         
   4  12   1          5.12         92.37         4.71 o                         
   5  12   1         31.08         50.16         3.74 o                         
   6  12   1         44.76         23.75         4.32 o                         
   7  12   1         13.60         10.14         4.86 o                         
   8  12   1         15.87         -2.28        10.18 o                         
  -7  13   1         24.72         87.85         7.71 o                         
  -6  13   1         49.60         21.71         4.09 o                         
  -5  13   1         91.40        155.40         8.48 o                         
  -4  13   1         71.29         51.51         3.11 o                         
  -3  13   1          3.34         83.71         4.49 o                         
  -2  13   1        258.95        233.10         4.68 o                         
  -1  13   1        664.42        607.47         8.15 o                         
   0  13   1        412.64        451.26         6.40 o                         
   1  13   1        209.55        189.64         4.21 o                         
   2  13   1         60.74         58.55         2.11 o                         
   3  13   1          1.15         26.34         2.23 o                         
   4  13   1         55.49         74.50         4.89 o                         
   5  13   1         37.07          6.50         2.64 o                         
   6  13   1         61.00         58.02         6.60 o                         
   7  13   1          3.46         19.64         6.26 o                         
  -7  14   1          0.28         55.96         6.67 o                         
  -6  14   1         71.92         70.75         5.84 o                         
  -5  14   1          7.61         11.30         3.06 o                         
  -4  14   1          7.12         27.14         2.61 o                         
  -3  14   1        205.11        216.00         5.62 o                         
  -2  14   1        579.63        598.92         8.17 o                         
  -1  14   1        120.33        202.97         5.71 o                         
   0  14   1        250.32        288.35         5.05 o                         
   1  14   1        457.21        497.16         7.47 o                         
   2  14   1         40.36         29.78         1.68 o                         
   3  14   1         18.40         34.59         3.12 o                         
   4  14   1         45.12         31.59         2.74 o                         
   5  14   1        101.25         50.54         4.05 o                         
   6  14   1          8.73          6.99         3.91 o                         
   7  14   1         10.69         12.38         5.97 o                         
  -7  15   1        176.95        125.25        18.56 o                         
  -6  15   1        173.54        138.98         8.82 o                         
  -5  15   1        149.97        156.61         6.77 o                         
  -4  15   1          0.28         27.51         2.49 o                         
  -3  15   1          0.00         24.77         2.64 o                         
  -2  15   1        673.40        636.48        11.88 o                         
  -1  15   1          2.07          7.87         1.63 o                         
   0  15   1        202.66        239.90         5.83 o                         
   1  15   1         73.98         42.12         2.59 o                         
   2  15   1          7.02         13.68         1.33 o                         
   3  15   1          1.67          5.63         1.72 o                         
   4  15   1         92.93         78.19         3.40 o                         
   5  15   1         50.44         28.68         3.64 o                         
   6  15   1         26.54         21.73         6.93 o                         
   7  15   1          3.93         31.40         8.15 o                         
  -7  16   1          8.56         33.62        13.43 o                         
  -6  16   1         84.35         73.90         6.96 o                         
  -5  16   1         29.66         85.98         6.18 o                         
  -4  16   1         42.52         28.74         2.71 o                         
  -3  16   1         73.16         69.27         3.59 o                         
  -2  16   1         30.54         30.75         2.30 o                         
  -1  16   1         34.19         34.63         2.32 o                         
   0  16   1        238.97        291.44         5.82 o                         
   1  16   1        113.68         81.26         3.65 o                         
   2  16   1         43.06         81.15         2.99 o                         
   3  16   1         10.27         29.97         2.52 o                         
   4  16   1         37.71         31.95         2.99 o                         
   5  16   1         12.79         51.95         4.17 o                         
   6  16   1          7.40          8.26         6.64 o                         
   7  16   1          3.79          1.00         6.34 o                         
  -6  17   1          6.88         14.55         5.59 o                         
  -5  17   1        322.68        331.61        13.45 o                         
  -4  17   1         38.03         36.44         3.95 o                         
  -3  17   1        147.10        287.55         7.28 o                         
  -2  17   1          5.67         27.46         3.00 o                         
  -1  17   1          1.19         23.67         1.98 o                         
   0  17   1          7.55          8.52         1.78 o                         
   1  17   1         24.04         27.47         2.72 o                         
   2  17   1         21.32         25.91         2.92 o                         
   3  17   1        102.83        114.35         3.87 o                         
   4  17   1         20.75        101.60         6.79 o                         
   5  17   1         49.04         28.45         4.55 o                         
   6  17   1          3.95         20.20         6.82 o                         
  -5  18   1        206.54        208.28        10.71 o                         
  -4  18   1         40.27         28.59         4.26 o                         
  -3  18   1       1755.77       1681.20        25.54 o                         
  -2  18   1        815.40        687.78        19.08 o                         
  -1  18   1       1826.98       1647.63        22.10 o                         
   0  18   1        147.99        116.72         5.23 o                         
   1  18   1        800.73        613.85        11.66 o                         
   2  18   1          0.18         83.31         4.67 o                         
   3  18   1          4.49          5.17         2.46 o                         
   4  18   1         92.68        124.08         7.42 o                         
   5  18   1         14.47         13.91         3.92 o                         
   6  18   1         94.55         73.11        13.62 o                         
  -5  19   1        192.41        191.45        17.77 o                         
  -4  19   1        108.69         76.56         7.80 o                         
  -3  19   1          5.04          2.99         3.73 o                         
  -2  19   1          9.32          6.98         2.66 o                         
  -1  19   1        400.96        360.37         9.40 o                         
   0  19   1        322.09        245.21         8.64 o                         
   1  19   1        360.18        319.19         7.31 o                         
   2  19   1       1086.33        940.33        19.31 o                         
   3  19   1         66.44         67.92         5.59 o                         
   4  19   1        350.76        341.98        18.42 o                         
   5  19   1          0.37         14.72         6.49 o                         
   6  19   1        115.60        118.11        16.58 o                         
  -5  20   1         16.82         14.77         6.03 o                         
  -4  20   1         65.25         45.50         5.90 o                         
  -3  20   1         20.71         26.05         4.27 o                         
  -2  20   1        335.24        305.42        11.06 o                         
  -1  20   1          2.29         19.05         3.16 o                         
   0  20   1         72.60         79.92         5.09 o                         
   1  20   1         27.35         37.56         3.36 o                         
   2  20   1         21.06         20.51         3.82 o                         
   3  20   1         74.13         62.70         5.74 o                         
   4  20   1         11.30         12.97         4.92 o                         
   5  20   1         21.40         25.85         9.64 o                         
  -4  21   1         16.47         31.20         5.25 o                         
  -3  21   1          1.55         10.92         3.77 o                         
  -2  21   1         10.36         13.78         3.68 o                         
  -1  21   1         47.04         27.68         3.53 o                         
   0  21   1          4.49          2.44         2.94 o                         
   1  21   1        271.33        208.37         7.89 o                         
   2  21   1         66.54         28.55         4.28 o                         
   3  21   1         57.34         50.60         5.48 o                         
   4  21   1        161.40        124.37        11.57 o                         
   5  21   1          0.24          3.78         8.60 o                         
  -4  22   1        103.01        101.02        10.29 o                         
  -3  22   1          8.08         17.21         4.23 o                         
  -2  22   1         93.99         81.48         7.75 o                         
  -1  22   1         16.80         10.77         3.12 o                         
   0  22   1        111.26         86.10         5.81 o                         
   1  22   1         12.95         13.61         3.26 o                         
   2  22   1          2.22         -0.32         3.33 o                         
   3  22   1         44.38         69.74         6.12 o                         
   4  22   1          3.03         26.72        10.25 o                         
   5  22   1          7.39          9.65         8.27 o                         
  -4  23   1         44.51         77.10        13.22 o                         
  -3  23   1         29.97         36.76         6.13 o                         
  -2  23   1          0.18         14.38         4.18 o                         
  -1  23   1         11.28         10.87         4.21 o                         
   0  23   1          4.54          6.73         3.32 o                         
   1  23   1        119.58        111.04         8.15 o                         
   2  23   1          1.10          5.94         3.60 o                         
   3  23   1         33.25         80.37         9.69 o                         
   4  23   1          1.54         21.62         9.47 o                         
  -3  24   1          9.93         22.57         6.76 o                         
  -2  24   1         56.51         28.97        13.40 o                         
  -1  24   1          6.00          4.32         5.12 o                         
   0  24   1         30.44         33.43         5.64 o                         
   1  24   1          9.65         -1.29         4.84 o                         
   2  24   1         50.08         29.16         5.85 o                         
   3  24   1         62.94         55.46         8.56 o                         
   4  24   1         57.57         63.12        13.82 o                         
  -2  25   1          9.75         10.06         9.51 o                         
  -1  25   1          3.51          4.26         8.71 o                         
   0  25   1          3.00          0.57         4.44 o                         
   1  25   1          2.31          6.45         5.76 o                         
   2  25   1         53.65         67.70        14.03 o                         
  -2  26   1        456.05        528.59        34.59 o                         
  -1  26   1          4.60          2.22         9.91 o                         
   0  26   1          3.58         22.67        11.21 o                         
  -8   0   2          0.06          4.00         7.35 o                         
  -7   0   2         11.86          6.02         6.15 o                         
  -6   0   2        963.87        647.20        26.46 o                         
  -5   0   2         31.29         25.54         4.48 o                         
  -4   0   2        889.37        742.83        14.08 o                         
  -3   0   2         74.42        114.13         4.66 o                         
  -2   0   2       1048.05        826.91        13.53 o                         
  -1   0   2          0.25         19.54         1.03 o                         
   0   0   2       7659.61       8437.11       149.15 o                         
   1   0   2      14580.28      13494.34       193.98 o                         
   2   0   2       4321.66       3825.08        50.89 o                         
   3   0   2        241.15        456.88        18.38 o                         
   4   0   2        215.13        328.46        13.80 o                         
   5   0   2        530.04        565.44        29.18 o                         
   6   0   2       4075.38       3600.70        63.76 o                         
   7   0   2          4.14          1.08         6.05 o                         
   8   0   2       2684.69       1959.62        77.93 o                         
  -8   1   2        111.19         82.24        11.46 o                         
  -7   1   2         66.52         32.39         6.71 o                         
  -6   1   2         37.19        374.47        17.98 o                         
  -5   1   2        202.56        167.13         9.06 o                         
  -4   1   2        116.55        170.56         4.18 o                         
  -3   1   2         73.40        194.93         6.81 o                         
  -2   1   2       6076.82       4888.09        48.72 o                         
  -1   1   2        656.38        641.03         7.81 o                         
   0   1   2         79.16         81.52         1.70 o                         
   1   1   2       2372.24       2194.73        22.04 o                         
   2   1   2       1142.18       1383.10        14.11 o                         
   3   1   2       1962.67       2186.82        22.59 o                         
   4   1   2       3101.64       2671.43        36.84 o                         
   5   1   2         94.68        176.38         7.32 o                         
   6   1   2       1755.40       2006.87        34.96 o                         
   7   1   2         14.07         26.80         6.00 o                         
   8   1   2        123.64        488.84        34.91 o                         
  -8   2   2         36.37         55.00         8.32 o                         
  -7   2   2         10.80        153.33        13.93 o                         
  -6   2   2          2.17         73.22         7.12 o                         
  -5   2   2         19.32        119.62         8.40 o                         
  -4   2   2        458.13        639.45        15.00 o                         
  -3   2   2        109.23         82.15        11.09 o                         
  -2   2   2        326.14        786.98        10.11 o                         
  -1   2   2        358.09         38.83         1.51 o                         
   0   2   2        295.28        399.83         5.20 o                         
   1   2   2         90.15        112.28         2.27 o                         
   2   2   2        287.31        310.23         5.21 o                         
   3   2   2       3286.45       3383.30        37.85 o                         
   4   2   2       1935.87       1848.90        23.81 o                         
   5   2   2         85.37        102.77         6.74 o                         
   6   2   2        697.04        798.22        32.64 o                         
   7   2   2          9.52         18.40         5.68 o                         
   8   2   2        159.95        156.10        14.56 o                         
  -8   3   2         35.93         77.53         8.40 o                         
  -7   3   2         18.29         60.89         7.58 o                         
  -6   3   2          5.39        903.61        22.78 o                         
  -5   3   2         63.61         64.02         7.04 o                         
  -4   3   2        103.87        133.24         5.18 o                         
  -3   3   2         69.01        199.82         5.79 o                         
  -2   3   2       1524.52       1549.56        14.74 o                         
  -1   3   2        785.97        513.60         5.77 o                         
   0   3   2         36.21         84.81         1.62 o                         
   1   3   2       2032.76       2043.74        23.13 o                         
   2   3   2       1137.22       1123.49        13.47 o                         
   3   3   2        253.28        278.22         5.31 o                         
   4   3   2       1101.05       2020.23        22.72 o                         
   5   3   2         30.29        137.25         6.51 o                         
   6   3   2        264.75        478.48        10.00 o                         
   7   3   2         28.77         25.84         5.35 o                         
   8   3   2         30.09        201.55        15.89 o                         
  -8   4   2          3.14         13.04         6.64 o                         
  -7   4   2          8.91          3.83         4.60 o                         
  -6   4   2        184.71         95.40         4.21 o                         
  -5   4   2          6.62         14.19         2.68 o                         
  -4   4   2         10.81          8.23         1.30 o                         
  -3   4   2        251.81        388.88         6.72 o                         
  -2   4   2         72.94         75.53         2.05 o                         
  -1   4   2       2973.37       2760.01        19.83 o                         
   0   4   2       3860.94       3868.16        28.94 o                         
   1   4   2       7319.40       6616.67        69.69 o                         
   2   4   2       3507.43       3161.05        30.87 o                         
   3   4   2          4.56         29.24         3.38 o                         
   4   4   2       1145.97       1045.99        13.32 o                         
   5   4   2        122.21        180.20         7.88 o                         
   6   4   2         10.11         23.86         4.05 o                         
   7   4   2          1.95        104.90         8.24 o                         
   8   4   2          8.60         20.17         7.69 o                         
  -8   5   2          1.79         66.57         7.93 o                         
  -7   5   2          1.64          7.63         4.60 o                         
  -6   5   2          4.47         31.76         5.36 o                         
  -5   5   2         31.67         10.76         2.13 o                         
  -4   5   2         29.95        102.42         3.26 o                         
  -3   5   2          1.66         10.78         1.34 o                         
  -2   5   2       1159.96       1106.03        10.98 o                         
  -1   5   2        458.93        436.43         4.87 o                         
   0   5   2        648.14        806.02         7.28 o                         
   1   5   2        946.89       1042.12        13.50 o                         
   2   5   2         40.57         97.67         2.88 o                         
   3   5   2        848.85        972.76        12.48 o                         
   4   5   2        229.53        173.24         5.41 o                         
   5   5   2         45.03         46.63         3.30 o                         
   6   5   2        163.36        136.10         8.20 o                         
   7   5   2          9.27         21.74         5.08 o                         
   8   5   2          7.66         56.82         9.50 o                         
  -8   6   2         74.84         35.68         6.72 o                         
  -7   6   2         87.10         72.79         8.79 o                         
  -6   6   2          9.68         11.99         4.85 o                         
  -5   6   2         91.45        119.61         5.06 o                         
  -4   6   2         47.62         30.24         2.33 o                         
  -3   6   2        130.86        183.01         3.99 o                         
  -2   6   2        694.52        718.46        10.25 o                         
  -1   6   2       1424.18       1422.28        10.90 o                         
   0   6   2        167.90        151.75         2.95 o                         
   1   6   2       2011.63       1829.59        17.71 o                         
   2   6   2          4.46          4.72         1.14 o                         
   3   6   2        183.51        703.85        17.60 o                         
   4   6   2         20.98         39.97         2.95 o                         
   5   6   2        125.64         91.17         3.45 o                         
   6   6   2         90.49         86.79         4.32 o                         
   7   6   2          9.26         10.23         4.70 o                         
   8   6   2          6.15         36.30        10.69 o                         
  -8   7   2          9.09          6.83         6.22 o                         
  -7   7   2         21.10         15.92         5.97 o                         
  -6   7   2          1.00        152.30        10.42 o                         
  -5   7   2         27.19         26.62         3.23 o                         
  -4   7   2         19.21        112.84         3.17 o                         
  -3   7   2        563.94        487.72         6.70 o                         
  -2   7   2         52.78        212.17         3.46 o                         
  -1   7   2        561.21        782.86         7.15 o                         
   0   7   2       3433.00       3861.18        30.59 o                         
   1   7   2       4566.88       5150.19        48.23 o                         
   2   7   2        222.89        334.34         6.13 o                         
   3   7   2        359.46        403.82         6.77 o                         
   4   7   2        123.74        153.30         6.67 o                         
   5   7   2         15.77        218.51         6.24 o                         
   6   7   2        184.63        169.90         7.07 o                         
   7   7   2         19.15         12.56         4.88 o                         
   8   7   2          1.48        122.33        17.08 o                         
  -8   8   2          7.41         -0.49         6.22 o                         
  -7   8   2          0.41         13.06         5.07 o                         
  -6   8   2          2.22         -0.79         4.49 o                         
  -5   8   2         53.57         29.85         3.58 o                         
  -4   8   2        639.32        551.41         7.91 o                         
  -3   8   2       1130.67       1256.69        12.24 o                         
  -2   8   2        632.02        617.51         7.32 o                         
  -1   8   2       6397.81       6206.57        44.95 o                         
   0   8   2       1727.62       1695.06        14.71 o                         
   1   8   2        466.37        372.87         4.59 o                         
   2   8   2       1563.35       1414.06        18.56 o                         
   3   8   2       3136.19       3106.59        29.15 o                         
   4   8   2          0.72         16.15         2.04 o                         
   5   8   2        818.98        852.77        14.19 o                         
   6   8   2          2.60         12.51         3.24 o                         
   7   8   2         48.00         80.54         7.57 o                         
   8   8   2         48.48         17.22         9.53 o                         
  -8   9   2          1.08         12.62         8.37 o                         
  -7   9   2          0.62          5.48         4.52 o                         
  -6   9   2          7.78         28.60         5.12 o                         
  -5   9   2         48.46         39.43         3.62 o                         
  -4   9   2        173.39        342.37         6.53 o                         
  -3   9   2        376.78        721.43        15.67 o                         
  -2   9   2         17.85         26.81         1.45 o                         
  -1   9   2        267.96        201.71         3.24 o                         
   0   9   2        512.52        624.02         7.81 o                         
   1   9   2       2209.38       2171.90        17.34 o                         
   2   9   2       1096.87       1186.48        12.99 o                         
   3   9   2         30.19         74.58         3.39 o                         
   4   9   2        166.27        174.55         5.39 o                         
   5   9   2       1070.86        991.99        16.04 o                         
   6   9   2          2.64          9.38         3.54 o                         
   7   9   2        813.25        652.73        19.52 o                         
  -8  10   2         29.14         -2.45        11.15 o                         
  -7  10   2          0.08         16.49         4.31 o                         
  -6  10   2          4.13         13.72         3.67 o                         
  -5  10   2          0.77         89.46         3.85 o                         
  -4  10   2        247.42        268.28         6.08 o                         
  -3  10   2        144.53        179.89         3.69 o                         
  -2  10   2         95.12         70.42         2.18 o                         
  -1  10   2        275.53         53.60         1.72 o                         
   0  10   2         33.80         16.55         0.99 o                         
   1  10   2       2437.64       2478.95        19.00 o                         
   2  10   2        132.02        133.89         3.42 o                         
   3  10   2         47.85        100.50         4.39 o                         
   4  10   2         17.68         89.11         4.08 o                         
   5  10   2        170.52        146.52         7.57 o                         
   6  10   2         10.42         14.49         4.39 o                         
   7  10   2          6.48        180.40         9.34 o                         
   8  10   2         10.10          4.96         9.66 o                         
  -8  11   2          4.22          4.85        10.16 o                         
  -7  11   2         55.53         54.30         5.76 o                         
  -6  11   2          7.71          9.45         3.49 o                         
  -5  11   2        121.62        165.19         5.49 o                         
  -4  11   2        246.72        224.77         5.28 o                         
  -3  11   2         54.46        219.12         8.02 o                         
  -2  11   2         87.33         76.68         2.13 o                         
  -1  11   2        652.12        670.02         7.32 o                         
   0  11   2        323.50        401.40         5.38 o                         
   1  11   2        695.02        710.64         8.31 o                         
   2  11   2         28.45         48.47         2.22 o                         
   3  11   2         15.33         37.13         3.38 o                         
   4  11   2         12.79         11.36         2.33 o                         
   5  11   2         38.15         58.30         3.77 o                         
   6  11   2          0.65         10.71         4.35 o                         
   7  11   2        292.60        273.51        12.38 o                         
   8  11   2          3.84         12.37        10.14 o                         
  -8  12   2         74.00         43.03        13.88 o                         
  -7  12   2        196.33        222.04        10.04 o                         
  -6  12   2        183.73        233.20         9.50 o                         
  -5  12   2         10.53         21.49         2.74 o                         
  -4  12   2        812.40        727.34        10.10 o                         
  -3  12   2        480.34        529.54         8.42 o                         
  -2  12   2          1.48         18.27         1.28 o                         
  -1  12   2         44.24         74.27         2.06 o                         
   0  12   2         77.04        132.75         3.28 o                         
   1  12   2        391.79        435.52         5.81 o                         
   2  12   2        453.78        535.90         6.46 o                         
   3  12   2        987.89       1124.00        21.02 o                         
   4  12   2         73.38        126.30         5.38 o                         
   5  12   2        416.69        438.41         9.73 o                         
   6  12   2         23.86         18.37         4.33 o                         
   7  12   2        245.63        190.02        13.01 o                         
   8  12   2          5.81          4.90        10.94 o                         
  -7  13   2        100.73        102.57         8.01 o                         
  -6  13   2        362.33        322.74        12.24 o                         
  -5  13   2         21.13         57.89         6.52 o                         
  -4  13   2         97.33         93.33         3.47 o                         
  -3  13   2        251.45        282.38         4.94 o                         
  -2  13   2        137.97        186.35         3.94 o                         
  -1  13   2        152.96         93.76         2.31 o                         
   0  13   2       1369.56       1206.39        13.41 o                         
   1  13   2       1271.71       1179.90        11.87 o                         
   2  13   2         32.15          8.90         1.16 o                         
   3  13   2        175.11        261.87         8.61 o                         
   4  13   2         31.46         63.63         3.77 o                         
   5  13   2          7.70         17.84         2.98 o                         
   6  13   2          3.09         83.71         6.18 o                         
   7  13   2         82.72         85.38         9.36 o                         
  -7  14   2          6.63         12.57        11.31 o                         
  -6  14   2         99.39        126.98         8.03 o                         
  -5  14   2        148.15        206.77         8.91 o                         
  -4  14   2        107.30        117.35         5.08 o                         
  -3  14   2          9.55         46.47         3.26 o                         
  -2  14   2        369.56        394.04         6.87 o                         
  -1  14   2        695.94        644.52         8.98 o                         
   0  14   2        115.89        143.68         3.72 o                         
   1  14   2          6.92         12.94         1.10 o                         
   2  14   2        354.27        364.26         5.89 o                         
   3  14   2        434.88        418.28         6.74 o                         
   4  14   2         15.39         26.95         2.44 o                         
   5  14   2        190.48         95.54         5.50 o                         
   6  14   2         23.19         26.29         5.22 o                         
   7  14   2          5.54         39.03         9.54 o                         
  -7  15   2         10.55         20.64         8.21 o                         
  -6  15   2        113.01        148.08         8.61 o                         
  -5  15   2          4.11          0.26         3.47 o                         
  -4  15   2          9.10         28.91         2.50 o                         
  -3  15   2        174.30        187.51         4.83 o                         
  -2  15   2         14.84         36.54         2.90 o                         
  -1  15   2        272.92        294.77         6.33 o                         
   0  15   2         56.37         51.03         2.41 o                         
   1  15   2          7.82          4.57         1.67 o                         
   2  15   2         73.00        156.17         3.56 o                         
   3  15   2         20.06         47.63         2.54 o                         
   4  15   2        128.72          8.88         1.98 o                         
   5  15   2          9.05         37.39         3.84 o                         
   6  15   2          1.39          2.84         4.20 o                         
   7  15   2          3.87         25.75         8.14 o                         
  -7  16   2         17.56         32.60        12.64 o                         
  -6  16   2         22.85         23.37         9.16 o                         
  -5  16   2          0.72         -1.81         3.28 o                         
  -4  16   2        510.65        432.09         9.76 o                         
  -3  16   2          3.02          5.19         2.35 o                         
  -2  16   2          7.06          5.70         1.91 o                         
  -1  16   2        411.89        319.36         6.17 o                         
   0  16   2        106.83        107.13         3.79 o                         
   1  16   2          0.15         14.29         2.12 o                         
   2  16   2        318.11        287.06         5.82 o                         
   3  16   2        172.73        260.95         7.80 o                         
   4  16   2          9.74         30.91         2.81 o                         
   5  16   2         29.83         66.63         5.27 o                         
   6  16   2          2.77         12.64         6.77 o                         
   7  16   2         13.91          8.84         7.16 o                         
  -6  17   2         13.38         12.22         6.13 o                         
  -5  17   2        126.23         91.31         6.75 o                         
  -4  17   2         77.65         73.13         5.47 o                         
  -3  17   2         76.98         84.69         5.07 o                         
  -2  17   2        110.04         90.59         5.95 o                         
  -1  17   2          3.15          2.07         1.86 o                         
   0  17   2        940.25        921.07        14.02 o                         
   1  17   2        390.97        326.30         8.41 o                         
   2  17   2        341.86        326.65         6.13 o                         
   3  17   2        888.17        743.12        11.12 o                         
   4  17   2         88.52         60.61         4.73 o                         
   5  17   2        201.99        167.65         8.62 o                         
   6  17   2         24.89         55.38         9.15 o                         
   7  17   2         76.38         86.26        15.64 o                         
  -5  18   2         10.67          0.99         4.54 o                         
  -4  18   2        144.55        132.36        11.71 o                         
  -3  18   2          6.87         12.11         3.69 o                         
  -2  18   2          0.01          0.30         2.74 o                         
  -1  18   2        109.72        122.90         6.03 o                         
   0  18   2         21.71         33.62         3.16 o                         
   1  18   2         37.11         19.51         2.62 o                         
   2  18   2         32.15         39.49         3.38 o                         
   3  18   2         20.67         22.11         3.42 o                         
   4  18   2         42.72         74.87         6.09 o                         
   5  18   2         12.99          2.32         4.57 o                         
   6  18   2         80.93         76.49        14.62 o                         
  -5  19   2          7.16         19.93         5.49 o                         
  -4  19   2          9.76         12.89         4.43 o                         
  -3  19   2          4.76         31.71         4.67 o                         
  -2  19   2         27.38         18.16         3.35 o                         
  -1  19   2         66.15         43.10         3.37 o                         
   0  19   2         22.61         40.96         3.49 o                         
   1  19   2        224.10        220.00         6.77 o                         
   2  19   2        148.44        152.76         7.53 o                         
   3  19   2        134.54        125.43         7.61 o                         
   4  19   2         41.11         46.82         6.57 o                         
   5  19   2         85.00         75.10        14.52 o                         
   6  19   2          2.97         14.33        10.02 o                         
  -5  20   2         20.60          3.90         8.18 o                         
  -4  20   2        144.67         90.31         7.81 o                         
  -3  20   2         30.32         39.49         4.74 o                         
  -2  20   2         13.88          9.50         3.23 o                         
  -1  20   2        329.49        315.52         9.17 o                         
   0  20   2          1.37          0.13         2.83 o                         
   1  20   2         24.47         34.91         3.75 o                         
   2  20   2         48.82         84.32         5.91 o                         
   3  20   2         22.37         24.16         4.36 o                         
   4  20   2        262.07        276.72        13.91 o                         
   5  20   2         28.78         21.87         9.25 o                         
   6  20   2        333.21        224.90        23.17 o                         
  -4  21   2         86.62         98.69         8.13 o                         
  -3  21   2         45.02         45.94         5.07 o                         
  -2  21   2        274.96        243.96         9.44 o                         
  -1  21   2         74.69         63.59         4.62 o                         
   0  21   2        679.55        737.07        20.49 o                         
   1  21   2         11.24          8.17         2.75 o                         
   2  21   2        310.01        251.80        11.77 o                         
   3  21   2         36.37         38.77         5.01 o                         
   4  21   2        118.67        158.09        10.09 o                         
   5  21   2         28.39         46.47        12.56 o                         
  -4  22   2        101.82         52.29        10.94 o                         
  -3  22   2         17.83         31.95         4.94 o                         
  -2  22   2          0.35         30.63         4.47 o                         
  -1  22   2          4.29         19.17         3.36 o                         
   0  22   2          1.43          1.93         3.75 o                         
   1  22   2         60.90         66.77         5.29 o                         
   2  22   2          1.53         -0.38         3.65 o                         
   3  22   2         97.14         73.05         6.31 o                         
   4  22   2         99.57         85.99        10.97 o                         
   5  22   2          0.71         10.31         9.57 o                         
  -4  23   2          6.85         26.95         9.18 o                         
  -3  23   2         60.09         59.17        13.63 o                         
  -2  23   2         25.01         53.90         8.32 o                         
  -1  23   2          5.69          8.81         4.42 o                         
   0  23   2          1.58          9.35         3.87 o                         
   1  23   2         97.05         86.71         6.89 o                         
   2  23   2         22.04         18.08         4.10 o                         
   3  23   2        118.16        106.46        14.20 o                         
   4  23   2         11.13         52.26        12.17 o                         
  -3  24   2          8.21          6.95         8.36 o                         
  -2  24   2         70.40         60.70        12.28 o                         
  -1  24   2        297.76        322.12        18.78 o                         
   0  24   2          0.01          7.17         5.55 o                         
   1  24   2         28.64         42.53         8.18 o                         
   2  24   2         10.78          3.31         4.57 o                         
   3  24   2          0.76         17.35        10.80 o                         
  -2  25   2          4.44         11.52         8.41 o                         
  -1  25   2          0.44          6.28        10.24 o                         
   0  25   2         12.16         12.32         6.49 o                         
   1  25   2         52.85         39.74        13.11 o                         
   2  25   2         17.05         38.31         7.69 o                         
  -1  26   2         29.76         37.11        12.21 o                         
   0  26   2         90.26        102.54        15.47 o                         
   1  26   2        131.00        123.23        17.10 o                         
  -8   1   3          4.48          0.12         6.13 o                         
  -7   1   3         51.31         41.48         7.26 o                         
  -6   1   3        252.91        475.75        12.86 o                         
  -5   1   3        123.19        171.44         6.43 o                         
  -4   1   3        233.57         87.74         3.32 o                         
  -3   1   3         20.34        144.86         5.32 o                         
  -2   1   3        520.17        448.29         6.20 o                         
  -1   1   3       1183.16       1400.24        15.18 o                         
   0   1   3       3623.23       3461.39        32.14 o                         
   1   1   3        381.10        490.38         5.67 o                         
   2   1   3          1.39        160.68         3.43 o                         
   3   1   3       3194.63       3177.55        31.53 o                         
   4   1   3        335.05        290.88         7.46 o                         
   5   1   3       1191.11       1082.89        21.75 o                         
   6   1   3         12.49         83.35         6.14 o                         
   7   1   3        505.41        345.37        15.71 o                         
   8   1   3        191.05        211.22        15.94 o                         
  -8   2   3         33.02         36.01         7.87 o                         
  -7   2   3          2.12         -0.10         5.19 o                         
  -6   2   3         11.06         54.96         3.29 o                         
  -5   2   3        178.45        162.01         6.89 o                         
  -4   2   3        762.97        690.43        14.59 o                         
  -3   2   3         69.26         68.03         2.70 o                         
  -2   2   3        535.63        350.52         4.57 o                         
  -1   2   3       2619.09       2462.85        23.69 o                         
   0   2   3        533.86        768.74         8.65 o                         
   1   2   3         70.82         74.99         2.40 o                         
   2   2   3        716.91        895.01        13.06 o                         
   3   2   3       1069.17        839.63         9.96 o                         
   4   2   3        333.32        399.61         9.56 o                         
   5   2   3        168.43        364.18         9.56 o                         
   6   2   3        316.71        342.62        11.89 o                         
   7   2   3         93.14        217.29        12.48 o                         
   8   2   3        722.33        701.01        47.67 o                         
  -8   3   3        145.58        146.54        12.56 o                         
  -7   3   3        161.83         99.89         6.45 o                         
  -6   3   3       1109.46       1100.39        17.47 o                         
  -5   3   3        303.43        259.40         8.88 o                         
  -4   3   3        155.47        156.22         4.28 o                         
  -3   3   3        622.08        494.70         6.82 o                         
  -2   3   3        664.37        515.25         7.84 o                         
  -1   3   3        333.97        242.30         4.04 o                         
   0   3   3        212.09        324.22         4.36 o                         
   1   3   3       1308.47       1310.70        14.31 o                         
   2   3   3        215.99        256.43         4.79 o                         
   3   3   3        456.83        563.93         8.80 o                         
   4   3   3         20.22         39.57         2.94 o                         
   5   3   3        577.67        471.29        10.33 o                         
   6   3   3        289.63        236.59         8.97 o                         
   7   3   3        202.62        200.35        13.99 o                         
   8   3   3        123.40        150.72        13.78 o                         
  -8   4   3        116.55        149.38        10.69 o                         
  -7   4   3          0.21         25.18         5.59 o                         
  -6   4   3        219.74        212.89         6.85 o                         
  -5   4   3        355.49        510.49        11.19 o                         
  -4   4   3         86.46        107.14         3.61 o                         
  -3   4   3         52.01        145.40         5.71 o                         
  -2   4   3        140.25        104.79         2.25 o                         
  -1   4   3       1651.71       1671.28        15.23 o                         
   0   4   3       1109.60        842.66         8.08 o                         
   1   4   3        204.90        140.14         3.43 o                         
   2   4   3        404.84        278.30         8.24 o                         
   3   4   3         49.90        487.72        19.62 o                         
   4   4   3         84.90        140.90         3.75 o                         
   5   4   3        107.27         76.89         3.76 o                         
   6   4   3         54.06         48.04         4.69 o                         
   7   4   3          3.72          0.32         4.39 o                         
   8   4   3          3.58         11.35         6.99 o                         
  -8   5   3         76.32         55.64         7.40 o                         
  -7   5   3         64.63         67.53         9.75 o                         
  -6   5   3         52.82        439.50        14.83 o                         
  -5   5   3         35.95        283.79         9.43 o                         
  -4   5   3         23.35        122.34         3.58 o                         
  -3   5   3        972.65        733.94        11.45 o                         
  -2   5   3       1008.72        997.75         9.62 o                         
  -1   5   3        302.51        197.61         2.76 o                         
   0   5   3       2054.81       2310.03        19.37 o                         
   1   5   3        820.13       1087.31        13.21 o                         
   2   5   3          8.43          6.62         1.20 o                         
   3   5   3          3.45          4.40         1.43 o                         
   4   5   3          3.21         70.81         3.32 o                         
   5   5   3         27.90         22.89         2.57 o                         
   6   5   3          6.19         72.65         6.35 o                         
   7   5   3         58.87         49.33         6.22 o                         
   8   5   3          1.54         -1.93         8.44 o                         
  -8   6   3          8.06         81.44         8.70 o                         
  -7   6   3         27.10         40.94         7.29 o                         
  -6   6   3         82.31        123.53         6.46 o                         
  -5   6   3         81.36        112.91         4.87 o                         
  -4   6   3        505.37        468.89         7.73 o                         
  -3   6   3        522.44        829.82        10.19 o                         
  -2   6   3         97.72         76.34         2.04 o                         
  -1   6   3        401.26        432.21         4.79 o                         
   0   6   3       1677.60       1546.77        13.18 o                         
   1   6   3        126.29         80.86         2.82 o                         
   2   6   3        383.85        264.14         4.62 o                         
   3   6   3        341.32        607.28        17.20 o                         
   4   6   3         37.31         42.54         2.92 o                         
   5   6   3        470.62        366.50         7.21 o                         
   6   6   3          4.51          1.88         2.20 o                         
   7   6   3         93.71         43.98         6.02 o                         
   8   6   3          1.95          9.33         9.29 o                         
  -8   7   3         48.80         77.86         9.71 o                         
  -7   7   3        303.65        249.71        12.43 o                         
  -6   7   3         38.42         25.84         6.12 o                         
  -5   7   3        294.64        299.14         9.55 o                         
  -4   7   3        139.33        147.17         4.66 o                         
  -3   7   3         65.34        195.97         4.13 o                         
  -2   7   3       1257.81       1003.07         9.26 o                         
  -1   7   3        600.14        312.45         3.72 o                         
   0   7   3         33.94         16.06         0.88 o                         
   1   7   3       1758.94       1744.98        21.37 o                         
   2   7   3         11.22         77.79         2.31 o                         
   3   7   3         57.92         62.98         3.27 o                         
   4   7   3        142.95        116.22         5.57 o                         
   5   7   3         53.92        206.84         7.75 o                         
   6   7   3         12.72         37.29         3.88 o                         
   7   7   3        264.73        303.67        13.06 o                         
   8   7   3         19.54         41.91        11.21 o                         
  -8   8   3         12.72         29.32         7.26 o                         
  -7   8   3          6.81         66.87         8.13 o                         
  -6   8   3         12.90         33.65         5.23 o                         
  -5   8   3         59.80        193.06        11.01 o                         
  -4   8   3         14.40         47.61         2.42 o                         
  -3   8   3        218.27        399.17         9.09 o                         
  -2   8   3         93.51         38.57         1.52 o                         
  -1   8   3       1127.27       1041.98         8.72 o                         
   0   8   3        129.50         72.72         1.66 o                         
   1   8   3        312.05        312.89         5.52 o                         
   2   8   3          3.06         20.57         1.35 o                         
   3   8   3         59.58        115.86         3.56 o                         
   4   8   3        670.15        634.79        12.71 o                         
   5   8   3         22.43         15.38         2.85 o                         
   6   8   3        111.06         84.00         6.97 o                         
   7   8   3         36.77        124.98         8.81 o                         
  -8   9   3          8.24         -2.62         7.68 o                         
  -7   9   3         16.70         12.85         4.12 o                         
  -6   9   3         81.31         78.65         6.53 o                         
  -5   9   3         56.62         68.77         4.54 o                         
  -4   9   3        233.39        262.28         5.88 o                         
  -3   9   3        499.99        558.97         6.97 o                         
  -2   9   3        109.07        101.88         2.37 o                         
  -1   9   3        389.03        392.31         4.76 o                         
   0   9   3        169.78        242.07         3.76 o                         
   1   9   3        297.89        277.95         4.39 o                         
   2   9   3         20.74         55.51         1.69 o                         
   3   9   3        588.21        501.11         7.44 o                         
   4   9   3        121.51         81.42         3.87 o                         
   5   9   3        146.11        157.83         7.33 o                         
   6   9   3         18.57         34.10         5.19 o                         
   7   9   3        165.91         92.32         9.30 o                         
  -8  10   3          8.65         36.23        13.31 o                         
  -7  10   3          3.42         13.70         4.39 o                         
  -6  10   3         52.60         59.95         6.34 o                         
  -5  10   3          4.80         21.71         3.31 o                         
  -4  10   3        429.39        395.30        10.75 o                         
  -3  10   3        279.53        541.92        14.04 o                         
  -2  10   3        113.47        170.96         3.23 o                         
  -1  10   3       1029.26        809.50         8.49 o                         
   0  10   3       3039.76       3626.75        27.59 o                         
   1  10   3        205.70        152.80         2.83 o                         
   2  10   3       1556.57       1755.55        16.58 o                         
   3  10   3         10.49         16.14         2.10 o                         
   4  10   3         65.01        150.32         5.15 o                         
   5  10   3        433.42        390.27        16.83 o                         
   6  10   3         90.76         59.69         6.15 o                         
   7  10   3         48.17         27.13         5.09 o                         
  -8  11   3         12.35         51.40        15.45 o                         
  -7  11   3         59.98         70.67         6.36 o                         
  -6  11   3          4.55          2.41         3.83 o                         
  -5  11   3         13.08         81.32         3.72 o                         
  -4  11   3        129.84        165.25         4.49 o                         
  -3  11   3          7.51         19.10         1.63 o                         
  -2  11   3        946.83        928.05         9.64 o                         
  -1  11   3         23.68          1.02         0.91 o                         
   0  11   3        129.99        208.98         3.32 o                         
   1  11   3         63.96         74.99         2.02 o                         
   2  11   3        297.85        446.64         5.98 o                         
   3  11   3        605.98        571.38         9.46 o                         
   4  11   3         33.42        152.63         7.66 o                         
   5  11   3         39.13         74.73         4.72 o                         
   6  11   3          1.42        216.59        10.18 o                         
   7  11   3        143.55        177.63        12.88 o                         
  -8  12   3          7.96         30.65        12.73 o                         
  -7  12   3        162.30        217.21        11.63 o                         
  -6  12   3         10.32         10.11         3.89 o                         
  -5  12   3        542.73        514.41        11.50 o                         
  -4  12   3         30.74         55.91         2.91 o                         
  -3  12   3        466.20        500.21         7.02 o                         
  -2  12   3        643.07        614.31         7.66 o                         
  -1  12   3         91.39         67.67         2.39 o                         
   0  12   3        602.57        653.75         7.29 o                         
   1  12   3       1102.15       1108.82        11.45 o                         
   2  12   3        110.38        116.32         3.08 o                         
   3  12   3         27.01        173.41         3.89 o                         
   4  12   3        123.14         90.40         4.54 o                         
   5  12   3        141.31        141.17         6.07 o                         
   6  12   3         52.74         57.59         5.98 o                         
   7  12   3         82.30         91.54        10.48 o                         
  -8  13   3         66.73         40.41        14.30 o                         
  -7  13   3        519.18        530.74        26.47 o                         
  -6  13   3         12.19         39.85         5.18 o                         
  -5  13   3        335.40        365.07        12.05 o                         
  -4  13   3         49.29         57.80         2.87 o                         
  -3  13   3         23.87         10.66         1.45 o                         
  -2  13   3        377.76        386.46         6.02 o                         
  -1  13   3        723.53        657.99         6.90 o                         
   0  13   3         93.33        141.62         2.69 o                         
   1  13   3        227.41        154.00         3.32 o                         
   2  13   3        125.28        166.55         3.62 o                         
   3  13   3         32.65         35.68         1.95 o                         
   4  13   3          8.81          9.09         2.42 o                         
   5  13   3         75.57         44.53         3.93 o                         
   6  13   3          3.69          9.80         4.54 o                         
   7  13   3          8.96          6.25         5.33 o                         
  -7  14   3        161.04        197.00        12.79 o                         
  -6  14   3         54.54         75.99         6.29 o                         
  -5  14   3         31.68        113.58         7.07 o                         
  -4  14   3        431.89        534.06         9.39 o                         
  -3  14   3        175.71        137.27         3.69 o                         
  -2  14   3       1622.98       1619.15        20.54 o                         
  -1  14   3        163.43        141.73         2.54 o                         
   0  14   3       1166.63       1262.10        13.46 o                         
   1  14   3        531.46        507.98         9.88 o                         
   2  14   3        246.94        364.42         5.53 o                         
   3  14   3        207.64        565.22        38.93 o                         
   4  14   3         93.22         88.10         3.40 o                         
   5  14   3        115.03         84.99         5.54 o                         
   6  14   3          0.41         13.60         4.92 o                         
   7  14   3         13.23         28.51         7.02 o                         
  -7  15   3          8.91          9.97         6.49 o                         
  -6  15   3        144.88        136.49         8.14 o                         
  -5  15   3         25.38         32.45         4.31 o                         
  -4  15   3       1108.31       1018.47        15.35 o                         
  -3  15   3         29.02         32.51         2.39 o                         
  -2  15   3          8.57         11.20         1.49 o                         
  -1  15   3         44.59         35.69         1.93 o                         
   0  15   3        395.88        416.41         7.25 o                         
   1  15   3        203.04        177.24         5.74 o                         
   2  15   3        174.21        242.92         5.11 o                         
   3  15   3          6.14         31.40         2.10 o                         
   4  15   3         13.39         83.31         4.16 o                         
   5  15   3        163.47        138.21         8.52 o                         
   6  15   3          8.36         50.92         7.46 o                         
   7  15   3         91.51         70.45        10.78 o                         
  -7  16   3         36.31        136.55        13.99 o                         
  -6  16   3        326.19        302.82        17.66 o                         
  -5  16   3          5.43         77.53         5.43 o                         
  -4  16   3         41.32        141.25         6.38 o                         
  -3  16   3        294.65        294.13         6.95 o                         
  -2  16   3        335.99        306.42         5.84 o                         
  -1  16   3          0.88          7.10         1.69 o                         
   0  16   3        244.53        284.72         6.66 o                         
   1  16   3         63.37         35.75         2.11 o                         
   2  16   3         65.60         24.83         2.18 o                         
   3  16   3        190.43        220.56         5.14 o                         
   4  16   3        386.27        350.54         7.65 o                         
   5  16   3         12.78         61.13         5.31 o                         
   6  16   3        112.46         54.53        10.79 o                         
   7  16   3          1.17         16.20        10.95 o                         
  -6  17   3          9.25          2.49         5.84 o                         
  -5  17   3         14.40         47.54         5.76 o                         
  -4  17   3         26.79         39.13         4.54 o                         
  -3  17   3         19.80         15.37         3.38 o                         
  -2  17   3         15.76         48.07         3.77 o                         
  -1  17   3         14.21          3.23         1.78 o                         
   0  17   3          7.21          4.43         1.70 o                         
   1  17   3        155.82        123.63         4.78 o                         
   2  17   3        173.74        176.22         4.96 o                         
   3  17   3        632.91        594.46        12.84 o                         
   4  17   3         43.13         10.83         3.39 o                         
   5  17   3        391.24        345.69        17.17 o                         
   6  17   3          2.45         12.32         6.86 o                         
  -5  18   3        137.82        112.25         7.09 o                         
  -4  18   3        121.15        108.97         6.10 o                         
  -3  18   3          4.66         14.61         3.73 o                         
  -2  18   3        427.78        393.70        11.24 o                         
  -1  18   3         36.23         37.47         3.02 o                         
   0  18   3        402.08        386.29         8.88 o                         
   1  18   3        578.28        516.15        10.47 o                         
   2  18   3        232.26        211.05         5.58 o                         
   3  18   3         17.12         62.96         5.39 o                         
   4  18   3         10.11         32.64         4.31 o                         
   5  18   3         67.61        129.89        13.01 o                         
   6  18   3         31.62         21.54        11.07 o                         
  -5  19   3         64.35         47.86        11.66 o                         
  -4  19   3         53.52         73.87         6.34 o                         
  -3  19   3        178.79        184.26         8.94 o                         
  -2  19   3         78.11         59.55         5.11 o                         
  -1  19   3        202.76        201.68         6.20 o                         
   0  19   3         75.59         61.30         3.82 o                         
   1  19   3        110.99        112.02         4.70 o                         
   2  19   3        168.33        125.62         8.14 o                         
   3  19   3         20.40         13.45         4.25 o                         
   4  19   3         85.91         72.60         7.81 o                         
   5  19   3         10.96          7.46        13.10 o                         
   6  19   3          0.03         10.86         9.51 o                         
  -5  20   3          2.44         30.77        10.62 o                         
  -4  20   3         31.79         21.30         5.00 o                         
  -3  20   3        116.86        123.41         7.68 o                         
  -2  20   3        164.54        138.90         7.08 o                         
  -1  20   3         13.13         11.96         2.67 o                         
   0  20   3          0.36          8.60         3.26 o                         
   1  20   3        151.01        177.25         6.68 o                         
   2  20   3         68.82         53.70         5.27 o                         
   3  20   3         15.09         31.77         4.96 o                         
   4  20   3        322.73        239.65        13.16 o                         
   5  20   3         12.63         -6.38         8.71 o                         
  -4  21   3         67.31         62.21        12.16 o                         
  -3  21   3        192.96        185.49         8.69 o                         
  -2  21   3         16.12         22.62         3.91 o                         
  -1  21   3         24.23         19.63         3.39 o                         
   0  21   3          5.74         11.79         3.52 o                         
   1  21   3          0.02          6.50         2.72 o                         
   2  21   3         13.31         10.00         3.58 o                         
   3  21   3          7.89         15.17         4.57 o                         
   4  21   3         40.14         36.10         7.61 o                         
   5  21   3         74.09         73.15        14.62 o                         
  -4  22   3        102.86        101.33        14.75 o                         
  -3  22   3          1.84         32.59         5.66 o                         
  -2  22   3         46.73         33.76         5.27 o                         
  -1  22   3          1.42          1.49         4.86 o                         
   0  22   3         59.82         46.59         5.06 o                         
   1  22   3          1.42          7.79         3.99 o                         
   2  22   3          5.15          3.43         3.55 o                         
   3  22   3         35.02         40.46         5.80 o                         
   4  22   3         14.09         14.86         6.73 o                         
  -4  23   3        119.35        123.25        15.28 o                         
  -3  23   3        513.15        495.56        29.36 o                         
  -2  23   3          1.92          9.34         5.27 o                         
  -1  23   3        401.21        413.65        19.58 o                         
   0  23   3         38.62         42.64         5.33 o                         
   1  23   3         28.11         29.69         4.64 o                         
   2  23   3         41.53         39.71         5.18 o                         
   3  23   3         42.18         60.09         9.58 o                         
  -2  24   3         77.66         63.58        12.52 o                         
  -1  24   3         73.22         65.69         9.80 o                         
   0  24   3         93.29        103.16         9.10 o                         
   1  24   3         33.87         26.55         5.85 o                         
   2  24   3         47.65         73.43         7.72 o                         
   3  24   3         58.66         73.01        14.43 o                         
  -1  25   3          1.39         16.30         9.98 o                         
   0  25   3          6.99          8.50         6.64 o                         
   1  25   3         33.67         23.62        10.78 o                         
   2  25   3         89.61        102.73        15.49 o                         
  -1  26   3         70.78         69.81        14.37 o                         
   0  26   3         74.65         86.27        10.52 o                         
   1  26   3          9.81         28.80        10.60 o                         
  -8   0   4         27.87         23.02         8.67 o                         
  -7   0   4          0.34         -7.02         7.02 o                         
  -6   0   4         70.03         62.90         5.54 o                         
  -5   0   4         18.98          7.22         2.33 o                         
  -4   0   4       1473.03       1464.26        20.78 o                         
  -3   0   4       1565.52       1373.44        17.82 o                         
  -2   0   4      18040.38      19017.53       179.78 o                         
  -1   0   4       5165.33       5336.96        68.03 o                         
   0   0   4       3253.01       4204.99        62.21 o                         
   1   0   4       1913.72       2097.09        23.90 o                         
   2   0   4         35.37         12.95         1.71 o                         
   3   0   4        677.25        518.32        11.23 o                         
   4   0   4        849.06        742.06        15.09 o                         
   5   0   4        197.14        133.48         6.90 o                         
   6   0   4        153.45         75.84         9.39 o                         
   7   0   4         50.22          3.17         6.14 o                         
   8   0   4         73.86         35.35        12.21 o                         
  -8   1   4          0.13         25.77         7.04 o                         
  -7   1   4          3.66         16.25         5.90 o                         
  -6   1   4         19.82          7.33         3.43 o                         
  -5   1   4         46.12         99.24         3.21 o                         
  -4   1   4       1120.68        869.97        10.81 o                         
  -3   1   4       1303.40       1063.67        11.47 o                         
  -2   1   4         17.02        420.87         5.71 o                         
  -1   1   4        148.17        120.03         2.26 o                         
   0   1   4       3711.43       3729.65        34.98 o                         
   1   1   4        537.00        486.56         5.20 o                         
   2   1   4       1443.37       1242.62        12.20 o                         
   3   1   4        208.76        228.10         4.29 o                         
   4   1   4         89.94        154.64         4.91 o                         
   5   1   4        105.00        100.77         5.44 o                         
   6   1   4         16.41        144.70         8.51 o                         
   7   1   4         89.59        133.04        13.72 o                         
   8   1   4          9.63         74.16        11.72 o                         
  -8   2   4         25.22         32.84        10.34 o                         
  -7   2   4          6.08         31.45         6.72 o                         
  -6   2   4         35.59         13.00         2.19 o                         
  -5   2   4         64.14         28.84         2.80 o                         
  -4   2   4          4.79        153.02         5.73 o                         
  -3   2   4        185.13        555.47        21.71 o                         
  -2   2   4        115.55         57.03         1.56 o                         
  -1   2   4        958.17        843.76         9.31 o                         
   0   2   4        116.39         40.31         1.54 o                         
   1   2   4       1159.17       1018.46         9.61 o                         
   2   2   4        508.02        354.04         6.02 o                         
   3   2   4         76.73        373.76         6.66 o                         
   4   2   4        110.32        374.01         6.76 o                         
   5   2   4          7.42         11.60         2.63 o                         
   6   2   4         32.51         25.06         4.15 o                         
   7   2   4         93.79         92.95         8.90 o                         
   8   2   4         11.94         19.41         7.39 o                         
  -8   3   4          4.25         -2.22         5.90 o                         
  -7   3   4        126.08         94.88         7.07 o                         
  -6   3   4         59.14        114.02         7.76 o                         
  -5   3   4        292.28        551.60        10.78 o                         
  -4   3   4        557.21        537.23         8.26 o                         
  -3   3   4        222.22        120.35         2.54 o                         
  -2   3   4       1644.94       1549.25        14.44 o                         
  -1   3   4        848.70       1136.47        11.38 o                         
   0   3   4        655.66        523.23         6.16 o                         
   1   3   4        653.53        901.10         8.99 o                         
   2   3   4         72.21        154.57         3.36 o                         
   3   3   4         52.31        133.21         3.05 o                         
   4   3   4         14.52         67.79         2.56 o                         
   5   3   4         25.65         39.42         3.34 o                         
   6   3   4          0.24          1.83         2.88 o                         
   7   3   4        103.17        121.62         8.58 o                         
   8   3   4         36.47         48.26         8.93 o                         
  -8   4   4        198.77        174.30        11.74 o                         
  -7   4   4          0.74        128.61         6.15 o                         
  -6   4   4        653.26        592.76        11.13 o                         
  -5   4   4        266.47        388.07        11.55 o                         
  -4   4   4       1987.70       2233.15        20.97 o                         
  -3   4   4        174.52        254.53         3.93 o                         
  -2   4   4       2100.23       2196.19        18.02 o                         
  -1   4   4       1837.05       1844.27        17.16 o                         
   0   4   4        194.14        283.97         4.34 o                         
   1   4   4        494.18        469.14         7.47 o                         
   2   4   4        504.91        570.35         8.11 o                         
   3   4   4         45.84         98.41         3.83 o                         
   4   4   4        133.66        194.93         5.58 o                         
   5   4   4          6.34         27.22         1.89 o                         
   6   4   4         14.08         74.70         5.26 o                         
   7   4   4         10.79         36.98         5.69 o                         
   8   4   4         54.13         38.74         8.24 o                         
  -8   5   4          3.37         14.90         6.55 o                         
  -7   5   4        359.76        324.30        11.38 o                         
  -6   5   4         29.40        176.72         7.12 o                         
  -5   5   4        491.81        440.45        11.67 o                         
  -4   5   4        237.89        387.18         6.73 o                         
  -3   5   4        540.09        864.33        10.03 o                         
  -2   5   4          8.68         36.44         1.53 o                         
  -1   5   4         29.60         12.46         0.98 o                         
   0   5   4        263.62        306.90         4.39 o                         
   1   5   4       1275.21       1249.41        14.90 o                         
   2   5   4        366.85        244.15         4.20 o                         
   3   5   4        138.27        477.95        10.55 o                         
   4   5   4        103.17        128.77         5.00 o                         
   5   5   4        105.15        233.18         5.44 o                         
   6   5   4         19.48        154.96         7.10 o                         
   7   5   4         96.33         55.55         6.43 o                         
   8   5   4          0.97         -1.80         8.03 o                         
  -8   6   4        260.03        177.29        15.21 o                         
  -7   6   4         43.44         13.64         3.33 o                         
  -6   6   4        644.71        585.76        12.80 o                         
  -5   6   4        207.86        294.81         9.01 o                         
  -4   6   4        114.20        167.23         4.16 o                         
  -3   6   4       2931.11       3068.42        28.26 o                         
  -2   6   4        953.96        686.48         7.00 o                         
  -1   6   4        834.07        562.34         6.75 o                         
   0   6   4         10.14          3.56         0.80 o                         
   1   6   4        228.98        141.76         3.76 o                         
   2   6   4         44.13         51.34         2.62 o                         
   3   6   4        623.73        738.14        16.40 o                         
   4   6   4        101.71        105.52         4.85 o                         
   5   6   4        398.26        382.32        10.06 o                         
   6   6   4        154.45        119.69         5.04 o                         
   7   6   4          2.55          2.69         4.46 o                         
   8   6   4         10.87          5.19         8.33 o                         
  -8   7   4          0.55         44.12         8.78 o                         
  -7   7   4          7.97         51.77         6.85 o                         
  -6   7   4         14.50         30.67         6.29 o                         
  -5   7   4        172.61        156.56         7.07 o                         
  -4   7   4        250.27        221.92         4.79 o                         
  -3   7   4        123.02        227.75         4.51 o                         
  -2   7   4         53.44         34.79         1.36 o                         
  -1   7   4        958.20        961.07         9.78 o                         
   0   7   4        217.31        230.50         4.38 o                         
   1   7   4        663.38        459.90         7.90 o                         
   2   7   4         18.07         35.79         2.02 o                         
   3   7   4         84.13        136.80         5.12 o                         
   4   7   4        172.35        123.18         6.63 o                         
   5   7   4        218.12        237.53         6.49 o                         
   6   7   4         22.30        107.65         6.56 o                         
   7   7   4          1.36         28.84         6.28 o                         
  -8   8   4          6.94         -1.16         6.47 o                         
  -7   8   4         16.16         59.84         7.01 o                         
  -6   8   4         16.44        101.83         9.68 o                         
  -5   8   4        306.32        281.70         8.33 o                         
  -4   8   4        117.84        109.30         3.54 o                         
  -3   8   4         81.38        336.90        11.21 o                         
  -2   8   4        134.17         88.78         2.30 o                         
  -1   8   4        570.80        476.75         5.68 o                         
   0   8   4         86.37         51.42         1.58 o                         
   1   8   4        782.00        801.12        11.98 o                         
   2   8   4         17.04         42.80         2.15 o                         
   3   8   4         79.55        300.16        19.45 o                         
   4   8   4        139.15        169.64         6.75 o                         
   5   8   4        126.36        138.15         6.22 o                         
   6   8   4         92.76         85.92         8.56 o                         
   7   8   4         47.47         30.50         5.45 o                         
  -8   9   4          1.42        141.40        15.07 o                         
  -7   9   4          0.56          2.42         3.78 o                         
  -6   9   4         47.63        130.29         7.77 o                         
  -5   9   4        113.14        368.32        11.74 o                         
  -4   9   4        117.22        206.72         5.15 o                         
  -3   9   4        583.84        581.28         7.35 o                         
  -2   9   4          5.82         41.70         1.63 o                         
  -1   9   4          9.49          2.96         0.87 o                         
   0   9   4        346.30        285.41         3.88 o                         
   1   9   4          9.99          4.62         1.40 o                         
   2   9   4         67.30        205.68         4.44 o                         
   3   9   4         43.56         89.71         2.99 o                         
   4   9   4         17.78         36.00         2.99 o                         
   5   9   4         13.35         25.38         3.51 o                         
   6   9   4        119.65         88.20         6.78 o                         
   7   9   4         28.56         34.42         5.43 o                         
  -8  10   4          4.55         11.00        12.53 o                         
  -7  10   4         11.81         14.93         4.48 o                         
  -6  10   4          4.35         32.75         4.72 o                         
  -5  10   4        212.24        303.82         6.56 o                         
  -4  10   4         88.53        116.64         4.16 o                         
  -3  10   4         79.94         94.69         2.79 o                         
  -2  10   4        660.71        496.02         5.77 o                         
  -1  10   4        323.14        231.36         3.71 o                         
   0  10   4        188.40        146.11         2.65 o                         
   1  10   4         86.92         58.18         3.27 o                         
   2  10   4       1081.12       1117.32        12.83 o                         
   3  10   4          1.41          4.23         1.34 o                         
   4  10   4         27.79        132.27         5.13 o                         
   5  10   4          1.75         15.94         3.45 o                         
   6  10   4         25.23         54.50         5.22 o                         
   7  10   4          1.54         12.47         5.94 o                         
  -8  11   4          3.53         84.63        17.88 o                         
  -7  11   4        102.62         66.75         7.42 o                         
  -6  11   4         74.94         91.93         7.29 o                         
  -5  11   4        300.27        269.65         9.12 o                         
  -4  11   4          5.47         14.08         1.94 o                         
  -3  11   4         64.96        107.82         3.11 o                         
  -2  11   4        155.81        214.61         3.62 o                         
  -1  11   4        889.41        877.05         9.74 o                         
   0  11   4        167.30        195.16         3.46 o                         
   1  11   4        989.34        787.02        10.47 o                         
   2  11   4         16.19         13.33         1.56 o                         
   3  11   4        294.28        264.37         4.86 o                         
   4  11   4        128.40        109.07         4.46 o                         
   5  11   4        265.70        217.66         7.91 o                         
   6  11   4          2.13         15.81         4.17 o                         
   7  11   4         38.13         73.34         8.86 o                         
  -8  12   4         12.55          2.72        10.61 o                         
  -7  12   4         57.88        128.36         9.65 o                         
  -6  12   4          2.14          2.02         3.62 o                         
  -5  12   4        326.76        401.77        10.06 o                         
  -4  12   4         12.46         13.44         1.86 o                         
  -3  12   4       2640.66       2454.53        24.11 o                         
  -2  12   4         74.46         73.13         2.20 o                         
  -1  12   4        666.78        541.60         6.75 o                         
   0  12   4         20.61         31.22         1.74 o                         
   1  12   4       1002.37        723.91        10.06 o                         
   2  12   4         28.01         26.56         1.98 o                         
   3  12   4        535.34        506.58         8.77 o                         
   4  12   4         55.99         50.81         3.27 o                         
   5  12   4         62.36         43.46         4.25 o                         
   6  12   4          7.83          6.43         5.59 o                         
   7  12   4          5.07          9.95         6.30 o                         
  -8  13   4          7.35        133.29        20.88 o                         
  -7  13   4        537.24        526.02        20.65 o                         
  -6  13   4        283.85        309.10        11.30 o                         
  -5  13   4       1302.64       1271.55        22.59 o                         
  -4  13   4        144.32        155.85         6.01 o                         
  -3  13   4       1237.30       1281.61        15.33 o                         
  -2  13   4          3.24          0.36         1.11 o                         
  -1  13   4       1165.37        993.82        10.18 o                         
   0  13   4        231.27        316.31         7.12 o                         
   1  13   4        122.76         29.18         2.17 o                         
   2  13   4        465.75        505.58         8.23 o                         
   3  13   4        161.95        376.87        23.72 o                         
   4  13   4        305.45        282.87         6.70 o                         
   5  13   4        140.60        106.81         5.24 o                         
   6  13   4          3.50         38.62         6.78 o                         
   7  13   4          0.00         -1.49         5.71 o                         
  -8  14   4        460.69        374.62        32.63 o                         
  -7  14   4          8.97        146.65        11.48 o                         
  -6  14   4        694.08        780.55        23.47 o                         
  -5  14   4        393.55        491.89        12.39 o                         
  -4  14   4         78.89         93.97         3.67 o                         
  -3  14   4        524.72        555.30         9.47 o                         
  -2  14   4        230.57        267.59         4.67 o                         
  -1  14   4        164.34        138.04         2.86 o                         
   0  14   4        882.95        904.73        10.36 o                         
   1  14   4        142.83         34.23         2.62 o                         
   2  14   4        492.72        510.62         8.92 o                         
   3  14   4         23.59        128.75         5.11 o                         
   4  14   4         78.99        186.82         4.25 o                         
   5  14   4         19.65         32.81         4.86 o                         
   6  14   4          7.83         11.19         4.99 o                         
   7  14   4         22.66         16.81         8.06 o                         
  -7  15   4       1413.75       1231.32        55.62 o                         
  -6  15   4          6.17         23.44         5.83 o                         
  -5  15   4       1360.97       1485.55        25.27 o                         
  -4  15   4         93.19        147.26         4.82 o                         
  -3  15   4        510.59        475.87         9.85 o                         
  -2  15   4        206.41        286.45         5.85 o                         
  -1  15   4        207.89        181.85         3.37 o                         
   0  15   4        448.65        492.23         8.81 o                         
   1  15   4        393.23        396.16         8.80 o                         
   2  15   4        231.48        115.14         5.92 o                         
   3  15   4         65.29        219.94         8.27 o                         
   4  15   4         33.70         13.18         2.82 o                         
   5  15   4         31.55        101.76         6.52 o                         
   6  15   4          8.23          3.61         5.52 o                         
   7  15   4         24.90         26.96        12.78 o                         
  -7  16   4        180.30        204.92        21.93 o                         
  -6  16   4        144.54        157.04        17.83 o                         
  -5  16   4         62.18        104.34         7.05 o                         
  -4  16   4         78.75         51.69         4.90 o                         
  -3  16   4        109.13        123.71         5.42 o                         
  -2  16   4       1269.73       1071.99        14.93 o                         
  -1  16   4          3.64          4.83         1.11 o                         
   0  16   4        824.56        849.10        10.03 o                         
   1  16   4         17.02         20.99         1.82 o                         
   2  16   4        128.21        175.61         6.30 o                         
   3  16   4         64.25        111.27         4.59 o                         
   4  16   4         30.15         56.29         4.39 o                         
   5  16   4          5.37         45.48         5.62 o                         
   6  16   4         17.68          0.08         6.41 o                         
  -6  17   4        488.24        442.27        23.45 o                         
  -5  17   4         31.61         41.41         6.11 o                         
  -4  17   4        535.22        509.87        13.87 o                         
  -3  17   4        325.48        342.44        12.01 o                         
  -2  17   4        223.80        226.86         6.48 o                         
  -1  17   4         21.00         15.62         2.26 o                         
   0  17   4         94.47         92.30         4.72 o                         
   1  17   4        574.76        527.53         9.67 o                         
   2  17   4        144.59        135.64         5.10 o                         
   3  17   4         23.47         25.56         3.72 o                         
   4  17   4        114.53        104.95         6.54 o                         
   5  17   4         12.72         20.42         4.43 o                         
   6  17   4          0.21          2.27         8.62 o                         
  -5  18   4         25.00         21.90         7.16 o                         
  -4  18   4         20.98         23.79         3.78 o                         
  -3  18   4        117.38         96.51         5.49 o                         
  -2  18   4         81.68         65.25         5.29 o                         
  -1  18   4         59.34         41.06         3.17 o                         
   0  18   4          1.40          5.75         2.23 o                         
   1  18   4          7.17         13.94         2.39 o                         
   2  18   4         47.88         72.02         4.62 o                         
   3  18   4          4.41          6.37         3.46 o                         
   4  18   4          1.23         44.32         4.76 o                         
   5  18   4          0.14          0.15         5.56 o                         
  -5  19   4         11.70         20.99        10.24 o                         
  -4  19   4         22.14          7.32         3.09 o                         
  -3  19   4          3.34          6.21         3.52 o                         
  -2  19   4         17.46          9.99         3.35 o                         
  -1  19   4         79.21         80.63         4.19 o                         
   0  19   4         23.76         21.57         2.84 o                         
   1  19   4         10.99          5.53         2.55 o                         
   2  19   4        136.22        167.79         8.52 o                         
   3  19   4          4.35         20.62         5.40 o                         
   4  19   4        162.45        135.05         8.63 o                         
   5  19   4          0.86          0.10         5.88 o                         
  -5  20   4         79.66         55.29        12.82 o                         
  -4  20   4        123.02        120.19         9.85 o                         
  -3  20   4         79.86         64.90         5.16 o                         
  -2  20   4        104.82         96.02         7.28 o                         
  -1  20   4          6.22          3.71         2.53 o                         
   0  20   4         14.99         17.09         3.14 o                         
   1  20   4         33.16         32.11         3.49 o                         
   2  20   4         26.19         22.60         4.24 o                         
   3  20   4          2.11          0.60         3.68 o                         
   4  20   4         40.22         38.71         6.65 o                         
   5  20   4         20.66         29.32        11.42 o                         
  -5  21   4          0.99         34.26        10.38 o                         
  -4  21   4          4.72          3.23         6.76 o                         
  -3  21   4         22.16         32.08         5.24 o                         
  -2  21   4         37.58         50.70         5.49 o                         
  -1  21   4          0.89          1.91         4.28 o                         
   0  21   4        173.92        199.34         8.89 o                         
   1  21   4        200.52        221.59         9.35 o                         
   2  21   4         37.63         58.48         5.16 o                         
   3  21   4          7.58         28.83         5.57 o                         
   4  21   4          9.78         22.48         6.67 o                         
  -4  22   4         69.08         70.70        12.63 o                         
  -3  22   4          5.42         -3.30         7.67 o                         
  -2  22   4        108.10        112.52         8.26 o                         
  -1  22   4         17.03         24.39         5.75 o                         
   0  22   4         15.65         27.27         4.29 o                         
   1  22   4         72.75         86.41         6.41 o                         
   2  22   4        146.87        135.97         7.63 o                         
   3  22   4          9.73          9.71         4.31 o                         
   4  22   4         11.57          5.27         5.65 o                         
  -2  23   4         79.43         93.32        13.60 o                         
  -1  23   4          1.47          6.32         5.13 o                         
   0  23   4          2.10          1.91         3.64 o                         
   1  23   4         47.75         44.56         5.12 o                         
   2  23   4         57.78         44.27         5.73 o                         
   3  23   4         11.45         31.63        10.77 o                         
   4  23   4         53.44         37.52        12.03 o                         
  -1  24   4        334.63        370.58        27.29 o                         
   0  24   4         15.50         24.33         6.67 o                         
   1  24   4        236.94        206.99        14.94 o                         
   2  24   4         52.20         70.40        13.35 o                         
   3  24   4         54.85         50.50        13.07 o                         
  -1  25   4         52.57         76.70        13.85 o                         
   0  25   4        133.58        124.08        23.23 o                         
   1  25   4          9.09         24.59         7.81 o                         
   2  25   4          9.80          1.89         8.77 o                         
   0  26   4          1.24         -4.49        10.03 o                         
  -8   1   5         18.67         14.45         6.66 o                         
  -7   1   5          5.97         20.13         5.73 o                         
  -6   1   5        109.51        136.69        16.18 o                         
  -5   1   5         28.28         30.92         2.29 o                         
  -4   1   5       1253.25        968.08        11.75 o                         
  -3   1   5       1377.94       1419.83        14.61 o                         
  -2   1   5       3227.55       2476.36        20.60 o                         
  -1   1   5         57.72         38.72         1.32 o                         
   0   1   5          6.99         17.77         1.18 o                         
   1   1   5        505.49        705.37         7.14 o                         
   2   1   5          3.69         39.09         1.63 o                         
   3   1   5        567.97        565.24         7.37 o                         
   4   1   5          2.39         31.55         1.95 o                         
   5   1   5         38.09         47.89         3.42 o                         
   6   1   5        258.31        182.16         8.16 o                         
   7   1   5          1.92         87.91        11.33 o                         
   8   1   5          6.81         36.33         8.25 o                         
  -8   2   5          8.97         46.56         8.95 o                         
  -7   2   5        100.10         54.15         6.85 o                         
  -6   2   5         69.74        179.37         4.71 o                         
  -5   2   5         51.92         38.74         2.69 o                         
  -4   2   5        535.11        732.47         9.41 o                         
  -3   2   5         25.33        171.81         6.86 o                         
  -2   2   5       1033.88        892.28         8.25 o                         
  -1   2   5        300.26        380.99         5.04 o                         
   0   2   5       3598.93       3879.01        34.79 o                         
   1   2   5         17.85        139.03         2.90 o                         
   2   2   5        371.62        395.12         5.84 o                         
   3   2   5         50.27         96.10         2.68 o                         
   4   2   5        441.05        482.92         7.17 o                         
   5   2   5         23.42         29.91         1.90 o                         
   6   2   5        113.35        128.49        15.16 o                         
   7   2   5          2.07         27.87         5.96 o                         
   8   2   5         15.64         31.52         8.28 o                         
  -8   3   5        216.11        193.69        13.18 o                         
  -7   3   5          1.14         41.77         3.72 o                         
  -6   3   5        253.27        270.94         6.43 o                         
  -5   3   5         73.47        132.95         4.16 o                         
  -4   3   5        408.13        437.83         6.45 o                         
  -3   3   5       2406.11       2342.91        18.58 o                         
  -2   3   5          9.86         15.16         1.35 o                         
  -1   3   5        736.31        631.82         8.48 o                         
   0   3   5        484.76        482.59         6.48 o                         
   1   3   5       1062.53       1131.70        10.03 o                         
   2   3   5        496.95        401.60         6.00 o                         
   3   3   5        184.69        224.82         4.34 o                         
   4   3   5       1454.96       1221.53        13.60 o                         
   5   3   5          4.11         87.45         5.00 o                         
   6   3   5         56.36         53.38         5.84 o                         
   7   3   5         17.05         67.94         7.04 o                         
   8   3   5         27.33         43.88         8.29 o                         
  -8   4   5        209.16        236.91        17.09 o                         
  -7   4   5         13.34         17.86         6.89 o                         
  -6   4   5        237.53        271.60         7.37 o                         
  -5   4   5        520.05        477.72         9.16 o                         
  -4   4   5        179.29        230.88         4.36 o                         
  -3   4   5       2041.75       2228.14        18.45 o                         
  -2   4   5         54.44         70.10         2.37 o                         
  -1   4   5       4554.49       3857.79        34.77 o                         
   0   4   5      10923.82      11374.72        91.60 o                         
   1   4   5        351.06        236.12         3.73 o                         
   2   4   5        548.96        417.32         5.70 o                         
   3   4   5        308.78        398.26         6.32 o                         
   4   4   5         37.93        155.33         4.40 o                         
   5   4   5        158.05        159.10         5.04 o                         
   6   4   5        127.17         89.70         5.57 o                         
   7   4   5          2.44         18.13         5.02 o                         
   8   4   5          4.43         14.00         9.12 o                         
  -8   5   5        204.47        100.82        10.59 o                         
  -7   5   5          2.03          4.71         3.23 o                         
  -6   5   5       1031.07        911.77        17.95 o                         
  -5   5   5         15.89        267.80         7.38 o                         
  -4   5   5       3372.65       3472.70        30.60 o                         
  -3   5   5         14.02        137.60         3.46 o                         
  -2   5   5       8280.57       8964.67        70.51 o                         
  -1   5   5       1615.80       1515.90        16.51 o                         
   0   5   5       3114.08       4038.58        33.12 o                         
   1   5   5        300.07        222.75         4.94 o                         
   2   5   5         93.18        188.13         3.20 o                         
   3   5   5          0.87         26.18         1.99 o                         
   4   5   5          2.02          4.09         1.76 o                         
   5   5   5          3.06          5.20         1.62 o                         
   6   5   5         40.57         16.20         3.43 o                         
   7   5   5          8.59         70.82         6.95 o                         
   8   5   5          9.49         10.09         8.09 o                         
  -8   6   5         36.20         35.54         7.65 o                         
  -7   6   5        114.35        100.57         6.16 o                         
  -6   6   5          7.79         22.05         3.41 o                         
  -5   6   5       1348.70       1397.94        18.88 o                         
  -4   6   5        173.27        133.17         2.78 o                         
  -3   6   5       3019.66       3280.85        27.79 o                         
  -2   6   5        905.29        890.82         9.42 o                         
  -1   6   5        514.46        541.22         6.55 o                         
   0   6   5       1286.38       1427.74        14.89 o                         
   1   6   5        209.59        191.07         4.10 o                         
   2   6   5        712.09        709.64         8.65 o                         
   3   6   5        161.48        290.40         6.46 o                         
   4   6   5          3.06          8.39         2.10 o                         
   5   6   5         12.30        141.19         4.98 o                         
   6   6   5         72.08        135.40         8.09 o                         
   7   6   5          2.98          8.40         4.32 o                         
  -8   7   5         10.58          2.74         8.13 o                         
  -7   7   5        190.99        217.04        11.96 o                         
  -6   7   5          5.32        115.97         9.84 o                         
  -5   7   5         63.51        109.58         4.78 o                         
  -4   7   5        235.42        300.96         5.79 o                         
  -3   7   5         11.15         43.44         2.34 o                         
  -2   7   5        578.20        694.29         7.97 o                         
  -1   7   5       5659.27       6203.72        49.81 o                         
   0   7   5         13.46         91.02         2.66 o                         
   1   7   5        652.99        595.12         7.87 o                         
   2   7   5       1125.97       1163.69        15.48 o                         
   3   7   5        120.51         86.72         3.26 o                         
   4   7   5        346.31        324.93         8.65 o                         
   5   7   5         17.36          8.79         2.81 o                         
   6   7   5        316.79        211.51        10.03 o                         
   7   7   5         19.18          0.84         4.41 o                         
  -8   8   5          1.53         91.68        13.25 o                         
  -7   8   5         47.96         70.36         7.50 o                         
  -6   8   5          4.50         12.81         2.97 o                         
  -5   8   5         73.27        122.77         5.12 o                         
  -4   8   5          4.02         78.91         3.12 o                         
  -3   8   5        210.87        222.67         4.58 o                         
  -2   8   5         75.49        110.17         2.67 o                         
  -1   8   5        724.39        587.27         7.60 o                         
   0   8   5        821.39        753.03        10.03 o                         
   1   8   5        169.46        192.23         5.39 o                         
   2   8   5        372.06        449.27         7.77 o                         
   3   8   5         34.70         89.93         3.01 o                         
   4   8   5         26.37        221.56         7.02 o                         
   5   8   5        110.16         79.31         4.86 o                         
   6   8   5          6.45         56.96         5.90 o                         
   7   8   5         26.15          7.87         5.58 o                         
  -8   9   5         53.91         73.19        16.84 o                         
  -7   9   5         11.16         76.60         7.68 o                         
  -6   9   5         72.65        133.71         7.58 o                         
  -5   9   5        419.58        334.31         8.44 o                         
  -4   9   5         29.34         43.06         2.60 o                         
  -3   9   5        429.46        425.18         5.77 o                         
  -2   9   5          6.41         25.84         1.34 o                         
  -1   9   5          1.80          8.80         1.14 o                         
   0   9   5         24.13         36.42         1.44 o                         
   1   9   5         32.45         29.15         2.68 o                         
   2   9   5         90.05         82.61         3.06 o                         
   3   9   5        276.88        339.06         5.97 o                         
   4   9   5        170.06        204.47         7.30 o                         
   5   9   5         58.31         40.05         5.40 o                         
   6   9   5         45.59         50.02         5.67 o                         
   7   9   5         24.62         17.18         6.27 o                         
  -8  10   5          9.78          2.91        11.34 o                         
  -7  10   5          0.11        127.67         9.55 o                         
  -6  10   5        136.29        235.20         9.67 o                         
  -5  10   5          4.11        229.80         6.93 o                         
  -4  10   5        400.48        410.69         7.30 o                         
  -3  10   5          5.82          3.17         1.10 o                         
  -2  10   5        223.65        184.43         3.15 o                         
  -1  10   5       1147.46       1089.08        11.21 o                         
   0  10   5        736.33        856.69         9.13 o                         
   1  10   5       1484.13       1649.90        30.80 o                         
   2  10   5        238.70        221.24         5.34 o                         
   3  10   5        165.83        200.08         4.54 o                         
   4  10   5        213.85        262.72         8.96 o                         
   5  10   5         33.61         94.49         6.89 o                         
   6  10   5         63.17         83.71         6.10 o                         
   7  10   5         71.25         97.87        10.53 o                         
  -8  11   5          4.18         49.53        15.66 o                         
  -7  11   5         16.65        209.32        17.04 o                         
  -6  11   5         12.97         16.95         4.67 o                         
  -5  11   5          3.89         30.75         3.09 o                         
  -4  11   5        177.04        254.13         5.64 o                         
  -3  11   5         71.80        145.02         5.22 o                         
  -2  11   5        280.01        290.53         4.18 o                         
  -1  11   5         28.04         33.92         1.67 o                         
   0  11   5        428.93        541.40         6.54 o                         
   1  11   5         20.88         10.72         1.82 o                         
   2  11   5        148.74        132.35         4.10 o                         
   3  11   5        213.77        257.78         6.80 o                         
   4  11   5         52.70         19.41         2.48 o                         
   5  11   5        351.82        294.53        10.18 o                         
   6  11   5        135.84        112.91         8.54 o                         
   7  11   5        176.18        148.35        15.18 o                         
  -8  12   5         24.40         60.85        16.84 o                         
  -7  12   5        267.15        234.57        16.97 o                         
  -6  12   5         50.61         76.08        10.24 o                         
  -5  12   5         24.24         80.10         4.12 o                         
  -4  12   5         18.15         14.50         1.88 o                         
  -3  12   5          2.85         10.59         1.67 o                         
  -2  12   5        445.84        361.45         5.84 o                         
  -1  12   5        380.02        330.56         4.79 o                         
   0  12   5        473.17        544.26         6.84 o                         
   1  12   5        507.53        453.77        12.26 o                         
   2  12   5         26.68         14.92         2.02 o                         
   3  12   5        298.46        351.35         7.55 o                         
   4  12   5          0.70         23.54         1.99 o                         
   5  12   5        137.76        159.56         9.70 o                         
   6  12   5          1.06          3.68         4.82 o                         
   7  12   5          2.68          3.94         7.07 o                         
  -7  13   5        802.78        805.11        30.97 o                         
  -6  13   5        147.66        203.37        11.75 o                         
  -5  13   5        145.61        296.65        10.65 o                         
  -4  13   5        532.95        542.74         8.33 o                         
  -3  13   5        148.43        172.51         4.42 o                         
  -2  13   5        370.42        365.64         6.50 o                         
  -1  13   5       4087.96       4016.64        31.24 o                         
   0  13   5         50.60         88.74         3.63 o                         
   1  13   5       1128.33       1051.27        21.06 o                         
   2  13   5        196.08        141.35         4.42 o                         
   3  13   5        393.84        463.40         8.86 o                         
   4  13   5          4.24         60.34         5.04 o                         
   5  13   5         87.60         77.66         8.20 o                         
   6  13   5         40.16        118.73        10.60 o                         
   7  13   5          4.77         10.37        11.59 o                         
  -7  14   5       1090.40        933.40        33.46 o                         
  -6  14   5        253.54        273.28        13.48 o                         
  -5  14   5       4035.87       3710.69        50.62 o                         
  -4  14   5        261.39        561.01        10.37 o                         
  -3  14   5       5604.90       5636.99        51.96 o                         
  -2  14   5         37.69         59.05         2.86 o                         
  -1  14   5       5978.43       5749.17        44.91 o                         
   0  14   5         24.57         20.55         1.77 o                         
   1  14   5       3252.13       3104.62        42.29 o                         
   2  14   5        556.94        535.95        10.87 o                         
   3  14   5        419.34        464.92         8.88 o                         
   4  14   5          0.40         21.48         3.37 o                         
   5  14   5         85.59         54.56         5.22 o                         
   6  14   5          2.50         20.15         7.86 o                         
  -7  15   5          1.60         64.28        14.33 o                         
  -6  15   5        934.02        869.66        22.27 o                         
  -5  15   5        190.88        365.36        10.33 o                         
  -4  15   5       5206.82       4956.68        65.75 o                         
  -3  15   5         38.19        117.45         4.44 o                         
  -2  15   5       5465.18       5226.66        51.32 o                         
  -1  15   5         13.97         11.03         1.31 o                         
   0  15   5        909.50       1082.88        14.12 o                         
   1  15   5         82.27         42.50         2.97 o                         
   2  15   5        722.11        619.81        11.02 o                         
   3  15   5        320.54        351.40         7.62 o                         
   4  15   5        305.55        243.33         8.38 o                         
   5  15   5        227.22        198.75        11.14 o                         
   6  15   5        233.92        215.75        13.38 o                         
  -7  16   5        109.96        146.07        18.68 o                         
  -6  16   5        280.39        361.35        16.35 o                         
  -5  16   5        417.71        509.97        15.12 o                         
  -4  16   5          8.70        186.02         6.66 o                         
  -3  16   5       1072.12       1021.30        24.98 o                         
  -2  16   5        927.69        855.22        13.33 o                         
  -1  16   5        500.28        477.17         6.31 o                         
   0  16   5       1473.91       1536.63        16.70 o                         
   1  16   5         93.61         96.14         3.96 o                         
   2  16   5       1081.35       1036.77        18.49 o                         
   3  16   5          3.13         14.21         2.49 o                         
   4  16   5         43.16         43.36         4.27 o                         
   5  16   5         22.48         50.72         7.34 o                         
   6  16   5         13.28         28.69         8.27 o                         
  -6  17   5         47.63        101.15        16.36 o                         
  -5  17   5          8.97         27.47         7.77 o                         
  -4  17   5         49.91         88.94         5.87 o                         
  -3  17   5        119.83        108.46         5.37 o                         
  -2  17   5          7.41          4.03         1.55 o                         
  -1  17   5        324.46        300.34         6.20 o                         
   0  17   5         48.70         53.90         3.03 o                         
   1  17   5        232.18        254.93         8.07 o                         
   2  17   5         43.02         42.87         3.91 o                         
   3  17   5         68.00         92.60         7.20 o                         
   4  17   5         51.81         77.80         5.97 o                         
   5  17   5          1.25          2.74         4.89 o                         
  -5  18   5        360.89        257.40        17.21 o                         
  -4  18   5         31.58         79.09         5.74 o                         
  -3  18   5        237.72        236.19        13.73 o                         
  -2  18   5          7.86         16.69         2.06 o                         
  -1  18   5         22.30         18.76         1.85 o                         
   0  18   5         45.32         37.79         2.09 o                         
   1  18   5          3.65         23.85         2.23 o                         
   2  18   5        104.73        119.07         5.49 o                         
   3  18   5          4.78         88.81         6.91 o                         
   4  18   5         17.39         23.87         4.24 o                         
   5  18   5         53.09         59.74         9.00 o                         
  -5  19   5         30.32        107.28        15.91 o                         
  -4  19   5          2.37          9.00         5.75 o                         
  -3  19   5         43.21         88.51         5.69 o                         
  -2  19   5          4.67          0.92         3.08 o                         
  -1  19   5        252.51        208.24         6.49 o                         
   0  19   5          0.59          7.71         2.81 o                         
   1  19   5         26.03         23.14         4.16 o                         
   2  19   5        549.75        503.83        19.29 o                         
   3  19   5          3.28         27.93         5.80 o                         
   4  19   5        105.73        105.33         7.99 o                         
   5  19   5         12.11         10.61         7.91 o                         
  -5  20   5          1.05          3.77         8.25 o                         
  -4  20   5         15.13          5.42         4.92 o                         
  -3  20   5         60.57         56.70         4.70 o                         
  -2  20   5        145.21        137.91         8.24 o                         
  -1  20   5          7.84          5.66         3.31 o                         
   0  20   5         96.36         88.97         5.38 o                         
   1  20   5         38.46         29.39         4.03 o                         
   2  20   5        117.43        101.93         6.44 o                         
   3  20   5         18.36         11.38         4.21 o                         
   4  20   5         18.49         26.39         6.11 o                         
  -5  21   5          8.62         28.21        10.65 o                         
  -4  21   5         66.08         93.41        13.84 o                         
  -3  21   5         77.33         52.97         5.73 o                         
  -2  21   5        108.37        130.80        15.95 o                         
  -1  21   5         49.98         30.19         5.06 o                         
   0  21   5         28.99         53.06         5.62 o                         
   1  21   5         17.75         24.18         4.19 o                         
   2  21   5         63.42         47.43         4.92 o                         
   3  21   5         92.10         94.66         7.51 o                         
   4  21   5          2.76          1.09         6.47 o                         
  -3  22   5         21.67         25.97        10.40 o                         
  -2  22   5         46.99         42.04         6.38 o                         
  -1  22   5          1.79          0.86         3.89 o                         
   0  22   5         28.54         59.52         5.48 o                         
   1  22   5         85.95         61.55         6.37 o                         
   2  22   5         58.57         79.35         6.13 o                         
   3  22   5         71.82         85.77         8.69 o                         
   4  22   5         18.38         26.59        11.93 o                         
  -3  23   5         37.51         38.21        11.06 o                         
  -1  23   5        186.28        182.04        18.70 o                         
   0  23   5        244.11        278.60        12.06 o                         
   1  23   5         58.12         55.48         6.87 o                         
   2  23   5        177.65        183.27        18.66 o                         
   3  23   5         71.54         86.05        14.85 o                         
  -1  24   5        141.18        119.93        15.70 o                         
   0  24   5         83.64         56.00        13.43 o                         
   1  24   5         68.48         68.61        11.79 o                         
   2  24   5        100.68         93.61        14.04 o                         
   3  24   5        263.35        311.74        25.54 o                         
   0  25   5         48.71         71.25        14.67 o                         
  -8   0   6          0.57         42.09        10.01 o                         
  -7   0   6         47.99         31.41         6.51 o                         
  -6   0   6        333.64        254.46         9.81 o                         
  -5   0   6          3.57          6.57         2.59 o                         
  -4   0   6        704.07        758.60        14.04 o                         
  -3   0   6        452.01        478.70         8.60 o                         
  -2   0   6       1945.28       1404.87        18.02 o                         
  -1   0   6         86.98        144.88         5.69 o                         
   0   0   6        316.95        231.59         5.31 o                         
   1   0   6        175.84        131.93         3.50 o                         
   2   0   6        629.56        426.73         8.39 o                         
   3   0   6        275.70        226.94         5.67 o                         
   4   0   6         35.20         11.99         1.61 o                         
   5   0   6         26.54         28.87         3.22 o                         
   6   0   6         97.27        239.24        11.68 o                         
   7   0   6         88.38         79.29         9.94 o                         
   8   0   6          4.88         26.24        10.61 o                         
  -8   1   6        126.85        153.48        13.21 o                         
  -7   1   6          6.76         31.33         3.08 o                         
  -6   1   6         47.80         98.85         5.87 o                         
  -5   1   6         39.01         19.64         2.37 o                         
  -4   1   6        257.55        258.52         5.08 o                         
  -3   1   6        306.56        359.07         5.48 o                         
  -2   1   6         29.43         48.93         1.71 o                         
  -1   1   6        302.47        196.88         3.74 o                         
   0   1   6       2904.87       2976.82        26.16 o                         
   1   1   6          1.70          2.80         0.88 o                         
   2   1   6        387.58        406.10         6.04 o                         
   3   1   6        131.00        125.94         3.34 o                         
   4   1   6         40.93         68.71         2.48 o                         
   5   1   6         30.72         27.58         2.06 o                         
   6   1   6         20.10         29.04         3.39 o                         
   7   1   6         85.24         59.70         8.59 o                         
   8   1   6         27.70         35.63         8.36 o                         
  -8   2   6         67.45         63.04         9.72 o                         
  -7   2   6         23.38         94.54         6.66 o                         
  -6   2   6         62.10         92.52         6.97 o                         
  -5   2   6         14.83         21.26         2.09 o                         
  -4   2   6         97.29         86.71         2.67 o                         
  -3   2   6        272.63        640.95         7.62 o                         
  -2   2   6        158.40        143.44         3.09 o                         
  -1   2   6        112.89        149.33         2.99 o                         
   0   2   6        575.54        374.72         5.46 o                         
   1   2   6       1457.11       1421.61        12.94 o                         
   2   2   6        392.98        497.79         7.03 o                         
   3   2   6          5.34         65.98         2.57 o                         
   4   2   6        180.42        156.80         3.95 o                         
   5   2   6        182.14        190.99         4.40 o                         
   6   2   6         40.95         90.55         8.03 o                         
   7   2   6         91.54         86.52        13.48 o                         
   8   2   6         44.59         42.99         8.84 o                         
  -8   3   6         70.16         42.13         8.26 o                         
  -7   3   6         19.42        156.55         9.81 o                         
  -6   3   6        373.85        337.13         6.74 o                         
  -5   3   6         41.40         97.54         3.42 o                         
  -4   3   6        541.36        684.65         8.64 o                         
  -3   3   6        140.10        300.14         4.17 o                         
  -2   3   6        401.79        510.26         7.13 o                         
  -1   3   6        198.57        402.99         7.29 o                         
   0   3   6         64.80        118.43         2.88 o                         
   1   3   6         38.69         27.25         1.33 o                         
   2   3   6        203.04        145.60         2.92 o                         
   3   3   6        236.27        228.89         4.52 o                         
   4   3   6        407.04        421.95         7.42 o                         
   5   3   6         76.46        142.32         5.36 o                         
   6   3   6        193.36        156.47         9.45 o                         
   7   3   6         11.76         75.61         7.21 o                         
   8   3   6         18.90         23.67         9.21 o                         
  -8   4   6          2.23          9.78         6.33 o                         
  -7   4   6        192.92        110.65         9.85 o                         
  -6   4   6         31.54         45.84         2.88 o                         
  -5   4   6        180.71        183.17         5.38 o                         
  -4   4   6        903.30       1017.91        11.74 o                         
  -3   4   6         36.29        269.82         4.65 o                         
  -2   4   6       2879.11       3276.62        31.33 o                         
  -1   4   6         94.05        128.59         3.51 o                         
   0   4   6       7767.39       9568.85        82.23 o                         
   1   4   6          3.71        170.19         2.98 o                         
   2   4   6        838.07        958.46         9.83 o                         
   3   4   6        878.84        948.38        11.35 o                         
   4   4   6         45.15         75.99         3.22 o                         
   5   4   6        319.91        261.03         8.80 o                         
   6   4   6          4.79         13.53         4.04 o                         
   7   4   6        102.37        152.24         9.45 o                         
  -8   5   6         19.70         12.74         8.24 o                         
  -7   5   6          8.72         15.62         3.62 o                         
  -6   5   6          6.96         10.34         2.46 o                         
  -5   5   6          0.67         75.41         3.60 o                         
  -4   5   6         24.17         32.36         1.61 o                         
  -3   5   6       3721.17       3427.50        27.89 o                         
  -2   5   6        233.92        299.66         5.37 o                         
  -1   5   6       6417.39       6201.75        54.79 o                         
   0   5   6       1644.71       1728.49        17.07 o                         
   1   5   6       5758.22       5775.77        47.10 o                         
   2   5   6        340.76        293.61         3.99 o                         
   3   5   6        971.26        966.82        12.65 o                         
   4   5   6         24.10         21.82         2.38 o                         
   5   5   6         15.92         41.77         3.29 o                         
   6   5   6          1.74          3.68         3.52 o                         
   7   5   6         79.48         38.12         5.88 o                         
  -8   6   6         22.07         12.30        12.89 o                         
  -7   6   6        124.62         77.53         5.84 o                         
  -6   6   6          2.16         -0.34         2.49 o                         
  -5   6   6        562.02        573.36         9.05 o                         
  -4   6   6        129.89         80.99         2.00 o                         
  -3   6   6        515.10        775.69         9.48 o                         
  -2   6   6        224.64        377.88         5.34 o                         
  -1   6   6        731.80        770.82         9.72 o                         
   0   6   6        249.18        113.06         2.93 o                         
   1   6   6          3.75         52.38         2.40 o                         
   2   6   6        176.18        247.84         5.07 o                         
   3   6   6        629.17        720.52        11.92 o                         
   4   6   6        177.97        174.97         5.97 o                         
   5   6   6         56.08         51.42         3.35 o                         
   6   6   6         81.07         62.29         5.89 o                         
   7   6   6         78.14         51.60         6.26 o                         
  -8   7   6         30.94         21.57        12.63 o                         
  -7   7   6         10.04          5.63         3.48 o                         
  -6   7   6        263.65        216.49        10.46 o                         
  -5   7   6        232.97        251.45         5.95 o                         
  -4   7   6        413.60        491.54         8.20 o                         
  -3   7   6        774.24        842.59        11.05 o                         
  -2   7   6         54.56         24.33         1.40 o                         
  -1   7   6       6974.78       7228.62        63.46 o                         
   0   7   6        464.85        495.88         6.96 o                         
   1   7   6       2483.62       2621.73        26.44 o                         
   2   7   6        375.51        320.36         5.75 o                         
   3   7   6         25.29        118.30         5.91 o                         
   4   7   6         86.77         97.22         4.66 o                         
   5   7   6         32.23         45.24         3.57 o                         
   6   7   6         55.92         62.88         5.90 o                         
   7   7   6         11.14          4.96         5.59 o                         
  -8   8   6         14.85        160.55        24.21 o                         
  -7   8   6         20.26         17.43         6.22 o                         
  -6   8   6         27.38         88.52         7.17 o                         
  -5   8   6        415.01        584.00         9.87 o                         
  -4   8   6        396.25        351.05         7.23 o                         
  -3   8   6       3026.92       2849.93        24.94 o                         
  -2   8   6        316.28        271.40         4.57 o                         
  -1   8   6        923.81        945.86        10.57 o                         
   0   8   6        153.79        121.05         3.16 o                         
   1   8   6       1629.80       1564.99        18.83 o                         
   2   8   6        996.05       1001.40        20.86 o                         
   3   8   6        974.27        961.21        12.61 o                         
   4   8   6        186.15        178.94        10.09 o                         
   5   8   6         63.45         47.71         3.53 o                         
   6   8   6         25.03        103.06         7.18 o                         
   7   8   6          5.24         19.69         6.63 o                         
  -8   9   6         12.74         43.09        15.10 o                         
  -7   9   6         19.28         13.51         6.07 o                         
  -6   9   6         42.16         51.88         6.04 o                         
  -5   9   6        159.93        188.06         4.06 o                         
  -4   9   6        120.38        130.98         5.88 o                         
  -3   9   6         48.95        188.78         4.43 o                         
  -2   9   6         55.11         43.84         2.01 o                         
  -1   9   6       1263.96       1145.06        12.81 o                         
   0   9   6        233.22        274.19         4.92 o                         
   1   9   6        594.14        579.81        10.20 o                         
   2   9   6         58.11         87.88         4.70 o                         
   3   9   6         39.87         54.26         3.15 o                         
   4   9   6        211.13        319.75         7.86 o                         
   5   9   6         76.45        118.59         5.43 o                         
   6   9   6          7.22          7.33         3.69 o                         
   7   9   6         45.05         21.88        13.39 o                         
  -7  10   6         12.93         11.25         5.58 o                         
  -6  10   6        220.57        174.59         9.57 o                         
  -5  10   6         16.58         22.14         2.01 o                         
  -4  10   6          3.43         15.40         1.48 o                         
  -3  10   6         52.96         77.55         2.93 o                         
  -2  10   6         33.34         29.52         1.76 o                         
  -1  10   6         45.06         21.86         1.75 o                         
   0  10   6        535.14        593.56         7.58 o                         
   1  10   6        132.98        145.49         5.65 o                         
   2  10   6         41.06         91.03         3.79 o                         
   3  10   6        353.27        317.89         6.51 o                         
   4  10   6        332.24        299.04         7.74 o                         
   5  10   6         21.12         33.83         3.69 o                         
   6  10   6        216.55        170.76        10.36 o                         
  -7  11   6        163.52        181.22        12.41 o                         
  -6  11   6          3.53         99.40         8.77 o                         
  -5  11   6        534.36        530.16        12.04 o                         
  -4  11   6          1.56         74.14         3.86 o                         
  -3  11   6         21.27         38.29         2.14 o                         
  -2  11   6        218.29        170.30         4.60 o                         
  -1  11   6        174.86        138.10         3.72 o                         
   0  11   6        193.48        161.86         4.19 o                         
   1  11   6         46.16         30.83         4.76 o                         
   2  11   6        206.66        359.45         8.14 o                         
   3  11   6         68.91         91.38         3.20 o                         
   4  11   6        206.02        275.36        10.85 o                         
   5  11   6          9.72         10.98         2.73 o                         
   6  11   6         66.56        102.06         8.61 o                         
  -7  12   6        577.00        480.86        19.64 o                         
  -6  12   6          1.16         29.10         5.51 o                         
  -5  12   6       1373.11       1482.36        24.18 o                         
  -4  12   6        345.93        416.21         8.05 o                         
  -3  12   6       1353.18       1377.59        15.90 o                         
  -2  12   6        318.78        311.57         6.18 o                         
  -1  12   6        356.61        323.71         5.37 o                         
   0  12   6       1635.60       1614.79        18.20 o                         
   1  12   6        146.62        142.08         7.33 o                         
   2  12   6        652.09        761.01        23.72 o                         
   3  12   6        502.44        612.66        10.57 o                         
   4  12   6         86.98         87.99         6.78 o                         
   5  12   6        139.22        153.09        13.23 o                         
   6  12   6         26.94         60.02         7.13 o                         
  -7  13   6        133.78        139.44        13.19 o                         
  -6  13   6         18.74        103.94         7.84 o                         
  -5  13   6        933.92        968.42        17.88 o                         
  -4  13   6        320.11        473.69         8.39 o                         
  -3  13   6       3291.91       3286.84        32.35 o                         
  -2  13   6       1205.09       1146.42        13.56 o                         
  -1  13   6       2855.50       2689.37        23.07 o                         
   0  13   6         15.67         38.54         2.10 o                         
   1  13   6       2778.15       2514.64        45.67 o                         
   2  13   6         40.38         26.39         3.71 o                         
   3  13   6       1497.38       1536.85        21.62 o                         
   4  13   6        278.54        370.49        11.42 o                         
   5  13   6        536.01        547.57        20.10 o                         
   6  13   6        120.59        135.16        11.34 o                         
  -7  14   6          0.48         71.82        10.58 o                         
  -6  14   6        166.85        165.90        10.00 o                         
  -5  14   6        196.36        160.18         8.71 o                         
  -4  14   6         33.27         44.92         3.64 o                         
  -3  14   6        998.92        928.45        12.10 o                         
  -2  14   6        987.62        948.74        12.03 o                         
  -1  14   6        410.55        353.74         5.32 o                         
   0  14   6       2990.66       3174.69        41.11 o                         
   1  14   6        376.10        326.15         9.92 o                         
   2  14   6        838.64        936.22        14.95 o                         
   3  14   6        435.93        410.17         9.18 o                         
   4  14   6         88.64         95.33         5.67 o                         
   5  14   6         77.93        164.88        11.16 o                         
   6  14   6          3.64         33.52         8.82 o                         
  -7  15   6          4.87         27.95        11.71 o                         
  -6  15   6         16.48         26.09         5.11 o                         
  -5  15   6          7.61         26.70         7.42 o                         
  -4  15   6        132.58        126.97         5.38 o                         
  -3  15   6        734.41        755.81        15.03 o                         
  -2  15   6        127.87         86.63         3.35 o                         
  -1  15   6       2673.43       2580.00        22.51 o                         
   0  15   6        119.44        119.07         3.66 o                         
   1  15   6       3497.02       3324.68        51.07 o                         
   2  15   6         87.64        134.43         4.53 o                         
   3  15   6       1434.13       1461.97        22.26 o                         
   4  15   6          1.37          6.66         3.17 o                         
   5  15   6        460.28        462.04        13.72 o                         
   6  15   6         17.19         11.54        11.29 o                         
  -7  16   6        156.38        122.80        17.24 o                         
  -6  16   6         25.68         17.69         5.96 o                         
  -5  16   6        477.87        526.75        45.73 o                         
  -4  16   6        502.26        505.74        13.40 o                         
  -3  16   6        635.83        582.83        20.28 o                         
  -2  16   6       2096.70       2049.95        26.35 o                         
  -1  16   6        452.42        456.18         6.86 o                         
   0  16   6       3717.99       4039.20        50.84 o                         
   1  16   6          5.66         10.20         2.57 o                         
   2  16   6        921.89        885.58        15.62 o                         
   3  16   6        260.38        297.92         7.94 o                         
   4  16   6          6.94          8.55         3.27 o                         
   5  16   6        107.88        136.59        10.18 o                         
   6  16   6         75.17         54.13        13.43 o                         
  -6  17   6        261.61        223.96        23.81 o                         
  -5  17   6        201.99        197.35        12.41 o                         
  -4  17   6        535.84        638.73        22.99 o                         
  -3  17   6         83.93         75.89         4.44 o                         
  -2  17   6        927.71       1005.92        13.63 o                         
  -1  17   6        232.04        227.38         5.35 o                         
   0  17   6          0.54          8.87         2.87 o                         
   1  17   6        241.26        257.81         8.13 o                         
   2  17   6          3.36         95.68         5.65 o                         
   3  17   6         11.71         22.48         4.00 o                         
   4  17   6        556.80        588.00        15.88 o                         
   5  17   6         25.88         59.88         7.54 o                         
  -5  18   6         22.07         36.75         8.66 o                         
  -4  18   6          0.97         23.75         4.71 o                         
  -3  18   6         90.97         92.34         7.54 o                         
  -2  18   6         13.23         13.62         2.41 o                         
  -1  18   6          5.05          6.28         2.12 o                         
   0  18   6         99.86         87.05         4.62 o                         
   1  18   6        123.61        102.47         5.84 o                         
   2  18   6        102.37         83.44         4.82 o                         
   3  18   6        152.76        109.10        11.25 o                         
   4  18   6         12.71         41.29         5.68 o                         
   5  18   6          7.49         14.42         8.97 o                         
  -5  19   6          2.85         -1.93         8.60 o                         
  -4  19   6         25.83         30.86         5.44 o                         
  -3  19   6         34.03         50.33         4.90 o                         
  -2  19   6         38.66         28.04         3.84 o                         
  -1  19   6         10.28         15.53         5.33 o                         
   0  19   6         54.48         59.20         4.52 o                         
   1  19   6          1.19          2.18         3.84 o                         
   2  19   6         31.26         23.18         3.86 o                         
   3  19   6         35.86         52.44         6.03 o                         
   4  19   6         32.83         34.63         6.74 o                         
  -5  20   6          2.18         73.38        14.28 o                         
  -4  20   6         28.34         38.74         8.37 o                         
  -3  20   6         89.85         85.11         7.50 o                         
  -2  20   6         35.02         48.60         6.12 o                         
  -1  20   6         49.97         47.62         5.56 o                         
   0  20   6         67.72        116.45         6.11 o                         
   1  20   6          6.05          4.43         3.34 o                         
   2  20   6          2.93         14.07         3.65 o                         
   3  20   6          3.03         10.39         3.45 o                         
   4  20   6         19.44         19.13        10.75 o                         
  -5  21   6        131.37        139.02        17.62 o                         
  -3  21   6        138.08        132.23        16.03 o                         
  -2  21   6         52.06         83.47        10.11 o                         
  -1  21   6        218.79        247.11        11.52 o                         
   0  21   6         16.68         19.51         4.46 o                         
   1  21   6         63.38         82.94         6.73 o                         
   2  21   6        137.62        140.54        10.56 o                         
   3  21   6         29.59         30.98         4.96 o                         
   4  21   6         21.91         19.82        10.79 o                         
  -3  22   6          3.03         18.19         9.49 o                         
  -1  22   6          3.21          2.68         4.42 o                         
   0  22   6        342.51        431.26        16.65 o                         
   1  22   6          1.22         20.89         4.56 o                         
   2  22   6        347.74        387.60        13.75 o                         
   3  22   6         25.68          0.49         4.87 o                         
   4  22   6        168.10        110.48        16.29 o                         
  -3  23   6          6.49         13.34         9.33 o                         
  -1  23   6          7.14         12.11         8.04 o                         
   1  23   6         13.72          6.42         8.55 o                         
   2  23   6          4.59          3.25         7.11 o                         
   3  23   6         33.54         20.25         9.46 o                         
  -8   1   7        140.12        193.30        33.57 o                         
  -7   1   7          0.35         26.05         3.53 o                         
  -6   1   7        398.85        460.11         9.80 o                         
  -5   1   7          9.41         96.27         4.19 o                         
  -4   1   7        125.06         92.37         2.88 o                         
  -3   1   7        108.05        150.98         3.21 o                         
  -2   1   7       1140.25       1452.30        14.40 o                         
  -1   1   7          1.19         11.04         1.24 o                         
   0   1   7       1297.10       1056.92        10.73 o                         
   1   1   7        264.20        472.80         7.94 o                         
   2   1   7        562.65        436.63         6.59 o                         
   3   1   7        184.00        169.42         3.85 o                         
   4   1   7         98.59         49.30         2.36 o                         
   5   1   7        184.72        135.93         5.30 o                         
   6   1   7         54.16        154.49        21.25 o                         
   7   1   7          2.36          4.79         5.20 o                         
   8   1   7          4.29         12.69         5.87 o                         
  -8   2   7         10.87         28.61        15.05 o                         
  -7   2   7         96.08         99.17         5.59 o                         
  -6   2   7        499.93        435.68        11.86 o                         
  -5   2   7         21.01         34.82         2.51 o                         
  -4   2   7       1282.77       1229.59        13.59 o                         
  -3   2   7          4.48         34.95         1.75 o                         
  -2   2   7       1531.53       1688.98        16.31 o                         
  -1   2   7        381.96        607.54         9.21 o                         
   0   2   7        544.08        679.36         8.45 o                         
   1   2   7       1529.28       1748.72        17.34 o                         
   2   2   7          4.55        353.45         6.45 o                         
   3   2   7         18.24         97.01         3.45 o                         
   4   2   7          8.00        214.36         5.45 o                         
   5   2   7          6.36          4.67         1.80 o                         
   6   2   7         33.20         82.49         8.73 o                         
   7   2   7          1.43          3.83         5.37 o                         
  -8   3   7        175.13        130.45        22.96 o                         
  -7   3   7          3.73         -0.65         3.34 o                         
  -6   3   7         70.70         52.16         3.00 o                         
  -5   3   7         81.09        116.74         3.75 o                         
  -4   3   7          3.14          4.67         1.21 o                         
  -3   3   7        180.48        219.87         4.37 o                         
  -2   3   7       3797.18       3747.21        28.66 o                         
  -1   3   7        653.64        723.11        10.11 o                         
   0   3   7        130.11        194.44         3.92 o                         
   1   3   7        142.35        162.89         4.09 o                         
   2   3   7       2752.61       2764.07        24.27 o                         
   3   3   7        923.71        982.40        11.05 o                         
   4   3   7        307.13        350.35         7.18 o                         
   5   3   7          2.26         36.50         3.93 o                         
   6   3   7         33.50         55.79         5.78 o                         
   7   3   7         13.75         59.73         8.38 o                         
  -8   4   7          0.54         22.47        13.46 o                         
  -7   4   7         19.54         21.65         3.99 o                         
  -6   4   7        192.82        152.24         6.04 o                         
  -5   4   7         44.70         29.68         2.18 o                         
  -4   4   7         21.87         29.46         1.70 o                         
  -3   4   7        732.21        742.25         9.24 o                         
  -2   4   7       1470.74       1362.63        13.10 o                         
  -1   4   7         33.52         66.97         4.13 o                         
   0   4   7       1712.88       2069.69        21.08 o                         
   1   4   7        897.58        701.93         8.58 o                         
   2   4   7        750.79        833.58         8.68 o                         
   3   4   7         26.36         94.24         2.87 o                         
   4   4   7         38.07         78.33         3.20 o                         
   5   4   7        154.96        171.58         6.52 o                         
   6   4   7         17.78         70.38         6.12 o                         
   7   4   7        102.34        102.29         9.75 o                         
  -8   5   7         35.14         28.98        13.20 o                         
  -7   5   7          6.84         10.25         3.59 o                         
  -6   5   7          7.32         19.45         2.40 o                         
  -5   5   7        124.31        121.44         4.90 o                         
  -4   5   7         63.02         58.07         2.41 o                         
  -3   5   7          9.00         25.69         1.82 o                         
  -2   5   7        216.42        141.31         3.40 o                         
  -1   5   7        739.15        740.98        10.97 o                         
   0   5   7       2355.74       3009.33        29.19 o                         
   1   5   7         34.06        127.57         2.96 o                         
   2   5   7       1952.71       2326.89        20.61 o                         
   3   5   7         67.64        213.24         4.42 o                         
   4   5   7       1279.30       1232.94        18.42 o                         
   5   5   7        115.85        244.26         7.77 o                         
   6   5   7        832.43        652.93        17.80 o                         
   7   5   7         87.06         51.69         7.62 o                         
  -7   6   7         76.22        191.39        10.65 o                         
  -6   6   7          7.44         11.39         3.03 o                         
  -5   6   7         88.42        134.16         3.49 o                         
  -4   6   7        191.77        180.36         4.46 o                         
  -3   6   7        121.02        147.32         4.16 o                         
  -2   6   7       1963.27       1847.19        17.57 o                         
  -1   6   7        116.01        160.36         3.66 o                         
   0   6   7       1643.80       1957.71        20.60 o                         
   1   6   7       3079.35       3230.18        30.85 o                         
   2   6   7        410.68        420.11         5.53 o                         
   3   6   7       3472.89       3415.31        48.86 o                         
   4   6   7        294.70        203.30         6.02 o                         
   5   6   7        870.94        768.84        13.67 o                         
   6   6   7         32.70         21.95         4.51 o                         
   7   6   7         26.76         38.90        12.08 o                         
  -7   7   7         41.69         54.69         5.78 o                         
  -6   7   7        280.10        266.05         9.37 o                         
  -5   7   7         29.25         49.36         3.90 o                         
  -4   7   7        612.58        578.67         9.19 o                         
  -3   7   7         68.95        121.19         3.82 o                         
  -2   7   7        307.43        269.62         5.23 o                         
  -1   7   7       3165.68       3485.31        30.06 o                         
   0   7   7        576.49        740.49         8.94 o                         
   1   7   7       3203.91       3430.83        36.57 o                         
   2   7   7         70.66        117.89         2.92 o                         
   3   7   7        504.15        749.05        15.99 o                         
   4   7   7          9.72         76.21         4.20 o                         
   5   7   7        264.94        331.03         8.24 o                         
   6   7   7         20.73         36.03         4.90 o                         
   7   7   7         81.33         53.55        11.83 o                         
  -7   8   7        165.36        120.25        11.29 o                         
  -6   8   7         18.25         83.15         8.82 o                         
  -5   8   7         66.86        116.75         6.18 o                         
  -4   8   7         31.90         87.28         4.73 o                         
  -3   8   7        214.25        305.61         5.86 o                         
  -2   8   7         66.43         66.39         2.84 o                         
  -1   8   7         60.40         63.04         2.63 o                         
   0   8   7        186.89        228.06         4.21 o                         
   1   8   7        225.66        198.13         5.09 o                         
   2   8   7        555.48        639.24         9.09 o                         
   3   8   7         14.47         10.15         2.70 o                         
   4   8   7         69.87         90.50         4.26 o                         
   5   8   7         17.62         32.86         3.08 o                         
   6   8   7         19.91         65.13         7.91 o                         
  -7   9   7         33.77         27.47         6.89 o                         
  -6   9   7         34.43         88.05         9.00 o                         
  -5   9   7        323.16        257.57         6.88 o                         
  -4   9   7          4.17         31.56         4.06 o                         
  -3   9   7        611.62        592.02         9.62 o                         
  -2   9   7        616.84        632.52         8.91 o                         
  -1   9   7        146.01        132.22         3.37 o                         
   0   9   7         23.02         20.27         1.53 o                         
   1   9   7        191.59        227.72         5.75 o                         
   2   9   7        506.03        459.55         8.62 o                         
   3   9   7        154.69        158.51         7.34 o                         
   4   9   7         12.44         28.68         3.37 o                         
   5   9   7          9.93          6.72         2.71 o                         
   6   9   7         85.65        124.38        10.42 o                         
  -7  10   7        148.04        194.34        17.43 o                         
  -6  10   7        199.09        206.40        10.59 o                         
  -5  10   7         59.72         71.64         3.88 o                         
  -4  10   7         11.17         79.46         4.65 o                         
  -3  10   7         68.96         88.48         3.38 o                         
  -2  10   7        564.87        537.96         7.65 o                         
  -1  10   7        910.59        951.34        11.12 o                         
   0  10   7        500.34        587.38         7.48 o                         
   1  10   7        274.47        284.80         9.50 o                         
   2  10   7        297.29        261.53         6.74 o                         
   3  10   7        338.55        397.14         9.58 o                         
   4  10   7        135.04        193.13         9.32 o                         
   5  10   7         95.21         69.52         8.48 o                         
   6  10   7         65.76        110.78        10.42 o                         
  -7  11   7         70.20        109.27        10.00 o                         
  -6  11   7          1.66         50.53         7.04 o                         
  -5  11   7        198.61        313.06        13.21 o                         
  -4  11   7        226.52        256.34         8.60 o                         
  -3  11   7        614.53        551.19         8.81 o                         
  -2  11   7        303.17        315.71         6.45 o                         
  -1  11   7        413.51        358.81         6.87 o                         
   0  11   7          4.24          3.51         0.96 o                         
   1  11   7        133.70        165.04         6.48 o                         
   2  11   7         28.81        137.69        11.09 o                         
   3  11   7        153.74        360.69         8.18 o                         
   4  11   7         71.28         74.39         6.41 o                         
   5  11   7          3.75        158.08         9.44 o                         
   6  11   7          9.68         27.80         6.06 o                         
  -7  12   7          7.72        119.75        12.21 o                         
  -6  12   7         61.95         63.74         6.69 o                         
  -5  12   7         42.44         50.49        11.23 o                         
  -4  12   7         91.21         93.96         7.10 o                         
  -3  12   7        810.12        820.47        12.50 o                         
  -2  12   7         16.94         77.45         4.06 o                         
  -1  12   7       2171.30       2155.99        22.38 o                         
   0  12   7        768.44        799.74        10.98 o                         
   1  12   7        770.54        782.64        15.84 o                         
   2  12   7       1330.29       1128.82        22.13 o                         
   3  12   7         88.24        129.54         7.28 o                         
   4  12   7        136.57         95.90         7.25 o                         
   5  12   7         20.05         35.46         5.39 o                         
   6  12   7          0.26          6.02         6.01 o                         
  -7  13   7         17.18         22.95        11.46 o                         
  -6  13   7          0.47         52.73         6.31 o                         
  -5  13   7         80.13         70.28         9.76 o                         
  -4  13   7          7.05         66.74         5.88 o                         
  -3  13   7        647.87        651.35        12.32 o                         
  -2  13   7       1336.74       1341.31        17.31 o                         
  -1  13   7       3262.62       3104.15        29.12 o                         
   0  13   7         79.52         85.46         2.78 o                         
   1  13   7       2281.54       2412.35        44.64 o                         
   2  13   7          8.27          8.89         3.22 o                         
   3  13   7        547.26        612.72        14.61 o                         
   4  13   7        148.53        178.50         9.31 o                         
   5  13   7        152.39        190.39        10.38 o                         
   6  13   7         71.63         74.89        11.18 o                         
  -7  14   7        216.45        196.37        15.21 o                         
  -6  14   7         15.35         19.45         4.88 o                         
  -5  14   7         12.30          8.56         6.04 o                         
  -4  14   7        175.93        143.38         8.13 o                         
  -3  14   7        340.05        340.36         8.61 o                         
  -2  14   7         33.20          9.88         2.05 o                         
  -1  14   7       1909.04       1820.75        18.85 o                         
   0  14   7          1.55          2.73         1.56 o                         
   1  14   7       3560.28       3513.49        60.11 o                         
   2  14   7        125.88        179.48         7.40 o                         
   3  14   7       2108.10       2146.78        42.19 o                         
   4  14   7        178.50        320.95        11.00 o                         
   5  14   7       1625.94       1516.36        59.44 o                         
   6  14   7        195.54        154.95        16.81 o                         
  -7  15   7          5.36         14.09         9.86 o                         
  -6  15   7         10.39          8.55         7.18 o                         
  -5  15   7        461.27        458.02        19.00 o                         
  -4  15   7        461.14        420.62        13.70 o                         
  -3  15   7        516.60        514.39        11.72 o                         
  -2  15   7         17.75          7.29         2.14 o                         
  -1  15   7        202.80        116.29         3.47 o                         
   0  15   7        278.04        324.78         7.23 o                         
   1  15   7         15.48         19.82         5.47 o                         
   2  15   7       3874.12       3646.89        42.21 o                         
   3  15   7        183.70        162.36         6.26 o                         
   4  15   7       1918.89       1715.77        27.06 o                         
   5  15   7         36.49        120.10        17.24 o                         
   6  15   7        406.84        327.63        29.62 o                         
  -6  16   7          5.63         13.70        10.20 o                         
  -5  16   7         85.32         88.44        13.62 o                         
  -4  16   7          1.89         47.42         5.50 o                         
  -3  16   7         14.38         16.79         2.79 o                         
  -2  16   7        573.00        568.14        12.90 o                         
  -1  16   7        194.45        183.45         4.59 o                         
   0  16   7       2239.57       2186.33        31.64 o                         
   1  16   7          0.44          1.84         3.93 o                         
   2  16   7       1630.09       1517.94        23.61 o                         
   3  16   7        616.33        605.30        15.44 o                         
   4  16   7        199.68        320.67        11.27 o                         
   5  16   7        635.80        620.00        32.35 o                         
   6  16   7         23.24        107.91        17.73 o                         
  -6  17   7         24.48         54.01        12.63 o                         
  -5  17   7          5.57         35.16         6.45 o                         
  -4  17   7          6.49         39.62         6.51 o                         
  -3  17   7         24.59         43.99         4.02 o                         
  -2  17   7        112.38        118.77         4.34 o                         
  -1  17   7        293.33        293.37         7.22 o                         
   0  17   7        638.93        592.66        15.56 o                         
   1  17   7       1228.67       1145.00        27.45 o                         
   2  17   7        481.84        453.80        11.34 o                         
   3  17   7       1090.79        959.98        20.19 o                         
   4  17   7         46.77         49.28         5.93 o                         
   5  17   7        168.09        126.61        12.22 o                         
  -5  18   7          0.43         -1.94         8.33 o                         
  -4  18   7         36.50         35.74         5.30 o                         
  -3  18   7         31.50        103.42         8.00 o                         
  -2  18   7         10.49         13.38         2.36 o                         
  -1  18   7        198.68        206.02        11.64 o                         
   0  18   7         33.23         35.39         5.72 o                         
   1  18   7         68.22         69.60         5.20 o                         
   2  18   7          7.35         54.30         5.38 o                         
   3  18   7          3.98         18.01         3.69 o                         
   4  18   7          6.71        110.43        22.93 o                         
   5  18   7         31.51         55.01        12.53 o                         
  -5  19   7          4.36         34.39        11.48 o                         
  -4  19   7        207.90        175.72        10.67 o                         
  -3  19   7         56.08         73.61         8.38 o                         
  -2  19   7         21.95         19.16         3.91 o                         
  -1  19   7          0.03          2.84         5.55 o                         
   0  19   7        154.52        177.67        11.17 o                         
   1  19   7          0.23          9.11         4.02 o                         
   2  19   7         11.62          6.31         3.06 o                         
   3  19   7         47.27        101.84         6.99 o                         
   4  19   7          1.53         -3.89         5.36 o                         
  -5  20   7          1.30          5.66         8.08 o                         
  -4  20   7         34.35         37.39         9.79 o                         
  -3  20   7         42.07         38.26         7.79 o                         
  -2  20   7         38.66         37.09         4.54 o                         
  -1  20   7         26.73         15.54         6.77 o                         
   0  20   7        103.19         96.65         6.63 o                         
   1  20   7          1.05          5.07         4.00 o                         
   2  20   7          2.32         -0.53         3.21 o                         
   3  20   7         84.60         76.03         6.26 o                         
   4  20   7         45.37         22.49         9.24 o                         
  -3  21   7         17.99         21.86         9.08 o                         
  -2  21   7         46.81         38.15         7.03 o                         
  -1  21   7         38.89         22.11         8.94 o                         
   0  21   7         15.06         14.46         3.64 o                         
   1  21   7        131.20        115.18         7.93 o                         
   2  21   7        106.86        119.53         7.15 o                         
   3  21   7          0.35         10.93         4.58 o                         
   4  21   7          3.94         11.65         6.88 o                         
  -3  22   7          7.74         15.19        10.04 o                         
  -2  22   7        454.12        500.78        34.57 o                         
  -1  22   7          9.88         26.46        11.84 o                         
   0  22   7        446.45        511.78        36.46 o                         
   1  22   7        103.06         98.17        11.15 o                         
   2  22   7        186.30        189.90        15.00 o                         
   3  22   7         86.75         73.86        15.59 o                         
  -3  23   7         46.58         67.41        13.71 o                         
  -2  23   7        193.58        186.06        22.41 o                         
  -7   0   8         66.65         44.53         7.95 o                         
  -6   0   8          9.90          6.30         3.10 o                         
  -5   0   8         54.14         26.74         3.68 o                         
  -4   0   8       1261.41       1135.70        27.46 o                         
  -3   0   8         81.36         78.49         3.67 o                         
  -2   0   8       2581.28       2276.05        26.00 o                         
  -1   0   8        411.69        462.63        10.14 o                         
   0   0   8       2268.30       2693.20        34.90 o                         
   1   0   8        321.29        344.39         7.18 o                         
   2   0   8        671.63        740.77        17.45 o                         
   3   0   8         49.61        201.89        11.32 o                         
   4   0   8          1.12          2.56         2.73 o                         
   5   0   8          5.09         17.29         3.00 o                         
   6   0   8          3.90          7.15         5.25 o                         
   7   0   8          0.64          4.65         7.20 o                         
   8   0   8          9.78          1.71         7.50 o                         
  -7   1   8        183.63        114.56         6.75 o                         
  -6   1   8        328.54        359.59        13.02 o                         
  -5   1   8        139.49        110.64         4.66 o                         
  -4   1   8          1.97          4.67         1.45 o                         
  -3   1   8          3.05         18.64         1.58 o                         
  -2   1   8        272.20        252.32         4.11 o                         
  -1   1   8         91.66        116.10         3.41 o                         
   0   1   8       4674.96       5117.94        43.60 o                         
   1   1   8        931.24        879.76        10.16 o                         
   2   1   8        633.00        732.04        14.34 o                         
   3   1   8         89.36        106.93         3.36 o                         
   4   1   8        220.79        123.60         3.90 o                         
   5   1   8         96.60         61.60         3.13 o                         
   6   1   8          8.96         11.13         4.53 o                         
   7   1   8          6.46          8.93         5.80 o                         
  -7   2   8         25.55         29.50         4.09 o                         
  -6   2   8          1.84        252.91         7.13 o                         
  -5   2   8          0.82          7.36         1.74 o                         
  -4   2   8         10.17          0.61         1.33 o                         
  -3   2   8        127.74        157.54         3.69 o                         
  -2   2   8        130.17        148.88         3.10 o                         
  -1   2   8        459.22        386.74         6.75 o                         
   0   2   8         91.99         29.97         2.40 o                         
   1   2   8        746.75        734.38         9.26 o                         
   2   2   8         97.36         73.14         2.87 o                         
   3   2   8        107.13        166.22         4.51 o                         
   4   2   8        118.90        119.98         4.56 o                         
   5   2   8         12.66         28.97         2.95 o                         
   6   2   8         29.24         45.21         4.84 o                         
   7   2   8         20.61         12.19         5.36 o                         
  -7   3   8          5.51         -0.40         2.97 o                         
  -6   3   8          5.25         90.77         4.45 o                         
  -5   3   8         27.55         41.62         2.56 o                         
  -4   3   8         44.79         27.86         2.24 o                         
  -3   3   8         41.85         88.88         3.46 o                         
  -2   3   8         69.73          1.80         0.79 o                         
  -1   3   8         52.18        139.07         4.36 o                         
   0   3   8        973.81       1101.44        11.35 o                         
   1   3   8          5.09        269.07         4.77 o                         
   2   3   8       1423.59       1404.42        15.19 o                         
   3   3   8          7.07        193.62         4.60 o                         
   4   3   8        548.99        487.96         9.96 o                         
   5   3   8         12.12         12.28         2.97 o                         
   6   3   8        153.62        196.18         8.17 o                         
   7   3   8          0.47          8.79         5.23 o                         
  -7   4   8        117.74         89.25         5.49 o                         
  -6   4   8         15.06         28.63         4.19 o                         
  -5   4   8        308.37        269.72         5.60 o                         
  -4   4   8         13.03         28.13         2.66 o                         
  -3   4   8        236.57        373.86         6.56 o                         
  -2   4   8        147.02        161.33         3.90 o                         
  -1   4   8        387.64        433.92         8.13 o                         
   0   4   8         50.54         54.88         2.25 o                         
   1   4   8       1901.11       2022.99        19.24 o                         
   2   4   8        175.72        259.32         4.89 o                         
   3   4   8        262.79        322.31         7.16 o                         
   4   4   8        345.12        366.27        10.14 o                         
   5   4   8         12.34         36.71         3.67 o                         
   6   4   8        215.47        179.96         9.16 o                         
   7   4   8          1.64         59.25        11.98 o                         
  -7   5   8         61.31        102.92         9.43 o                         
  -6   5   8        113.25        135.72         4.72 o                         
  -5   5   8         46.62        104.01         5.53 o                         
  -4   5   8         49.84         48.87         2.83 o                         
  -3   5   8         54.53        104.89         3.47 o                         
  -2   5   8        124.57         69.72         2.69 o                         
  -1   5   8          0.84          5.99         1.38 o                         
   0   5   8        800.09        797.53        10.67 o                         
   1   5   8       1562.56       1630.61        16.17 o                         
   2   5   8         60.23         33.70         1.66 o                         
   3   5   8        102.35        257.70         5.42 o                         
   4   5   8         24.43        121.28         4.45 o                         
   5   5   8         30.63         45.04         3.87 o                         
   6   5   8          1.23         38.29         4.97 o                         
   7   5   8        174.65        117.95        16.14 o                         
  -7   6   8         37.20         63.24         6.41 o                         
  -6   6   8          6.01         23.73         3.73 o                         
  -5   6   8         68.94         63.16         4.47 o                         
  -4   6   8        117.97        120.59         4.22 o                         
  -3   6   8        171.30        165.42         4.43 o                         
  -2   6   8        316.36        335.87         5.73 o                         
  -1   6   8        112.97         21.51         1.65 o                         
   0   6   8       1162.95       1059.48        14.47 o                         
   1   6   8        240.53        309.97         4.95 o                         
   2   6   8         15.39         30.77         1.65 o                         
   3   6   8       1075.25       1036.84        14.72 o                         
   4   6   8        283.78        328.94         7.54 o                         
   5   6   8        406.40        333.65        11.57 o                         
   6   6   8        137.96        126.92         7.61 o                         
   7   6   8         57.33         53.08        12.74 o                         
  -7   7   8        101.75        100.64         7.58 o                         
  -6   7   8          8.27         48.87         5.64 o                         
  -5   7   8        169.73        132.30         5.95 o                         
  -4   7   8        244.11        282.41         7.36 o                         
  -3   7   8         60.33         99.14         3.43 o                         
  -2   7   8         58.07        122.40         3.52 o                         
  -1   7   8        151.76         91.93         3.32 o                         
   0   7   8        193.67        268.33         6.83 o                         
   1   7   8         75.67         75.29         2.50 o                         
   2   7   8        319.31        324.54         6.98 o                         
   3   7   8        351.37        405.79        15.31 o                         
   4   7   8        222.31        246.24         7.42 o                         
   5   7   8         56.40         99.88         5.37 o                         
   6   7   8        118.14        131.41        10.50 o                         
  -7   8   8         26.63         33.69         5.27 o                         
  -6   8   8         41.44         35.49         6.33 o                         
  -5   8   8          9.62          4.95         1.99 o                         
  -4   8   8         39.85         48.32         4.17 o                         
  -3   8   8        176.74        263.21         5.27 o                         
  -2   8   8         37.77         27.18         2.03 o                         
  -1   8   8        913.24        968.47        11.17 o                         
   0   8   8        112.29        155.49         4.70 o                         
   1   8   8        277.34        237.41         5.63 o                         
   2   8   8        123.76        137.47         3.58 o                         
   3   8   8         82.45        148.48         8.33 o                         
   4   8   8         43.05         31.12         3.05 o                         
   5   8   8        275.06        349.70        10.81 o                         
   6   8   8         10.33         21.15         5.74 o                         
  -7   9   8         13.73          8.91         6.11 o                         
  -6   9   8         63.13        141.92        10.15 o                         
  -5   9   8         21.00         46.16         4.50 o                         
  -4   9   8          4.75         48.97         3.64 o                         
  -3   9   8         28.72         49.78         2.42 o                         
  -2   9   8        694.64        624.69         9.53 o                         
  -1   9   8         76.04         46.49         2.36 o                         
   0   9   8         81.01         63.52         2.70 o                         
   1   9   8        217.32        255.01         8.18 o                         
   2   9   8        115.13        135.99         4.41 o                         
   3   9   8        275.59        318.95        14.79 o                         
   4   9   8         79.83        105.96         7.20 o                         
   5   9   8        120.21         94.85        10.37 o                         
   6   9   8          2.08         47.52         6.80 o                         
  -7  10   8         46.08         45.77         7.62 o                         
  -6  10   8         44.38         74.85         7.06 o                         
  -5  10   8        202.50        166.70         8.88 o                         
  -4  10   8        377.62        387.76        10.56 o                         
  -3  10   8         90.89        109.12         4.69 o                         
  -2  10   8         15.27          4.04         1.16 o                         
  -1  10   8         14.37          7.33         1.39 o                         
   0  10   8         55.80         68.74         2.72 o                         
   1  10   8        713.07        570.87        14.52 o                         
   2  10   8        195.79        203.87         8.62 o                         
   3  10   8        233.22        385.27        11.87 o                         
   4  10   8         11.39         53.23         8.69 o                         
   5  10   8         34.35         56.36         7.44 o                         
   6  10   8          3.47          9.88         5.21 o                         
  -7  11   8         63.46         55.67         8.11 o                         
  -6  11   8          0.80          2.05         4.46 o                         
  -5  11   8        190.71        133.24        19.95 o                         
  -4  11   8        853.77        844.29        19.37 o                         
  -3  11   8        439.76        439.39        10.19 o                         
  -2  11   8        169.26        125.65         3.95 o                         
  -1  11   8         12.44         13.24         1.57 o                         
   0  11   8        276.08        319.18         7.62 o                         
   1  11   8        209.94        225.90         9.12 o                         
   2  11   8         14.65         55.53         5.07 o                         
   3  11   8        271.73        363.82        12.29 o                         
   4  11   8         26.27          8.73         3.80 o                         
   5  11   8          6.90          9.00         4.61 o                         
   6  11   8         50.68         20.86         8.44 o                         
  -7  12   8          2.89          5.48         9.94 o                         
  -6  12   8         75.88         54.32         9.71 o                         
  -5  12   8          3.27          2.49         5.56 o                         
  -4  12   8         24.14         69.30         7.13 o                         
  -3  12   8         16.51         35.45         3.88 o                         
  -2  12   8        137.48        107.57         3.85 o                         
  -1  12   8       1377.48       1241.24        14.21 o                         
   0  12   8       1531.29       1520.33        19.91 o                         
   1  12   8       3685.15       3444.95        47.45 o                         
   2  12   8        156.19        165.72         7.30 o                         
   3  12   8       2731.71       2611.44        35.12 o                         
   4  12   8          3.67          7.04         3.01 o                         
   5  12   8        568.86        711.02        20.26 o                         
   6  12   8          4.94         36.20         9.22 o                         
  -7  13   8         54.07         47.04         9.05 o                         
  -6  13   8         44.56         13.36         7.58 o                         
  -5  13   8        190.78        223.54        15.76 o                         
  -4  13   8          0.44          0.25         3.90 o                         
  -3  13   8        296.92        405.99         9.68 o                         
  -2  13   8        237.65        238.44         5.87 o                         
  -1  13   8         52.24          5.11         1.51 o                         
   0  13   8        221.74        215.98         5.65 o                         
   1  13   8        206.44        199.72         8.73 o                         
   2  13   8        175.88        134.70         6.91 o                         
   3  13   8       1868.90       1848.87        27.28 o                         
   4  13   8         32.38         58.55         5.06 o                         
   5  13   8        906.12        976.85        24.59 o                         
   6  13   8         52.09        103.13        12.87 o                         
  -6  14   8         23.45         84.06        26.11 o                         
  -5  14   8         33.95         37.07         6.50 o                         
  -4  14   8         11.88          9.42         3.84 o                         
  -3  14   8         12.37         49.40         3.95 o                         
  -2  14   8          6.69         36.30         3.16 o                         
  -1  14   8         81.76         -1.28         1.44 o                         
   0  14   8         33.65         39.85         2.80 o                         
   1  14   8         20.69         23.25         2.46 o                         
   2  14   8         39.65         66.77         5.36 o                         
   3  14   8        185.34        376.10         9.39 o                         
   4  14   8          6.23         27.25         4.21 o                         
   5  14   8        260.53        265.40        14.68 o                         
   6  14   8         91.92         82.67        11.95 o                         
  -6  15   8          7.93         14.82         7.92 o                         
  -5  15   8         23.48        102.99         9.38 o                         
  -4  15   8         11.66         32.19         4.86 o                         
  -3  15   8         68.06        170.98         7.14 o                         
  -2  15   8        306.50        262.07         8.06 o                         
  -1  15   8         42.73         28.41         2.26 o                         
   0  15   8        108.41        153.17         6.14 o                         
   1  15   8         12.94         33.82         4.66 o                         
   2  15   8         94.11        130.43         6.77 o                         
   3  15   8        149.83        217.28         7.25 o                         
   4  15   8        177.19        161.56         8.17 o                         
   5  15   8        205.50        196.22        15.11 o                         
   6  15   8        245.76        205.91        24.20 o                         
  -6  16   8          1.32         25.33        11.29 o                         
  -5  16   8         16.00         61.75         8.03 o                         
  -4  16   8        137.02        168.14         9.07 o                         
  -3  16   8         33.72         66.15         4.73 o                         
  -2  16   8         39.23          9.77         2.12 o                         
  -1  16   8         13.15         14.89         2.49 o                         
   0  16   8         64.45         72.85         4.86 o                         
   1  16   8          1.96          7.26         3.39 o                         
   2  16   8         24.32         21.85         3.14 o                         
   3  16   8         74.89         66.01         4.42 o                         
   4  16   8        182.15        189.13         9.05 o                         
   5  16   8        353.10        352.34        28.40 o                         
  -6  17   8          5.59          4.54         9.74 o                         
  -5  17   8         33.80         58.91        13.98 o                         
  -4  17   8         54.33         48.87         5.61 o                         
  -3  17   8         92.93        105.40         7.57 o                         
  -2  17   8        130.90        128.72         5.33 o                         
  -1  17   8         29.09          5.62         2.09 o                         
   0  17   8          8.12         15.24         2.86 o                         
   1  17   8        112.37         98.34         8.29 o                         
   2  17   8        169.24        166.13         8.28 o                         
   3  17   8         20.13         21.77         3.90 o                         
   4  17   8        578.96        566.10        17.09 o                         
  -5  18   8          1.44          5.79         7.52 o                         
  -4  18   8          0.88          7.08         4.01 o                         
  -3  18   8         34.13         47.13         6.96 o                         
  -2  18   8         52.59         51.49         4.25 o                         
  -1  18   8          2.10         -3.30         4.00 o                         
   0  18   8        123.36        100.12         8.12 o                         
   1  18   8         25.26         19.18         4.25 o                         
   2  18   8         41.90         29.60         3.36 o                         
   3  18   8         14.96         37.60         4.32 o                         
   4  18   8         87.61         72.30         9.66 o                         
  -5  19   8         29.80         30.38        10.62 o                         
  -4  19   8         61.70         86.22        12.76 o                         
  -3  19   8          1.31          6.15         4.66 o                         
  -2  19   8         15.97         18.64         4.34 o                         
  -1  19   8          7.20         12.76         4.49 o                         
   0  19   8         38.54         59.62        14.59 o                         
   1  19   8          3.18          9.48         4.88 o                         
   2  19   8         13.66         12.57         3.31 o                         
   3  19   8         28.45         44.73         8.81 o                         
   4  19   8         42.96         59.32         8.71 o                         
  -4  20   8        112.45        124.42        15.56 o                         
  -3  20   8         10.75          1.83         7.32 o                         
  -2  20   8         52.08         32.88         5.07 o                         
  -1  20   8         14.62         11.12         5.27 o                         
   0  20   8         42.86         46.25         8.74 o                         
   1  20   8          9.12          8.67         5.15 o                         
   2  20   8          3.16          2.67         3.36 o                         
   3  20   8         48.32         55.12         8.17 o                         
   4  20   8          8.85          4.16         6.69 o                         
  -4  21   8        113.53         91.50        13.64 o                         
  -3  21   8         43.34         68.37        12.92 o                         
  -2  21   8         10.70         12.44         6.67 o                         
  -1  21   8          9.67         12.96         7.21 o                         
   0  21   8         18.02         26.58         6.60 o                         
   1  21   8         45.20         66.69         9.60 o                         
   2  21   8         76.49         95.83        10.96 o                         
   3  21   8          2.95         24.92        10.01 o                         
  -3  22   8         16.23          1.97         8.45 o                         
  -2  22   8         14.25          9.30        10.18 o                         
   0  22   8          4.30          2.53        10.61 o                         
   1  22   8         16.75         12.97         6.31 o                         
   2  22   8         62.46         63.75         9.88 o                         
  -7   1   9        451.71        416.23        15.86 o                         
  -6   1   9         17.26         37.59         4.67 o                         
  -5   1   9        868.48        882.34        15.51 o                         
  -4   1   9        340.23        414.64         8.74 o                         
  -3   1   9        126.23        161.81         3.60 o                         
  -2   1   9         33.34         22.03         1.46 o                         
  -1   1   9        493.07        466.63         7.47 o                         
   0   1   9        233.08        261.11         4.50 o                         
   1   1   9         12.27          9.41         1.20 o                         
   2   1   9         25.10         43.15         3.14 o                         
   3   1   9         24.93         51.56         2.94 o                         
   4   1   9        144.75         69.43         3.73 o                         
   5   1   9         37.14         42.31         3.38 o                         
   6   1   9         13.57         23.65         5.23 o                         
   7   1   9          0.61         -5.45         5.45 o                         
  -7   2   9         77.95        165.16         8.38 o                         
  -6   2   9        782.98        776.38        13.89 o                         
  -5   2   9         41.13         40.87         3.23 o                         
  -4   2   9         13.41         29.38         2.44 o                         
  -3   2   9        258.78        219.78         4.43 o                         
  -2   2   9        353.74        479.90         6.84 o                         
  -1   2   9        136.82         95.37         3.19 o                         
   0   2   9        491.69        569.17         7.33 o                         
   1   2   9          8.15         16.06         1.70 o                         
   2   2   9        179.46        163.57         6.18 o                         
   3   2   9        230.93        365.96         7.51 o                         
   4   2   9        534.29        565.34        10.76 o                         
   5   2   9         15.72         29.23         3.49 o                         
   6   2   9        129.80        131.79         8.87 o                         
   7   2   9          0.86          0.35         6.02 o                         
  -7   3   9         92.84         97.75         5.95 o                         
  -6   3   9         70.54         43.48         3.91 o                         
  -5   3   9         23.80         21.84         2.28 o                         
  -4   3   9        201.59        198.18         7.75 o                         
  -3   3   9         77.13        152.96        10.58 o                         
  -2   3   9        103.63         58.62         1.91 o                         
  -1   3   9         11.11          7.94         1.43 o                         
   0   3   9         33.26         37.67         1.74 o                         
   1   3   9       1232.31       1031.26        11.31 o                         
   2   3   9         47.03         51.85         2.73 o                         
   3   3   9        228.10        256.12         6.52 o                         
   4   3   9        449.94        429.71        10.24 o                         
   5   3   9          6.99          3.74         2.80 o                         
   6   3   9        130.73        124.18         7.84 o                         
   7   3   9          7.06          1.71         7.48 o                         
  -7   4   9          1.34          2.30         3.41 o                         
  -6   4   9         47.45        113.53         5.90 o                         
  -5   4   9          9.52         19.12         2.78 o                         
  -4   4   9         75.21         66.27         3.60 o                         
  -3   4   9        379.62        345.47         6.39 o                         
  -2   4   9         99.29         56.58         2.07 o                         
  -1   4   9         67.60         33.39         2.59 o                         
   0   4   9        142.11         95.99         2.54 o                         
   1   4   9        126.33         59.97         2.36 o                         
   2   4   9        126.58         88.53         3.46 o                         
   3   4   9        175.39        241.77         6.54 o                         
   4   4   9        130.86        143.46         6.66 o                         
   5   4   9         56.75         42.98         4.10 o                         
   6   4   9         10.03         30.40         3.97 o                         
   7   4   9          6.68          5.27         7.53 o                         
  -7   5   9          7.87          0.07         3.26 o                         
  -6   5   9         16.97         22.61         3.38 o                         
  -5   5   9          1.12         10.90         2.52 o                         
  -4   5   9        134.81        153.17         5.50 o                         
  -3   5   9        205.34        259.05         5.19 o                         
  -2   5   9         41.74         39.87         2.29 o                         
  -1   5   9         45.33         39.22         2.44 o                         
   0   5   9        474.40        557.04         7.31 o                         
   1   5   9         19.13         10.37         1.49 o                         
   2   5   9         96.30        142.05         3.89 o                         
   3   5   9         42.27        214.31         6.37 o                         
   4   5   9         44.78         88.47         4.49 o                         
   5   5   9         36.52        102.83         6.39 o                         
   6   5   9          4.07         74.29         6.32 o                         
  -7   6   9         17.20         13.36         4.23 o                         
  -6   6   9         42.14         49.84         4.27 o                         
  -5   6   9          2.68         10.77         3.29 o                         
  -4   6   9         27.91         99.87         4.09 o                         
  -3   6   9        368.50        678.29        21.66 o                         
  -2   6   9        160.38        142.47         3.95 o                         
  -1   6   9        340.79        315.94         6.03 o                         
   0   6   9          9.78          7.11         1.14 o                         
   1   6   9         29.12         61.43         2.56 o                         
   2   6   9        145.11        159.32         5.75 o                         
   3   6   9        303.93        556.70        10.17 o                         
   4   6   9        148.60        215.54         5.98 o                         
   5   6   9         55.41         59.68         5.20 o                         
   6   6   9         27.94         45.07        10.55 o                         
  -7   7   9         24.89         63.13         6.60 o                         
  -6   7   9         37.67         49.88         4.72 o                         
  -5   7   9         42.29         67.24         6.13 o                         
  -4   7   9         51.64         52.02         3.98 o                         
  -3   7   9        798.51        878.91        14.71 o                         
  -2   7   9         12.24          2.78         1.43 o                         
  -1   7   9        381.85        311.17         6.47 o                         
   0   7   9        421.44        420.24         7.80 o                         
   1   7   9        343.85        311.80         6.26 o                         
   2   7   9        956.61        778.15        15.05 o                         
   3   7   9        311.24        321.34         9.86 o                         
   4   7   9        534.60        444.66        11.07 o                         
   5   7   9         82.11         58.03         4.77 o                         
   6   7   9          0.95         12.07         5.72 o                         
  -7   8   9         54.29         87.86         7.40 o                         
  -6   8   9        152.08        129.43         7.36 o                         
  -5   8   9         38.55         53.54         4.07 o                         
  -4   8   9          6.42         26.49         3.26 o                         
  -3   8   9          7.26         21.18         2.79 o                         
  -2   8   9        172.93        173.53         4.57 o                         
  -1   8   9         40.76         43.91         3.16 o                         
   0   8   9         25.39         51.52         2.67 o                         
   1   8   9         43.41         38.61         2.35 o                         
   2   8   9        153.67        221.20         5.73 o                         
   3   8   9        285.12        268.98        10.31 o                         
   4   8   9        143.73        142.95         7.74 o                         
   5   8   9         93.46         85.17         9.17 o                         
   6   8   9          2.01          3.68         5.39 o                         
  -7   9   9        138.38        102.45         7.95 o                         
  -6   9   9        121.38        120.21         9.53 o                         
  -5   9   9         16.50         13.13         3.19 o                         
  -4   9   9          7.51         14.95         3.75 o                         
  -3   9   9         29.36         30.01         3.49 o                         
  -2   9   9          4.81         24.05         2.35 o                         
  -1   9   9        319.08        247.54         5.02 o                         
   0   9   9         68.98         43.94         2.58 o                         
   1   9   9        562.56        580.39        11.14 o                         
   2   9   9        278.18        246.50         6.27 o                         
   3   9   9          7.20         58.31         5.29 o                         
   4   9   9         33.59         45.76         4.44 o                         
   5   9   9         44.56         42.50         6.00 o                         
   6   9   9         33.66         17.75         6.21 o                         
  -7  10   9          5.41         49.65         8.00 o                         
  -6  10   9        345.22        335.04        27.76 o                         
  -5  10   9         91.92        107.00        16.56 o                         
  -4  10   9        848.68        726.54        19.23 o                         
  -3  10   9        133.76        151.94         6.54 o                         
  -2  10   9        396.13        370.46         7.77 o                         
  -1  10   9        456.84        427.64         7.29 o                         
   0  10   9         38.67         45.55         2.73 o                         
   1  10   9        216.05        240.56         8.75 o                         
   2  10   9        361.06        320.55         7.83 o                         
   3  10   9        376.16        554.26        18.53 o                         
   4  10   9        361.33        331.27        14.54 o                         
   5  10   9         35.29         38.63         5.86 o                         
   6  10   9         40.00         72.62        12.09 o                         
  -6  11   9         25.01        171.48        15.27 o                         
  -5  11   9        123.09        104.93        11.16 o                         
  -4  11   9         13.65        241.48        12.01 o                         
  -3  11   9        370.24        437.75        22.13 o                         
  -2  11   9         28.31         32.27         2.61 o                         
  -1  11   9        256.54        269.35         5.49 o                         
   0  11   9        141.34        131.48         2.77 o                         
   1  11   9          5.69          4.07         3.01 o                         
   2  11   9         28.22         32.83         3.98 o                         
   3  11   9        271.28        302.22         9.76 o                         
   4  11   9         14.07         70.49         5.36 o                         
   5  11   9        600.34        548.97        17.84 o                         
   6  11   9          0.08         23.33        11.12 o                         
  -6  12   9          3.79          2.66         6.93 o                         
  -5  12   9         21.97         57.80         7.23 o                         
  -4  12   9        116.47        114.06        13.68 o                         
  -3  12   9        134.39        134.11         9.67 o                         
  -2  12   9         85.78         76.20         4.70 o                         
  -1  12   9        330.49        267.04         5.48 o                         
   0  12   9        505.08        548.91         8.69 o                         
   1  12   9          1.98         38.00         4.56 o                         
   2  12   9        329.68        330.68        11.01 o                         
   3  12   9        295.67        362.59        12.78 o                         
   4  12   9        138.48        160.32         7.57 o                         
   5  12   9        298.61        320.75        15.52 o                         
  -6  13   9         10.37         10.79         7.27 o                         
  -5  13   9         35.35         25.96         6.39 o                         
  -4  13   9         54.08         57.78         6.89 o                         
  -3  13   9        134.88        158.44         7.57 o                         
  -2  13   9         53.97         44.51         3.38 o                         
  -1  13   9        807.74        790.17        11.02 o                         
   0  13   9         19.28         18.38         2.03 o                         
   1  13   9        151.90        137.56         9.13 o                         
   2  13   9        176.74        226.94         8.99 o                         
   3  13   9         11.05         18.12         3.72 o                         
   4  13   9        218.77        209.90         8.70 o                         
   5  13   9        286.42        235.88        16.88 o                         
  -6  14   9         45.99         80.79        11.58 o                         
  -5  14   9          4.42         34.81         6.86 o                         
  -4  14   9        301.33        218.44        11.90 o                         
  -3  14   9         74.16        235.30        22.93 o                         
  -2  14   9        107.88        119.18         5.14 o                         
  -1  14   9         44.86         34.08         2.57 o                         
   0  14   9        478.52        504.61        10.84 o                         
   1  14   9         68.41         58.26         6.81 o                         
   2  14   9        348.27        369.47        17.85 o                         
   3  14   9        148.84        132.47         6.26 o                         
   4  14   9         17.54         46.26         4.92 o                         
   5  14   9          1.51         21.03         8.21 o                         
  -6  15   9        179.00        177.42        15.80 o                         
  -5  15   9         15.91          8.26         5.63 o                         
  -4  15   9         11.61         95.96         7.13 o                         
  -3  15   9          7.45         21.16         4.71 o                         
  -2  15   9         56.75         62.24         3.54 o                         
  -1  15   9        103.96        106.28         4.53 o                         
   0  15   9        118.51        157.61         7.09 o                         
   1  15   9        290.66        265.81        11.67 o                         
   2  15   9        132.55        128.61         7.47 o                         
   3  15   9         48.95         50.24         4.55 o                         
   4  15   9        149.68        109.10         7.61 o                         
   5  15   9        107.82        102.69        16.99 o                         
  -6  16   9         35.59         53.73        14.22 o                         
  -5  16   9          4.96          3.43         5.20 o                         
  -4  16   9         53.30         54.97         6.01 o                         
  -3  16   9         21.03         49.00         5.10 o                         
  -2  16   9         15.13         14.58         2.39 o                         
  -1  16   9          7.72          8.37         2.30 o                         
   0  16   9         55.32         50.43         3.90 o                         
   1  16   9          5.98          8.02         3.37 o                         
   2  16   9         34.17         41.68         5.11 o                         
   3  16   9          9.63         45.90         4.98 o                         
   4  16   9         18.86         66.29         7.26 o                         
   5  16   9          6.83         61.86        14.72 o                         
  -5  17   9        106.93        116.20        16.19 o                         
  -4  17   9         13.67         14.16         4.22 o                         
  -3  17   9        173.85        235.99         9.71 o                         
  -2  17   9          4.04          4.07         3.11 o                         
  -1  17   9         54.38         52.05         5.84 o                         
   0  17   9         11.57          3.91         2.90 o                         
   1  17   9          5.28          3.90         3.67 o                         
   2  17   9         68.13         87.14         5.52 o                         
   3  17   9         64.18         57.67         5.37 o                         
   4  17   9          4.20         14.89         5.10 o                         
  -5  18   9        195.79        243.19        22.35 o                         
  -4  18   9         17.90         24.87         7.08 o                         
  -3  18   9        117.05        106.62         8.09 o                         
  -2  18   9         15.00         13.11         3.47 o                         
  -1  18   9         31.10         26.10         3.71 o                         
   0  18   9        174.21        183.18        12.80 o                         
   1  18   9          0.31          1.80         3.66 o                         
   2  18   9        153.87        142.45         6.55 o                         
   3  18   9         12.68         16.24         6.89 o                         
   4  18   9          5.04          9.05         9.49 o                         
  -4  19   9         63.01         38.10         9.83 o                         
  -3  19   9         43.79         41.40         5.92 o                         
  -2  19   9        103.32         99.16         7.95 o                         
  -1  19   9         69.22         70.89         6.28 o                         
   0  19   9        335.41        297.42        18.59 o                         
   1  19   9         22.11         22.70         7.87 o                         
   2  19   9         51.21         30.00         5.23 o                         
   3  19   9          2.59         15.98         7.04 o                         
  -4  20   9         66.35         60.11        11.91 o                         
  -3  20   9         15.55         17.52         9.21 o                         
  -2  20   9         84.23         90.30        15.25 o                         
  -1  20   9          3.64          4.55         3.94 o                         
   0  20   9         35.42         30.88         6.43 o                         
   1  20   9          4.14         18.79         7.58 o                         
   2  20   9        120.90        112.11         9.69 o                         
   3  20   9          0.51         18.02         9.48 o                         
  -4  21   9          9.68          9.01         8.37 o                         
  -3  21   9         12.88          8.04         8.80 o                         
  -2  21   9          2.18          2.19         6.32 o                         
  -1  21   9          8.45          4.64         6.44 o                         
   0  21   9         17.32         31.01        17.39 o                         
   1  21   9        359.43        354.48        27.08 o                         
   2  21   9         63.88         50.57        13.09 o                         
   3  21   9         96.83        120.12        17.61 o                         
   1  22   9         30.37         45.03        10.98 o                         
  -7   0  10         76.67         81.19         7.96 o                         
  -6   0  10       3567.72       3460.23       104.45 o                         
  -5   0  10        219.26        184.09         9.31 o                         
  -4   0  10       2296.05       2223.72        38.68 o                         
  -3   0  10       1885.78       1800.24        29.22 o                         
  -2   0  10          3.14          6.87         1.77 o                         
  -1   0  10        652.47        648.55        14.69 o                         
   0   0  10        369.25        445.42         8.98 o                         
   1   0  10        247.56        235.11         7.94 o                         
   2   0  10         35.50         45.28         5.52 o                         
   3   0  10        791.57        785.28        18.88 o                         
   4   0  10        383.79        316.08        13.54 o                         
   5   0  10        255.27        229.66        18.77 o                         
   6   0  10        150.67        101.66        12.74 o                         
   7   0  10         23.78         15.91         8.08 o                         
  -7   1  10          1.31          5.27         3.56 o                         
  -6   1  10        268.72        291.43        12.59 o                         
  -5   1  10         34.70        124.50         6.26 o                         
  -4   1  10       1006.37        918.20        15.29 o                         
  -3   1  10        367.36        441.85         6.76 o                         
  -2   1  10       1115.06       1022.71        12.54 o                         
  -1   1  10        334.86        323.41         6.84 o                         
   0   1  10          1.93          6.00         1.20 o                         
   1   1  10         42.78         63.34         2.52 o                         
   2   1  10        182.75        115.09         5.11 o                         
   3   1  10         30.00        126.27         4.55 o                         
   4   1  10        332.18        282.92         9.32 o                         
   5   1  10        134.61        134.72         6.62 o                         
   6   1  10         67.75         50.77         6.80 o                         
   7   1  10         35.87         39.43        10.27 o                         
  -7   2  10         24.96         33.38         4.87 o                         
  -6   2  10        490.94        526.08        17.48 o                         
  -5   2  10        249.04        272.14         7.83 o                         
  -4   2  10         33.15         44.26         3.87 o                         
  -3   2  10        121.80        215.48         4.39 o                         
  -2   2  10         21.86         18.22         1.58 o                         
  -1   2  10         14.24         10.78         1.63 o                         
   0   2  10        293.03        272.84         4.95 o                         
   1   2  10        102.22         82.90         3.07 o                         
   2   2  10        311.33        423.31         9.16 o                         
   3   2  10        139.43        130.08         4.76 o                         
   4   2  10          7.19        584.99        12.22 o                         
   5   2  10          4.33         65.28         5.08 o                         
   6   2  10          1.66         16.55         5.41 o                         
   7   2  10         14.79         22.18         8.63 o                         
  -7   3  10         10.85          6.88         4.09 o                         
  -6   3  10         10.23        369.96        13.62 o                         
  -5   3  10         17.23         19.78         3.17 o                         
  -4   3  10        306.43        296.73        10.28 o                         
  -3   3  10          8.66         57.43         2.12 o                         
  -2   3  10        246.09        216.11         5.37 o                         
  -1   3  10         40.93         12.41         1.66 o                         
   0   3  10         83.13        112.09         3.15 o                         
   1   3  10         39.75         76.61         3.48 o                         
   2   3  10        121.62        122.50         4.39 o                         
   3   3  10         85.27        146.45         5.90 o                         
   4   3  10         13.20         76.04         4.44 o                         
   5   3  10         44.71         20.64         3.42 o                         
   6   3  10          7.12         61.47         7.16 o                         
   7   3  10         18.80         31.36        10.25 o                         
  -7   4  10         25.21         93.25         6.47 o                         
  -6   4  10          7.50          6.11         4.44 o                         
  -5   4  10          4.20          0.49         2.30 o                         
  -4   4  10         70.14        100.39         4.98 o                         
  -3   4  10        542.24        561.60         9.78 o                         
  -2   4  10         18.92         11.43         1.54 o                         
  -1   4  10        503.36        538.26         9.59 o                         
   0   4  10        452.54        512.47         6.81 o                         
   1   4  10         73.99        113.16         3.54 o                         
   2   4  10         13.83         17.48         2.59 o                         
   3   4  10        317.60        264.02        10.45 o                         
   4   4  10         68.46        114.30         5.25 o                         
   5   4  10          9.96          2.28         2.85 o                         
   6   4  10          2.57          6.19         7.32 o                         
  -7   5  10          5.60          8.77         3.73 o                         
  -6   5  10         17.89         27.13         5.48 o                         
  -5   5  10         53.73         31.82         3.39 o                         
  -4   5  10        101.55         64.94         3.63 o                         
  -3   5  10        124.00        124.72         5.82 o                         
  -2   5  10        190.84        131.41         3.67 o                         
  -1   5  10        568.41        535.59        18.48 o                         
   0   5  10          8.23         16.78         1.41 o                         
   1   5  10          0.18          1.80         1.48 o                         
   2   5  10          3.53          7.47         1.38 o                         
   3   5  10         20.72         39.00         3.54 o                         
   4   5  10         39.07         51.34         4.16 o                         
   5   5  10         22.01         26.63         3.61 o                         
   6   5  10         92.75         62.82        11.79 o                         
  -7   6  10         21.17         21.97         5.10 o                         
  -6   6  10         23.49         15.00         4.05 o                         
  -5   6  10         23.59         31.70         4.08 o                         
  -4   6  10        265.18        234.27         6.71 o                         
  -3   6  10         56.96        193.52         6.42 o                         
  -2   6  10        214.10        146.14         4.46 o                         
  -1   6  10        126.76        183.99         8.04 o                         
   0   6  10        116.40         96.53         2.87 o                         
   1   6  10         10.90          7.54         1.76 o                         
   2   6  10        176.00        165.33         4.51 o                         
   3   6  10        215.65        245.52        10.89 o                         
   4   6  10         37.00         42.61         4.55 o                         
   5   6  10         32.18         27.25         4.95 o                         
   6   6  10         14.32         26.32         6.39 o                         
  -7   7  10          3.05          9.36         6.42 o                         
  -6   7  10        131.29        135.36         7.10 o                         
  -5   7  10          6.34        191.82        10.65 o                         
  -4   7  10          6.82         58.31         4.12 o                         
  -3   7  10       1302.87       1278.65        19.24 o                         
  -2   7  10         44.36         47.30         2.96 o                         
  -1   7  10        227.01        254.77         5.78 o                         
   0   7  10         84.19         94.08         3.04 o                         
   1   7  10         31.95         66.42         4.34 o                         
   2   7  10        154.37        178.42         4.78 o                         
   3   7  10         61.57        154.30         7.05 o                         
   4   7  10          4.74         30.80         5.20 o                         
   5   7  10          8.75         21.69         5.40 o                         
   6   7  10        102.09         40.89         7.52 o                         
  -7   8  10         44.46         76.85         9.78 o                         
  -6   8  10         66.61         57.78         6.17 o                         
  -5   8  10        762.18        647.74        19.33 o                         
  -4   8  10         44.50         61.03         4.36 o                         
  -3   8  10        601.03        544.08        15.14 o                         
  -2   8  10          4.16          1.65         1.90 o                         
  -1   8  10        426.36        496.70         8.26 o                         
   0   8  10        311.89        315.65         5.83 o                         
   1   8  10       1471.57       1406.34        17.73 o                         
   2   8  10        393.55        325.54         7.93 o                         
   3   8  10        197.70        334.26        22.27 o                         
   4   8  10          7.95         14.07         2.79 o                         
   5   8  10         12.83         20.99         5.86 o                         
  -7   9  10        636.74        515.00        28.89 o                         
  -6   9  10         60.40         76.41         8.33 o                         
  -5   9  10        362.14        327.23        12.71 o                         
  -4   9  10        133.11        140.16         6.68 o                         
  -3   9  10          9.45         27.17         3.87 o                         
  -2   9  10        413.51        374.44         9.18 o                         
  -1   9  10        634.79        674.04         9.50 o                         
   0   9  10         45.86         56.31         2.67 o                         
   1   9  10          6.27         46.17         3.88 o                         
   2   9  10         70.65         84.97         4.19 o                         
   3   9  10        147.50        206.45        10.30 o                         
   4   9  10         13.38          9.09         2.78 o                         
   5   9  10         80.58         52.56         6.35 o                         
  -7  10  10          6.01         28.22         9.87 o                         
  -6  10  10          9.97         13.94         5.58 o                         
  -5  10  10          6.45         16.66         4.31 o                         
  -4  10  10        164.93        213.56         8.80 o                         
  -3  10  10        203.53        293.93        21.01 o                         
  -2  10  10         15.63         19.14         2.80 o                         
  -1  10  10         29.46         11.54         1.77 o                         
   0  10  10         56.99        103.52         2.64 o                         
   1  10  10         75.93         46.01         3.91 o                         
   2  10  10         10.80          2.33         2.22 o                         
   3  10  10         37.31         46.31         5.39 o                         
   4  10  10          3.20         13.58         3.19 o                         
   5  10  10         23.44         41.92         6.36 o                         
  -6  11  10         30.44         54.78         9.30 o                         
  -5  11  10        152.63        147.43         8.89 o                         
  -4  11  10         40.06         47.40         7.61 o                         
  -3  11  10        461.38        473.97        11.04 o                         
  -2  11  10        220.02        189.02         6.67 o                         
  -1  11  10        165.71        172.86         4.95 o                         
   0  11  10        203.43        212.38         5.07 o                         
   1  11  10        575.69        574.77        14.15 o                         
   2  11  10        236.34        223.69         7.86 o                         
   3  11  10          5.59        179.27         9.61 o                         
   4  11  10        158.75        128.99         9.41 o                         
   5  11  10         99.59        186.95        12.11 o                         
  -6  12  10        102.06         83.86         9.34 o                         
  -5  12  10        145.00        164.16        13.67 o                         
  -4  12  10         59.10         52.64         6.51 o                         
  -3  12  10        255.60        419.51        22.46 o                         
  -2  12  10         12.24          1.94         2.54 o                         
  -1  12  10         45.28         27.70         3.03 o                         
   0  12  10        111.07        137.87         3.90 o                         
   1  12  10        896.74        852.03        27.54 o                         
   2  12  10         77.00         62.79         5.27 o                         
   3  12  10        468.34        461.64        15.75 o                         
   4  12  10         18.53         47.68         6.48 o                         
   5  12  10         43.60         18.35         7.45 o                         
  -6  13  10         68.44         56.88         7.78 o                         
  -5  13  10         47.96         60.51         7.64 o                         
  -4  13  10         83.93         90.59        11.69 o                         
  -3  13  10        397.52        491.65        15.14 o                         
  -2  13  10        164.66        136.71         6.30 o                         
  -1  13  10        294.78        320.86         9.03 o                         
   0  13  10         57.22         50.74         2.45 o                         
   1  13  10        131.87        155.27        15.51 o                         
   2  13  10          6.47         31.28         4.37 o                         
   3  13  10         41.94         93.32         7.49 o                         
   4  13  10        138.96         96.82         7.70 o                         
   5  13  10         56.42         88.47        12.46 o                         
  -6  14  10         98.87         87.49        22.92 o                         
  -5  14  10        153.87        140.95        11.15 o                         
  -4  14  10         30.97         77.11         7.77 o                         
  -3  14  10        124.44        144.43        10.65 o                         
  -2  14  10         61.33         55.67         3.75 o                         
  -1  14  10         87.51        110.09         5.03 o                         
   0  14  10          2.43          7.19         1.81 o                         
   1  14  10         98.04         98.53         6.07 o                         
   2  14  10         53.43         66.70         5.81 o                         
   3  14  10          4.04         11.54         4.41 o                         
   4  14  10          4.60         27.13         5.31 o                         
   5  14  10         17.23         35.80         8.92 o                         
  -6  15  10          0.62         52.93        15.25 o                         
  -5  15  10         49.81         42.60         7.22 o                         
  -4  15  10         55.75         27.85         5.81 o                         
  -3  15  10         81.05         98.80         6.45 o                         
  -2  15  10          3.91          3.01         2.59 o                         
  -1  15  10         18.41         16.86         2.96 o                         
   0  15  10         33.90         32.40         3.10 o                         
   1  15  10         29.66         49.60         4.73 o                         
   2  15  10          0.11          0.41         3.73 o                         
   3  15  10          1.09          7.26         3.93 o                         
   4  15  10         52.00         28.67         7.87 o                         
   5  15  10         12.13         32.38        12.25 o                         
  -5  16  10         15.02        100.24        12.16 o                         
  -4  16  10         82.24         79.22         6.92 o                         
  -3  16  10         17.66         26.04         5.09 o                         
  -2  16  10         36.68         35.41         3.73 o                         
  -1  16  10          6.11          9.45         2.68 o                         
   0  16  10          3.20          9.80         4.14 o                         
   1  16  10         89.25         74.38         5.64 o                         
   2  16  10         70.18         69.15         7.63 o                         
   3  16  10         13.00         15.26         4.00 o                         
   4  16  10         68.39         69.47        10.00 o                         
   5  16  10         24.96         29.81        12.65 o                         
  -5  17  10        160.78        201.52        21.39 o                         
  -4  17  10         47.46         56.69         7.45 o                         
  -3  17  10         24.33         28.95         5.29 o                         
  -2  17  10         48.12         76.93         5.67 o                         
  -1  17  10         97.16         97.36         6.49 o                         
   0  17  10         22.48         27.62         6.20 o                         
   1  17  10         96.56        112.55         9.69 o                         
   2  17  10        210.74        217.99        16.30 o                         
   3  17  10          9.87         15.06         5.24 o                         
   4  17  10          0.31         -2.29         8.93 o                         
  -4  18  10         22.98         57.54        12.42 o                         
  -3  18  10         21.26         19.43         5.07 o                         
  -2  18  10          8.58         19.09         4.00 o                         
  -1  18  10         12.15          8.10         3.31 o                         
   0  18  10         56.36         57.14         6.67 o                         
   1  18  10         27.96         17.94         8.12 o                         
   2  18  10         18.26         21.71         7.11 o                         
   3  18  10          1.42          8.86        15.35 o                         
  -4  19  10         47.81         71.20        13.06 o                         
  -3  19  10        173.48        169.44        19.44 o                         
  -2  19  10         45.49         66.69         7.17 o                         
  -1  19  10        131.40        145.70         8.66 o                         
   0  19  10         50.59         37.55         9.87 o                         
   1  19  10         86.86         78.56        10.98 o                         
   2  19  10         12.74          2.00         7.57 o                         
   3  19  10          4.85         26.63         9.93 o                         
  -3  20  10         17.16         10.17         7.40 o                         
  -2  20  10         85.01        117.92        13.24 o                         
  -1  20  10         33.25         43.36         9.25 o                         
   0  20  10         69.25         65.59        14.38 o                         
   1  20  10         12.26         11.33         9.28 o                         
   2  20  10          3.00         -4.25         8.70 o                         
  -2  21  10        116.81        120.54        18.08 o                         
  -1  21  10        116.14        141.03        19.40 o                         
   0  21  10        137.41        179.44        15.46 o                         
   1  21  10        207.93        161.01        13.74 o                         
   2  21  10        216.28        201.07        22.50 o                         
  -7   1  11        175.81        148.06         9.12 o                         
  -6   1  11       2034.66       1901.94        47.26 o                         
  -5   1  11        566.16        448.33        12.87 o                         
  -4   1  11       5017.19       4891.07        50.89 o                         
  -3   1  11         15.93         85.37         3.16 o                         
  -2   1  11       2598.73       2446.68        25.23 o                         
  -1   1  11         21.94          6.60         2.60 o                         
   0   1  11        720.16        727.39         9.56 o                         
   1   1  11         22.85          0.57         1.48 o                         
   2   1  11        136.98         61.70         4.38 o                         
   3   1  11         46.94         64.83         4.24 o                         
   4   1  11          7.71         13.03         2.80 o                         
   5   1  11         45.07         27.81         4.86 o                         
   6   1  11          3.60         16.44         5.04 o                         
  -7   2  11        319.93        270.07        25.86 o                         
  -6   2  11       1376.49       1383.58        32.90 o                         
  -5   2  11        280.00        313.55        10.26 o                         
  -4   2  11        552.99        755.28        12.88 o                         
  -3   2  11       1557.34       1530.65        17.37 o                         
  -2   2  11         36.98         45.71         3.51 o                         
  -1   2  11         17.47         18.46         2.34 o                         
   0   2  11        459.11        442.50         6.91 o                         
   1   2  11         48.49         36.38         2.17 o                         
   2   2  11        376.61        339.39        10.23 o                         
   3   2  11        321.48        293.93         8.50 o                         
   4   2  11        353.06        358.56        10.84 o                         
   5   2  11         96.32         78.67         5.53 o                         
   6   2  11          0.20         18.63         8.11 o                         
   7   2  11         33.92         35.92        10.38 o                         
  -7   3  11         31.73        156.91        12.26 o                         
  -6   3  11          1.65        120.06         8.88 o                         
  -5   3  11        196.14        349.40        15.29 o                         
  -4   3  11         15.20         50.57         3.82 o                         
  -3   3  11        131.35        199.15         4.52 o                         
  -2   3  11         36.43         28.05         2.92 o                         
  -1   3  11        928.24        886.81        16.35 o                         
   0   3  11        581.74        635.76         8.37 o                         
   1   3  11        113.48        101.76         3.50 o                         
   2   3  11         98.47         63.58         4.80 o                         
   3   3  11        126.36        333.59        10.33 o                         
   4   3  11         12.61         12.52         2.67 o                         
   5   3  11         27.75         62.24         5.36 o                         
   6   3  11         29.99         43.49         9.34 o                         
  -7   4  11          9.90         39.46         6.44 o                         
  -6   4  11         15.85         -0.91         5.09 o                         
  -5   4  11         56.41         55.95         4.57 o                         
  -4   4  11         27.93         47.74         2.82 o                         
  -3   4  11        259.89        264.42         6.80 o                         
  -2   4  11         59.75         86.81         3.40 o                         
  -1   4  11          4.61          2.96         1.77 o                         
   0   4  11          0.35         13.69         1.48 o                         
   1   4  11         26.75          5.24         1.62 o                         
   2   4  11          3.89         13.05         2.72 o                         
   3   4  11         82.91         96.26         5.95 o                         
   4   4  11         98.92        137.89         7.16 o                         
   5   4  11          7.52         33.79         4.17 o                         
   6   4  11          6.31         73.57        12.56 o                         
  -7   5  11          3.63         59.33         9.09 o                         
  -6   5  11         36.16         46.26         7.06 o                         
  -5   5  11          6.74         69.37         7.25 o                         
  -4   5  11        305.88        281.03         6.41 o                         
  -3   5  11        427.61        389.93         8.85 o                         
  -2   5  11          2.33          2.87         1.45 o                         
  -1   5  11          4.61          2.48         1.75 o                         
   0   5  11         66.70         85.05         2.79 o                         
   1   5  11        185.54        158.04         4.93 o                         
   2   5  11        162.94        151.53         6.34 o                         
   3   5  11         19.63         14.64         3.56 o                         
   4   5  11         79.23         83.54         5.88 o                         
   5   5  11          5.47         11.19         4.32 o                         
   6   5  11         97.17         63.58        11.94 o                         
  -7   6  11         32.11         93.18        10.81 o                         
  -6   6  11         27.01         72.16         9.35 o                         
  -5   6  11        203.73        246.24        11.10 o                         
  -4   6  11        132.01        151.86         6.96 o                         
  -3   6  11        194.53        296.36        12.47 o                         
  -2   6  11        752.93        723.24         9.98 o                         
  -1   6  11        155.68        120.88         4.43 o                         
   0   6  11        645.34        678.55         9.34 o                         
   1   6  11         36.76         51.74         3.29 o                         
   2   6  11        391.98        332.16        11.18 o                         
   3   6  11         13.98         15.94         3.42 o                         
   4   6  11         54.45         84.11         6.04 o                         
   5   6  11         13.86         40.35         6.19 o                         
   6   6  11          0.85         13.56         8.84 o                         
  -7   7  11        292.58        322.60        23.28 o                         
  -6   7  11        244.35        202.49        12.48 o                         
  -5   7  11        466.64        495.53        12.16 o                         
  -4   7  11        562.41        517.53        11.30 o                         
  -3   7  11         82.07        140.64         5.71 o                         
  -2   7  11       1166.39       1040.20        26.55 o                         
  -1   7  11        329.25        337.78         9.06 o                         
   0   7  11        133.27        130.79         4.09 o                         
   1   7  11         69.06         50.82         3.11 o                         
   2   7  11         32.25         22.24         2.42 o                         
   3   7  11          4.97          5.47         3.10 o                         
   4   7  11        258.21        244.22        12.98 o                         
   5   7  11          0.72         18.25         4.46 o                         
  -7   8  11        149.26        140.45        16.22 o                         
  -6   8  11         22.19        119.28        10.15 o                         
  -5   8  11        487.11        458.11        13.18 o                         
  -4   8  11          1.38         64.82         4.39 o                         
  -3   8  11         36.40         47.93         4.37 o                         
  -2   8  11         10.15          4.25         2.09 o                         
  -1   8  11        407.34        340.52         7.49 o                         
   0   8  11          3.72          4.81         1.35 o                         
   1   8  11         37.30         13.84         2.03 o                         
   2   8  11          7.58          1.27         2.77 o                         
   3   8  11         15.48         43.37         5.98 o                         
   4   8  11        127.34        141.88         8.16 o                         
   5   8  11         47.81         36.37         5.49 o                         
  -7   9  11        185.67        211.83        18.98 o                         
  -6   9  11        241.05        229.65        14.42 o                         
  -5   9  11         54.15         62.76         5.68 o                         
  -4   9  11        252.80        221.89         8.02 o                         
  -3   9  11         68.60         91.95         5.91 o                         
  -2   9  11         41.65         18.61         3.31 o                         
  -1   9  11        157.71        130.10         4.19 o                         
   0   9  11        313.67        322.87         9.08 o                         
   1   9  11         99.97         35.56         3.32 o                         
   2   9  11        157.15        163.02         7.45 o                         
   3   9  11          2.63         23.13         5.03 o                         
   4   9  11         21.91         40.51         4.82 o                         
   5   9  11          3.32         -3.14         4.31 o                         
  -7  10  11        332.85        309.05        23.40 o                         
  -6  10  11         21.42         24.04         6.50 o                         
  -5  10  11       1175.63       1063.69        22.54 o                         
  -4  10  11        435.79        348.18        11.30 o                         
  -3  10  11       2991.49       2590.35        36.45 o                         
  -2  10  11        440.76        394.92         9.81 o                         
  -1  10  11        858.84        695.80        11.70 o                         
   0  10  11         35.25         65.41         4.71 o                         
   1  10  11         36.67         20.12         4.32 o                         
   2  10  11          3.26          0.52         2.51 o                         
   3  10  11        131.84        123.50         7.79 o                         
   4  10  11         58.09         53.62         5.90 o                         
   5  10  11         39.81         75.07        13.28 o                         
   6  10  11         11.96         11.45         8.86 o                         
  -7  11  11        144.63        163.29        17.95 o                         
  -6  11  11        179.51        136.72         9.24 o                         
  -5  11  11        125.59        171.06         9.80 o                         
  -4  11  11        237.06        238.71         8.99 o                         
  -3  11  11         71.91        136.10        10.48 o                         
  -2  11  11         31.07         33.77         3.46 o                         
  -1  11  11        288.44        248.29         9.43 o                         
   0  11  11        213.15        219.11         9.04 o                         
   1  11  11        561.64        470.71        15.68 o                         
   2  11  11        109.62        108.61         5.90 o                         
   3  11  11         26.25         21.34         4.44 o                         
   4  11  11         95.57        117.59         7.84 o                         
   5  11  11         33.10         28.87         8.54 o                         
  -6  12  11          2.52         50.16         6.37 o                         
  -5  12  11         14.67         13.02         5.54 o                         
  -4  12  11         11.35         82.44         6.36 o                         
  -3  12  11         12.48         78.71         5.09 o                         
  -2  12  11         10.29          4.26         2.62 o                         
  -1  12  11         31.63         10.00         2.32 o                         
   0  12  11          2.63          3.20         2.76 o                         
   1  12  11        182.18        131.43        12.02 o                         
   2  12  11         29.72         31.06         5.69 o                         
   3  12  11         35.53         34.35         5.16 o                         
   4  12  11          1.85         -2.10         4.97 o                         
   5  12  11         15.70         26.66         8.24 o                         
  -6  13  11          4.37         34.49         7.04 o                         
  -5  13  11         26.66          9.26         4.92 o                         
  -4  13  11          5.12          9.53         4.06 o                         
  -3  13  11        151.13        157.90         7.18 o                         
  -2  13  11         59.19         49.72         3.52 o                         
  -1  13  11        117.56        128.53         6.08 o                         
   0  13  11         54.14         42.92         3.87 o                         
   1  13  11          3.03          9.99         4.01 o                         
   2  13  11        320.00        310.87        20.49 o                         
   3  13  11         41.89         84.26         7.55 o                         
   4  13  11          4.13          0.11         7.16 o                         
   5  13  11          0.55         29.91         8.68 o                         
  -6  14  11         17.00         11.55         6.21 o                         
  -5  14  11         14.83          7.54         4.88 o                         
  -4  14  11         35.85         31.52         5.34 o                         
  -3  14  11        135.86        114.09         6.35 o                         
  -2  14  11         18.80         13.19         2.85 o                         
  -1  14  11         11.69         16.73         3.06 o                         
   0  14  11         53.05         65.66         5.68 o                         
   1  14  11        131.43        107.66         6.14 o                         
   2  14  11         38.62         66.00         7.27 o                         
   3  14  11         16.73         12.40         4.35 o                         
   4  14  11        118.97         86.97        11.01 o                         
  -6  15  11         15.32         22.68         8.70 o                         
  -5  15  11          6.80          7.68         5.78 o                         
  -4  15  11          7.51          3.55         4.29 o                         
  -3  15  11         13.22         15.33         3.87 o                         
  -2  15  11          0.18         10.41         2.90 o                         
  -1  15  11          1.05          2.24         2.75 o                         
   0  15  11        329.01        354.12        12.30 o                         
   1  15  11         43.74         44.95         8.04 o                         
   2  15  11          0.03          2.76         4.49 o                         
   3  15  11          1.73         14.16         4.30 o                         
   4  15  11          9.58          6.31         9.58 o                         
  -5  16  11          8.36          2.05         9.54 o                         
  -4  16  11          6.61          5.82         6.24 o                         
  -3  16  11         72.45         71.46         6.36 o                         
  -2  16  11         20.96         30.24         3.54 o                         
  -1  16  11         31.74         36.11         5.09 o                         
   0  16  11         53.41         43.26        14.21 o                         
   1  16  11         14.36         45.12         7.01 o                         
   2  16  11          2.73          3.01         4.98 o                         
   3  16  11          3.06          9.94         6.29 o                         
   4  16  11         72.12         79.14        14.89 o                         
  -4  17  11         14.04         57.23        14.81 o                         
  -3  17  11          6.96          7.48         4.75 o                         
  -2  17  11        146.00        110.69         6.31 o                         
  -1  17  11         11.14          5.67         3.20 o                         
   0  17  11        139.10        162.02        12.20 o                         
   1  17  11         21.91         38.26         6.88 o                         
   2  17  11         11.88         22.33         7.43 o                         
   3  17  11         10.17         45.28        11.94 o                         
  -4  18  11         36.56         66.53        13.26 o                         
  -3  18  11        101.46        115.91        12.22 o                         
  -2  18  11         27.71         41.44         5.61 o                         
  -1  18  11         86.16         86.21         7.04 o                         
   0  18  11        439.18        527.49        20.79 o                         
   1  18  11        567.97        542.86        25.94 o                         
   2  18  11        366.96        377.75        28.02 o                         
  -3  19  11         16.13         29.87        14.26 o                         
  -2  19  11        453.02        549.91        36.39 o                         
  -1  19  11         85.63         76.71        15.07 o                         
   0  19  11        423.34        534.75        37.02 o                         
   1  19  11         82.49         51.44        13.01 o                         
   2  19  11          0.61          2.06         8.83 o                         
  -3  20  11         13.57         20.05        11.43 o                         
  -2  20  11        120.08         94.15        16.85 o                         
  -1  20  11        113.61         91.61        16.14 o                         
   0  20  11         16.61         20.59         8.09 o                         
   1  20  11         23.98         21.15        10.92 o                         
   2  20  11        162.21         91.27        15.57 o                         
  -2  21  11         89.26         68.91        15.40 o                         
  -1  21  11         74.93         50.89        14.52 o                         
   0  21  11         24.45         19.15        11.92 o                         
   1  21  11          5.10         -4.93        10.09 o                         
   2  21  11          4.45         -4.57        10.98 o                         
  -7   0  12        282.90        178.10        17.42 o                         
  -6   0  12         31.32         28.31         9.13 o                         
  -5   0  12        287.16        291.46        21.81 o                         
  -4   0  12       1733.25       1617.08        30.98 o                         
  -3   0  12       1476.69       1369.67        24.35 o                         
  -2   0  12      18631.19      17262.46       313.80 o                         
  -1   0  12        750.97        744.81        16.38 o                         
   0   0  12      20437.71      21915.43       241.55 o                         
   1   0  12        364.56        371.26        12.00 o                         
   2   0  12       8919.73       8911.82       169.32 o                         
   3   0  12        356.59        296.40        21.62 o                         
   4   0  12        527.59        559.56        20.30 o                         
   5   0  12        139.35        102.48         9.82 o                         
  -7   1  12         13.85         29.08        10.45 o                         
  -6   1  12        344.47        314.32        23.97 o                         
  -5   1  12        555.99        555.38        16.92 o                         
  -4   1  12       2153.93       2152.19        27.49 o                         
  -3   1  12       1246.96       1287.71        16.39 o                         
  -2   1  12       5987.59       5787.69        65.70 o                         
  -1   1  12        602.16        616.13        13.73 o                         
   0   1  12        185.67        287.30         5.64 o                         
   1   1  12         96.57        140.25         6.23 o                         
   2   1  12        130.86        342.00        16.65 o                         
   3   1  12         28.92         38.23         7.00 o                         
   4   1  12        519.48        461.01        12.57 o                         
   5   1  12         71.91         84.46         7.11 o                         
   6   1  12        242.61        174.74        16.46 o                         
  -7   2  12         58.75        118.63        27.14 o                         
  -6   2  12        204.23        187.75        12.74 o                         
  -5   2  12        506.70        544.74        14.09 o                         
  -4   2  12        755.13        791.87        12.82 o                         
  -3   2  12         45.86         61.90         2.81 o                         
  -2   2  12        946.51        969.32        20.32 o                         
  -1   2  12         60.57         62.98         3.96 o                         
   0   2  12       1046.67       1065.02        22.08 o                         
   1   2  12        423.45        351.01         6.83 o                         
   2   2  12        271.45        257.63        14.44 o                         
   3   2  12        265.30        219.25        11.71 o                         
   4   2  12        329.70        290.01        14.79 o                         
   5   2  12         65.85         79.09         7.93 o                         
   6   2  12        144.55        139.75        15.46 o                         
  -7   3  12        186.65        144.74        11.26 o                         
  -6   3  12        380.03        325.47        16.65 o                         
  -5   3  12        301.10        300.19         9.00 o                         
  -4   3  12        940.83        869.18        13.75 o                         
  -3   3  12        195.05        259.02         5.59 o                         
  -2   3  12       1559.31       1461.22        19.71 o                         
  -1   3  12         46.76         54.62         3.39 o                         
   0   3  12        564.71        604.63         9.69 o                         
   1   3  12         90.91         10.15         1.94 o                         
   2   3  12          0.42          5.90         4.01 o                         
   3   3  12          4.58         12.20         4.18 o                         
   4   3  12         95.71        175.99         8.15 o                         
   5   3  12          8.73         26.31         4.93 o                         
   6   3  12         33.18         55.24        11.08 o                         
  -7   4  12         22.49         21.51         7.85 o                         
  -6   4  12          7.80        166.39        11.12 o                         
  -5   4  12         63.79         92.30         5.42 o                         
  -4   4  12          6.06         47.40         4.55 o                         
  -3   4  12        528.66        546.47        11.69 o                         
  -2   4  12        114.42        107.58         4.38 o                         
  -1   4  12       1086.47       1050.38        15.98 o                         
   0   4  12        154.16        177.69         4.80 o                         
   1   4  12        691.67        738.70        11.14 o                         
   2   4  12        397.56        419.82        16.86 o                         
   3   4  12         57.73         76.95         5.76 o                         
   4   4  12         37.21        175.46        11.49 o                         
   5   4  12          9.68         15.33         4.18 o                         
   6   4  12         62.60        143.45        16.21 o                         
  -7   5  12          4.16         18.99         6.33 o                         
  -6   5  12         23.56         57.29         7.89 o                         
  -5   5  12          9.65         16.51         3.56 o                         
  -4   5  12          5.08         44.97         3.50 o                         
  -3   5  12         19.64         24.30         2.87 o                         
  -2   5  12        594.74        639.64        11.84 o                         
  -1   5  12        294.65        292.29         6.92 o                         
   0   5  12         42.37         51.53         2.47 o                         
   1   5  12        308.97        363.43         8.88 o                         
   2   5  12          5.18         86.98         9.20 o                         
   3   5  12        150.94        167.86         7.53 o                         
   4   5  12         20.17         34.55         4.65 o                         
   5   5  12         18.17         20.56         4.75 o                         
   6   5  12          0.71         56.86        11.51 o                         
  -7   6  12          0.63          7.91         8.00 o                         
  -6   6  12        194.05        160.04        11.05 o                         
  -5   6  12          8.85          3.11         2.93 o                         
  -4   6  12         57.30         38.02         3.90 o                         
  -3   6  12        681.14        697.66        14.37 o                         
  -2   6  12        410.41        361.18         8.33 o                         
  -1   6  12          1.45         -1.02         1.95 o                         
   0   6  12         29.27         27.98         2.34 o                         
   1   6  12          5.82         14.96         2.01 o                         
   2   6  12          8.07          8.30         3.51 o                         
   3   6  12         85.78         55.75         5.00 o                         
   4   6  12        174.64        162.10         7.72 o                         
   5   6  12        124.02         67.06        18.80 o                         
  -7   7  12        143.13        126.85        15.95 o                         
  -6   7  12         68.28         60.57         6.45 o                         
  -5   7  12         68.88         45.70         7.42 o                         
  -4   7  12        167.58        135.23         5.89 o                         
  -3   7  12         31.85        135.28         9.14 o                         
  -2   7  12        379.97        296.64         8.35 o                         
  -1   7  12        213.35        190.56         5.45 o                         
   0   7  12        204.05        211.00         6.59 o                         
   1   7  12        296.58        274.69         7.89 o                         
   2   7  12         51.26         40.01         5.21 o                         
   3   7  12          6.50         16.03         3.66 o                         
   4   7  12         42.17         37.37         4.61 o                         
   5   7  12         43.52         28.60         6.57 o                         
  -7   8  12         33.00         38.22        10.75 o                         
  -6   8  12          1.20          3.45         3.70 o                         
  -5   8  12       1023.42        962.92        18.59 o                         
  -4   8  12         52.51         44.41         3.93 o                         
  -3   8  12       2252.27       2114.71        34.74 o                         
  -2   8  12        279.21        233.34         7.92 o                         
  -1   8  12       1297.83       1149.53        16.25 o                         
   0   8  12        207.79        162.23         6.08 o                         
   1   8  12          0.27          3.88         3.21 o                         
   2   8  12         77.43         61.38         6.00 o                         
   3   8  12        360.61        391.82        12.05 o                         
   4   8  12          1.89          0.62         4.01 o                         
   5   8  12        209.24        176.93        13.15 o                         
  -7   9  12         59.81         74.54        13.74 o                         
  -6   9  12         23.85         40.80         5.54 o                         
  -5   9  12         19.84        145.48         7.90 o                         
  -4   9  12         68.84         64.44         5.08 o                         
  -3   9  12        981.28        848.35        17.08 o                         
  -2   9  12         45.00         53.88         3.82 o                         
  -1   9  12       2844.13       2319.26        26.24 o                         
   0   9  12        147.76        133.35         4.93 o                         
   1   9  12       3059.98       2767.07        42.11 o                         
   2   9  12         84.06         99.42         8.83 o                         
   3   9  12        991.09        935.68        20.11 o                         
   4   9  12          3.43          1.76         4.23 o                         
   5   9  12         18.78         48.30        12.80 o                         
  -7  10  12         93.44         48.38        12.02 o                         
  -6  10  12          0.35          3.28         5.10 o                         
  -5  10  12         11.22          8.73         4.05 o                         
  -4  10  12         21.97          5.92         3.25 o                         
  -3  10  12        186.05        195.73         7.90 o                         
  -2  10  12         95.67         93.03         5.30 o                         
  -1  10  12         81.42         41.22         3.02 o                         
   0  10  12        212.35        198.59        13.76 o                         
   1  10  12         81.01        172.08        11.99 o                         
   2  10  12         44.76         60.79         7.50 o                         
   3  10  12          5.80         86.72         7.01 o                         
   4  10  12         26.57         80.27         6.49 o                         
   5  10  12          2.70         11.83         9.81 o                         
  -7  11  12          0.14         -5.32         8.82 o                         
  -6  11  12          3.33          5.20         5.54 o                         
  -5  11  12         14.99         23.99         7.02 o                         
  -4  11  12         44.40         35.20         4.34 o                         
  -3  11  12        195.55        166.58         7.48 o                         
  -2  11  12          6.65         16.90         3.17 o                         
  -1  11  12       1011.05        829.70        13.33 o                         
   0  11  12        117.06        134.32         6.19 o                         
   1  11  12       1168.58       1081.67        25.95 o                         
   2  11  12         46.32         60.21         9.63 o                         
   3  11  12        293.52        282.16        13.99 o                         
   4  11  12         10.56          2.07         4.56 o                         
   5  11  12         68.66         99.44        16.63 o                         
  -7  12  12         23.55         27.15        10.25 o                         
  -6  12  12          8.81          3.99         5.73 o                         
  -5  12  12        389.77        355.47        16.54 o                         
  -4  12  12        220.18        176.74         9.40 o                         
  -3  12  12        589.04        584.47        14.28 o                         
  -2  12  12        562.18        463.54        10.21 o                         
  -1  12  12       1909.13       1802.41        31.81 o                         
   0  12  12          0.11          1.96         2.72 o                         
   1  12  12        314.81        312.60        15.31 o                         
   2  12  12          3.47          3.29         4.87 o                         
   3  12  12        110.42        101.73         9.45 o                         
   4  12  12         33.73         51.57         7.70 o                         
  -6  13  12         80.73        100.72        12.49 o                         
  -5  13  12        179.54        302.41        13.41 o                         
  -4  13  12          6.29         27.54         4.63 o                         
  -3  13  12         83.40         96.65         6.02 o                         
  -2  13  12         19.38          7.24         2.71 o                         
  -1  13  12          7.43          4.44         2.98 o                         
   0  13  12        196.26        167.09         7.56 o                         
   1  13  12        258.94        221.50        13.16 o                         
   2  13  12          2.30         17.87         5.82 o                         
   3  13  12         88.49         70.18         8.04 o                         
   4  13  12          2.97         -0.38         5.40 o                         
  -5  14  12         13.75         27.70         5.48 o                         
  -4  14  12          9.93         14.34         4.19 o                         
  -3  14  12          1.14          9.97         3.79 o                         
  -2  14  12          1.68         -0.48         2.66 o                         
  -1  14  12         13.91         12.39         3.18 o                         
   0  14  12         34.66         49.61         5.50 o                         
   1  14  12          1.09         46.06         7.19 o                         
   2  14  12         47.89         55.99         7.88 o                         
   3  14  12         19.36         23.41        10.68 o                         
   4  14  12         20.21         10.99         7.38 o                         
  -5  15  12          2.55         37.21         9.42 o                         
  -4  15  12         87.10        114.40         8.77 o                         
  -3  15  12         27.69         15.91         4.13 o                         
  -2  15  12          1.47          6.54         2.98 o                         
  -1  15  12         69.44         65.43         5.50 o                         
   0  15  12         23.25         16.10         5.01 o                         
   1  15  12          1.08          9.98         5.37 o                         
   2  15  12         85.05         59.45         7.72 o                         
   4  15  12          3.05          2.21        10.24 o                         
  -4  16  12          0.45          1.01         6.82 o                         
  -3  16  12         35.85         48.71         5.63 o                         
  -2  16  12        104.79        137.75         7.22 o                         
  -1  16  12          7.59         16.34         3.39 o                         
   0  16  12        271.81        303.77        32.82 o                         
   1  16  12        109.40        145.53        14.44 o                         
   2  16  12         63.39         72.54        12.12 o                         
   3  16  12         26.90         61.19        13.28 o                         
   4  16  12          8.89          6.54         9.34 o                         
  -3  17  12          8.46         14.63         4.65 o                         
  -2  17  12         20.72         45.89         4.92 o                         
  -1  17  12         72.27         84.06         6.00 o                         
   0  17  12          0.37         20.13        13.21 o                         
   2  17  12         94.97        118.44        15.93 o                         
  -3  18  12         44.77         23.24        11.32 o                         
  -2  18  12        404.35        477.23        34.52 o                         
  -1  18  12        100.61         88.94        16.64 o                         
   1  18  12         39.71         23.86         9.51 o                         
  -2  19  12          9.65         12.32        11.65 o                         
  -1  19  12        132.31        100.36        17.53 o                         
   1  19  12         68.28         84.50        15.81 o                         
   1  20  12          2.01          2.40        10.92 o                         
  -7   1  13         30.47         12.31         6.12 o                         
  -6   1  13         64.09         28.91         6.76 o                         
  -5   1  13          3.72         11.68         4.35 o                         
  -4   1  13        261.84        203.51         6.41 o                         
  -3   1  13        100.33        117.36         5.71 o                         
  -2   1  13         44.18         59.71         4.56 o                         
  -1   1  13         11.60         14.62         2.84 o                         
   0   1  13       1249.36       1354.12        16.47 o                         
   1   1  13         56.90         50.05         3.48 o                         
   2   1  13       3008.99       2946.61        54.19 o                         
   3   1  13         10.81         17.13         6.01 o                         
   4   1  13       2177.51       1970.19        50.14 o                         
   5   1  13        113.09         94.84         9.96 o                         
  -7   2  13        163.61        152.52        19.05 o                         
  -6   2  13         32.14         38.03         7.53 o                         
  -5   2  13         20.63         14.43         4.46 o                         
  -4   2  13        212.19        205.84         7.68 o                         
  -3   2  13         28.06         56.84         4.52 o                         
  -2   2  13         99.39         85.14         4.54 o                         
  -1   2  13       1157.63       1066.88        17.83 o                         
   0   2  13       3124.37       3393.06        53.30 o                         
   1   2  13       1359.00       1235.28        27.50 o                         
   2   2  13       1247.16       1342.73        30.30 o                         
   3   2  13        654.09        621.01        23.95 o                         
   4   2  13        285.42        349.28        25.57 o                         
   5   2  13         31.49         35.66         9.55 o                         
  -7   3  13          7.51         -1.08         6.03 o                         
  -6   3  13         97.40        112.87         7.81 o                         
  -5   3  13         91.57         99.38         7.80 o                         
  -4   3  13         47.49         36.86         3.88 o                         
  -3   3  13       2679.47       2591.26        35.04 o                         
  -2   3  13         17.13         19.37         2.63 o                         
  -1   3  13       3481.88       3316.81        43.74 o                         
   0   3  13        243.12        239.81         6.09 o                         
   1   3  13        178.03        168.22         6.55 o                         
   2   3  13          9.44         18.46         3.84 o                         
   3   3  13          7.68        123.74         8.62 o                         
   4   3  13        111.12         82.63         6.08 o                         
   5   3  13        193.85        261.95        19.89 o                         
   6   3  13         29.70         47.55        10.68 o                         
  -7   4  13         68.69         79.08         9.69 o                         
  -6   4  13          3.41          1.24         4.03 o                         
  -5   4  13         90.48         69.12         7.09 o                         
  -4   4  13          3.92         13.71         2.95 o                         
  -3   4  13         67.94        101.05         5.26 o                         
  -2   4  13        676.85        600.92        11.82 o                         
  -1   4  13        154.39        157.06         5.61 o                         
   0   4  13          0.41          8.51         1.74 o                         
   1   4  13         61.62         61.58         4.35 o                         
   2   4  13        123.93        112.69         8.10 o                         
   3   4  13          5.25          5.04         3.98 o                         
   4   4  13         59.88         58.65         5.49 o                         
   5   4  13         15.94         40.81         9.71 o                         
  -7   5  13         37.90         32.30        10.77 o                         
  -6   5  13         17.10         50.17         5.93 o                         
  -5   5  13         31.36         61.92         5.25 o                         
  -4   5  13         43.81         30.28         4.21 o                         
  -3   5  13         46.73         39.28         4.11 o                         
  -2   5  13        112.17        131.31         6.29 o                         
  -1   5  13        263.46        216.50         9.30 o                         
   0   5  13         63.52         92.03         3.66 o                         
   1   5  13        281.95        245.21         7.28 o                         
   2   5  13          4.95         84.61         6.83 o                         
   3   5  13          3.32         14.18         4.30 o                         
   4   5  13          1.36         15.72         3.96 o                         
   5   5  13         15.73         80.91         8.90 o                         
  -7   6  13          2.03         -3.42         9.79 o                         
  -6   6  13         16.34         25.48         7.36 o                         
  -5   6  13         68.72         74.32         5.83 o                         
  -4   6  13          3.68          4.28         3.04 o                         
  -3   6  13         27.04         31.25         3.66 o                         
  -2   6  13        142.39        105.42         6.61 o                         
  -1   6  13         24.85         40.24         3.05 o                         
   0   6  13        229.97        202.68         5.85 o                         
   1   6  13         55.57        104.83         4.90 o                         
   2   6  13        169.46        160.31         8.89 o                         
   3   6  13         13.49         29.63         4.97 o                         
   4   6  13          0.03         64.38         5.64 o                         
   5   6  13         12.36          2.37         5.19 o                         
  -7   7  13         17.34          8.29         5.90 o                         
  -6   7  13         18.47         25.18         5.12 o                         
  -5   7  13         18.82         28.21         3.95 o                         
  -4   7  13        190.66        169.21         6.85 o                         
  -3   7  13         21.15         14.56         3.19 o                         
  -2   7  13          3.14          1.08         2.57 o                         
  -1   7  13        611.19        512.47        10.74 o                         
   0   7  13          1.81          2.39         1.35 o                         
   1   7  13        840.57        718.51        13.31 o                         
   2   7  13         13.37         16.21         4.35 o                         
   3   7  13        102.46        107.03         8.69 o                         
   4   7  13         48.11         37.31         6.88 o                         
   5   7  13         70.69        115.74        15.24 o                         
  -7   8  13         13.55         29.49         7.76 o                         
  -6   8  13         22.42          6.26         4.42 o                         
  -5   8  13         45.65         88.36         5.85 o                         
  -4   8  13        126.70         96.20         5.88 o                         
  -3   8  13         12.69         18.50         3.44 o                         
  -2   8  13         10.19         16.48         3.08 o                         
  -1   8  13          7.61         13.54         3.14 o                         
   0   8  13        352.63        369.25        13.58 o                         
   1   8  13        185.01        149.61         7.05 o                         
   2   8  13         11.23         -1.89         3.96 o                         
   3   8  13        235.80        222.72        15.06 o                         
   4   8  13          6.39         57.04        10.42 o                         
   5   8  13        268.32        277.58        23.46 o                         
  -7   9  13          6.80          7.32         8.80 o                         
  -6   9  13         56.58         71.05         7.25 o                         
  -5   9  13         71.72         84.25         5.84 o                         
  -4   9  13        117.79        114.30         7.61 o                         
  -3   9  13         41.93         39.85         4.59 o                         
  -2   9  13          2.05         -0.14         2.52 o                         
  -1   9  13        470.14        399.05         9.00 o                         
   0   9  13         11.38         43.52         4.38 o                         
   1   9  13        113.98         97.53         6.55 o                         
   2   9  13        100.04         80.48         7.25 o                         
   3   9  13        242.92        241.47        17.91 o                         
   4   9  13        130.52        104.85        16.09 o                         
   5   9  13         19.17         58.01        12.70 o                         
  -7  10  13          4.40          5.57         8.63 o                         
  -6  10  13         83.34         91.16         8.11 o                         
  -5  10  13          2.13          3.94         3.89 o                         
  -4  10  13         11.56         12.70         3.97 o                         
  -3  10  13         10.80         14.29         3.62 o                         
  -2  10  13          6.67         15.43         2.76 o                         
  -1  10  13        120.50        124.41         6.24 o                         
   0  10  13        325.45        287.57        10.26 o                         
   1  10  13        210.22        179.56        11.52 o                         
   2  10  13          1.48          1.35         4.86 o                         
   3  10  13        357.21        353.85        15.91 o                         
   4  10  13         28.83         44.66         8.16 o                         
   5  10  13        265.12        228.80        22.97 o                         
  -6  11  13          1.02         23.61         8.48 o                         
  -5  11  13          7.64         58.15         6.06 o                         
  -4  11  13         28.85         37.01         4.64 o                         
  -3  11  13          1.10          6.73         3.09 o                         
  -2  11  13          7.92         14.67         3.39 o                         
  -1  11  13         36.23          8.20         2.57 o                         
   0  11  13         39.76         32.95         6.56 o                         
   1  11  13         95.79         90.12        10.63 o                         
   2  11  13        176.93        158.39        14.15 o                         
   3  11  13        224.37        279.04        14.48 o                         
   4  11  13         14.23          4.48         6.75 o                         
  -6  12  13          1.05         21.39         8.22 o                         
  -5  12  13         36.89         50.61         6.60 o                         
  -4  12  13          7.79         17.36         3.84 o                         
  -3  12  13         73.69         69.19         5.31 o                         
  -2  12  13         78.89         61.75         4.42 o                         
  -1  12  13         59.07         48.47         3.71 o                         
   0  12  13         16.71         17.69         3.35 o                         
   1  12  13         42.74         54.55         6.64 o                         
   2  12  13         40.80         78.22        10.84 o                         
   3  12  13         36.69         59.86        14.08 o                         
   4  12  13         12.07         19.64        10.61 o                         
  -6  13  13          1.96          4.65         9.28 o                         
  -5  13  13          1.63         50.08         6.54 o                         
  -4  13  13        149.34        116.27         7.68 o                         
  -3  13  13         12.30         22.97         5.19 o                         
  -2  13  13         11.73         11.74         2.93 o                         
  -1  13  13         28.19         30.36         3.92 o                         
   0  13  13          8.10          5.34         4.25 o                         
   1  13  13          6.24          4.11         5.17 o                         
   2  13  13          2.84         -2.41         6.05 o                         
   3  13  13        126.97        129.45        18.97 o                         
  -5  14  13         28.97         38.22         8.59 o                         
  -4  14  13         31.03         46.30         6.41 o                         
  -3  14  13         37.13         41.89         6.03 o                         
  -2  14  13          8.85          9.63         3.03 o                         
  -1  14  13         33.15         27.36         3.70 o                         
   0  14  13         41.26         42.81         6.27 o                         
   1  14  13         10.27         18.16         6.05 o                         
   2  14  13        103.39         89.37        11.80 o                         
  -4  15  13         24.65         28.71         6.66 o                         
  -3  15  13         65.56         73.91         5.21 o                         
  -2  15  13         42.46         24.82         3.62 o                         
  -1  15  13         45.01         56.27         4.73 o                         
   0  15  13          2.15         -6.05         6.05 o                         
   1  15  13          0.58          2.98         5.67 o                         
  -3  16  13         69.83        110.70         9.49 o                         
  -2  16  13         10.51         15.71         4.11 o                         
  -1  16  13         14.84         27.25         4.43 o                         
   0  16  13         74.21         65.40        14.28 o                         
  -2  17  13          2.41          5.78         5.88 o                         
  -1  17  13        174.53        192.30        20.08 o                         
  -7   0  14        134.13         92.86        14.45 o                         
  -6   0  14          3.93         -7.47         8.83 o                         
  -5   0  14        257.97        240.58        21.73 o                         
  -4   0  14        152.93        174.71        13.71 o                         
  -3   0  14        101.81        109.51         5.84 o                         
  -2   0  14        582.20        521.59        32.17 o                         
  -1   0  14          0.19          2.53         3.30 o                         
   0   0  14        505.62        467.97        13.28 o                         
   1   0  14        429.26        430.97        13.32 o                         
   2   0  14        693.49        557.53        32.97 o                         
   3   0  14         15.88          8.97         8.93 o                         
   4   0  14          0.00         -1.74         9.70 o                         
  -7   1  14          0.69         51.17         8.67 o                         
  -6   1  14         27.38         36.36         7.91 o                         
  -5   1  14         15.95         47.60        16.67 o                         
  -4   1  14         16.96         34.80         6.88 o                         
  -3   1  14          5.51         11.93         2.81 o                         
  -2   1  14        131.58         94.66         6.10 o                         
  -1   1  14         33.21         37.65         3.55 o                         
   0   1  14        152.55        160.60         5.69 o                         
   1   1  14         14.79         15.05         3.41 o                         
   2   1  14         93.84        123.99        11.46 o                         
   3   1  14        466.48        452.36        22.57 o                         
   4   1  14        670.12        643.95        25.07 o                         
  -7   2  14         16.99          5.42         6.08 o                         
  -6   2  14         56.73         77.30        15.84 o                         
  -5   2  14          4.91         12.49         7.74 o                         
  -4   2  14          8.30         12.35         3.82 o                         
  -3   2  14        110.91         99.06         5.17 o                         
  -2   2  14         79.22         64.04         6.73 o                         
  -1   2  14         31.45          2.61         2.51 o                         
   0   2  14        306.05        334.19         9.10 o                         
   1   2  14        681.94        671.42        15.44 o                         
   2   2  14         96.74        118.45         9.45 o                         
   3   2  14        329.71        370.96        18.92 o                         
   4   2  14        392.21        404.52        19.58 o                         
  -7   3  14         15.26         25.28         7.03 o                         
  -6   3  14          7.10          9.32         5.67 o                         
  -5   3  14         56.78        104.19        11.12 o                         
  -4   3  14        163.47        171.57         7.45 o                         
  -3   3  14          6.67         17.17         3.13 o                         
  -2   3  14        399.63        363.33        10.82 o                         
  -1   3  14        192.85        182.32         6.26 o                         
   0   3  14         53.95         67.84         3.37 o                         
   1   3  14        436.15        370.86        10.12 o                         
   2   3  14        284.90        295.88        14.19 o                         
   3   3  14        204.87        166.84        13.01 o                         
   4   3  14        579.04        638.37        25.09 o                         
  -7   4  14         35.17         37.74        11.05 o                         
  -6   4  14         18.06         19.65         6.20 o                         
  -5   4  14        137.57        118.39         8.92 o                         
  -4   4  14          3.28         17.99         3.80 o                         
  -3   4  14         55.41         44.39         4.04 o                         
  -2   4  14        174.09        178.95         8.28 o                         
  -1   4  14        134.10        155.99         5.48 o                         
   0   4  14        209.89        207.09         6.93 o                         
   1   4  14        753.91        767.66        15.39 o                         
   2   4  14        872.69        816.63        31.54 o                         
   3   4  14         43.31         43.87         5.62 o                         
   4   4  14        331.22        282.09        16.06 o                         
   5   4  14          1.77         31.36         9.46 o                         
  -7   5  14          0.65         40.35        11.04 o                         
  -6   5  14         43.49         47.36         7.21 o                         
  -5   5  14         33.11         65.68         6.48 o                         
  -4   5  14          2.04          1.37         3.41 o                         
  -3   5  14         44.00         45.67         4.82 o                         
  -2   5  14          0.83         -2.40         3.35 o                         
  -1   5  14         64.67         44.37         3.35 o                         
   0   5  14        139.78        129.49         6.32 o                         
   1   5  14         33.26         29.48         4.54 o                         
   2   5  14         10.79          3.32         4.01 o                         
   3   5  14        203.41        190.27         9.91 o                         
   4   5  14         49.68         48.80         8.47 o                         
   5   5  14         38.33         24.93         8.60 o                         
  -7   6  14         53.38         52.09        12.61 o                         
  -6   6  14         14.66         28.42         6.72 o                         
  -5   6  14         56.54         49.13         6.07 o                         
  -4   6  14         56.19         58.94         5.63 o                         
  -3   6  14         67.71         70.87         5.33 o                         
  -2   6  14        203.28        181.94        11.07 o                         
  -1   6  14          1.47          0.85         2.40 o                         
   0   6  14          3.47          9.99         3.57 o                         
   1   6  14         40.73         69.05         5.34 o                         
   2   6  14        112.42        112.69         8.09 o                         
   3   6  14         56.07         77.30         7.18 o                         
   4   6  14         17.98         14.24         9.75 o                         
  -7   7  14         15.57          1.87         8.21 o                         
  -6   7  14          8.30         14.18         5.02 o                         
  -5   7  14         13.00         19.89         4.91 o                         
  -4   7  14         49.73         66.59         4.84 o                         
  -3   7  14         42.42         73.48         6.83 o                         
  -2   7  14        304.80        262.82         8.67 o                         
  -1   7  14         23.09          3.66         2.93 o                         
   0   7  14        146.84        136.95         6.74 o                         
   1   7  14        299.53        269.05        10.02 o                         
   2   7  14         82.49         71.51         6.80 o                         
   3   7  14         30.17         62.40         6.66 o                         
   4   7  14         61.47         72.65        25.00 o                         
  -7   8  14         50.97         19.14         9.84 o                         
  -6   8  14          8.16          2.10         4.62 o                         
  -5   8  14          3.44          4.06         3.66 o                         
  -4   8  14          5.01          8.94         3.25 o                         
  -3   8  14        703.21        699.29        14.39 o                         
  -2   8  14        157.27        155.40         7.26 o                         
  -1   8  14       1215.72       1273.25        29.00 o                         
   0   8  14        795.79        755.93        16.18 o                         
   1   8  14         11.40         23.90         4.02 o                         
   2   8  14        147.41        119.30         8.45 o                         
   3   8  14        178.71        181.00        15.21 o                         
   4   8  14         16.22         28.05         9.33 o                         
  -6   9  14          7.17          0.47         4.59 o                         
  -5   9  14        143.93        140.38         7.34 o                         
  -4   9  14         23.34         34.55         4.15 o                         
  -3   9  14        215.09        266.71        11.52 o                         
  -2   9  14          3.00          2.28         2.45 o                         
  -1   9  14         57.17         66.63         5.41 o                         
   0   9  14          3.87         11.98         3.69 o                         
   1   9  14        212.81        219.49        13.55 o                         
   2   9  14        101.88         90.92         7.49 o                         
   3   9  14         12.38         63.76        13.03 o                         
   4   9  14         55.46         37.22        11.64 o                         
   5   9  14         80.34         61.14        12.63 o                         
  -6  10  14         51.44         47.51         8.41 o                         
  -5  10  14         13.89         56.52         5.52 o                         
  -4  10  14          4.52          5.18         3.67 o                         
  -3  10  14         51.23         68.30         5.40 o                         
  -2  10  14         51.16         50.28         3.92 o                         
  -1  10  14         55.79         40.91         4.17 o                         
   0  10  14          0.12          0.41         2.87 o                         
   1  10  14          3.74          9.31         5.03 o                         
   2  10  14         74.20         75.14         7.32 o                         
   3  10  14        198.51        216.90        15.07 o                         
   4  10  14         10.38          8.16         9.12 o                         
  -5  11  14          1.62          6.96         4.16 o                         
  -4  11  14          4.17          2.50         3.62 o                         
  -3  11  14          6.90         32.07         4.99 o                         
  -2  11  14          6.93          8.13         3.20 o                         
  -1  11  14         67.22         84.15         5.54 o                         
   0  11  14          0.69          2.00         2.92 o                         
   1  11  14          1.55          2.32         4.92 o                         
   2  11  14         27.21         45.94         6.96 o                         
   3  11  14         32.77         23.06        15.25 o                         
  -5  12  14         46.12         48.83         6.55 o                         
  -4  12  14         11.84         15.41         5.23 o                         
  -3  12  14          2.78         10.92         4.23 o                         
  -2  12  14         67.46         59.51         4.41 o                         
  -1  12  14        128.22        119.11         6.09 o                         
   0  12  14         64.97         43.38         4.29 o                         
   1  12  14          2.56         -0.05         4.83 o                         
   2  12  14         55.45         31.32        11.51 o                         
   3  12  14          7.89         -5.68        11.22 o                         
  -5  13  14          0.23         11.11         9.93 o                         
  -4  13  14         12.27         63.35         7.87 o                         
  -3  13  14         52.28         55.15         6.08 o                         
  -2  13  14        107.02        101.35         5.57 o                         
  -1  13  14         14.81          9.51         3.60 o                         
   0  13  14        178.88        165.05        12.20 o                         
   1  13  14         58.48         82.49         9.39 o                         
   3  13  14         23.78         53.68        13.00 o                         
  -4  14  14         34.37         29.08         7.91 o                         
  -3  14  14          3.11         17.46         4.35 o                         
  -2  14  14         18.68          9.16         3.27 o                         
  -1  14  14          1.03         -1.61         3.48 o                         
   0  14  14         11.66         11.91         5.09 o                         
  -3  15  14         99.39        129.07         8.29 o                         
  -2  15  14         74.03         75.11         7.11 o                         
  -1  15  14         24.07         26.26         5.16 o                         
  -3  16  14         16.82         27.58         8.90 o                         
  -2  16  14          0.64         -1.52         7.20 o                         
  -1  16  14         24.38         49.90        10.86 o                         
  -7   1  15          8.23         16.26         7.26 o                         
  -6   1  15          4.20         -3.01         5.81 o                         
  -5   1  15         12.09          2.04         5.95 o                         
  -4   1  15         40.18         79.92         7.58 o                         
  -3   1  15         23.30         26.03         5.25 o                         
  -2   1  15        353.23        316.25        10.43 o                         
  -1   1  15        149.08        150.92         7.18 o                         
   0   1  15         19.90         25.72         3.51 o                         
   1   1  15        236.73        218.88        19.01 o                         
   2   1  15         52.05         51.38         7.29 o                         
   3   1  15        214.02        183.54        14.38 o                         
  -7   2  15          3.55         -3.87         9.31 o                         
  -6   2  15          8.34          8.03         6.28 o                         
  -5   2  15          5.51         -0.06         6.56 o                         
  -4   2  15        103.43        100.70         9.28 o                         
  -3   2  15        229.66        264.33         9.77 o                         
  -2   2  15         39.03         37.01         5.46 o                         
  -1   2  15        109.59         94.27         6.27 o                         
   0   2  15        131.96        145.45         6.61 o                         
   1   2  15        385.95        364.70        19.75 o                         
   2   2  15         41.60         42.81         8.06 o                         
   3   2  15          4.89         32.20         8.29 o                         
  -7   3  15         95.13         96.24        15.37 o                         
  -6   3  15          9.50         11.33         7.29 o                         
  -5   3  15        205.05        186.70        14.60 o                         
  -4   3  15         49.07         35.50         6.57 o                         
  -3   3  15        278.16        225.71         7.94 o                         
  -2   3  15          7.67          1.38         2.90 o                         
  -1   3  15         70.86         54.04         4.09 o                         
   0   3  15          9.85         14.70         3.31 o                         
   1   3  15         38.29         37.00         5.17 o                         
   2   3  15          4.50         46.96         8.01 o                         
   3   3  15        148.68        186.21        12.34 o                         
  -7   4  15          6.64         23.12        10.63 o                         
  -6   4  15         22.01         58.76         9.78 o                         
  -5   4  15         20.29         13.22         9.11 o                         
  -4   4  15        139.22        126.16        10.29 o                         
  -3   4  15        104.10         89.68         5.44 o                         
  -2   4  15         39.20         20.72         3.96 o                         
  -1   4  15         17.06          3.66         2.51 o                         
   0   4  15          0.04         -3.01         3.02 o                         
   1   4  15         14.71         45.74         5.18 o                         
   2   4  15         51.17         61.15         7.67 o                         
   3   4  15        360.67        440.66        19.11 o                         
  -7   5  15          1.08         15.75        11.13 o                         
  -6   5  15          2.48          5.20         6.64 o                         
  -5   5  15         21.77         30.60         8.16 o                         
  -4   5  15         50.22         95.77         7.46 o                         
  -3   5  15         13.75         19.85         3.52 o                         
  -2   5  15        316.88        283.44         9.99 o                         
  -1   5  15         97.83         98.30         5.80 o                         
   0   5  15         22.83         26.20         3.69 o                         
   1   5  15          4.34          4.66         3.80 o                         
   2   5  15          1.70         -0.85         5.15 o                         
   3   5  15        101.24         93.50         9.55 o                         
  -6   6  15         34.53         53.65         9.85 o                         
  -5   6  15         58.42         41.88         7.51 o                         
  -4   6  15        160.61        156.73        10.18 o                         
  -3   6  15        126.95        115.97         6.73 o                         
  -2   6  15         12.13         14.46         3.96 o                         
  -1   6  15          0.96          1.79         3.00 o                         
   0   6  15          3.15          0.48         3.43 o                         
   1   6  15          1.00         -2.85         3.76 o                         
   2   6  15         96.50         70.30         8.78 o                         
   3   6  15         40.77         78.57         9.71 o                         
   4   6  15        120.25        112.20        15.20 o                         
  -6   7  15         72.73         78.63        11.00 o                         
  -5   7  15         33.55         36.32         7.66 o                         
  -4   7  15         32.71         35.78         4.77 o                         
  -3   7  15         16.53         15.76         4.28 o                         
  -2   7  15        111.51         93.28         6.65 o                         
  -1   7  15         11.33         -0.92         3.11 o                         
   0   7  15          0.63          0.86         3.70 o                         
   1   7  15         97.24         80.48         5.91 o                         
   2   7  15         35.83         36.26         5.68 o                         
   3   7  15         35.38         42.10         7.00 o                         
   4   7  15         43.90         31.06        10.61 o                         
  -6   8  15         40.99         63.54        14.70 o                         
  -5   8  15         22.05         37.22         6.07 o                         
  -4   8  15         73.90         91.40         6.11 o                         
  -3   8  15          8.56         19.99         3.96 o                         
  -2   8  15          5.71          6.80         2.96 o                         
  -1   8  15        202.82        181.68         7.73 o                         
   0   8  15          1.89          7.66         3.48 o                         
   1   8  15          3.37          3.05         3.95 o                         
   2   8  15         25.76         15.33         4.96 o                         
   3   8  15         46.57         53.01        10.21 o                         
   4   8  15         30.09         34.50        11.39 o                         
  -6   9  15         34.71         39.55        13.66 o                         
  -5   9  15          1.26          4.80         4.11 o                         
  -4   9  15         35.92         35.87         4.33 o                         
  -3   9  15        225.04        221.04        13.41 o                         
  -2   9  15         12.75         19.54         3.06 o                         
  -1   9  15         32.17         25.01         3.99 o                         
   0   9  15          4.59         14.67         3.87 o                         
   1   9  15          5.22          2.84         5.54 o                         
   2   9  15         16.86          8.08         4.61 o                         
   3   9  15         17.76         14.74         5.62 o                         
  -5  10  15         99.39        108.48         8.52 o                         
  -4  10  15          2.49         10.25         3.91 o                         
  -3  10  15        127.41        142.60         8.19 o                         
  -2  10  15         68.27         49.86         4.17 o                         
  -1  10  15         58.49         55.16         5.81 o                         
   0  10  15        245.85        236.12         8.36 o                         
   1  10  15         37.83         67.85         9.34 o                         
   2  10  15         15.02         37.61         7.04 o                         
   3  10  15         64.42         45.26         8.79 o                         
  -5  11  15        132.60        102.16        11.76 o                         
  -4  11  15        129.98        132.90         9.13 o                         
  -3  11  15         12.88         26.32         5.99 o                         
  -2  11  15        384.31        384.56        10.82 o                         
  -1  11  15         60.67         67.63         5.36 o                         
   0  11  15         32.38         40.99         4.60 o                         
   1  11  15          0.27         -1.85         4.72 o                         
   2  11  15          3.68         33.02        11.12 o                         
   3  11  15         61.75         79.83        15.05 o                         
  -5  12  15         56.41        106.37        17.87 o                         
  -4  12  15         39.64         63.66         7.90 o                         
  -3  12  15         64.43         77.46         6.27 o                         
  -2  12  15         14.94         20.48         3.81 o                         
  -1  12  15         73.24         45.99         6.39 o                         
   0  12  15          1.13         10.73         4.01 o                         
   1  12  15         70.13         62.37        14.53 o                         
   2  12  15         41.44         53.77        12.73 o                         
  -4  13  15         34.28         34.84         8.46 o                         
  -3  13  15         13.17         24.07         4.99 o                         
  -2  13  15         41.31         51.56         6.92 o                         
  -1  13  15          2.99          6.32         4.77 o                         
   0  13  15         99.28         93.80         8.85 o                         
  -3  14  15         95.74         93.79         7.40 o                         
  -2  14  15         95.30         62.83         6.44 o                         
  -1  14  15        441.98        496.20        19.56 o                         
   0  14  15         13.67          6.37         7.11 o                         
  -3  15  15          5.52         10.04         7.91 o                         
  -2  15  15         27.29         26.11        10.53 o                         
  -1  15  15         17.88         32.54         7.55 o                         
  -3  16  15        115.64         95.64        13.94 o                         
  -2  16  15         20.30         26.18        10.15 o                         
  -1  16  15         45.93         30.48        10.18 o                         
  -6   0  16          7.12        -10.76        11.05 o                         
  -5   0  16         63.88         87.40        15.76 o                         
  -4   0  16        604.39        581.97        26.75 o                         
  -3   0  16        131.91        103.67        11.62 o                         
  -2   0  16        673.31        639.45        26.02 o                         
  -1   0  16          5.90         19.42         4.72 o                         
   0   0  16         31.84         45.55         7.67 o                         
   1   0  16         28.53         15.89         5.98 o                         
   2   0  16         56.11         60.72         9.36 o                         
   3   0  16         83.92        105.71        16.66 o                         
  -6   1  16         38.13         40.47        11.72 o                         
  -5   1  16         32.50         22.59         7.68 o                         
  -4   1  16         88.39        107.60         8.81 o                         
  -3   1  16         40.43         87.73         7.89 o                         
  -2   1  16         10.70          9.33         4.78 o                         
  -1   1  16         63.61         53.58         5.01 o                         
   0   1  16          7.26          9.78         3.67 o                         
   1   1  16          3.00          3.78         3.88 o                         
   2   1  16          7.66          7.16         5.26 o                         
   3   1  16         58.79         53.83         7.97 o                         
  -6   2  16         79.09        123.79        13.70 o                         
  -5   2  16          0.94          0.02         6.58 o                         
  -4   2  16        126.45        118.97        12.66 o                         
  -3   2  16         21.37         47.27         6.96 o                         
  -2   2  16         26.83         24.92         4.39 o                         
  -1   2  16        154.59        126.31         6.34 o                         
   0   2  16          5.58         12.55         4.06 o                         
   1   2  16          5.20         10.46         3.66 o                         
   2   2  16          2.76         -1.56         5.54 o                         
   3   2  16         19.59         11.47         8.03 o                         
  -6   3  16         12.02         13.10         7.94 o                         
  -5   3  16         28.02         23.99         7.56 o                         
  -4   3  16         19.56         31.54         7.23 o                         
  -3   3  16          6.07         25.16         5.83 o                         
  -2   3  16         87.32         89.62         6.02 o                         
  -1   3  16         20.60          9.17         3.42 o                         
   0   3  16         90.16        100.80         7.46 o                         
   1   3  16         21.97         23.42         4.18 o                         
   2   3  16         11.63         24.23         6.34 o                         
   3   3  16          1.04         10.37         6.85 o                         
  -6   4  16        240.44        264.60        26.16 o                         
  -5   4  16         29.58         47.05        10.90 o                         
  -4   4  16        272.35        306.26        15.98 o                         
  -3   4  16          3.70         18.17         5.10 o                         
  -2   4  16        160.78        142.93         7.48 o                         
  -1   4  16         82.07         80.57         5.67 o                         
   0   4  16         29.78         39.98         4.49 o                         
   1   4  16         35.10         22.23         4.64 o                         
   2   4  16         90.52         70.29         8.75 o                         
   3   4  16          7.70         19.05         8.71 o                         
  -5   5  16        113.21        124.58        12.89 o                         
  -4   5  16          3.91          3.29         5.77 o                         
  -3   5  16         56.35         45.46         6.10 o                         
  -2   5  16          2.86          2.13         3.44 o                         
  -1   5  16        177.59        138.78         7.02 o                         
   0   5  16          4.57          1.44         4.01 o                         
   1   5  16          1.50         11.57         4.18 o                         
   2   5  16         34.30         18.88         6.31 o                         
   3   5  16         12.73         93.02        11.61 o                         
  -5   6  16         86.21         77.44        11.88 o                         
  -4   6  16          0.91          0.08         6.59 o                         
  -3   6  16         37.58         40.52         4.49 o                         
  -2   6  16          2.61          3.11         3.45 o                         
  -1   6  16         39.90         42.97         4.62 o                         
   0   6  16         23.91         21.85         4.43 o                         
   1   6  16         42.34         17.99         4.60 o                         
   2   6  16         32.61         32.13         7.06 o                         
   3   6  16        331.00        259.26        17.83 o                         
  -5   7  16          9.67         35.90        10.10 o                         
  -4   7  16         14.46         10.21         5.89 o                         
  -3   7  16          0.81          7.12         5.56 o                         
  -2   7  16          1.63         -0.94         3.91 o                         
  -1   7  16          5.19          6.86         3.37 o                         
   0   7  16         18.17         27.33         4.90 o                         
   1   7  16         39.78         48.06         9.14 o                         
   2   7  16         20.82         31.21         7.08 o                         
   3   7  16         24.17         67.41         9.63 o                         
   4   7  16          0.21         22.30         9.70 o                         
  -5   8  16        185.66        195.51        24.17 o                         
  -4   8  16         58.97         80.84        11.49 o                         
  -3   8  16        147.70        169.39         9.55 o                         
  -2   8  16          2.74          4.42         3.78 o                         
  -1   8  16          1.91          7.54         3.92 o                         
   0   8  16          4.74         16.80         4.41 o                         
   1   8  16          1.43         -2.17         5.99 o                         
   2   8  16          0.42         18.08         7.07 o                         
   3   8  16         15.64         48.90         9.68 o                         
  -5   9  16          1.38          2.58        10.31 o                         
  -4   9  16        105.15         79.07        12.80 o                         
  -3   9  16         11.31         26.69         5.84 o                         
  -2   9  16         19.45         22.59         4.00 o                         
  -1   9  16         39.47         36.47         4.41 o                         
   0   9  16          1.98         -1.16         3.57 o                         
   1   9  16          7.38          8.13         4.74 o                         
   2   9  16         17.24         10.72         7.29 o                         
  -4  10  16          4.15          2.11         5.46 o                         
  -3  10  16         47.57         71.68         6.51 o                         
  -2  10  16          0.48          0.47         4.07 o                         
  -1  10  16        124.25        115.64         7.86 o                         
   0  10  16         50.85         54.44         5.68 o                         
   1  10  16          0.09          2.47         9.10 o                         
  -4  11  16         77.53         99.95        14.96 o                         
  -3  11  16         15.92         20.69         4.75 o                         
  -2  11  16          5.63         10.82         4.97 o                         
  -1  11  16          4.90          8.95         5.13 o                         
   0  11  16         18.17         16.87         5.60 o                         
  -4  12  16         39.58         38.19         8.20 o                         
  -3  12  16         69.53         41.42         6.36 o                         
  -2  12  16         11.44          9.38         5.17 o                         
  -1  12  16         18.71         35.47         8.21 o                         
   0  12  16          6.18          5.06         6.43 o                         
  -3  13  16         44.59         71.11         6.95 o                         
  -2  13  16          1.98         -3.08         4.67 o                         
  -1  13  16         48.91         46.98         8.47 o                         
   0  13  16         28.38         19.92        14.98 o                         
  -3  14  16        158.78        181.65        19.38 o                         
  -2  14  16         54.43         47.41         8.73 o                         
  -1  14  16        195.82        186.76        28.46 o                         
  -3  15  16        283.80        310.11        24.89 o                         
  -2  15  16        219.43        196.38        19.74 o                         
  -1  15  16          4.85          5.53         8.88 o                         
  -4   1  17        118.02        117.40        10.32 o                         
  -3   1  17          7.16         46.49         7.07 o                         
  -2   1  17         45.27         49.06         7.24 o                         
  -1   1  17         84.96         62.56         5.79 o                         
   0   1  17         16.61         12.54         3.99 o                         
   1   1  17         38.69         42.21         6.30 o                         
   2   1  17          3.73          3.14         4.81 o                         
   3   1  17         21.33          8.79        10.39 o                         
  -4   2  17         23.90         24.79         6.86 o                         
  -3   2  17         41.93         48.05         6.76 o                         
  -2   2  17         89.13        102.15         7.84 o                         
  -1   2  17         47.36         32.21         4.51 o                         
   0   2  17         50.70         46.76         5.01 o                         
   1   2  17         57.75         41.91         6.22 o                         
   2   2  17         27.50         20.97         7.00 o                         
   3   2  17         17.52         37.24        12.87 o                         
  -3   3  17        381.55        451.00        16.75 o                         
  -2   3  17         89.59         69.58         7.70 o                         
  -1   3  17        142.50        141.27         7.40 o                         
   0   3  17         13.25         14.38         4.47 o                         
   1   3  17        107.18        117.80         9.22 o                         
   2   3  17        205.73        219.97        13.86 o                         
  -3   4  17        473.75        556.18        18.65 o                         
  -2   4  17         28.58         31.08         5.51 o                         
  -1   4  17        147.74        190.67         8.42 o                         
   0   4  17         54.02         52.84         5.86 o                         
   1   4  17         14.23         30.21         5.62 o                         
   2   4  17         63.94         71.74        16.07 o                         
  -3   5  17          3.02         42.69         9.80 o                         
  -2   5  17        893.97        940.28        22.43 o                         
  -1   5  17         18.55         14.32         3.97 o                         
   0   5  17        354.36        387.81        13.38 o                         
   1   5  17         13.73         13.09         5.79 o                         
  -3   6  17        482.13        528.08        35.07 o                         
  -2   6  17         19.18         13.37         4.16 o                         
  -1   6  17        121.10        152.22         7.72 o                         
   0   6  17          1.39          9.70         4.60 o                         
   1   6  17          2.92          4.77         9.53 o                         
  -4   7  17         30.35         34.66        12.34 o                         
  -3   7  17         42.74         36.01        13.41 o                         
  -2   7  17         30.61         19.82         4.72 o                         
  -1   7  17         58.87         70.89         6.84 o                         
   0   7  17         17.93         14.11         5.72 o                         
   1   7  17         92.16         62.72        14.05 o                         
  -2   8  17         14.73          6.34         4.42 o                         
  -1   8  17         17.58         31.20         5.49 o                         
   0   8  17        164.20        157.88        14.36 o                         
  -2   9  17         40.54         37.45         8.09 o                         
  -1   9  17        110.30        124.35         8.43 o                         
   0   9  17         22.13          8.13         5.27 o                         
  -3  10  17         55.92         45.40        11.64 o                         
  -2  10  17         47.05         39.92         8.12 o                         
  -1  10  17          1.69         -2.10         6.41 o                         
  -3  11  17         28.87         22.53         7.09 o                         
  -2  11  17         32.33         20.97        10.10 o                         
  -1  11  17          4.44          8.51         7.10 o                         
  -3  12  17          0.38          2.07         9.24 o                         
  -3   0  18        155.24        149.93        21.01 o                         
  -2   0  18         16.27          7.08         9.19 o                         
  -1   0  18          8.30          4.52         8.81 o                         
   1   0  18         33.42         22.88        10.83 o                         
   2   0  18          7.94         10.60        10.33 o                         
  -3   1  18        146.22        151.70        20.29 o                         
  -2   1  18          1.17         10.39         7.04 o                         
  -1   1  18        111.31         91.64        11.31 o                         
   1   1  18          5.33          3.42         6.28 o                         
   2   1  18          2.68          7.84        10.70 o                         
  -3   2  18         31.38         50.07        14.20 o                         
  -2   2  18        292.62        308.31        19.41 o                         
  -1   2  18         88.75        101.19        11.82 o                         
   0   2  18          1.60          3.88         8.31 o                         
   1   2  18         83.24         86.50        16.32 o                         
   2   2  18         47.17         54.39        14.51 o                         
  -3   3  18         35.09         39.51        13.99 o                         
  -2   3  18          5.02          4.58         8.91 o                         
  -1   3  18          9.35          4.35         8.70 o                         
   0   3  18          7.48         17.93         9.92 o                         
   1   3  18         12.11         26.21        12.24 o                         
   2   3  18          3.15          2.55         9.67 o                         
  -3   4  18          7.16          4.86        11.07 o                         
  -2   4  18        559.49        617.88        38.41 o                         
  -1   4  18          0.68          4.29         9.58 o                         
   0   4  18         37.52         57.47        12.91 o                         
   1   4  18         67.73         76.97        16.05 o                         
  -3   5  18         26.69         49.89        14.45 o                         
  -2   5  18         16.69         15.52        11.03 o                         
  -1   5  18        369.23        437.01        21.49 o                         
   0   5  18         16.30          6.32         9.41 o                         
   1   5  18        319.84        318.86        28.24 o                         
  -3   6  18        109.87        145.87        19.95 o                         
  -2   6  18         29.91         60.65        14.03 o                         
  -1   6  18        116.09        114.75        28.59 o                         
   0   6  18        127.51        128.08        17.84 o                         
  -3   7  18        522.43        612.22        38.59 o                         
  -2   7  18          5.06         -2.11        10.67 o                         
  -1   7  18        366.94        396.59        20.65 o                         
   0   7  18         34.47         30.45         7.68 o                         
  -2   8  18         12.04         12.24         9.98 o                         
  -1   8  18         34.96         37.04         8.26 o                         
   0   8  18         27.72         46.22        11.85 o                         
  -1   9  18         39.54         44.78        12.39 o                         
  -2  10  18        123.89        143.16        18.15 o                         
  -2   3  19         51.41         91.45        16.94 o                         
  -1   3  19          8.67         11.57        10.13 o                         
  -2   4  19         67.98         73.66        15.99 o                         
  -1   4  19          9.75         -6.86        10.42 o                         
  -3   5  19          8.92          9.95        11.55 o                         
  -2   5  19         32.66         25.81        12.42 o                         
  -1   5  19          7.41         13.49        11.00 o                         
  -3   6  19         19.62         38.83        13.40 o                         
  -2   6  19         90.37         75.59        15.70 o                         
  -1   6  19         78.40         54.96        13.53 o                         
   0   6  19          9.63         26.15        11.70 o                         
  -3   7  19         77.95        105.57        17.73 o                         
  -2   7  19         14.43         22.34        12.63 o                         
  -1   7  19        384.32        374.74        30.02 o                         
   0   7  19         55.03         88.77        15.26 o                         
                                                                                
