# Supplementary material for: Novel multi-component crystals of berberine with improved pharmaceutical properties
Source: IUCrJ. 2023 Jan 1;10(Pt 1):66–76. doi: 10.1107/S2052252522010983 (PMC9812220; doi:10.1107/S2052252522010983)
Supplement: Supplementary file 3 [file m-10-00066-1BER-1MA-1sup3.hkl]

data_1BER-1MA-1                                                                 
_shelx_title ' 23 P 1 21 1 R = 0.18 New:P21/c'                                  
_shelx_refln_list_code          4                                               
_shelx_F_calc_maximum      158.37                                               
_exptl_crystal_F_000       920.00                                               
_reflns_d_resolution_high  0.8401                                               
                                                                                
loop_                                                                           
 _space_group_symop_operation_xyz                                               
 'x, y, z'                                                                      
 '-x, y+1/2, -z+1/2'                                                            
 '-x, -y, -z'                                                                   
 'x, -y-1/2, z-1/2'                                                             
                                                                                
_cell_length_a     6.9433                                                       
_cell_length_b    19.8179                                                       
_cell_length_c    14.6693                                                       
_cell_angle_alpha  90.000                                                       
_cell_angle_beta   97.084                                                       
_cell_angle_gamma  90.000                                                       
                                                                                
_shelx_F_squared_multiplier     1.000                                           
                                                                                
loop_                                                                           
 _refln_index_h                                                                 
 _refln_index_k                                                                 
 _refln_index_l                                                                 
 _refln_F_squared_calc                                                          
 _refln_F_squared_meas                                                          
 _refln_F_squared_sigma                                                         
 _refln_observed_status                                                         
   6   0  -2         77.45         31.92         6.89 o                         
   1   0   0       1058.14        848.94        18.32 o                         
   3   0   0        253.27        224.73        13.06 o                         
   4   0   0      10520.56      11402.22       198.61 o                         
   5   0   0          0.36         -1.00         1.36 o                         
   6   0   0        514.80        421.25        23.67 o                         
   7   0   0         42.70         38.45         4.17 o                         
   8   0   0         35.82         95.59        55.14 o                         
   1   1   0        136.50        100.66         2.54 o                         
   2   1   0       3714.07       3476.20        35.64 o                         
   3   1   0       2304.16       2446.70        29.56 o                         
   4   1   0       1768.41       1772.15        63.84 o                         
   5   1   0         62.80         80.53         7.16 o                         
   6   1   0        342.74        290.66        13.88 o                         
   7   1   0          2.10          4.35         1.18 o                         
   8   1   0         66.06        159.98         6.17 o                         
   0   2   0       2810.96       3239.04        51.51 o                         
   1   2   0        124.42        110.73        11.15 o                         
   2   2   0       7942.24       8485.40        95.50 o                         
   3   2   0        656.25        575.60        22.13 o                         
   4   2   0        755.08        761.79        20.68 o                         
   5   2   0        152.05        123.34         7.89 o                         
   6   2   0        250.91        220.46        12.52 o                         
   7   2   0         41.01         27.48         3.45 o                         
   8   2   0         50.19         94.50        50.15 o                         
   1   3   0         15.16          8.34         1.09 o                         
   2   3   0         15.02         27.93         3.99 o                         
   3   3   0         94.57        119.26        10.25 o                         
   4   3   0        128.07        152.54         9.25 o                         
   5   3   0         41.53         48.16         4.17 o                         
   6   3   0        100.87        140.93         9.43 o                         
   7   3   0         17.78         13.51         2.27 o                         
   8   3   0         13.52         82.80        61.12 o                         
   1   4   0       5025.83         98.22         4.81 o                         
   2   4   0       1829.14       1878.35        42.99 o                         
   3   4   0        165.87        110.64        10.07 o                         
   4   4   0        375.99        404.11        19.86 o                         
   5   4   0          4.18          2.99         1.09 o                         
   6   4   0          4.03          1.63         1.72 o                         
   7   4   0         18.47         12.61         2.63 o                         
   8   4   0          0.11         87.06        80.26 o                         
   1   5   0       5055.45       4896.84        80.17 o                         
   2   5   0        183.11        206.68        12.24 o                         
   3   5   0         26.77         24.03         4.72 o                         
   4   5   0         94.72         99.58         8.07 o                         
   5   5   0         52.13         37.00         3.63 o                         
   6   5   0         22.60         23.94         2.63 o                         
   7   5   0          3.16          5.71         2.72 o                         
   8   5   0          4.31         88.69        72.91 o                         
   0   6   0      16341.26      18554.77       282.95 o                         
   1   6   0        409.67        357.40         9.61 o                         
   2   6   0         64.66         65.39         3.99 o                         
   3   6   0         14.71         24.49         3.54 o                         
   4   6   0         24.13         18.23         3.72 o                         
   5   6   0          2.43          4.26         2.45 o                         
   6   6   0         43.55         38.72         3.99 o                         
   7   6   0         16.94         30.38         3.26 o                         
   1   7   0        746.22        781.74        16.32 o                         
   2   7   0        194.53        222.46        14.15 o                         
   3   7   0        432.15        401.39        15.51 o                         
   4   7   0         92.29         90.69         8.25 o                         
   5   7   0         18.87         16.51         2.99 o                         
   6   7   0         25.69         24.21         3.26 o                         
   7   7   0         14.18          9.43         1.90 o                         
   0   8   0         62.19         24.03         3.90 o                         
   1   8   0        168.77        156.26         6.98 o                         
   2   8   0        182.12        242.86        16.51 o                         
   3   8   0        652.45        599.54        19.86 o                         
   4   8   0        103.46        149.00        11.15 o                         
   5   8   0        170.94        135.22         8.52 o                         
   6   8   0          0.07          2.54         1.36 o                         
   7   8   0         28.76         22.31         3.17 o                         
   1   9   0      12164.47      13082.15       150.45 o                         
   2   9   0        143.85        186.37        14.96 o                         
   3   9   0       2557.48       2870.21        52.24 o                         
   4   9   0         24.34         32.38         3.90 o                         
   5   9   0        293.90        278.78        12.33 o                         
   6   9   0          2.78          2.54         1.72 o                         
   7   9   0         15.42         17.05         2.90 o                         
   0  10   0        239.31        227.72        13.97 o                         
   1  10   0          0.07          0.09         1.09 o                         
   2  10   0        639.04        612.24        27.84 o                         
   3  10   0         30.50         27.75         4.72 o                         
   4  10   0          5.02          4.81         1.36 o                         
   5  10   0         13.51         13.60         2.27 o                         
   6  10   0          3.50          3.54         2.45 o                         
   7  10   0          0.37          0.18         1.27 o                         
   1  11   0       2896.50       3284.66        92.77 o                         
   2  11   0        166.15        140.57        13.60 o                         
   3  11   0       1244.44       1270.28        33.92 o                         
   4  11   0        129.06        121.89         6.71 o                         
   5  11   0         65.51         47.34         4.53 o                         
   6  11   0         13.35          6.62         2.00 o                         
   7  11   0         12.39         14.24         3.99 o                         
   0  12   0        141.24        174.94        13.60 o                         
   1  12   0         11.27          4.72         1.54 o                         
   2  12   0        120.59        105.29        12.33 o                         
   3  12   0        115.10        106.92         6.62 o                         
   4  12   0         40.04         53.23         7.71 o                         
   5  12   0         55.47         75.82         8.80 o                         
   6  12   0          0.78          2.27         1.54 o                         
   7  12   0         24.28         51.87         7.53 o                         
   1  13   0        323.78        456.53        25.48 o                         
   2  13   0         97.94         88.78        11.70 o                         
   3  13   0         68.11         69.56         5.44 o                         
   4  13   0         46.31         34.37         5.35 o                         
   5  13   0          4.83         14.78         2.81 o                         
   6  13   0          6.12         10.61         2.36 o                         
   0  14   0        387.58        438.03        18.14 o                         
   1  14   0         12.85         19.14         3.90 o                         
   2  14   0         88.53         98.58         7.07 o                         
   3  14   0         29.91         33.10         3.81 o                         
   4  14   0          7.73          7.35         2.45 o                         
   5  14   0          8.28          4.63         2.54 o                         
   6  14   0          8.59          3.99         3.45 o                         
   1  15   0          0.75          3.54         2.09 o                         
   2  15   0         94.26        121.70         8.52 o                         
   3  15   0          0.36          0.82         1.90 o                         
   4  15   0          2.76          1.81         1.90 o                         
   5  15   0          0.89         -0.09         2.36 o                         
   6  15   0          9.40          5.80         3.45 o                         
   0  16   0        371.67        382.25        26.48 o                         
   1  16   0          0.07         -0.27         1.45 o                         
   2  16   0        195.76        224.91        14.33 o                         
   3  16   0         14.83         11.70         3.26 o                         
   4  16   0         24.33         34.73         5.17 o                         
   5  16   0          0.65         -0.36         2.27 o                         
   6  16   0          8.32          8.07         2.90 o                         
   1  17   0          4.60          3.72         2.90 o                         
   2  17   0         39.38         35.91         8.16 o                         
   3  17   0          7.72          5.17         1.72 o                         
   4  17   0         21.43         32.92         7.53 o                         
   5  17   0          2.13          1.36         1.90 o                         
   0  18   0        223.12        171.40        17.87 o                         
   1  18   0         12.17         10.07         3.45 o                         
   2  18   0         90.07         93.86        13.78 o                         
   3  18   0          0.42         -0.18         1.45 o                         
   4  18   0         52.01         50.42         7.16 o                         
   5  18   0          0.23          3.45         2.00 o                         
   1  19   0          9.89          2.90         1.81 o                         
   2  19   0         43.78         52.42         9.70 o                         
   3  19   0         15.98         16.69         5.35 o                         
   4  19   0         31.56         25.94         3.63 o                         
   0  20   0        453.04        399.76        26.03 o                         
   1  20   0          4.68          2.36         1.45 o                         
   2  20   0        234.05        182.65        17.78 o                         
   3  20   0          4.84          0.73         1.81 o                         
   4  20   0        109.29         84.70         9.25 o                         
   1  21   0         26.60         15.78         3.72 o                         
   2  21   0          2.11          1.81         2.90 o                         
   3  21   0          1.03          0.36         1.36 o                         
   0  22   0          0.95         -2.27         2.27 o                         
   1  22   0          5.46          3.45         1.63 o                         
   2  22   0         10.52         12.06         3.90 o                         
   1  23   0          0.36         -1.81         1.81 o                         
  -8   1   1          3.45          3.26         1.00 o                         
  -7   1   1          0.01          7.80         1.81 o                         
  -6   1   1         13.69         -0.27         1.90 o                         
  -5   1   1          0.02          4.99         1.27 o                         
  -4   1   1         94.69         43.17         8.25 o                         
  -3   1   1         80.94        122.25         6.62 o                         
  -2   1   1        984.88       1289.32        17.50 o                         
  -1   1   1        236.23        159.34         3.17 o                         
   0   1   1       4533.80       5435.17        83.34 o                         
   1   1   1         29.06         22.31         1.18 o                         
   2   1   1      25079.73      26178.98       175.94 o                         
   3   1   1          4.51          1.81         0.54 o                         
   4   1   1       8741.42       9273.85       168.32 o                         
   5   1   1         54.78         85.97         6.26 o                         
   6   1   1       1611.49       1307.82        20.95 o                         
   7   1   1          4.66         10.25         1.54 o                         
   8   1   1        312.02        262.09         8.07 o                         
  -8   2   1         30.45        113.81        84.25 o                         
  -7   2   1         53.10         46.89         3.72 o                         
  -6   2   1        183.52        150.82         9.70 o                         
  -5   2   1        163.74        172.22         9.98 o                         
  -4   2   1        467.46        535.16        26.30 o                         
  -3   2   1        190.59        203.51         8.80 o                         
  -2   2   1      10336.22      11735.60       159.61 o                         
  -1   2   1       2087.64       2045.76        21.49 o                         
   0   2   1       6667.87       7034.83       108.10 o                         
   1   2   1       8661.29       7957.77        71.83 o                         
   2   2   1      14992.13      15238.18       135.94 o                         
   3   2   1         44.60         70.47         3.81 o                         
   4   2   1       2212.93       2216.07        60.58 o                         
   5   2   1        185.52        174.67         9.07 o                         
   6   2   1        160.06        157.16         6.62 o                         
   7   2   1          7.63          9.16         1.54 o                         
   8   2   1          2.23         99.94        10.97 o                         
  -8   3   1         33.90        109.82        82.07 o                         
  -7   3   1          0.62          0.27         1.36 o                         
  -6   3   1        103.45         77.90         6.80 o                         
  -5   3   1         50.77         52.51         3.63 o                         
  -4   3   1        268.86        299.27        19.86 o                         
  -3   3   1        265.62        322.04        16.96 o                         
  -2   3   1          9.07          5.35         1.54 o                         
  -1   3   1       9839.32       9566.50        84.88 o                         
   0   3   1       2439.94       2543.82        44.71 o                         
   1   3   1      13726.12      12947.20       290.75 o                         
   2   3   1        447.83        471.04         9.79 o                         
   3   3   1         72.96         76.54         4.08 o                         
   4   3   1        180.17        180.29         9.70 o                         
   5   3   1         11.73          7.07         1.72 o                         
   6   3   1          6.32         39.81         4.26 o                         
   7   3   1          6.04          6.98         1.63 o                         
   8   3   1          0.02         85.79         6.80 o                         
  -8   4   1          0.93         88.24        91.60 o                         
  -7   4   1         15.28          7.62         3.81 o                         
  -6   4   1         20.10         18.05         2.72 o                         
  -5   4   1         44.97         30.92         2.81 o                         
  -4   4   1          8.18          8.80         3.17 o                         
  -3   4   1         67.81         98.76         9.34 o                         
  -2   4   1        897.10       1070.22        29.29 o                         
  -1   4   1       1154.46       1151.11        17.05 o                         
   0   4   1        702.73        750.81        18.86 o                         
   1   4   1       3949.33       3546.84        71.28 o                         
   2   4   1        738.83        686.79        15.87 o                         
   3   4   1        234.19        205.14         9.43 o                         
   4   4   1         22.15          5.44         3.99 o                         
   5   4   1          6.85          5.89         1.54 o                         
   6   4   1         31.29         66.20         5.99 o                         
   7   4   1         21.87         24.40         4.63 o                         
   8   4   1         10.75        104.56         7.44 o                         
  -8   5   1          2.26          1.63         1.18 o                         
  -7   5   1          0.42          1.45         4.99 o                         
  -6   5   1          8.60          1.72         1.27 o                         
  -5   5   1         37.43         40.45         3.72 o                         
  -4   5   1         52.93         27.75         6.62 o                         
  -3   5   1         94.23         78.54         8.62 o                         
  -2   5   1        363.96        375.45        16.69 o                         
  -1   5   1        595.60        613.42        17.50 o                         
   0   5   1       1951.66       2071.97        41.35 o                         
   1   5   1       2863.67       2689.65        41.99 o                         
   2   5   1        226.85        296.92        35.55 o                         
   3   5   1        705.27        623.76        18.05 o                         
   4   5   1         28.86         22.13         4.17 o                         
   5   5   1         15.13          9.25         2.18 o                         
   6   5   1          8.23          4.53         1.72 o                         
   7   5   1          7.88          4.99         2.00 o                         
  -7   6   1          0.16          1.63         1.27 o                         
  -6   6   1          0.65          1.72         3.81 o                         
  -5   6   1          0.15          0.36         0.91 o                         
  -4   6   1         28.12         21.77         4.08 o                         
  -3   6   1          9.33          3.08         2.36 o                         
  -2   6   1        202.62        196.89         9.79 o                         
  -1   6   1        826.53        704.02        20.31 o                         
   0   6   1       4223.89       5026.16        61.49 o                         
   1   6   1       1956.98       1681.46        25.12 o                         
   2   6   1        998.31        941.44        41.08 o                         
   3   6   1        632.41        532.16        17.23 o                         
   4   6   1         55.60         49.88         6.17 o                         
   5   6   1         40.86         42.35         3.90 o                         
   6   6   1          9.41         24.40         5.62 o                         
   7   6   1          1.24          9.98         3.45 o                         
  -7   7   1         12.87         32.10         4.26 o                         
  -6   7   1         12.73         19.68         3.72 o                         
  -5   7   1          4.34          6.62         1.27 o                         
  -4   7   1          0.00          4.17         2.27 o                         
  -3   7   1        274.55        265.63        17.32 o                         
  -2   7   1        162.37        211.31        10.97 o                         
  -1   7   1       1342.95       1290.05        31.92 o                         
   0   7   1       2360.90       2597.78        44.89 o                         
   1   7   1        707.10        702.84        14.69 o                         
   2   7   1         62.75         81.35         5.99 o                         
   3   7   1        465.00        539.33        22.22 o                         
   4   7   1         72.83         83.43        11.43 o                         
   5   7   1         15.72         17.14         2.36 o                         
   6   7   1         36.09         52.87         4.90 o                         
   7   7   1          5.25         10.97         2.09 o                         
  -7   8   1          3.31          5.71         2.00 o                         
  -6   8   1         55.05         55.59         4.63 o                         
  -5   8   1         27.84         23.94         2.99 o                         
  -4   8   1         27.53         18.14         3.17 o                         
  -3   8   1         75.75         96.49         7.80 o                         
  -2   8   1        683.61        619.77        21.13 o                         
  -1   8   1        446.60        493.26        13.88 o                         
   0   8   1        498.27        556.20        14.24 o                         
   1   8   1         86.33        132.04         6.17 o                         
   2   8   1        200.56        225.91        14.87 o                         
   3   8   1       1298.64       1318.98        58.68 o                         
   4   8   1          2.65          1.27         1.54 o                         
   5   8   1        126.50        145.10         7.16 o                         
   6   8   1          0.29          1.63         2.00 o                         
   7   8   1         52.09         53.69         5.99 o                         
  -7   9   1          0.24         -1.09         1.18 o                         
  -6   9   1          2.38          4.81         1.90 o                         
  -5   9   1          1.88          1.90         1.00 o                         
  -4   9   1          7.47         11.61         2.72 o                         
  -3   9   1          9.16          1.72         1.63 o                         
  -2   9   1        394.78        421.61        13.97 o                         
  -1   9   1        568.35        573.88        15.96 o                         
   0   9   1         24.48         55.50         4.44 o                         
   1   9   1       1786.08       1758.19        30.11 o                         
   2   9   1         99.92        104.84        10.79 o                         
   3   9   1        134.96        140.39         9.79 o                         
   4   9   1         42.21         60.76         3.90 o                         
  -2   0   2          0.89          2.54         2.27 o                         
  -6   0   4          4.66          4.63         2.72 o                         
   5   9   1         59.97         45.62         4.26 o                         
   6   9   1          1.04          3.17         1.63 o                         
   7   9   1          0.62          1.36         1.45 o                         
  -7  10   1          3.15          3.63         1.54 o                         
  -6  10   1          8.22          4.72         2.00 o                         
  -5  10   1         14.68          5.08         1.27 o                         
  -4  10   1         10.84         14.06         2.90 o                         
  -3  10   1          6.87          4.26         2.36 o                         
  -2  10   1        177.80        277.87        18.50 o                         
  -1  10   1        545.99        595.92        17.14 o                         
   0  10   1         70.29         54.14         4.72 o                         
   1  10   1       4309.36       4424.44        61.22 o                         
   2  10   1        225.39        217.29        16.41 o                         
   3  10   1       1510.07       1690.71        38.63 o                         
   4  10   1         16.99         20.50         2.81 o                         
   5  10   1        699.37        657.68        19.95 o                         
   6  10   1          0.01          0.73         2.09 o                         
   7  10   1        135.74        133.58        17.05 o                         
  -7  11   1          4.44         13.69         2.45 o                         
  -6  11   1         34.32         34.46         4.35 o                         
  -5  11   1         13.91          9.16         1.54 o                         
  -4  11   1         31.23         26.21         3.08 o                         
  -3  11   1        107.56        117.90         9.61 o                         
  -2  11   1         46.49         65.30         9.70 o                         
  -1  11   1        189.50        259.37        15.42 o                         
   0  11   1          5.22         26.48         3.54 o                         
   1  11   1        161.29        183.92         9.07 o                         
   2  11   1        122.63        132.41        13.15 o                         
   3  11   1        157.99        151.90         8.80 o                         
   4  11   1         84.77         71.83         4.99 o                         
   5  11   1         62.22         64.03         4.81 o                         
   6  11   1          5.00          2.72         1.27 o                         
   7  11   1          1.44         51.24        46.98 o                         
  -7  12   1          0.37         13.24         3.81 o                         
  -6  12   1         14.23         19.77         3.72 o                         
  -5  12   1          0.92          1.00         1.27 o                         
  -4  12   1         31.47         33.65         3.90 o                         
  -3  12   1         88.80         81.08         5.71 o                         
  -2  12   1         34.44         42.71         7.80 o                         
  -1  12   1         43.10         44.62         4.81 o                         
   0  12   1         54.78         66.47         5.89 o                         
   1  12   1         42.72         43.44         7.26 o                         
   2  12   1          2.10          1.45         1.45 o                         
   3  12   1          6.43          6.98         2.18 o                         
   4  12   1         17.86         12.06         3.54 o                         
   5  12   1         34.98         40.18         5.62 o                         
   6  12   1          1.47          5.53         2.09 o                         
  -6  13   1          8.30         13.51         3.90 o                         
  -5  13   1          5.42          4.17         2.81 o                         
  -4  13   1         20.73         25.21         4.72 o                         
  -3  13   1         11.36          6.08         2.00 o                         
  -2  13   1         75.30         69.38         7.44 o                         
  -1  13   1        139.67        140.11         9.25 o                         
   0  13   1        133.60        137.03         9.07 o                         
   1  13   1         37.78         30.29         6.53 o                         
   2  13   1         22.15         28.75         4.72 o                         
   3  13   1         12.64         16.41         3.08 o                         
   4  13   1         15.54         23.13         4.72 o                         
   5  13   1         31.68         56.77         6.08 o                         
   6  13   1          2.47         26.21         7.44 o                         
  -6  14   1         16.98         11.25         3.72 o                         
  -5  14   1          0.70         -3.36         3.36 o                         
  -4  14   1          3.04          0.45         1.36 o                         
  -3  14   1         32.53         23.49         3.08 o                         
  -2  14   1         61.32         83.07         5.71 o                         
  -1  14   1         16.89         17.96         2.63 o                         
   0  14   1        155.27        160.52         8.71 o                         
   1  14   1        185.68        165.14        11.34 o                         
   2  14   1         25.30         32.29         4.08 o                         
   3  14   1          0.13          0.09         1.18 o                         
   4  14   1         75.10         99.94        12.33 o                         
   5  14   1         11.73         34.28         9.25 o                         
   6  14   1          0.02         18.77         5.99 o                         
  -6  15   1          3.81          9.89         3.72 o                         
  -5  15   1          6.12          5.80         2.81 o                         
  -4  15   1          4.30          0.82         1.72 o                         
  -3  15   1         16.06         10.34         2.81 o                         
  -2  15   1        313.58        254.02        15.78 o                         
  -1  15   1          1.82          1.54         1.36 o                         
   0  15   1        231.08        233.25         9.70 o                         
   1  15   1         27.42         29.38         3.90 o                         
   2  15   1          9.28         14.69         2.99 o                         
   3  15   1         10.03          5.99         2.27 o                         
   4  15   1         28.51         41.54         6.17 o                         
   5  15   1          7.90         27.39         8.52 o                         
   6  15   1          0.15          4.44         2.54 o                         
  -6  16   1         11.73         11.15         3.08 o                         
  -5  16   1          4.40          6.71         3.63 o                         
  -4  16   1          8.00          6.26         2.63 o                         
  -3  16   1          9.22          4.53         2.27 o                         
  -2  16   1         51.84        113.36        10.79 o                         
  -1  16   1          4.62          3.63         2.36 o                         
   0  16   1         71.42         79.90         6.80 o                         
   1  16   1         20.57         14.33         3.08 o                         
   2  16   1          9.73         12.61         3.45 o                         
   3  16   1          0.20         -1.72         1.72 o                         
   4  16   1          1.59          3.99         1.90 o                         
   5  16   1          0.72          3.17         3.17 o                         
  -5  17   1          7.13          6.44         3.08 o                         
  -4  17   1         10.41         10.16         3.81 o                         
  -3  17   1          2.06          3.54         2.00 o                         
  -2  17   1         10.84         20.50         6.53 o                         
  -1  17   1          0.27          3.90         3.36 o                         
   0  17   1          0.84          2.72         5.89 o                         
   1  17   1          1.93          1.27         1.27 o                         
   2  17   1         34.74         47.43         6.53 o                         
   3  17   1          8.60          7.16         2.72 o                         
   4  17   1          7.89          3.90         2.63 o                         
   5  17   1          2.64          4.72         2.90 o                         
  -5  18   1         59.49         53.33         6.53 o                         
  -4  18   1         37.59         40.27         4.90 o                         
  -3  18   1        350.03        297.01        14.42 o                         
  -2  18   1        171.65        149.36        16.87 o                         
  -1  18   1        380.44        319.95        17.05 o                         
   0  18   1         86.90         60.40         7.44 o                         
   1  18   1        260.25        225.54        14.15 o                         
   2  18   1         40.40         25.57         7.07 o                         
   3  18   1         23.60         21.13         3.81 o                         
   4  18   1          2.97          5.17         1.72 o                         
   5  18   1          6.98          5.99         2.54 o                         
  -4  19   1          1.19          0.63         1.27 o                         
  -3  19   1          2.67          3.36         3.17 o                         
  -2  19   1         69.92         80.53        12.06 o                         
  -1  19   1         84.75         77.99         8.07 o                         
   0  19   1        272.41        222.55        14.06 o                         
   1  19   1        119.51         86.61         8.43 o                         
   2  19   1        322.45        276.06        22.76 o                         
   3  19   1         20.13         17.50         5.62 o                         
   4  19   1        171.92        147.28         8.52 o                         
  -4  20   1         19.73          7.98         3.17 o                         
  -3  20   1          0.07          3.08         2.45 o                         
  -2  20   1         84.90         83.43        11.70 o                         
  -1  20   1          1.01         -2.90         4.26 o                         
   0  20   1          2.22          8.07         4.53 o                         
   1  20   1         11.25         18.14         3.81 o                         
   2  20   1          0.88          0.18         2.09 o                         
   3  20   1          0.41          5.53         2.99 o                         
   4  20   1          0.19          3.08         2.00 o                         
  -3  21   1          0.84          1.00         1.90 o                         
  -2  21   1          0.82          0.36         1.81 o                         
  -1  21   1         22.32          8.80         3.81 o                         
   0  21   1          6.04          1.63         1.63 o                         
   1  21   1         45.38         32.47         7.07 o                         
   2  21   1         54.38         51.33         8.71 o                         
   3  21   1          6.20          6.17         3.17 o                         
  -2  22   1         31.91         21.95         5.35 o                         
  -1  22   1          0.71          5.17         2.99 o                         
   0  22   1         43.69         30.47         4.26 o                         
   1  22   1          1.53          4.44         3.17 o                         
   2  22   1         10.78          1.09         1.18 o                         
  -1  23   1          7.24          0.27         1.18 o                         
   0  23   1          3.40          3.81         1.45 o                         
   1  23   1         11.56          6.08         2.81 o                         
  -8   0   2          4.81          2.18         1.18 o                         
  -7   0   2         14.56         72.37         8.52 o                         
  -6   0   2         77.45        105.38        12.52 o                         
  -5   0   2          3.47          0.91         1.09 o                         
  -4   0   2       2806.45       2659.81        63.48 o                         
  -3   0   2         45.83         37.82         5.08 o                         
  -2   0   2          0.89         14.15         4.90 o                         
  -1   0   2        186.05        240.96        12.24 o                         
   0   0   2       8175.45      10059.03       107.92 o                         
   1   0   2       9209.26       7844.41       104.20 o                         
   3   0   2          8.86         46.16         3.36 o                         
   4   0   2        400.15        345.34        21.77 o                         
   5   0   2        174.72        161.06         9.34 o                         
   6   0   2        162.28        205.32        26.93 o                         
   7   0   2          6.43          3.45         1.36 o                         
   8   0   2        120.47        139.03         7.98 o                         
  -8   1   2          8.30          6.44         1.36 o                         
  -7   1   2         34.22        100.21        20.95 o                         
  -6   1   2         13.89         12.70         2.27 o                         
  -5   1   2         78.30         75.45         5.35 o                         
  -4   1   2        554.86        480.83        16.23 o                         
  -3   1   2         61.94         53.78         4.35 o                         
  -2   1   2      10270.42      11629.04       165.60 o                         
  -1   1   2        538.93        540.42         8.34 o                         
   0   1   2         42.73         48.25         3.45 o                         
   1   1   2       2893.16       2326.35        48.07 o                         
   2   1   2        274.30        275.33        11.43 o                         
   3   1   2        764.80        723.33        11.88 o                         
   4   1   2        639.31        640.45        27.75 o                         
   5   1   2         83.00         72.46         4.44 o                         
   6   1   2        508.39        471.85        14.96 o                         
   7   1   2          3.31          3.99         1.18 o                         
   8   1   2         80.10        109.10         4.99 o                         
  -8   2   2         10.33          3.45         1.09 o                         
  -7   2   2          0.01         73.82        27.93 o                         
  -6   2   2         49.39         53.78         6.35 o                         
  -5   2   2          3.58          5.44         1.72 o                         
  -4   2   2        304.09        270.25        17.68 o                         
  -3   2   2          9.16          1.90         1.18 o                         
  -2   2   2       3986.24       5749.31        81.62 o                         
  -1   2   2         28.71         27.03         1.72 o                         
   0   2   2        249.56        275.88         9.61 o                         
   1   2   2         12.21         12.42         1.36 o                         
   2   2   2         70.93         74.73         4.99 o                         
   3   2   2       2012.51       1942.56        26.66 o                         
   4   2   2        619.83        673.46        29.66 o                         
   5   2   2        145.19        148.09         5.80 o                         
   6   2   2        285.00        283.58         9.79 o                         
   7   2   2         14.35          6.17         1.36 o                         
   8   2   2         84.43        116.44        12.52 o                         
  -8   3   2          0.85          1.45         1.36 o                         
  -7   3   2          4.45         16.41        22.22 o                         
  -6   3   2         30.58         28.11         5.35 o                         
  -5   3   2         34.83         40.81         3.17 o                         
  -4   3   2        133.86        122.16        12.33 o                         
  -3   3   2         76.22         58.13         6.89 o                         
  -2   3   2        985.38        873.97        21.67 o                         
  -1   3   2        315.23        337.18         6.71 o                         
   0   3   2        229.94        209.22         8.89 o                         
   1   3   2       1794.04       1567.01        30.47 o                         
   2   3   2        341.60        332.92         8.62 o                         
   3   3   2        375.25        352.69         9.70 o                         
   4   3   2        771.54        781.74        33.10 o                         
   5   3   2         20.06         19.04         2.00 o                         
   6   3   2        295.32        288.93        12.52 o                         
   7   3   2          5.25          4.35         1.45 o                         
  -8   4   2          0.13         -1.36         1.36 o                         
  -7   4   2          0.44         20.59        28.48 o                         
  -6   4   2          9.46         20.22         2.63 o                         
  -5   4   2          0.65         -0.27         0.73 o                         
  -4   4   2        134.72        130.50        12.61 o                         
  -3   4   2        234.80        229.17        14.33 o                         
  -2   4   2        309.20        394.59        14.60 o                         
  -1   4   2       2452.54       2337.60        26.30 o                         
   0   4   2       3693.10       4239.71        73.64 o                         
   1   4   2       4072.62       3438.92        40.99 o                         
   2   4   2       1875.29       1633.22        43.26 o                         
   3   4   2         78.58         76.72         5.71 o                         
   4   4   2        781.73        874.15        23.67 o                         
   5   4   2          0.51          1.36         1.36 o                         
   6   4   2         46.39         60.13         4.26 o                         
   7   4   2          4.62          7.16         2.81 o                         
  -8   5   2          0.14         -0.09         1.00 o                         
  -7   5   2          0.37         32.92        36.18 o                         
  -6   5   2          7.66         17.68         2.90 o                         
  -5   5   2          0.63          0.73         1.00 o                         
  -4   5   2         27.45         24.12         5.89 o                         
  -3   5   2          0.55          0.09         1.81 o                         
  -2   5   2        852.97        744.10        22.94 o                         
  -1   5   2        448.80        431.86         8.07 o                         
   0   5   2        502.31        475.12        16.32 o                         
   1   5   2       1365.81       1242.89        18.77 o                         
   2   5   2        207.95        280.68        38.36 o                         
   3   5   2        300.75        342.99        13.15 o                         
   4   5   2          9.93          8.52         2.81 o                         
   5   5   2          0.49          2.09         1.45 o                         
   6   5   2         14.13        119.44         9.16 o                         
   7   5   2          3.59         11.06         2.90 o                         
  -7   6   2         10.15          2.09         2.72 o                         
  -6   6   2          1.95         -0.27         1.45 o                         
  -5   6   2         28.75         14.96         2.09 o                         
  -4   6   2          7.05          4.35         3.17 o                         
  -3   6   2        110.49        114.09        10.61 o                         
  -2   6   2        563.63        642.08        22.22 o                         
  -1   6   2        839.30        597.91        11.97 o                         
   0   6   2         39.90         40.54         4.63 o                         
   1   6   2        797.20        624.67        12.61 o                         
   2   6   2          8.13          5.71         1.54 o                         
   3   6   2        101.94         86.43         6.71 o                         
   4   6   2         95.47         88.15         8.80 o                         
   5   6   2         51.78         75.91         5.35 o                         
   6   6   2          6.57          7.26         2.36 o                         
   7   6   2          4.57         15.15         2.36 o                         
  -7   7   2          1.40         -0.09         1.36 o                         
  -6   7   2          6.38          3.81         2.00 o                         
  -5   7   2          2.88          2.00         1.00 o                         
  -4   7   2         89.48         83.71        11.06 o                         
  -3   7   2          7.31          5.53         2.90 o                         
  -2   7   2         51.07         80.26         7.62 o                         
  -1   7   2        605.33        665.48        14.96 o                         
   0   7   2       2628.98       2870.85        36.37 o                         
   1   7   2       2073.50       2108.24        31.20 o                         
   2   7   2        412.64        475.30        30.29 o                         
   3   7   2        392.49        376.72        14.96 o                         
   4   7   2         47.22         41.99         4.17 o                         
   5   7   2         28.78         31.65         3.45 o                         
   6   7   2         21.15         34.55         3.90 o                         
   7   7   2         10.07         13.33         2.18 o                         
  -7   8   2          0.39          0.36         1.00 o                         
  -6   8   2         21.15         15.42         5.89 o                         
  -5   8   2          1.36          0.82         1.27 o                         
  -4   8   2        237.64        250.48        11.52 o                         
  -3   8   2        599.78        497.52        24.85 o                         
  -2   8   2        291.88        261.18        14.51 o                         
  -1   8   2       3370.22       3068.82        64.30 o                         
   0   8   2       1265.02       1531.92        27.30 o                         
   1   8   2        610.58        536.33        13.24 o                         
   6   0   0        514.80        171.49        10.79 o                         
   2   8   2        696.94        714.08        19.59 o                         
   3   8   2        729.48        758.07        22.67 o                         
   4   8   2          2.70         -0.09         0.82 o                         
   5   8   2        306.46        310.79        10.61 o                         
   6   8   2          0.44          2.18         1.45 o                         
   7   8   2         66.53         62.30         5.08 o                         
  -7   9   2          3.76          3.36         1.36 o                         
  -6   9   2          1.80          0.00         1.18 o                         
  -5   9   2          0.14          1.63         1.00 o                         
  -4   9   2         74.31         93.41         7.16 o                         
  -3   9   2         31.06         20.41         5.35 o                         
  -2   9   2         73.01         88.15         8.80 o                         
  -1   9   2        269.15        300.82        15.87 o                         
   0   9   2        493.73        589.57        23.13 o                         
   1   9   2       1030.86       1043.56        21.13 o                         
   2   9   2        502.98        508.58        17.14 o                         
   3   9   2         60.13         54.96         6.08 o                         
   4   9   2        112.85        104.75         5.17 o                         
   5   9   2         50.67         64.30         5.35 o                         
   6   9   2          4.95          6.08         2.18 o                         
   7   9   2         36.20         44.80         4.26 o                         
  -7  10   2          2.30         -0.54         1.00 o                         
  -6  10   2          3.14          2.27         2.18 o                         
  -5  10   2          0.09         -0.09         1.81 o                         
  -4  10   2         18.96         19.95         3.45 o                         
  -3  10   2         43.76         44.62         5.89 o                         
  -2  10   2         81.65        104.93        13.51 o                         
  -1  10   2         96.90         86.79         6.44 o                         
   0  10   2         15.05          7.26         1.72 o                         
   1  10   2        875.78        823.36        31.56 o                         
   2  10   2         88.00        103.66         8.25 o                         
   3  10   2          3.10          7.89         2.36 o                         
   4  10   2         15.09         13.60         2.18 o                         
   5  10   2         25.07         34.55         3.72 o                         
   6  10   2          2.75          4.53         1.54 o                         
   7  10   2          0.16         16.87        10.16 o                         
  -7  11   2         12.05         20.13         5.17 o                         
  -6  11   2         19.43         11.06         2.90 o                         
  -5  11   2          9.09          9.52         2.45 o                         
  -4  11   2         97.72        108.10         6.98 o                         
  -3  11   2         38.79         30.47         4.08 o                         
  -2  11   2         64.96         85.34        10.88 o                         
  -1  11   2        222.81        223.91        10.97 o                         
   0  11   2        110.26        127.33         7.98 o                         
   1  11   2        168.97        144.10        13.06 o                         
   2  11   2         72.24        107.10        12.33 o                         
   3  11   2          0.06          2.09         1.27 o                         
   4  11   2          8.95          9.89         2.09 o                         
   5  11   2         22.67         15.87         2.99 o                         
   6  11   2          0.49          8.16         2.99 o                         
   7  11   2         24.79         62.12        27.12 o                         
  -7  12   2          8.60         11.70         1.81 o                         
  -6  12   2         53.55         54.32         4.90 o                         
  -5  12   2          3.56          1.54         2.09 o                         
  -4  12   2        146.85        142.20         8.07 o                         
  -3  12   2        181.88        185.91         8.80 o                         
  -2  12   2          1.64          4.99         3.17 o                         
  -1  12   2         70.87         68.56         6.26 o                         
   0  12   2         62.05         63.21         5.80 o                         
   1  12   2        212.38        178.48        15.33 o                         
   2  12   2        277.74        309.43        15.05 o                         
   3  12   2        203.31        196.89        13.78 o                         
   4  12   2         17.60         28.39         3.99 o                         
   5  12   2        136.80        110.55         7.98 o                         
   6  12   2          4.29         13.24         4.99 o                         
  -6  13   2         31.29         36.91         3.81 o                         
  -5  13   2          3.14         -0.54         3.63 o                         
  -4  13   2         12.58          7.44         3.54 o                         
  -3  13   2          7.88          2.09         1.09 o                         
  -2  13   2         50.03         41.54         5.80 o                         
  -1  13   2         91.39        117.44         8.62 o                         
   0  13   2        548.93        587.48        19.68 o                         
   1  13   2        418.20        423.61        25.48 o                         
   2  13   2        147.74        125.97         6.98 o                         
   3  13   2        132.17        134.49         7.53 o                         
   4  13   2         16.15         11.97         3.54 o                         
   5  13   2         18.11         26.21         8.16 o                         
   6  13   2         12.62         18.59         6.08 o                         
  -6  14   2          6.88          9.16         3.63 o                         
  -5  14   2          2.69          0.36         2.09 o                         
  -4  14   2         29.18         24.67         4.63 o                         
  -3  14   2         14.53         13.15         2.54 o                         
  -2  14   2         71.71         67.38         5.80 o                         
  -1  14   2        221.43        209.85         8.89 o                         
   0  14   2        134.54        125.51         6.80 o                         
   1  14   2         12.42         18.59         4.17 o                         
   2  14   2        292.57        406.01        14.96 o                         
   3  14   2         49.05         40.81         4.26 o                         
   4  14   2          0.38          2.81         1.90 o                         
   5  14   2         16.68         16.87        19.23 o                         
   6  14   2          1.41          0.27         1.90 o                         
  -6  15   2          6.93          4.90         1.90 o                         
  -5  15   2          0.10         -2.18         3.08 o                         
  -4  15   2          0.73         -2.27         3.08 o                         
  -3  15   2         25.84         27.84         4.81 o                         
  -2  15   2          9.43         15.51         3.99 o                         
  -1  15   2         20.32         38.00         4.63 o                         
   0  15   2          1.33          1.27         1.36 o                         
   1  15   2          3.53          4.99         2.00 o                         
   2  15   2          7.30         12.24         2.90 o                         
   3  15   2          0.03         -0.36         1.36 o                         
   4  15   2         23.44         38.00         6.17 o                         
   5  15   2          0.03          2.27         3.63 o                         
   6  15   2          0.73        113.72        11.43 o                         
  -6  16   2         12.34         11.15         3.17 o                         
  -5  16   2          5.95          5.44         2.81 o                         
  -4  16   2         79.45         68.47         7.26 o                         
  -3  16   2          0.92         -0.27         1.45 o                         
  -2  16   2          7.73          4.81         3.17 o                         
  -1  16   2         41.13         39.36         4.81 o                         
   0  16   2         14.08         16.41         3.17 o                         
   1  16   2          5.76          2.36         1.81 o                         
   2  16   2        113.05        108.55        13.78 o                         
   3  16   2        108.39        103.48         7.62 o                         
   4  16   2          2.16          6.44         2.27 o                         
   5  16   2         18.80         15.51         6.44 o                         
  -5  17   2          5.92          2.99         1.90 o                         
  -4  17   2         36.66         43.98         5.53 o                         
  -3  17   2         10.03          8.62         2.90 o                         
  -2  17   2         82.08         67.74        11.34 o                         
  -1  17   2         10.17          5.71         3.45 o                         
   0  17   2        386.09        373.18        18.86 o                         
   1  17   2         75.29         67.11         7.53 o                         
   2  17   2        182.95        156.44        16.69 o                         
   3  17   2        121.34        108.10         7.53 o                         
   4  17   2        110.06        128.69         9.61 o                         
   5  17   2         48.56         45.53         6.89 o                         
  -5  18   2          2.68          2.45         3.17 o                         
  -4  18   2         25.39         29.47         4.44 o                         
  -3  18   2          0.01          0.54         1.27 o                         
  -2  18   2         10.70         13.88         5.08 o                         
  -1  18   2         15.10         14.78         3.72 o                         
   0  18   2          1.58         -1.45         1.63 o                         
   1  18   2          1.03          0.45         1.27 o                         
   2  18   2         72.75         68.92         7.98 o                         
   3  18   2          3.36          2.90         1.54 o                         
   4  18   2         22.81         20.13         3.54 o                         
   5  18   2          0.05         -0.27         1.90 o                         
  -4  19   2         12.73         11.15         2.45 o                         
  -3  19   2         20.81         17.59         5.44 o                         
  -2  19   2         85.73        117.62        14.51 o                         
  -1  19   2         73.96         55.32         6.98 o                         
   0  19   2          2.93          7.62         2.27 o                         
   1  19   2        101.77         74.82         7.80 o                         
   2  19   2         15.02         20.22         5.80 o                         
   3  19   2         56.18         43.35         8.34 o                         
   4  19   2         10.27          6.44         2.27 o                         
  -4  20   2         35.75         40.54         6.44 o                         
  -3  20   2          8.47         14.51         4.63 o                         
  -2  20   2          0.39          1.09         2.36 o                         
  -1  20   2         66.37         59.95         6.80 o                         
   0  20   2          1.25         -1.27         1.63 o                         
   1  20   2         14.02         13.69         4.81 o                         
   2  20   2          7.65          6.35         3.81 o                         
   3  20   2          0.05          0.82         1.72 o                         
   4  20   2         11.80         13.51         3.72 o                         
  -3  21   2         12.06          9.61         3.45 o                         
  -2  21   2         89.23         81.35        10.79 o                         
  -1  21   2         17.40         11.61         3.08 o                         
   0  21   2        158.83        159.34        10.61 o                         
   1  21   2         11.13          6.35         3.36 o                         
   2  21   2         63.43         61.03         9.43 o                         
   3  21   2          0.34          0.54         2.00 o                         
  -2  22   2          3.54          2.18         1.27 o                         
  -1  22   2          0.00         -0.36         1.45 o                         
   0  22   2          0.43         -0.27         0.82 o                         
   1  22   2          0.58         -1.72         1.81 o                         
   2  22   2          3.97          3.81         2.72 o                         
  -1  23   2          0.03          1.45         1.00 o                         
   0  23   2          5.52          2.90         1.27 o                         
   1  23   2          3.16          4.63         2.63 o                         
  -8   1   3          8.05          2.00         0.73 o                         
  -6   1   3        100.46        156.53         7.16 o                         
  -5   1   3          7.09         12.15         1.63 o                         
  -4   1   3       2318.61       2077.59       101.21 o                         
  -3   1   3         13.59         15.05         1.72 o                         
  -2   1   3        341.07        374.00         7.16 o                         
  -1   1   3        985.45        945.79        12.97 o                         
   0   1   3       3361.62       3761.87        46.43 o                         
   1   1   3        384.10        318.32         6.26 o                         
   2   1   3        157.20        195.80         5.89 o                         
   3   1   3        980.70        944.71        16.32 o                         
   4   1   3         86.42        153.54         9.89 o                         
   5   1   3        217.45        265.36         8.62 o                         
   6   1   3         11.63          6.62         2.72 o                         
   7   1   3         45.01         53.05         6.80 o                         
  -8   2   3         53.62         35.91         2.99 o                         
  -6   2   3        204.28        218.56        12.24 o                         
  -5   2   3         50.51         37.55         2.99 o                         
  -4   2   3        924.42        824.18        32.19 o                         
  -3   2   3         53.16         35.82         3.17 o                         
  -2   2   3        132.67        135.22         5.17 o                         
  -1   2   3       1445.97       1166.35        28.39 o                         
   0   2   3        451.49        422.16        23.67 o                         
   1   2   3         87.19        129.78         4.26 o                         
   2   2   3        549.34        589.84        11.34 o                         
   3   2   3       1167.56       1081.10        18.41 o                         
   4   2   3         11.95         49.79         5.62 o                         
   5   2   3         95.52        111.00         5.53 o                         
   6   2   3         10.76          7.89         1.72 o                         
   7   2   3         23.94         32.74         3.17 o                         
  -8   3   3         26.70         19.32         3.36 o                         
  -7   3   3          8.65        147.01        11.70 o                         
  -6   3   3        233.55        271.61        14.60 o                         
  -5   3   3          3.45          0.63         0.82 o                         
  -4   3   3         49.91         49.06         7.35 o                         
  -3   3   3        189.54        156.08        11.34 o                         
  -2   3   3        358.16        331.29         8.34 o                         
  -1   3   3         99.29         86.34         6.62 o                         
   0   3   3        504.97        550.94        17.41 o                         
   1   3   3        787.73        699.12        13.97 o                         
   2   3   3        569.99        661.58        15.96 o                         
   3   3   3         49.11         31.29         2.81 o                         
   4   3   3          6.94         30.29         6.98 o                         
   5   3   3        107.90        118.89         5.71 o                         
   6   3   3         54.74         59.49         4.99 o                         
   7   3   3         53.86         49.88         4.90 o                         
  -8   4   3          2.75          6.53         2.00 o                         
  -6   4   3          1.56          1.27         1.27 o                         
  -5   4   3        136.61        140.30         5.53 o                         
  -4   4   3         78.55         46.43         8.52 o                         
  -3   4   3          5.96          0.73         1.09 o                         
  -2   4   3        542.60        684.25        41.81 o                         
  -1   4   3        807.31        627.20        21.67 o                         
   0   4   3        676.07        659.04        20.31 o                         
   1   4   3        163.12        125.51         7.53 o                         
   2   4   3        428.41        553.66        14.78 o                         
   3   4   3          0.25         -0.27         0.91 o                         
   4   4   3         36.64         53.69         8.62 o                         
   5   4   3         92.55         80.08         4.72 o                         
   6   4   3         21.72         68.47         4.81 o                         
   7   4   3         28.40         23.49         2.54 o                         
  -8   5   3          1.05          0.73         1.00 o                         
  -7   5   3         14.75        165.60        11.70 o                         
  -6   5   3         19.62          8.98         3.36 o                         
  -5   5   3          0.24          2.27         0.91 o                         
  -4   5   3         32.73         25.85         6.80 o                         
  -3   5   3        155.13        108.83        10.43 o                         
  -2   5   3        784.60        619.41        16.78 o                         
  -1   5   3         34.48         19.95         1.81 o                         
   0   5   3       2553.69       2925.44        58.59 o                         
   1   5   3        731.73        560.09        31.56 o                         
   2   5   3        101.26         95.04         5.89 o                         
   3   5   3          0.55          1.72         1.00 o                         
   4   5   3          1.87        142.47        15.42 o                         
   5   5   3          9.29          9.70         2.00 o                         
   6   5   3          6.32          1.81         1.45 o                         
   7   5   3          3.30          6.08         2.90 o                         
  -7   6   3          1.13         74.55        97.85 o                         
  -6   6   3         23.93         41.17         7.44 o                         
  -5   6   3         56.63         57.86         4.63 o                         
  -4   6   3         94.21        109.19        12.15 o                         
  -3   6   3        214.56        162.79        12.88 o                         
  -2   6   3          9.32          5.26         1.18 o                         
  -1   6   3        257.27        183.10         5.62 o                         
   0   6   3       1458.23       1609.00        39.63 o                         
   1   6   3          8.73          8.52         1.27 o                         
   2   6   3        317.83        349.52        32.92 o                         
   3   6   3         77.35         84.34         6.80 o                         
   4   6   3          2.95         16.05         2.45 o                         
   5   6   3         61.24         81.53         5.44 o                         
   6   6   3          0.43          7.35         2.18 o                         
   7   6   3         21.71         23.40         4.99 o                         
  -7   7   3         29.75         47.88         4.81 o                         
  -6   7   3         28.49         43.35         5.80 o                         
  -5   7   3         13.44         24.21         2.54 o                         
  -4   7   3         83.58         81.44        10.79 o                         
  -3   7   3          4.78          4.35         2.90 o                         
  -2   7   3        604.91        598.18        15.96 o                         
  -1   7   3        192.40        166.32         5.35 o                         
   0   7   3          3.15          2.63         1.63 o                         
   1   7   3        574.05        500.60        11.97 o                         
   2   7   3         29.77         18.95         2.99 o                         
   3   7   3        127.61         98.94         7.53 o                         
   4   7   3         82.08        121.43         5.99 o                         
   5   7   3          5.24          2.72         1.54 o                         
   6   7   3         10.72         23.76         3.26 o                         
   7   7   3          5.34         12.70         2.63 o                         
  -7   8   3         11.94         14.24         2.45 o                         
  -6   8   3          0.05          2.54         2.27 o                         
  -5   8   3         45.21         50.24         3.81 o                         
  -4   8   3          1.05         -0.09         1.27 o                         
  -6   0   6         32.95          5.35         2.72 o                         
  -3   8   3         14.62         20.68         5.08 o                         
  -2   8   3        206.03        366.02        19.23 o                         
  -1   8   3        323.72        283.31         8.98 o                         
   0   8   3          2.04          0.82         1.27 o                         
   1   8   3        223.53        188.18         7.35 o                         
   2   8   3         20.81         15.78         2.90 o                         
   3   8   3         19.78         23.58         3.90 o                         
   4   8   3        252.36        233.71         8.62 o                         
   5   8   3          8.69          6.62         2.09 o                         
   6   8   3         37.67         28.66         3.63 o                         
   7   8   3          1.53          3.90         3.08 o                         
  -7   9   3          0.77          0.36         0.91 o                         
  -6   9   3          7.88         67.74        56.68 o                         
  -5   9   3          6.67          2.72         2.45 o                         
  -4   9   3         37.00         57.50        16.32 o                         
  -3   9   3        277.50        266.99        18.77 o                         
  -2   9   3        322.56        380.89        20.04 o                         
  -1   9   3        129.56        115.81        10.25 o                         
   0   9   3        115.03        124.61         9.43 o                         
   1   9   3         70.99         73.55         8.52 o                         
   2   9   3         13.36          9.07         2.72 o                         
   3   9   3        123.85        101.48         8.25 o                         
   4   9   3         16.50         16.41         2.27 o                         
   5   9   3          0.25          0.36         1.36 o                         
   6   9   3          6.80         14.96         2.72 o                         
   7   9   3          3.52          0.91         0.91 o                         
  -7  10   3          5.73          4.90         1.54 o                         
  -6  10   3         13.13         16.96         3.08 o                         
  -5  10   3          2.20         15.60        18.23 o                         
  -4  10   3         36.01         43.53         4.99 o                         
  -3  10   3         21.44         13.06         4.53 o                         
  -2  10   3        166.05        191.99        14.42 o                         
  -1  10   3        415.26        359.40        19.41 o                         
   0  10   3       2088.45       2473.45        75.45 o                         
   1  10   3         96.09        103.48        10.79 o                         
   2  10   3        794.39        745.64        21.95 o                         
   3  10   3         14.15         21.31         3.99 o                         
   4  10   3         29.41         52.96         5.08 o                         
   5  10   3         34.02         42.62         5.08 o                         
   6  10   3         10.88         19.68         3.72 o                         
   7  10   3          8.47         13.78         2.90 o                         
  -7  11   3         40.55         46.98         3.81 o                         
  -6  11   3          3.54          1.54         4.08 o                         
  -5  11   3         28.83         27.21         7.62 o                         
  -4  11   3         52.84         44.71         4.99 o                         
  -3  11   3          3.17          0.63         1.18 o                         
  -2  11   3        272.81        264.00        13.06 o                         
  -1  11   3          9.16          2.63         1.54 o                         
   0  11   3        251.16        283.77        12.33 o                         
   1  11   3         11.11         13.06         3.72 o                         
   2  11   3         16.32         27.93         6.26 o                         
   3  11   3        109.49        105.47         6.44 o                         
   4  11   3          0.33         50.24         4.90 o                         
   5  11   3         16.69         22.40         4.26 o                         
   6  11   3          0.02          3.08         1.72 o                         
  -7  12   3         50.72         43.44         3.36 o                         
  -6  12   3          2.24          3.90         1.45 o                         
  -5  12   3        117.51        114.00        10.52 o                         
  -4  12   3         48.92         45.07         4.53 o                         
  -3  12   3         60.36         53.96         4.72 o                         
  -2  12   3        241.37        266.99        20.31 o                         
  -1  12   3          3.13          2.54         1.36 o                         
   0  12   3        429.75        480.65        21.86 o                         
   1  12   3        386.03        385.61        23.94 o                         
   2  12   3         17.41         21.40         3.36 o                         
   3  12   3         14.92         17.78         2.81 o                         
   4  12   3         12.21         26.39         8.98 o                         
   5  12   3          2.59         33.01        10.52 o                         
   6  12   3          9.35         12.88         4.53 o                         
  -6  13   3         21.48         23.03         5.71 o                         
  -5  13   3         43.53         48.70         8.80 o                         
  -4  13   3         58.59         53.96         6.80 o                         
  -3  13   3          1.03          2.63         1.45 o                         
  -2  13   3        153.81        143.65         7.35 o                         
  -1  13   3        153.39        136.40         9.52 o                         
   0  13   3         71.34         95.13         7.80 o                         
   1  13   3          3.84          2.72         1.36 o                         
   2  13   3         45.13         54.59         4.63 o                         
   3  13   3          0.23          0.45         1.00 o                         
   4  13   3          9.27         47.07        10.34 o                         
   5  13   3          0.89         36.00        11.88 o                         
   6  13   3          9.35          5.89         3.72 o                         
  -6  14   3         30.83         21.77         4.90 o                         
  -5  14   3          3.24          2.90         2.81 o                         
  -4  14   3        209.27        214.66        13.51 o                         
  -3  14   3         19.83         18.77         2.99 o                         
  -2  14   3        761.94        703.38        17.14 o                         
  -1  14   3         31.31         24.58         3.08 o                         
   0  14   3        571.75        643.08        19.23 o                         
   1  14   3         50.88         54.87         6.71 o                         
   2  14   3        168.43        180.20         8.52 o                         
   3  14   3          1.71          3.26         2.45 o                         
   4  14   3         25.54         14.60         3.81 o                         
   5  14   3         31.83         35.10         8.25 o                         
   6  14   3          7.14          8.62         3.81 o                         
  -6  15   3         33.83         22.94         4.63 o                         
  -5  15   3          6.97          5.89         3.17 o                         
  -4  15   3        106.72        110.91         9.34 o                         
  -3  15   3          7.57         15.87         3.54 o                         
  -2  15   3         23.47         19.86         4.44 o                         
  -1  15   3          4.90          1.00         1.18 o                         
   0  15   3        223.39        198.25        10.79 o                         
   1  15   3         18.20         18.86         3.26 o                         
   2  15   3         96.79        116.72         7.07 o                         
   3  15   3          1.53         -0.27         1.18 o                         
   5  15   3         12.79         16.87         6.08 o                         
  -6  16   3         30.47         21.49         3.99 o                         
  -5  16   3          6.70          6.62         2.81 o                         
  -4  16   3          1.67          1.90         1.54 o                         
  -3  16   3         54.72         51.33         6.89 o                         
  -2  16   3        101.70        108.37        14.69 o                         
  -1  16   3          0.91          0.54         2.18 o                         
   0  16   3        118.22        120.07         8.52 o                         
   1  16   3         11.19          5.44         1.90 o                         
   2  16   3         49.20         71.19        10.79 o                         
   3  16   3         36.08         37.27         4.63 o                         
   4  16   3         51.14         65.21         7.62 o                         
   5  16   3          9.58          4.63         3.36 o                         
  -5  17   3          4.24          4.53         2.36 o                         
  -4  17   3          2.35         -1.54         1.54 o                         
  -3  17   3          0.12         -1.36         1.36 o                         
  -2  17   3         49.37         62.85        11.15 o                         
  -1  17   3          0.85          1.45         2.27 o                         
   0  17   3         19.10         12.42         3.36 o                         
   1  17   3         20.16         18.05         4.17 o                         
   2  17   3         65.15         78.99        11.79 o                         
   3  17   3         59.95         63.30         5.71 o                         
   4  17   3          8.45         20.50         3.81 o                         
   5  17   3         36.12         40.27         6.26 o                         
  -5  18   3          0.68          0.91         1.45 o                         
  -4  18   3         10.43         10.88         2.54 o                         
  -3  18   3         12.31         10.52         2.45 o                         
  -2  18   3        128.58        130.95        15.60 o                         
  -1  18   3         18.85         11.06         4.44 o                         
   0  18   3        125.31        115.36        10.25 o                         
   1  18   3         60.47         55.59         6.62 o                         
   2  18   3         62.62         47.61         6.62 o                         
   3  18   3          0.11         -0.09         1.45 o                         
   4  18   3          0.02          3.17         1.90 o                         
  -4  19   3         47.55         52.87         7.98 o                         
  -3  19   3         26.28         17.96         5.62 o                         
  -2  19   3         19.84         28.29         7.44 o                         
  -1  19   3         40.28         36.82         5.62 o                         
   0  19   3         27.91         25.85         4.72 o                         
   1  19   3          1.66          1.54         1.54 o                         
   2  19   3         51.57         34.92         5.44 o                         
   3  19   3          0.94          4.08         2.90 o                         
   4  19   3         23.10         18.41         2.99 o                         
  -4  20   3          0.41          1.00         1.45 o                         
  -3  20   3         16.56         21.95         5.35 o                         
  -2  20   3         13.73         20.13         5.99 o                         
  -1  20   3          3.18          3.99         1.90 o                         
   0  20   3          0.32          3.63         1.90 o                         
   1  20   3         24.77         27.75         6.80 o                         
   2  20   3         10.79         15.33         5.44 o                         
   3  20   3          5.59          6.08         2.81 o                         
  -3  21   3         12.76         14.78         3.99 o                         
  -2  21   3         19.04         19.68         5.44 o                         
  -1  21   3          2.32         -0.73         1.18 o                         
   0  21   3          2.85          1.72         2.63 o                         
   1  21   3          0.14          1.45         1.81 o                         
   2  21   3          3.95          8.89         3.63 o                         
   3  21   3          0.23          4.26         2.36 o                         
  -2  22   3          6.63          3.45         2.45 o                         
  -1  22   3          3.18          3.72         1.45 o                         
   0  22   3          2.14          2.45         1.36 o                         
   1  22   3          0.99         -1.90         2.45 o                         
   2  22   3          2.54          6.71         3.45 o                         
  -1  23   3         44.52         38.81         5.80 o                         
   0  23   3         18.39         14.78         2.36 o                         
  -8   0   4          0.01          4.99         2.00 o                         
  -6   0   4          4.66         36.73        29.93 o                         
  -5   0   4          0.07          4.90         2.09 o                         
  -4   0   4       1112.51       1219.68        38.27 o                         
  -3   0   4        204.53        187.36        12.61 o                         
  -1   0   4       4956.39       4559.75        52.33 o                         
   0   0   4       3463.92       4162.44        52.51 o                         
   1   0   4       1834.95       1683.37       102.12 o                         
   2   0   4         70.63        113.54         9.61 o                         
   3   0   4         17.70         30.83         5.53 o                         
   4   0   4        327.91        353.51        21.49 o                         
   5   0   4         46.47         60.67         5.89 o                         
   6   0   4          9.69         15.78         5.99 o                         
   7   0   4          0.15          2.81         2.36 o                         
  -8   1   4          3.95          5.80         1.63 o                         
  -5   1   4         44.67         33.55         2.81 o                         
  -4   1   4        179.69        120.43        27.75 o                         
  -3   1   4        590.17        486.55        27.84 o                         
  -2   1   4        354.05        375.91         7.35 o                         
  -1   1   4         21.57         25.30         1.81 o                         
   0   1   4       3203.25       3422.05        45.16 o                         
   1   1   4        439.02        367.38        18.05 o                         
   2   1   4        980.72       1025.33        29.47 o                         
   3   1   4         48.23         38.54         3.45 o                         
   4   1   4          0.05         51.33         5.80 o                         
   5   1   4          8.35          1.90         1.18 o                         
   6   1   4          1.40         -0.91         1.63 o                         
   7   1   4          4.35          4.90         2.72 o                         
  -8   2   4          7.45         13.69         3.26 o                         
  -6   2   4          8.54        121.61        19.23 o                         
  -5   2   4          2.61          1.09         1.00 o                         
  -4   2   4        220.18        152.72        12.70 o                         
  -3   2   4         80.09         70.28         5.35 o                         
  -2   2   4        279.61        350.88         9.43 o                         
  -1   2   4        595.36        488.18        20.86 o                         
   0   2   4         49.28         31.65         3.90 o                         
   1   2   4        428.88        378.81         9.98 o                         
   2   2   4        332.04        338.72         8.71 o                         
   3   2   4          8.75         10.07         1.72 o                         
   4   2   4         18.49         24.40         3.99 o                         
   5   2   4         10.71          8.98         1.63 o                         
   6   2   4          0.07         36.64         3.63 o                         
   7   2   4         12.37         13.60         2.63 o                         
  -8   3   4         21.70         10.34         2.36 o                         
  -6   3   4        119.35        142.93         8.34 o                         
  -5   3   4          2.60          3.81         1.27 o                         
  -4   3   4        682.81        630.74        28.02 o                         
  -3   3   4          7.66          5.17         1.36 o                         
  -2   3   4       1211.25       1146.13        20.59 o                         
  -1   3   4        952.08        878.96        26.48 o                         
   0   3   4        335.03        382.53        13.60 o                         
   1   3   4        688.50        581.95        10.88 o                         
   2   3   4         41.51         48.97         3.36 o                         
   3   3   4         36.57         38.54         3.81 o                         
   4   3   4          3.01         28.29         6.98 o                         
   5   3   4         16.34         10.88         2.90 o                         
   6   3   4          6.45          3.36         2.63 o                         
   7   3   4         29.67         27.48         5.35 o                         
  -8   4   4         30.18         31.20         3.99 o                         
  -6   4   4         93.12        181.29        12.88 o                         
  -5   4   4         65.95         64.75         4.08 o                         
  -4   4   4        804.01        843.68        33.83 o                         
  -3   4   4        186.34        155.26         8.71 o                         
  -2   4   4       1310.84       1317.98        20.31 o                         
  -1   4   4       1311.71       1123.73        32.10 o                         
   0   4   4        193.82        267.53        12.97 o                         
   1   4   4        221.58        202.69         6.26 o                         
   2   4   4        383.14        420.52        11.79 o                         
   3   4   4         24.03         17.41         2.27 o                         
   5   4   4         30.62         20.22         2.72 o                         
   6   4   4          1.99          4.53         1.54 o                         
   7   4   4         25.59         22.22         2.99 o                         
  -8   5   4          0.52          0.36         0.91 o                         
  -6   5   4          2.40          4.17         1.81 o                         
  -5   5   4         97.73         90.87         4.81 o                         
  -4   5   4         36.03         57.68         8.52 o                         
  -3   5   4        501.15        453.44        12.61 o                         
  -2   5   4         34.88         47.61         3.63 o                         
  -1   5   4         11.24         17.68         3.81 o                         
   0   5   4        111.71        147.73        10.25 o                         
   1   5   4        849.56        821.91        25.03 o                         
   2   5   4        989.36       1401.42       155.17 o                         
   3   5   4          1.39          1.54         1.36 o                         
   4   5   4          1.87          8.34         2.18 o                         
   5   5   4          0.47          0.54         1.27 o                         
   6   5   4          0.80          2.45         1.90 o                         
   7   5   4          0.04          2.90         2.45 o                         
  -7   6   4         49.63         34.55         5.99 o                         
  -6   6   4         97.24        133.68        11.70 o                         
  -5   6   4        175.61        203.69         7.35 o                         
  -4   6   4         25.29          5.99         3.45 o                         
  -3   6   4       1081.61        961.48        33.55 o                         
  -2   6   4        613.05        538.06        12.61 o                         
  -1   6   4        284.22        209.04         6.53 o                         
   0   6   4          0.12          8.62         2.72 o                         
   1   6   4          9.61         13.60         2.00 o                         
   2   6   4        139.43        192.71        27.66 o                         
   3   6   4        162.34        187.36        10.34 o                         
   4   6   4         66.72         62.12         5.89 o                         
   5   6   4        114.91        139.03         8.34 o                         
   6   6   4         12.96         31.47         4.35 o                         
   7   6   4          2.12          4.17         2.45 o                         
  -7   7   4          3.86          6.98         2.90 o                         
  -6   7   4          3.33         14.51         4.81 o                         
  -5   7   4         27.87         39.09         4.26 o                         
  -4   7   4        115.20        111.18         9.43 o                         
  -3   7   4         11.16          7.16         3.63 o                         
  -2   7   4         33.82         27.57         3.36 o                         
  -1   7   4        328.68        306.80        10.25 o                         
   0   7   4         51.81         47.79         6.26 o                         
   1   7   4        145.75        125.06         6.71 o                         
   2   7   4         95.61        113.09        12.97 o                         
   3   7   4          1.47          1.00         0.82 o                         
   4   7   4          3.47         48.34         8.43 o                         
   5   7   4          5.74          8.43         2.27 o                         
   6   7   4          5.58         15.69         2.90 o                         
   7   7   4          0.00         -1.00         1.09 o                         
   6   0   2        162.28        185.55        60.40 o                         
   2   0   4         70.63         38.63         6.08 o                         
  -7   8   4          3.78          7.35         1.90 o                         
  -6   8   4          0.28          2.09         2.27 o                         
  -5   8   4         17.13         30.02         3.99 o                         
  -4   8   4          1.17          6.80         1.81 o                         
  -3   8   4         50.14         29.75         6.98 o                         
  -2   8   4         27.06         17.87         2.18 o                         
  -1   8   4        304.51        374.36         9.98 o                         
   0   8   4          0.01         -1.00         1.18 o                         
   1   8   4        394.24        410.46        13.42 o                         
   2   8   4         33.70         31.11         4.26 o                         
   3   8   4         24.63         25.66         9.07 o                         
   4   8   4         21.18         64.39        10.34 o                         
   5   8   4          8.00         13.69         2.63 o                         
   6   8   4          9.86          6.53         2.54 o                         
   7   8   4          5.42          4.53         1.54 o                         
  -7   9   4          7.18          4.99         1.63 o                         
  -6   9   4          0.38          3.45         3.08 o                         
  -5   9   4         23.05         33.55         5.17 o                         
  -4   9   4         37.68         16.41         9.25 o                         
  -3   9   4        222.57        206.32        16.87 o                         
  -2   9   4          3.72          7.35         3.45 o                         
  -1   9   4          0.83          1.63         1.81 o                         
   0   9   4        392.28        390.05        20.77 o                         
   1   9   4          0.02          0.36         1.90 o                         
   2   9   4         90.86        103.93         7.62 o                         
   3   9   4          8.13         12.79         3.17 o                         
   4   9   4          3.06         11.06         2.90 o                         
   5   9   4          0.02          3.08         1.81 o                         
   6   9   4          1.18          1.18         1.36 o                         
   7   9   4          2.43          1.81         1.00 o                         
  -7  10   4          1.66          1.09         1.81 o                         
  -6  10   4         20.26         14.33         4.72 o                         
  -5  10   4         35.55        114.45        46.25 o                         
  -4  10   4         56.64         40.18         4.63 o                         
  -3  10   4         31.52         26.93         5.99 o                         
  -2  10   4        360.20        506.68        25.85 o                         
  -1  10   4         34.74         33.65         6.44 o                         
   0  10   4        145.43        143.38        10.70 o                         
   1  10   4        136.37        126.15        12.52 o                         
   2  10   4        284.77        263.36        12.88 o                         
   3  10   4          2.57          3.99         1.36 o                         
   4  10   4         11.79         12.52         1.81 o                         
   5  10   4          7.64         -0.82         2.54 o                         
   6  10   4          4.54          7.44         2.81 o                         
  -7  11   4          6.12          4.72         1.36 o                         
  -6  11   4          1.85          2.45         2.63 o                         
  -5  11   4         10.38         19.14         6.26 o                         
  -4  11   4          2.50          1.72         1.27 o                         
  -3  11   4          1.81          0.73         1.45 o                         
  -2  11   4         55.28         64.03         9.07 o                         
  -1  11   4        349.86        320.13        20.13 o                         
   0  11   4          1.51         12.42         2.72 o                         
   1  11   4         91.08         77.54        10.43 o                         
   2  11   4         58.79         70.47        27.21 o                         
   3  11   4         44.14         40.72         4.72 o                         
   4  11   4          9.82         16.32         6.35 o                         
   5  11   4         21.80         27.75         4.72 o                         
   6  11   4          0.58          0.82         1.18 o                         
  -7  12   4         94.20         77.27        11.70 o                         
  -6  12   4          5.80          4.17         1.45 o                         
  -5  12   4        323.43        364.12        24.30 o                         
  -4  12   4          4.77          3.36         4.26 o                         
  -3  12   4        973.57        989.33        21.58 o                         
  -2  12   4         51.78         55.14         5.26 o                         
  -1  12   4        359.74        338.27        15.15 o                         
   0  12   4          6.33          2.99         2.09 o                         
   1  12   4        557.56        516.02        29.20 o                         
   2  12   4         46.49         58.77         5.53 o                         
   3  12   4        205.84        211.94         9.52 o                         
   4  12   4         54.05         72.91        12.42 o                         
   5  12   4         52.19         69.92        11.97 o                         
   6  12   4          5.94          3.17         2.36 o                         
  -6  13   4         70.73         72.73         9.34 o                         
  -5  13   4        332.53        391.69        24.58 o                         
  -4  13   4         26.69         29.47         4.99 o                         
  -3  13   4        509.80        489.81        14.96 o                         
  -2  13   4         18.44         28.11         3.45 o                         
  -1  13   4        409.13        401.30        13.06 o                         
   0  13   4        163.30        178.66        11.97 o                         
   1  13   4          3.41         -1.36         1.90 o                         
   2  13   4        183.51        155.53         8.98 o                         
   3  13   4         27.44         15.96         3.26 o                         
   4  13   4         24.99         76.90        12.33 o                         
   5  13   4          8.84          9.79         6.08 o                         
   6  13   4          0.20         -0.36         1.63 o                         
  -6  14   4         32.21         55.50         7.62 o                         
  -5  14   4        136.16        130.05        13.42 o                         
  -4  14   4          0.84         -0.18         1.45 o                         
  -3  14   4        201.33        196.70        10.70 o                         
  -2  14   4        239.42        226.72         9.52 o                         
  -1  14   4        113.34         61.58         4.99 o                         
   0  14   4        367.37        417.44        15.69 o                         
   1  14   4         15.52          9.25         3.17 o                         
   2  14   4        134.18        148.00         9.25 o                         
   3  14   4          0.00          2.36         1.54 o                         
   4  14   4         26.82        105.65         9.79 o                         
   5  14   4          0.66          1.27         3.45 o                         
   6  14   4          1.05          0.91         1.54 o                         
  -6  15   4         20.46         27.21         4.90 o                         
  -5  15   4        143.16        153.63        13.78 o                         
  -4  15   4         88.55         89.96         8.43 o                         
  -3  15   4         75.41         69.83         7.44 o                         
  -2  15   4        140.30        160.88        13.33 o                         
  -1  15   4         58.20         60.40         5.08 o                         
   0  15   4        339.50        325.03        14.15 o                         
   1  15   4         13.91         15.24         3.81 o                         
   2  15   4        615.34        957.13        29.56 o                         
   3  15   4          2.73          2.09         2.00 o                         
   4  15   4         12.90         33.83         5.17 o                         
   5  15   4          1.77          7.80         4.17 o                         
  -5  16   4         16.85         12.52         3.81 o                         
  -4  16   4          6.51          5.99         2.45 o                         
  -3  16   4          5.67          3.54         1.63 o                         
  -2  16   4        184.47        154.62        17.68 o                         
  -1  16   4          1.83          0.63         1.72 o                         
   0  16   4        347.70        334.28        14.51 o                         
   1  16   4         11.68         12.52         4.08 o                         
   2  16   4        140.64        217.20        19.86 o                         
   3  16   4          0.77          2.99         1.72 o                         
   4  16   4         34.92        131.77        10.07 o                         
   5  16   4          8.16          9.43         3.45 o                         
  -5  17   4         13.24          7.35         2.90 o                         
  -4  17   4        190.47        171.67        10.43 o                         
  -3  17   4         42.26         41.54        10.34 o                         
  -2  17   4        145.33        110.73        14.51 o                         
  -1  17   4         11.25          6.44         2.18 o                         
   0  17   4          2.93         -0.36         1.81 o                         
   1  17   4        114.54        111.28        14.15 o                         
   2  17   4         22.68         21.04         5.89 o                         
   3  17   4         34.44         26.39         3.72 o                         
   4  17   4          8.13         38.18         4.90 o                         
   5  17   4          8.07          7.26         2.54 o                         
  -5  18   4          1.65          1.18         1.45 o                         
  -4  18   4         16.27         16.78         2.99 o                         
  -3  18   4          4.77          0.73         3.17 o                         
  -2  18   4         16.88         12.97         4.99 o                         
  -1  18   4         26.28         23.94         4.63 o                         
   0  18   4          0.02         -2.72         2.72 o                         
   1  18   4         11.70          5.99         3.63 o                         
   2  18   4         10.12         11.52         4.90 o                         
   3  18   4          5.43          4.35         1.45 o                         
   4  18   4          0.09         -1.45         1.45 o                         
  -4  19   4          6.08          3.26         1.45 o                         
  -3  19   4          9.23          2.27         1.72 o                         
  -2  19   4         17.06         19.95         5.89 o                         
  -1  19   4         16.07         18.86         6.17 o                         
   0  19   4          6.03          4.35         2.00 o                         
   1  19   4          0.81          2.45         2.09 o                         
   2  19   4         10.22         17.32         3.81 o                         
   3  19   4          0.39         -0.09         1.45 o                         
   4  19   4         16.63         14.96         2.36 o                         
  -4  20   4         11.24         10.70         3.17 o                         
  -3  20   4          6.25          5.35         3.08 o                         
  -2  20   4         14.33         20.59         5.71 o                         
  -1  20   4          1.70          3.45         1.27 o                         
   0  20   4         15.04          8.43         2.45 o                         
   1  20   4          7.99          6.98         3.63 o                         
   2  20   4         10.43         17.96         5.53 o                         
   3  20   4          3.64         -0.36         1.45 o                         
  -3  21   4          9.94          8.52         2.90 o                         
  -2  21   4          9.36         12.97         4.26 o                         
  -1  21   4         12.86         10.16         2.63 o                         
   0  21   4         36.13         48.79         5.53 o                         
   1  21   4         29.77         31.83         6.89 o                         
   2  21   4         15.77         21.77         5.35 o                         
  -2  22   4          9.34          5.89         2.72 o                         
  -1  22   4          1.81          0.27         1.00 o                         
   0  22   4          0.44         -0.18         1.00 o                         
   1  22   4          5.59          6.44         3.08 o                         
   2  22   4         14.06          9.79         3.36 o                         
  -8   1   5          1.57         55.59         3.90 o                         
  -7   1   5          0.14          2.27         3.17 o                         
  -5   1   5          1.61         21.04        13.33 o                         
  -4   1   5        348.75        387.33        20.04 o                         
  -3   1   5        415.60        383.89        13.51 o                         
  -2   1   5       1353.77       1354.35        16.69 o                         
  -1   1   5         12.26          5.89         0.82 o                         
   0   1   5          5.22         12.88         1.63 o                         
   1   1   5        309.88        277.51        11.25 o                         
   2   1   5         19.63         17.23         2.45 o                         
   3   1   5        217.98        223.46        11.70 o                         
   4   1   5          5.57          5.99         1.63 o                         
   5   1   5          5.66          4.63         1.36 o                         
   6   1   5          8.97         25.85         4.53 o                         
   7   1   5          0.69          4.53         1.81 o                         
  -8   2   5          2.21          1.27         0.63 o                         
  -7   2   5          3.39         10.70         4.99 o                         
  -6   2   5          9.33        106.29        10.79 o                         
  -5   2   5          0.24         30.56        14.87 o                         
  -4   2   5         95.80         96.86        10.16 o                         
  -3   2   5        147.71        138.03         6.71 o                         
  -2   2   5        389.36        415.81        10.25 o                         
  -1   2   5        291.02        244.77        10.61 o                         
   0   2   5       3390.12       3433.30       146.37 o                         
   1   2   5          9.63         18.14         1.72 o                         
   2   2   5         28.07         44.80         3.26 o                         
   3   2   5          8.08         11.25         2.09 o                         
   4   2   5         18.66        118.44         7.35 o                         
   5   2   5         15.62         14.33         2.27 o                         
   6   2   5         38.25         27.48         4.35 o                         
   7   2   5          0.55          0.73         4.08 o                         
  -8   3   5         33.12         27.57         3.81 o                         
  -7   3   5          2.18          2.81         3.36 o                         
  -6   3   5         57.52        166.69        17.68 o                         
  -5   3   5        110.72        110.82         6.44 o                         
  -4   3   5         90.89        145.10        12.79 o                         
  -3   3   5        644.88        568.98        14.06 o                         
  -2   3   5         12.88         18.41         2.54 o                         
  -1   3   5        432.57        388.15        11.43 o                         
   0   3   5        165.53        191.90        11.70 o                         
   1   3   5        428.55        346.61         8.25 o                         
   2   3   5        232.03        246.04         7.98 o                         
   3   3   5         70.65         69.65         4.63 o                         
   4   3   5        403.03        380.71        13.78 o                         
   5   3   5          8.21          2.45         1.27 o                         
   6   3   5          9.09         10.52         2.72 o                         
   7   3   5          8.21          1.81         2.54 o                         
  -8   4   5          6.44          4.44         1.81 o                         
  -7   4   5         37.70         42.62         8.16 o                         
  -6   4   5          0.00         10.88         5.71 o                         
  -5   4   5        204.22        226.90         7.71 o                         
  -4   4   5          8.66         12.06         4.26 o                         
  -3   4   5       1040.88        929.92        23.67 o                         
  -2   4   5        319.81        385.43        10.25 o                         
  -1   4   5       1835.87       1736.78        44.98 o                         
   0   4   5       8239.64       8847.16       364.21 o                         
   1   4   5        137.67        197.52         8.52 o                         
   3   4   5         59.31         44.44         3.90 o                         
   4   4   5         33.65         54.50         3.72 o                         
   5   4   5         26.52         23.58         3.17 o                         
   6   4   5          4.80          7.80         2.45 o                         
   7   4   5          1.87          5.44         2.72 o                         
  -7   5   5          0.18          5.17         3.90 o                         
  -6   5   5        284.92        334.01        15.33 o                         
  -5   5   5         13.17          8.89         1.90 o                         
  -4   5   5       1174.44       1213.15        42.35 o                         
  -3   5   5         38.47         35.82         3.45 o                         
  -2   5   5       3534.49       3571.33        44.35 o                         
  -1   5   5       1121.36        967.65        32.47 o                         
   0   5   5       3305.31       3848.02        48.79 o                         
   1   5   5        166.16        201.33        15.15 o                         
   2   5   5        329.64        399.85        13.42 o                         
   3   5   5          0.06          0.45         0.91 o                         
   4   5   5         10.04         10.07         2.27 o                         
   5   5   5          0.68          3.08         1.72 o                         
   6   5   5          0.06          0.63         5.08 o                         
   7   5   5          0.16         -0.09         1.45 o                         
  -7   6   5         73.62         87.88         8.89 o                         
  -6   6   5          7.89         21.40         5.62 o                         
  -5   6   5        575.89        605.62        18.05 o                         
  -4   6   5         61.91         65.39        11.25 o                         
  -3   6   5       1496.93       1470.52        25.39 o                         
  -2   6   5        479.65        438.75        12.06 o                         
  -1   6   5        423.60        434.40        21.22 o                         
   0   6   5        699.94        784.28        24.30 o                         
   1   6   5         43.36         29.75         3.17 o                         
   2   6   5        413.70        483.01        15.51 o                         
   3   6   5         36.56         30.92         4.35 o                         
   4   6   5         23.22         60.76         7.98 o                         
   5   6   5          5.63          1.18         1.90 o                         
   6   6   5          1.75          1.00         1.81 o                         
   7   6   5          0.03          0.73         1.27 o                         
  -7   7   5          2.33          5.53         2.63 o                         
  -6   7   5         10.18         12.61         3.81 o                         
  -5   7   5         62.28         55.77         5.53 o                         
  -4   7   5         87.53        140.11         7.07 o                         
  -3   7   5        273.29        270.16         9.98 o                         
  -2   7   5        361.27        276.06         9.43 o                         
  -1   7   5       3599.63       3798.69        55.77 o                         
   0   7   5          5.96          9.52         3.17 o                         
   1   7   5        620.61        712.81        61.40 o                         
   2   7   5        292.21        244.41        11.25 o                         
   3   7   5         17.21         31.47         4.63 o                         
   4   7   5         94.09        160.61         9.79 o                         
   5   7   5         12.16         15.24         2.81 o                         
   6   7   5         34.72         39.54         5.44 o                         
   7   7   5          8.70          6.35         1.63 o                         
  -7   8   5         14.52         17.59         4.26 o                         
  -6   8   5         10.35         12.61         5.44 o                         
  -5   8   5          0.57          3.36         2.18 o                         
  -4   8   5          3.43        110.64        10.07 o                         
  -3   8   5         62.71         59.67         8.43 o                         
  -2   8   5         56.85         58.31         4.17 o                         
  -1   8   5        292.28        283.13        10.07 o                         
  -2   0   6       1201.21        562.09        96.40 o                         
  -6   0   8         13.72          8.80         3.72 o                         
   0   8   5        283.72        307.16        18.41 o                         
   1   8   5         18.82         32.74         3.72 o                         
   2   8   5        253.65        304.90        13.15 o                         
   3   8   5          0.61          3.45         1.72 o                         
   4   8   5          6.94          8.34         3.81 o                         
   5   8   5         17.94         12.52         3.54 o                         
   6   8   5          5.98         12.61         3.08 o                         
   7   8   5          2.74          0.18         2.45 o                         
  -7   9   5          0.21          0.82         1.36 o                         
  -6   9   5          7.90          8.62         2.63 o                         
  -5   9   5         37.70         47.16         5.99 o                         
  -4   9   5         27.36         25.39         3.08 o                         
  -3   9   5        182.79        155.53        14.06 o                         
  -2   9   5         26.39         51.33         8.62 o                         
  -1   9   5         10.11         18.50         4.72 o                         
   0   9   5          0.21          0.36         1.81 o                         
   1   9   5         17.12         33.46         3.99 o                         
   2   9   5         23.36         25.57         5.99 o                         
   3   9   5         19.80         15.78         2.45 o                         
   4   9   5         15.85         30.02         6.71 o                         
   5   9   5         13.49          6.98         2.81 o                         
   6   9   5          0.30         -0.27         3.17 o                         
  -7  10   5          0.00         13.15         2.27 o                         
  -6  10   5         12.48         15.87         4.72 o                         
  -5  10   5          2.74          0.45         2.81 o                         
  -4  10   5         55.68         58.31         5.80 o                         
  -3  10   5          1.97          0.45         1.00 o                         
  -2  10   5        158.32        183.28        16.05 o                         
  -1  10   5        559.04        486.82        25.48 o                         
   0  10   5        506.46        567.53        27.93 o                         
   1  10   5        624.57        590.93        29.38 o                         
   2  10   5         30.74         23.31         6.44 o                         
   3  10   5        128.10        120.98        10.07 o                         
   4  10   5         20.65         18.59         5.17 o                         
   5  10   5          1.35          2.90         6.17 o                         
   6  10   5         17.08         14.51         4.44 o                         
  -7  11   5          1.30          1.36         0.82 o                         
  -6  11   5         37.22         37.73         6.89 o                         
  -5  11   5          1.73          1.63         2.81 o                         
  -4  11   5        130.19        119.80         9.34 o                         
  -3  11   5          5.25          4.53         1.54 o                         
  -2  11   5        214.03        184.01        16.32 o                         
  -1  11   5         23.78         38.09         7.26 o                         
   0  11   5        167.16        267.26        19.68 o                         
   1  11   5         25.86         19.95         4.99 o                         
   2  11   5         86.35         91.14         8.62 o                         
   3  11   5          0.90          3.54         1.63 o                         
   4  11   5          0.13          6.53         4.63 o                         
   5  11   5         34.19         34.37         5.17 o                         
   6  11   5          1.58         -0.91         1.00 o                         
  -6  12   5          3.17          3.26         1.54 o                         
  -5  12   5         23.44         43.80         8.43 o                         
  -4  12   5         56.70         52.87         6.62 o                         
  -3  12   5         34.29         39.90         4.63 o                         
  -2  12   5        171.86        153.08         8.62 o                         
  -1  12   5        212.00        215.20        10.43 o                         
   0  12   5        244.11        308.98        22.04 o                         
   1  12   5        309.70        301.90        15.69 o                         
   2  12   5         43.95         57.95         7.16 o                         
   3  12   5         76.07         83.25         8.80 o                         
   4  12   5          4.60          3.99         2.63 o                         
   5  12   5         36.51         33.74         8.16 o                         
   6  12   5          1.36          2.99         2.54 o                         
  -6  13   5         46.46         52.87         7.80 o                         
  -5  13   5         54.91         63.94         9.70 o                         
  -4  13   5         69.98         86.79        13.78 o                         
  -3  13   5        309.31        310.97        11.88 o                         
  -2  13   5        134.53        125.97         6.35 o                         
  -1  13   5       1439.84       1471.34        30.20 o                         
   0  13   5         45.37         56.86         5.62 o                         
   1  13   5        355.35        369.01        28.48 o                         
   2  13   5        122.57        185.46        13.15 o                         
   3  13   5        139.39        133.58        13.51 o                         
   4  13   5          5.67          6.98         3.90 o                         
   5  13   5         54.47         58.68         9.79 o                         
   6  13   5          4.16          7.80         3.08 o                         
  -6  14   5          2.70          7.44         3.17 o                         
  -5  14   5        735.31        811.76        33.83 o                         
  -4  14   5          0.00          6.17         3.08 o                         
  -3  14   5       1704.30       1769.61        41.54 o                         
  -2  14   5         74.49        101.12         6.35 o                         
  -1  14   5       2648.33       2539.29        47.88 o                         
   0  14   5         36.58         35.01         4.63 o                         
   1  14   5       1370.40       1343.65        37.55 o                         
   2  14   5        499.32        673.73        31.29 o                         
   3  14   5        378.52        411.64        28.02 o                         
   4  14   5         20.30         11.52         4.72 o                         
   5  14   5         15.23         16.14         5.35 o                         
  -6  15   5        397.72        397.49        18.32 o                         
  -5  15   5         17.85         29.20         6.26 o                         
  -4  15   5       1765.34       1687.27        39.18 o                         
  -3  15   5         23.52         28.57         4.90 o                         
  -2  15   5       2050.61       1954.26        41.63 o                         
  -1  15   5         73.66         78.17         6.98 o                         
   0  15   5        693.81        845.49        27.48 o                         
   1  15   5         89.14         97.22         9.70 o                         
   2  15   5         13.76          6.98         2.90 o                         
   3  15   5          3.57          1.90         2.36 o                         
   4  15   5         40.72         54.14         6.53 o                         
   5  15   5         26.13         31.47         6.26 o                         
  -5  16   5        151.25        141.11        11.61 o                         
  -4  16   5         58.02         69.01         6.98 o                         
  -3  16   5        252.29        238.60        13.33 o                         
  -2  16   5        491.46        464.69        20.95 o                         
  -1  16   5        123.92        116.26        10.52 o                         
   0  16   5        939.69        959.67        31.20 o                         
   1  16   5         58.81         70.83        11.52 o                         
   2  16   5        834.26       1000.12        45.25 o                         
   3  16   5         23.13         14.42         6.62 o                         
   4  16   5        106.66        100.39         8.34 o                         
   5  16   5         17.81         11.15         3.36 o                         
  -5  17   5          9.08          9.25         2.99 o                         
  -4  17   5         36.50         36.73         4.72 o                         
  -3  17   5         19.51         19.04         3.63 o                         
  -2  17   5         15.58         12.61         4.90 o                         
  -1  17   5         34.36         33.65         5.62 o                         
   0  17   5          0.30         -2.45         2.45 o                         
   1  17   5         21.90         22.58         6.44 o                         
   2  17   5         73.65        110.37        14.24 o                         
   3  17   5          8.75          8.16         2.36 o                         
   4  17   5          1.90          2.90         1.45 o                         
  -5  18   5         17.30         13.51         2.90 o                         
  -4  18   5          0.94          0.18         1.00 o                         
  -3  18   5         13.10         16.51         5.53 o                         
  -2  18   5         22.46         20.13         5.71 o                         
  -1  18   5          2.92          6.08         2.54 o                         
   0  18   5         52.76         43.62         6.62 o                         
   1  18   5          1.46         -1.45         2.99 o                         
   2  18   5         51.37         45.62         8.80 o                         
   3  18   5          1.18          0.36         1.09 o                         
   4  18   5          3.80          1.90         1.36 o                         
  -4  19   5          7.90         11.15         2.18 o                         
  -3  19   5         22.11         11.61         4.17 o                         
  -2  19   5          3.03          3.90         2.18 o                         
  -1  19   5         50.76         39.81         8.34 o                         
   0  19   5          0.00          0.27         2.54 o                         
   1  19   5          0.65          2.36         1.90 o                         
   2  19   5         43.06         41.63         5.62 o                         
   3  19   5          0.24          0.73         1.90 o                         
  -3  20   5          6.92          8.62         3.45 o                         
  -2  20   5         35.41         37.27         7.26 o                         
  -1  20   5          0.33          2.27         1.27 o                         
   0  20   5         46.68         53.42         8.71 o                         
   1  20   5          0.16          1.72         1.72 o                         
   2  20   5         44.11         48.43         8.25 o                         
   3  20   5          0.07          0.91         1.81 o                         
  -3  21   5          2.94          3.63         2.09 o                         
  -2  21   5         30.63         25.03         5.53 o                         
  -1  21   5          7.56          7.16         1.81 o                         
   0  21   5         15.05         17.05         3.17 o                         
   1  21   5          1.63          5.53         2.99 o                         
   2  21   5          1.72          1.63         1.45 o                         
  -2  22   5         10.50          8.98         3.17 o                         
  -1  22   5          1.29          0.82         2.90 o                         
   0  22   5          5.76          8.62         1.90 o                         
   1  22   5          5.32          3.90         2.54 o                         
  -8   0   6          1.69         22.49         3.36 o                         
  -7   0   6          5.15          0.54         3.45 o                         
  -6   0   6         32.95         38.09         8.16 o                         
  -5   0   6          1.90          4.81         3.36 o                         
  -4   0   6         72.29        182.10        16.87 o                         
  -3   0   6        538.96        502.33        25.66 o                         
  -2   0   6       1201.21       1370.13        41.26 o                         
  -1   0   6          2.63          5.08         1.90 o                         
   0   0   6         59.56         90.24         8.52 o                         
   1   0   6         44.33         23.31         2.99 o                         
   2   0   6        397.39        397.85        19.14 o                         
   3   0   6         76.47         67.38         9.98 o                         
   4   0   6         14.90         94.04        13.24 o                         
   5   0   6          0.42         -2.81         2.81 o                         
   6   0   6          0.11          3.90         3.08 o                         
   7   0   6         14.31         11.88         3.17 o                         
  -8   1   6          3.48         14.33         2.36 o                         
  -7   1   6         12.49         11.79         3.63 o                         
  -6   1   6         11.39          8.07         3.26 o                         
  -5   1   6          0.73          2.63         1.72 o                         
  -4   1   6        200.00        180.65        11.79 o                         
  -3   1   6        197.50        169.59         8.71 o                         
  -2   1   6          6.39         18.50         2.09 o                         
  -1   1   6         63.94         56.14         4.26 o                         
   0   1   6       1474.85       1515.59        29.11 o                         
   1   1   6         47.32         30.83         2.99 o                         
   3   1   6         34.74         31.11         4.72 o                         
   4   1   6          3.06         13.15         4.26 o                         
   5   1   6          9.18         11.15         3.26 o                         
   6   1   6          0.12          2.90         2.27 o                         
   7   1   6          1.88          0.63         1.45 o                         
  -8   2   6          8.31         14.15         5.71 o                         
  -7   2   6          2.38          4.90         3.17 o                         
  -6   2   6          9.14          8.89         3.54 o                         
  -5   2   6          7.64          9.79         2.27 o                         
  -4   2   6         17.26         18.32         2.99 o                         
  -3   2   6        116.49        108.55         6.08 o                         
  -2   2   6         19.05         41.44         3.17 o                         
  -1   2   6         64.42        105.56         8.25 o                         
   0   2   6        282.91        298.37         9.79 o                         
   1   2   6        722.55        652.87        51.51 o                         
   2   2   6        220.70        376.63        15.15 o                         
   3   2   6         19.09         22.67         3.99 o                         
   4   2   6         63.75         58.59         5.53 o                         
   5   2   6          0.96          2.72         1.45 o                         
   6   2   6          0.02         20.04         3.90 o                         
   7   2   6          2.90          6.98         1.72 o                         
  -7   3   6          0.08          0.73         3.36 o                         
  -6   3   6         94.79        102.48        13.15 o                         
  -5   3   6          0.33          2.54         1.27 o                         
  -4   3   6        133.17        119.26         7.26 o                         
  -3   3   6         44.81         33.19         3.36 o                         
  -2   3   6        113.07        204.96         7.62 o                         
  -1   3   6        119.54        116.99         6.62 o                         
   0   3   6         30.22         47.16         4.44 o                         
   1   3   6          2.20          1.27         1.45 o                         
   3   3   6         47.88         47.52         5.71 o                         
   4   3   6         53.08         52.06         8.07 o                         
   5   3   6         12.81         16.69         3.90 o                         
   6   3   6         37.76         20.86         9.89 o                         
   7   3   6          1.63          0.73         0.82 o                         
  -7   4   6         20.70         22.22         5.99 o                         
  -6   4   6        109.32        121.70         7.80 o                         
  -5   4   6         34.88         34.73         4.17 o                         
  -4   4   6        793.11        847.40        33.55 o                         
  -3   4   6         46.89         57.41         4.53 o                         
  -2   4   6       2147.27       2450.14        32.92 o                         
  -1   4   6        113.01        140.30         7.44 o                         
   0   4   6       6436.61       8434.25       149.18 o                         
   1   4   6        178.08        154.99         8.52 o                         
   2   4   6        760.66       1205.89        24.30 o                         
   3   4   6        109.08         86.25        10.43 o                         
   4   4   6        213.65        156.26        10.79 o                         
   5   4   6         31.92         32.38         5.44 o                         
   6   4   6         45.20         22.31         3.63 o                         
   7   4   6         12.66          5.35         2.63 o                         
  -7   5   6         23.80         34.82         7.35 o                         
  -6   5   6          1.09          1.45         1.63 o                         
  -5   5   6        102.35        123.43         7.80 o                         
  -4   5   6         33.48         35.64         3.90 o                         
  -3   5   6       2607.36       2473.36        55.32 o                         
  -2   5   6        230.49        281.59        18.32 o                         
  -1   5   6       4363.04       4622.87        96.13 o                         
   0   5   6        415.64        412.18        20.41 o                         
   1   5   6       3729.20       3604.70        77.18 o                         
   2   5   6        177.05        159.34         9.79 o                         
   3   5   6        972.47       1092.26        32.29 o                         
   4   5   6          1.02          5.26         2.90 o                         
   5   5   6        102.44        102.75         8.71 o                         
   6   5   6          0.84         -0.63         1.81 o                         
   7   5   6         11.22          9.70         3.17 o                         
  -7   6   6         23.79         18.41         3.17 o                         
  -6   6   6         27.47         20.95         3.17 o                         
  -5   6   6        201.71        241.50        13.60 o                         
  -4   6   6         19.72         35.64         4.72 o                         
  -3   6   6        102.47        103.11         7.26 o                         
  -2   6   6        415.29        513.03        14.24 o                         
  -1   6   6        213.34        207.77        15.42 o                         
   0   6   6         58.16         40.81         6.35 o                         
   1   6   6          3.23          2.90         1.90 o                         
   2   6   6        250.29        592.74        28.39 o                         
   3   6   6        165.47        142.74        13.42 o                         
   4   6   6        118.72         94.23         9.16 o                         
   5   6   6          7.61          8.89         4.35 o                         
   6   6   6         51.58         48.97        11.06 o                         
   7   6   6          9.44         13.33         3.17 o                         
  -7   7   6          5.13          2.72         1.45 o                         
  -6   7   6         43.51         34.01         4.90 o                         
  -5   7   6        121.05        138.57        10.34 o                         
  -4   7   6        122.29        110.91         7.16 o                         
  -3   7   6        480.72        495.89        14.15 o                         
  -2   7   6         77.96        109.01         6.44 o                         
  -1   7   6       3517.39       3620.84        84.52 o                         
   0   7   6        307.99        328.84        19.14 o                         
   1   7   6       1724.36       1718.01        50.06 o                         
   2   7   6          0.18         24.03         6.26 o                         
   3   7   6         81.46        100.57         8.71 o                         
   4   7   6          1.82         28.66         7.07 o                         
   5   7   6          4.82         -1.45         1.81 o                         
   6   7   6          0.11          0.63         1.90 o                         
  -7   8   6          9.18         10.52         3.17 o                         
  -6   8   6         14.24         29.84         4.53 o                         
  -5   8   6        102.53        122.34         9.79 o                         
  -4   8   6        122.19        149.00         7.35 o                         
  -3   8   6        839.56        802.51        18.77 o                         
  -2   8   6        182.83        231.80         9.43 o                         
  -1   8   6        385.91        384.79        11.25 o                         
   0   8   6        104.00         99.58        10.79 o                         
   1   8   6        250.21        190.08        15.42 o                         
   2   8   6        495.20        431.68        25.39 o                         
   3   8   6        183.00        167.32        11.52 o                         
   4   8   6        107.39        121.70        14.06 o                         
   5   8   6         21.50         25.30         4.90 o                         
   6   8   6          0.50          8.89         2.72 o                         
  -7   9   6          5.53          2.72         1.45 o                         
   6   0   4          9.69          5.53         4.08 o                         
   2   0   6        397.39        195.43        15.87 o                         
  -6   9   6         17.39         19.77         3.81 o                         
  -5   9   6         15.42          5.17         2.18 o                         
  -4   9   6         36.46         30.92         5.44 o                         
  -3   9   6         69.13         90.96         6.44 o                         
  -2   9   6         37.56         31.74         6.71 o                         
  -1   9   6        564.89        605.80        30.29 o                         
   0   9   6        137.77        123.43        12.70 o                         
   1   9   6        430.02        494.62        26.93 o                         
   2   9   6         62.62         86.97        11.88 o                         
   3   9   6          3.77         12.79         3.36 o                         
   4   9   6         62.77         64.30        10.07 o                         
   5   9   6          1.65          0.18         1.81 o                         
   6   9   6          9.05         12.06         2.63 o                         
  -7  10   6          4.44          2.54         2.00 o                         
  -6  10   6         38.10         40.45         4.99 o                         
  -5  10   6         18.34         13.97         2.99 o                         
  -4  10   6          3.32          3.26         2.09 o                         
  -3  10   6          7.58          8.62         2.99 o                         
  -2  10   6         33.78         27.30         6.89 o                         
  -1  10   6         10.47         12.61         4.90 o                         
   0  10   6        321.86        414.45        24.67 o                         
   1  10   6         15.06         33.37         7.26 o                         
   2  10   6         65.66        101.30         9.79 o                         
   3  10   6        125.26        130.32        10.97 o                         
   4  10   6         30.65         53.87         9.16 o                         
   5  10   6         15.22         20.59        14.78 o                         
   6  10   6         26.93         25.66         3.72 o                         
  -7  11   6          7.01          2.45         1.72 o                         
  -6  11   6          0.02          0.45         1.90 o                         
  -5  11   6         21.38         25.03         6.26 o                         
  -4  11   6         18.71         17.87         3.90 o                         
  -3  11   6         16.51          8.80         2.18 o                         
  -2  11   6         61.81         64.03         5.62 o                         
  -1  11   6         17.05         17.23         5.26 o                         
   0  11   6         34.12         21.58         5.89 o                         
   1  11   6          2.07          1.90         2.00 o                         
   2  11   6         44.68         62.39         9.07 o                         
   3  11   6          0.10          1.09         1.81 o                         
   4  11   6         27.03         61.85         7.35 o                         
   5  11   6          0.00          0.73         1.63 o                         
   6  11   6         19.42         15.96         2.72 o                         
  -6  12   6          0.79          1.36         2.72 o                         
  -5  12   6        187.34        190.90        16.32 o                         
  -4  12   6         44.35         73.00         7.80 o                         
  -3  12   6        184.32        158.07         9.34 o                         
  -2  12   6        154.32        110.82         7.44 o                         
  -1  12   6         49.09         37.64         4.53 o                         
   0  12   6        720.26        677.36        19.86 o                         
   1  12   6          0.04          1.63         2.90 o                         
   2  12   6        150.30        140.48        11.52 o                         
   3  12   6         29.10         31.29         7.44 o                         
   4  12   6         38.53         35.28         8.25 o                         
   5  12   6          7.85          1.09         2.36 o                         
   6  12   6          0.13         -0.09         1.54 o                         
  -6  13   6         44.66         37.91         6.08 o                         
  -5  13   6        308.36        340.63        21.13 o                         
  -4  13   6        123.23        121.25        10.07 o                         
  -3  13   6        998.12        959.31        24.30 o                         
  -2  13   6        422.29        369.10        11.06 o                         
  -1  13   6       1074.42        996.76        25.66 o                         
   0  13   6        237.91        221.55        11.34 o                         
   1  13   6        997.82        853.02        28.93 o                         
   2  13   6         77.53        122.79        16.05 o                         
   3  13   6        531.42        516.47        22.58 o                         
   4  13   6          8.47          8.07         3.90 o                         
   5  13   6        142.19        171.40        16.05 o                         
  -6  14   6         12.98         18.86         4.26 o                         
  -5  14   6         53.22         50.60         7.71 o                         
  -4  14   6        178.02        178.57        11.79 o                         
  -3  14   6        152.73        156.08        11.25 o                         
  -2  14   6       1174.40       1153.11        22.76 o                         
  -1  14   6         27.40         28.39         4.44 o                         
   0  14   6       2291.91       2449.42        43.44 o                         
   1  14   6         77.27         72.82         8.43 o                         
   2  14   6        690.81        718.53        38.18 o                         
   3  14   6         70.98         77.72         8.43 o                         
   4  14   6        171.54        172.76        17.59 o                         
   5  14   6         12.97         13.42         4.44 o                         
  -6  15   6          8.34          7.53         2.72 o                         
  -5  15   6        154.89        148.64         9.07 o                         
  -4  15   6         47.62         47.34         5.99 o                         
  -3  15   6        638.65        617.32        22.31 o                         
  -2  15   6         17.70         16.14         2.99 o                         
  -1  15   6       1126.75       1084.82        36.91 o                         
   0  15   6          8.13         11.79         3.81 o                         
   1  15   6       1357.57       1310.73        52.69 o                         
   2  15   6         28.86         26.75         4.99 o                         
   3  15   6        610.36        598.55        23.22 o                         
   4  15   6          3.30          5.53         3.17 o                         
   5  15   6        215.15        190.81        14.51 o                         
  -5  16   6         51.34         50.51         4.81 o                         
  -4  16   6        270.48        280.50        19.86 o                         
  -3  16   6         76.72         66.20         6.80 o                         
  -2  16   6       1253.23       1275.00        35.82 o                         
  -1  16   6         94.34         96.67         9.61 o                         
   0  16   6       2027.08       2272.30        51.15 o                         
   1  16   6         91.85         71.01        11.70 o                         
   2  16   6        598.16        655.68        35.82 o                         
   3  16   6          7.26          9.25         2.99 o                         
   4  16   6        109.68        107.19        11.79 o                         
  -5  17   6          4.38          7.80         2.54 o                         
  -4  17   6        111.90        102.12         7.53 o                         
  -3  17   6         30.89         28.93         4.17 o                         
  -2  17   6        275.66        245.59        14.51 o                         
  -1  17   6         47.29         61.67         7.71 o                         
   0  17   6         85.76         87.06         8.89 o                         
   1  17   6         66.98         69.38        11.15 o                         
   2  17   6         17.56         23.49         7.07 o                         
   3  17   6          0.09          1.36         2.54 o                         
   4  17   6         38.69         37.09         6.26 o                         
  -4  18   6          0.01          2.90         1.27 o                         
  -3  18   6         11.83         12.33         4.72 o                         
  -2  18   6         24.43         19.41         6.35 o                         
  -1  18   6          1.77          1.27         1.27 o                         
   0  18   6         76.48         62.58        11.88 o                         
   1  18   6         34.28         30.20         7.62 o                         
   2  18   6         29.43         22.31         6.35 o                         
   3  18   6         50.73         51.24         5.80 o                         
   4  18   6          9.54         10.34         2.81 o                         
  -4  19   6          2.48          6.35         1.54 o                         
  -3  19   6          0.02         -2.00         2.09 o                         
  -2  19   6         12.21         15.05         4.90 o                         
  -1  19   6          0.56         -1.18         4.08 o                         
   0  19   6          2.93          2.72         1.72 o                         
   1  19   6          0.03         -0.63         2.18 o                         
   2  19   6         12.39         11.43         4.44 o                         
   3  19   6          2.08          0.73         4.17 o                         
  -3  20   6         13.54         15.69         4.35 o                         
  -2  20   6         49.87         44.89         7.80 o                         
  -1  20   6          3.97          4.81         2.90 o                         
   0  20   6         61.49         42.35         5.35 o                         
   1  20   6          0.42         -0.73         1.90 o                         
   2  20   6          7.57          6.62         2.18 o                         
  -2  21   6          5.99          4.53         2.63 o                         
  -1  21   6         56.60         47.25         5.08 o                         
   0  21   6          5.15          4.99         1.72 o                         
   1  21   6         13.03         15.33         3.90 o                         
   2  21   6          1.64          2.54         1.90 o                         
  -1  22   6          1.69          0.54         1.72 o                         
   0  22   6         53.42         44.80         6.44 o                         
  -7   1   7          1.43          2.18         2.27 o                         
  -6   1   7         11.41         19.04         4.17 o                         
  -5   1   7          0.05          1.63         1.72 o                         
  -4   1   7          5.47          3.36         1.36 o                         
  -3   1   7         11.72         12.88         3.08 o                         
  -2   1   7        896.44        882.22        23.94 o                         
  -1   1   7         10.17          6.53         1.63 o                         
   0   1   7        511.12        497.16        16.05 o                         
   1   1   7         25.76         16.32         2.36 o                         
   2   1   7        122.61        190.17        10.97 o                         
   3   1   7         44.68         36.91         5.53 o                         
   4   1   7          7.91         19.23         5.08 o                         
   5   1   7         24.19         23.13         4.44 o                         
   6   1   7          1.55         27.84         4.26 o                         
   7   1   7          2.09          1.72         1.36 o                         
  -7   2   7         14.37         22.13         4.08 o                         
  -6   2   7        163.03        168.86        12.33 o                         
  -5   2   7          5.68          7.80         2.18 o                         
  -4   2   7        361.02        384.34        12.52 o                         
  -3   2   7         11.21         13.33         3.17 o                         
  -2   2   7        397.48        532.71        26.39 o                         
  -1   2   7        198.46        222.64        13.51 o                         
   0   2   7        193.70        256.65         9.16 o                         
   1   2   7        948.64        842.86        22.94 o                         
   2   2   7         42.88         63.66         5.53 o                         
   3   2   7          7.80          4.99         2.36 o                         
   4   2   7         28.01         31.56         6.08 o                         
   5   2   7          1.54          1.72         2.18 o                         
   6   2   7         10.85         24.94        12.15 o                         
   7   2   7          0.42          0.00         1.63 o                         
  -7   3   7          0.61          2.72         2.99 o                         
  -6   3   7          4.20          6.35         2.09 o                         
  -5   3   7         21.03         26.30         3.72 o                         
  -4   3   7         30.14        151.18         8.89 o                         
  -3   3   7        111.86        102.21         8.52 o                         
  -2   3   7       2247.31       2322.54        94.95 o                         
  -1   3   7        674.23        655.68        36.00 o                         
   0   3   7        184.92        265.63         9.52 o                         
   1   3   7        542.64        546.40        20.22 o                         
   2   3   7       1345.72       1263.93        24.85 o                         
   3   3   7        479.41        475.48        20.41 o                         
   4   3   7        229.44        192.99        13.60 o                         
   5   3   7         41.62         36.46         5.53 o                         
   6   3   7         41.64         29.75         4.44 o                         
   7   3   7          1.66          0.45         1.09 o                         
  -7   4   7          2.46          0.27         1.90 o                         
  -6   4   7         16.11         15.33         3.26 o                         
  -5   4   7          5.64          2.72         1.27 o                         
  -4   4   7         53.45         68.20         4.44 o                         
  -3   4   7        216.76        201.06        11.97 o                         
  -2   4   7        971.38       1336.03        30.56 o                         
  -1   4   7          5.79          1.45         1.00 o                         
   0   4   7       1740.98       1973.93        52.96 o                         
   1   4   7        397.22        341.35        14.15 o                         
   2   4   7        338.42        320.86        14.24 o                         
   3   4   7          2.13          9.43         4.99 o                         
   4   4   7         44.77         51.60         6.62 o                         
   5   4   7         51.58         46.70         6.08 o                         
   6   4   7          2.59          2.45         3.81 o                         
  -7   5   7          4.87          6.26         3.72 o                         
  -6   5   7          1.54         -0.82         1.36 o                         
  -5   5   7         16.00         30.38         3.90 o                         
  -4   5   7          0.08          1.81         1.09 o                         
  -3   5   7          4.17          0.63         1.54 o                         
  -2   5   7          0.83         76.00         6.71 o                         
  -1   5   7        304.99        314.33        13.15 o                         
   0   5   7       1651.44       2034.88        55.96 o                         
   1   5   7          9.54         11.25         3.81 o                         
   2   5   7        837.02        805.05        32.10 o                         
   3   5   7         12.01          6.44         2.81 o                         
   4   5   7        307.07        232.25        13.69 o                         
   5   5   7          0.66          0.36         1.63 o                         
   6   5   7        119.91         94.86         8.16 o                         
  -7   6   7         15.02         14.33         3.08 o                         
  -6   6   7          3.89          7.53         2.45 o                         
  -5   6   7         29.36         28.48         3.72 o                         
  -4   6   7        118.09        125.79        15.51 o                         
  -3   6   7         45.17         28.75         4.35 o                         
  -2   6   7        810.67        896.64        20.04 o                         
  -1   6   7         67.70        101.39        11.43 o                         
   0   6   7       1207.54       1444.04        46.43 o                         
   1   6   7        917.92        884.76        34.10 o                         
   2   6   7        379.30        415.08        23.31 o                         
   3   6   7        834.78        867.17        38.63 o                         
   4   6   7        163.33        131.86        11.15 o                         
   5   6   7        237.62        233.61        20.04 o                         
   6   6   7         45.43         41.72         5.44 o                         
  -7   7   7          2.66          5.08         1.63 o                         
  -6   7   7         45.93         42.26         5.44 o                         
  -5   7   7         23.73         20.86         3.99 o                         
  -4   7   7        148.78        179.29         9.70 o                         
  -3   7   7        214.75        282.13        19.68 o                         
  -2   7   7         36.13         41.35         4.17 o                         
  -1   7   7       2235.75       2333.43        65.11 o                         
   0   7   7        565.71        552.57        27.48 o                         
   1   7   7       2140.45       2091.92        58.95 o                         
   2   7   7         59.47         60.13         9.07 o                         
   3   7   7        540.04        546.67        28.48 o                         
   4   7   7         13.57         15.87         5.53 o                         
   5   7   7          9.16          8.43         2.81 o                         
   6   7   7          2.04          2.54         1.63 o                         
  -7   8   7         26.33         18.68         3.72 o                         
  -6   8   7          1.72          3.72         2.45 o                         
  -5   8   7          7.92          8.52         2.99 o                         
  -4   8   7          0.49         -0.27         1.18 o                         
  -3   8   7         81.91         83.89         4.26 o                         
  -2   8   7        141.62        232.98        11.88 o                         
  -1   8   7         21.93         22.58         2.81 o                         
   0   8   7        107.06        150.00        14.42 o                         
   1   8   7         29.93         19.59         5.53 o                         
   2   8   7         92.46         94.59         8.52 o                         
   3   8   7         39.18         26.75         4.81 o                         
   4   8   7         57.03         62.30         8.07 o                         
   5   8   7          1.04          3.08         2.45 o                         
   6   8   7         18.27         10.52         2.45 o                         
  -7   9   7          1.20          0.63         1.36 o                         
  -6   9   7          0.03          4.35         2.36 o                         
  -5   9   7         50.58         43.08         5.62 o                         
  -4   9   7         21.99         23.13         3.81 o                         
  -3   9   7         77.73         68.92         4.90 o                         
  -2   9   7        147.15        137.03        15.60 o                         
  -1   9   7         40.54         19.04         5.62 o                         
   0   9   7          9.45         11.15         3.99 o                         
   1   9   7         50.81         45.62         8.07 o                         
   2   9   7        261.08        345.80        16.96 o                         
   3   9   7          0.96         -2.36         4.53 o                         
   4   9   7          6.69          6.80         3.08 o                         
   5   9   7         10.18          8.43         2.81 o                         
   6   9   7          1.72          0.27         1.63 o                         
  -7  10   7          7.36          4.81         1.18 o                         
  -6  10   7         14.13         13.24         3.90 o                         
  -5  10   7          7.76          8.62         2.90 o                         
  -4  10   7          9.30          7.44         2.63 o                         
  -3  10   7        165.89        124.24         9.89 o                         
  -2  10   7        194.59        192.44         9.79 o                         
  -1  10   7        522.83        462.97        28.29 o                         
   0  10   7        229.82        296.37        21.86 o                         
   1  10   7        203.89        185.55        12.24 o                         
   2  10   7         28.23         41.35         6.08 o                         
   3  10   7         20.78         26.93         3.63 o                         
   4  10   7         17.53         55.68         6.80 o                         
   5  10   7          1.43          3.81         2.36 o                         
   6  10   7          6.58          6.89         1.81 o                         
  -2   0   8        675.17        222.64        17.32 o                         
  -6   0  10        191.16         36.82         7.53 o                         
  -6  11   7          0.04         -0.63         1.36 o                         
  -5  11   7         41.12         40.81         7.44 o                         
  -4  11   7         22.96         25.21         4.53 o                         
  -3  11   7        100.99         88.88         6.80 o                         
  -2  11   7         84.62         71.92         6.17 o                         
  -1  11   7         83.64         65.11         5.99 o                         
   0  11   7          7.69          8.62         2.36 o                         
   1  11   7          2.24          2.09         1.81 o                         
   2  11   7          4.31          2.72         3.54 o                         
   3  11   7          6.60         10.97         5.44 o                         
   4  11   7         15.92         15.96         3.63 o                         
   5  11   7          5.90          0.91         3.90 o                         
   6  11   7          6.69          3.90         1.81 o                         
  -6  12   7          0.03         -0.09         2.00 o                         
  -5  12   7         55.50         62.48         9.07 o                         
  -4  12   7          1.50          1.27         2.09 o                         
  -3  12   7        317.31        307.44        12.97 o                         
  -2  12   7        117.58        115.81         9.61 o                         
  -1  12   7        622.48        593.29        19.32 o                         
   0  12   7        616.33        705.65        20.86 o                         
   1  12   7        331.93        349.79        18.05 o                         
   2  12   7        480.21        444.01        21.04 o                         
   3  12   7        101.36        112.64        14.60 o                         
   4  12   7        135.47        152.09        12.61 o                         
   5  12   7         23.20         23.31         6.44 o                         
  -6  13   7          0.53          0.36         1.36 o                         
  -5  13   7         82.06         70.47         9.16 o                         
  -4  13   7          0.66          8.80         2.72 o                         
  -3  13   7        300.82        318.68        16.14 o                         
  -2  13   7        166.68        176.03         7.62 o                         
  -1  13   7       1299.16       1244.71        29.47 o                         
   0  13   7          0.78          4.99         2.27 o                         
   1  13   7        852.59        844.40        29.38 o                         
   2  13   7          1.27         40.54         8.89 o                         
   3  13   7        279.80        273.34        22.67 o                         
   4  13   7         29.67         36.00         5.89 o                         
   5  13   7         18.68         13.97         5.17 o                         
  -6  14   7          0.00          1.54         1.36 o                         
  -5  14   7         27.94         25.21         3.81 o                         
  -4  14   7          1.70          2.36         2.00 o                         
  -3  14   7        347.38        343.08        16.41 o                         
  -2  14   7        186.34        290.39        20.41 o                         
  -1  14   7       1002.50        974.54        26.21 o                         
   0  14   7         77.67         82.35         7.35 o                         
   1  14   7       1151.46       1137.60        48.88 o                         
   2  14   7        111.14        100.21        14.06 o                         
   3  14   7        485.48        501.24        21.77 o                         
   4  14   7         19.10         20.22         5.53 o                         
   5  14   7        265.45        257.56        17.41 o                         
  -5  15   7         42.37         53.60         5.17 o                         
  -4  15   7        101.45         89.78         7.71 o                         
  -3  15   7         26.07         31.02         4.81 o                         
  -2  15   7          7.64          7.89         2.27 o                         
  -1  15   7         15.13         16.51         4.35 o                         
   0  15   7        288.45        329.29        17.59 o                         
   1  15   7          0.12          1.36         3.17 o                         
   2  15   7        919.36        966.83        30.47 o                         
   3  15   7         33.86         34.28         5.26 o                         
   4  15   7        444.51        416.35        25.48 o                         
   5  15   7         14.71         19.23         4.35 o                         
  -5  16   7         14.13         10.07         2.27 o                         
  -4  16   7         57.33         84.88         7.16 o                         
  -3  16   7          0.74          1.81         1.63 o                         
  -2  16   7        476.96        569.89        22.67 o                         
  -1  16   7         15.39         18.50         4.35 o                         
   0  16   7       1058.36       1118.83        35.28 o                         
   1  16   7          2.86          2.36         2.27 o                         
   2  16   7        669.66        619.68        34.46 o                         
   3  16   7         98.78         91.05         8.25 o                         
   4  16   7        130.40        109.82        11.25 o                         
  -5  17   7          0.87          1.63         1.18 o                         
  -4  17   7          6.17          5.44         1.72 o                         
  -3  17   7          3.78          5.35         1.90 o                         
  -2  17   7         49.01         51.33         6.35 o                         
  -1  17   7         50.12         61.22         7.53 o                         
   0  17   7        209.12        205.95        13.42 o                         
   1  17   7        185.10        197.25        19.04 o                         
   2  17   7        176.39        170.77        17.32 o                         
   3  17   7        231.19        220.19        11.79 o                         
   4  17   7         45.16         35.28         5.53 o                         
  -4  18   7          0.00         -0.63         1.45 o                         
  -3  18   7          9.85         12.61         4.53 o                         
  -2  18   7         13.78         13.42         4.90 o                         
  -1  18   7         40.21         21.77         4.26 o                         
   0  18   7         48.94         51.24         6.44 o                         
   1  18   7         42.92         30.92         7.89 o                         
   2  18   7         51.30         51.06         8.80 o                         
   3  18   7         17.77         17.68         3.36 o                         
  -3  19   7          7.97         12.15         3.99 o                         
  -2  19   7         26.73         14.78         4.72 o                         
  -1  19   7          0.36          0.82         1.54 o                         
   0  19   7         56.19         48.07         5.80 o                         
   1  19   7          2.74          3.17         2.72 o                         
   2  19   7          1.75          2.99         2.99 o                         
   3  19   7          0.07          2.99         2.99 o                         
  -3  20   7          2.73          0.45         1.18 o                         
  -2  20   7          3.84         11.43         3.81 o                         
  -1  20   7          2.70          0.91         1.54 o                         
   0  20   7         17.94         20.95         3.54 o                         
   1  20   7          0.51         -0.91         1.45 o                         
   2  20   7          9.15          5.17         1.90 o                         
  -2  21   7          1.94          4.44         2.27 o                         
  -1  21   7         10.56          6.71         1.81 o                         
   0  21   7          0.46         -1.00         3.17 o                         
   1  21   7         18.03         22.31         4.90 o                         
  -7   0   8          0.08          0.27         2.90 o                         
  -6   0   8         13.72         29.11         7.26 o                         
  -5   0   8          4.29          3.81         2.36 o                         
  -4   0   8        311.80        364.30        37.91 o                         
  -3   0   8        106.37         98.85        12.70 o                         
  -2   0   8        675.17        657.31        30.20 o                         
  -1   0   8        264.99        234.43        15.51 o                         
   0   0   8        828.72        893.01        34.37 o                         
   1   0   8        223.72        153.63        14.42 o                         
   2   0   8         88.72        122.52        13.78 o                         
   3   0   8         85.22         56.59        10.16 o                         
   4   0   8         48.43         75.63         8.34 o                         
   5   0   8          4.87          3.08         3.90 o                         
   6   0   8          6.52          6.80         3.36 o                         
  -7   1   8         20.22         24.67         3.99 o                         
  -6   1   8         52.75         70.01         7.89 o                         
  -5   1   8         32.65         26.39         4.99 o                         
  -4   1   8         31.15         28.20         2.90 o                         
  -3   1   8          0.54          2.27         2.09 o                         
  -2   1   8        215.57        267.62        13.24 o                         
  -1   1   8         25.49         14.06         3.81 o                         
   0   1   8       3547.16       3699.38        59.58 o                         
   1   1   8        234.73        230.89        12.42 o                         
   2   1   8        539.53        512.48        20.50 o                         
   3   1   8         12.93         11.15         2.54 o                         
   4   1   8        108.14        155.26         8.43 o                         
   5   1   8          6.22          3.99         8.52 o                         
   6   1   8         25.99         86.34         7.35 o                         
  -7   2   8         11.10         19.14         4.90 o                         
  -6   2   8          1.70          8.34         3.81 o                         
  -5   2   8          1.28          0.63         1.36 o                         
  -4   2   8          2.33          7.71         2.00 o                         
  -3   2   8         31.07         34.46         5.44 o                         
  -2   2   8         72.70         83.52         7.35 o                         
  -1   2   8        168.35        191.72        13.60 o                         
   0   2   8         10.81          8.34         2.18 o                         
   1   2   8        462.22        380.35        15.60 o                         
   2   2   8         69.72        152.45        11.15 o                         
   3   2   8         12.28         11.97         2.63 o                         
   4   2   8         68.90         50.79         5.80 o                         
   5   2   8          2.16         -0.54         4.81 o                         
   6   2   8         35.46         33.28         5.89 o                         
  -7   3   8         18.22         15.05         2.99 o                         
  -6   3   8          5.37          6.80         3.17 o                         
  -5   3   8         18.77         20.13         3.26 o                         
  -4   3   8          6.89         10.34         2.00 o                         
  -3   3   8          7.23          5.44         2.27 o                         
  -1   3   8         48.43         52.15         6.98 o                         
   0   3   8        665.43        802.14        22.31 o                         
   1   3   8         35.56         32.92         3.81 o                         
   2   3   8        616.71        585.85        17.05 o                         
   3   3   8          6.64          0.45         1.81 o                         
   4   3   8        229.07        231.44        19.59 o                         
   5   3   8          0.43          0.09         1.90 o                         
   6   3   8         63.43         34.82         4.35 o                         
  -7   4   8          0.05         -0.36         1.90 o                         
  -6   4   8          0.23          6.62         2.09 o                         
  -5   4   8         16.01         32.65         4.08 o                         
  -4   4   8          0.82         58.22         5.17 o                         
  -3   4   8         52.99         62.12         7.26 o                         
  -2   4   8         53.81        231.17        17.32 o                         
  -1   4   8        240.68        231.62        11.70 o                         
   0   4   8          0.97          0.45         1.18 o                         
   1   4   8        851.31        707.55        27.66 o                         
   2   4   8         11.17         33.55         4.17 o                         
   3   4   8         31.01         23.67         3.90 o                         
   4   4   8         18.62         23.40         5.71 o                         
   5   4   8          2.96          3.17         4.53 o                         
   6   4   8         14.86         15.15         2.36 o                         
  -7   5   8          8.33          6.35         3.17 o                         
  -6   5   8         19.10         28.57         3.63 o                         
  -5   5   8         27.66         24.40         3.45 o                         
  -4   5   8          8.01         10.52         1.90 o                         
  -3   5   8         65.94         79.90         5.35 o                         
  -1   5   8          8.55         12.52         5.44 o                         
   0   5   8        443.56        422.34        16.41 o                         
   1   5   8        424.57        424.24        23.94 o                         
   2   5   8         12.49         31.38         5.35 o                         
   3   5   8          0.82         -0.45         1.45 o                         
   4   5   8          2.46          7.44         2.45 o                         
   5   5   8          0.14          0.09         1.90 o                         
   6   5   8          0.59          1.27         1.36 o                         
  -7   6   8         11.77         13.51         3.81 o                         
  -6   6   8          1.72          3.54         1.45 o                         
  -5   6   8          7.99         13.60         2.54 o                         
  -4   6   8         16.69         34.46         3.72 o                         
  -3   6   8         41.60         37.45         3.36 o                         
  -2   6   8         85.26        235.52        12.79 o                         
  -1   6   8          4.12          3.26         1.81 o                         
   0   6   8        264.10        291.56        20.13 o                         
   1   6   8         59.83         55.32         9.07 o                         
   2   6   8          7.89         22.94         4.35 o                         
   3   6   8        444.06        372.28        19.41 o                         
   4   6   8         31.36         52.51         6.71 o                         
   5   6   8         80.34         71.92        10.52 o                         
   6   6   8          3.84          3.36         1.54 o                         
  -7   7   8          5.11          4.35         2.00 o                         
  -6   7   8          0.00          2.90         2.27 o                         
  -5   7   8         23.11         22.58         4.35 o                         
  -4   7   8         84.81         76.81         6.26 o                         
  -3   7   8          7.31          7.80         1.54 o                         
  -2   7   8         35.35         54.32         5.99 o                         
  -1   7   8         29.45         23.58         3.99 o                         
   0   7   8        180.92        194.71        17.14 o                         
   1   7   8         31.03         25.57         6.35 o                         
   2   7   8         36.10         33.74         5.62 o                         
   3   7   8          6.01          6.08         2.63 o                         
   4   7   8         39.31         46.98         6.35 o                         
   5   7   8         13.69         10.70         4.26 o                         
   6   7   8         24.59         24.49         3.54 o                         
  -7   8   8          0.33         -1.27         1.27 o                         
  -6   8   8          3.75          3.45         1.90 o                         
  -5   8   8          9.35          1.18         1.72 o                         
  -4   8   8          2.26         16.87         4.26 o                         
  -3   8   8        125.03        140.93         8.34 o                         
  -2   8   8          6.94         41.72         3.90 o                         
  -1   8   8        473.52        419.53        41.08 o                         
   0   8   8         17.76         13.78         4.99 o                         
   1   8   8         93.13         76.09         7.80 o                         
   2   8   8         91.39         89.24         8.80 o                         
   3   8   8          0.77         -2.45         3.17 o                         
   4   8   8         44.16         32.56         5.35 o                         
   5   8   8         27.95         38.09         5.62 o                         
   6   8   8         13.73          9.79         2.27 o                         
  -7   9   8          0.12         -0.18         0.73 o                         
  -6   9   8          0.12         -0.73         1.27 o                         
  -5   9   8          2.05          1.36         2.09 o                         
  -4   9   8         25.16         27.57         4.44 o                         
  -3   9   8          0.15         -0.18         1.45 o                         
  -2   9   8        277.99        346.89        12.70 o                         
  -1   9   8          4.40          4.35         1.72 o                         
   0   9   8         88.83        111.91         9.89 o                         
   1   9   8         55.15         60.85        10.25 o                         
   2   9   8          6.54          8.07         3.26 o                         
   3   9   8         44.40         52.24        10.25 o                         
   4   9   8          0.76         25.85         4.90 o                         
   5   9   8         25.07         32.92         4.90 o                         
   6   9   8          3.58          0.73         1.81 o                         
  -6  10   8         10.95         12.06         2.99 o                         
  -5  10   8          8.47         13.78         3.17 o                         
  -4  10   8        107.79        117.53         7.80 o                         
  -3  10   8          1.45          2.99         1.45 o                         
  -2  10   8          8.51         18.50         2.99 o                         
  -1  10   8          4.69          3.17         1.09 o                         
   0  10   8         42.23         40.90         4.72 o                         
   1  10   8        181.56        130.95        10.70 o                         
   2  10   8         44.59         95.40         9.70 o                         
   3  10   8         61.17         59.67         6.89 o                         
   4  10   8          1.53          9.34         2.81 o                         
   5  10   8         20.09         21.86         4.08 o                         
  -6  11   8          1.72          2.45         2.09 o                         
  -5  11   8         58.50         64.66         9.16 o                         
  -4  11   8         99.57        125.51         9.89 o                         
  -3  11   8        193.75        218.38        13.24 o                         
  -2  11   8          7.33          8.07         2.00 o                         
  -1  11   8         22.59         21.22         2.72 o                         
   0  11   8         58.65         85.43         7.07 o                         
   1  11   8         87.24         83.25         8.62 o                         
   2  11   8         11.57         14.15         4.35 o                         
   3  11   8          2.63          1.90         4.44 o                         
   4  11   8          6.61          6.89         2.54 o                         
   5  11   8         26.03         27.66         3.90 o                         
  -6  12   8         20.16         26.84         4.81 o                         
  -5  12   8          2.84         12.88         4.26 o                         
  -4  12   8          0.28          4.99         2.36 o                         
  -3  12   8         32.57         46.16         6.08 o                         
  -2  12   8         48.74        195.71        10.52 o                         
  -1  12   8        603.80        579.05        16.51 o                         
   0  12   8        372.18        345.07        14.87 o                         
   1  12   8       1415.14       1293.59        50.24 o                         
   2  12   8         58.98         60.76        11.25 o                         
   3  12   8       1071.13       1114.29        48.34 o                         
   4  12   8          1.40          6.80         2.63 o                         
   5  12   8        238.87        233.16        17.68 o                         
  -6  13   8          3.00          5.17         2.09 o                         
  -5  13   8         57.34         40.54         4.81 o                         
  -4  13   8          5.21          5.53         2.63 o                         
  -3  13   8         42.89         36.91         5.26 o                         
  -2  13   8         67.43         74.09         6.08 o                         
  -1  13   8         16.73         10.07         2.18 o                         
   0  13   8         44.03         28.11         4.90 o                         
   1  13   8         96.02         87.06        12.88 o                         
   6   0   6          0.11          4.08         3.81 o                         
   2   0   8         88.72         70.19        10.25 o                         
   2  13   8          4.04         16.69         5.71 o                         
   3  13   8        246.82        270.25        22.40 o                         
   4  13   8         26.74         27.03         4.63 o                         
   5  13   8        109.46        120.53        11.70 o                         
  -5  14   8          0.23          0.00         1.54 o                         
  -4  14   8          8.14         52.06         6.62 o                         
  -3  14   8          0.00         -1.54         2.27 o                         
  -2  14   8         18.52         49.61         6.17 o                         
  -1  14   8          0.70         -0.54         1.90 o                         
   0  14   8         54.33         45.44         6.26 o                         
   1  14   8         32.91         21.77         6.89 o                         
   2  14   8         14.79         45.62        10.25 o                         
   3  14   8         43.88         31.65         5.17 o                         
   4  14   8          0.83         -2.18         2.18 o                         
  -5  15   8          0.07         -0.09         1.45 o                         
  -4  15   8          6.97          5.44         2.90 o                         
  -3  15   8          5.70          9.70         2.72 o                         
  -1  15   8          4.62          4.44         2.54 o                         
   0  15   8        113.90        115.81        10.16 o                         
   1  15   8          1.61          2.09         2.27 o                         
   2  15   8         86.66         91.60         8.80 o                         
   3  15   8         10.64         14.78         3.63 o                         
   4  15   8         25.78         26.66         3.81 o                         
  -5  16   8          0.20          1.27         0.91 o                         
  -4  16   8          5.91         40.54        12.88 o                         
  -3  16   8          3.35          1.90         1.36 o                         
  -1  16   8          0.29          2.36         4.17 o                         
   0  16   8          4.53          4.35         2.00 o                         
   1  16   8          0.33          0.91         2.99 o                         
   2  16   8          0.27          0.54         1.81 o                         
   3  16   8         25.76         22.31         3.99 o                         
   4  16   8         14.07          9.79         3.17 o                         
  -4  17   8          0.32         10.07         2.45 o                         
  -3  17   8         27.92         36.91         4.26 o                         
  -2  17   8         12.11         80.99         7.80 o                         
  -1  17   8          1.39          1.36         1.81 o                         
   0  17   8          6.36          7.89         4.17 o                         
   1  17   8         15.62          9.79         4.26 o                         
   2  17   8         40.51         43.89         8.43 o                         
   3  17   8          4.07          4.35         1.72 o                         
  -4  18   8          1.07          2.00         2.45 o                         
  -3  18   8         16.46          8.62         3.63 o                         
  -2  18   8          7.19         33.55         7.35 o                         
  -1  18   8          3.38          0.54         1.36 o                         
   0  18   8          1.80          0.18         3.72 o                         
   1  18   8          4.96          3.81         2.90 o                         
   2  18   8         26.59         29.02         6.44 o                         
   3  18   8          4.54          2.81         3.54 o                         
  -3  19   8          1.51          1.18         1.54 o                         
  -2  19   8          7.74          6.53         3.45 o                         
  -1  19   8          7.57          3.17         2.00 o                         
   0  19   8         12.19          8.71         2.18 o                         
   1  19   8          5.47          6.35         2.99 o                         
   2  19   8          1.08          8.89         3.63 o                         
  -2  20   8          7.59         10.52         3.45 o                         
  -1  20   8          2.89          5.89         2.45 o                         
   0  20   8          6.67         12.42         2.45 o                         
   1  20   8          1.47         -0.27         1.90 o                         
  -7   1   9         61.62         83.98         9.43 o                         
  -6   1   9          4.07          6.89         2.27 o                         
  -5   1   9        141.65        187.09        13.24 o                         
  -4   1   9         62.23         76.54         4.99 o                         
  -3   1   9         32.23         46.34         4.35 o                         
  -1   1   9        290.00        294.19        18.77 o                         
   0   1   9         41.67         70.47         6.89 o                         
   1   1   9         21.52         18.77         3.90 o                         
   2   1   9          7.01        102.66         9.70 o                         
   3   1   9         20.42         11.88         2.90 o                         
   5   1   9          4.31          3.72         2.00 o                         
   6   1   9         42.86         32.74         4.35 o                         
  -7   2   9          0.75          2.99         1.27 o                         
  -6   2   9         60.85         92.05         8.71 o                         
  -5   2   9          6.28         10.61         2.27 o                         
  -4   2   9        106.88        119.07         6.17 o                         
  -3   2   9         98.46        106.92         5.62 o                         
  -2   2   9        281.93        309.79        25.76 o                         
  -1   2   9         26.71         23.31         4.99 o                         
   0   2   9        274.11        270.98        13.88 o                         
   1   2   9          4.39         -0.27         1.54 o                         
   2   2   9         42.67         26.57         3.99 o                         
   3   2   9          3.10          1.45         2.00 o                         
   4   2   9        183.90        182.10        12.52 o                         
   5   2   9          0.89          0.45         1.81 o                         
   6   2   9         34.59         29.11         3.81 o                         
  -7   3   9         10.64         10.61         2.36 o                         
  -6   3   9          0.00          8.89         2.99 o                         
  -5   3   9          0.51          1.72         1.27 o                         
  -4   3   9         29.51         66.11         6.26 o                         
  -3   3   9         42.95         34.46         2.90 o                         
  -1   3   9          0.14         -0.18         1.90 o                         
   0   3   9          0.09          3.08         2.18 o                         
   1   3   9        308.05        269.44        11.70 o                         
   2   3   9         45.50         58.13         5.89 o                         
   3   3   9         88.30         83.71         7.71 o                         
   4   3   9          3.87         11.61         4.72 o                         
   5   3   9          5.59         10.07         2.90 o                         
   6   3   9          1.91          4.63         1.72 o                         
  -7   4   9          9.83          5.99         3.08 o                         
  -6   4   9          1.00          6.53         2.09 o                         
  -5   4   9          2.05          0.27         0.91 o                         
  -4   4   9         52.02         59.67         3.99 o                         
  -3   4   9         65.49         57.04         3.72 o                         
  -2   4   9         32.20         35.46         5.17 o                         
  -1   4   9          6.07          7.62         3.08 o                         
   0   4   9         60.38         39.27         5.26 o                         
   1   4   9          0.57          0.27         1.72 o                         
   2   4   9          6.15         12.79         2.90 o                         
   3   4   9          8.18         12.42         3.63 o                         
   4   4   9         33.16         39.99         8.52 o                         
   5   4   9         10.64         11.79         3.36 o                         
   6   4   9          0.05          1.09         1.90 o                         
  -7   5   9          0.02          0.91         1.45 o                         
  -6   5   9          0.42         -0.09         0.91 o                         
  -5   5   9          1.75          4.44         1.54 o                         
  -4   5   9          0.48         63.12         4.90 o                         
  -3   5   9         75.90         86.06         5.08 o                         
  -2   5   9         69.49         63.57         6.89 o                         
  -1   5   9          5.74         11.43         3.45 o                         
   0   5   9        274.30        255.20        13.51 o                         
   1   5   9          8.12         11.88         2.54 o                         
   2   5   9         51.23         66.75         6.17 o                         
   3   5   9          0.05          0.63         2.99 o                         
   4   5   9          0.26          4.26         2.54 o                         
   5   5   9          5.63          7.26         2.54 o                         
   6   5   9          2.41         -0.09         0.91 o                         
  -7   6   9          4.33         -1.36         1.81 o                         
  -6   6   9          7.39         13.97         3.63 o                         
  -5   6   9          0.87          1.09         1.54 o                         
  -4   6   9          7.59         27.93         3.63 o                         
  -3   6   9        143.04        112.91         5.89 o                         
  -2   6   9         46.21         40.18         3.72 o                         
  -1   6   9        147.68        157.07        16.60 o                         
   0   6   9         23.53         26.57         4.44 o                         
   1   6   9          0.92          3.54         2.27 o                         
   2   6   9          0.37         32.10         4.63 o                         
   3   6   9         11.45         10.70         5.08 o                         
   4   6   9          8.49         16.05         6.17 o                         
   5   6   9          1.47          6.98         3.81 o                         
   6   6   9          2.88          2.18         1.18 o                         
  -7   7   9          0.60          2.27         1.09 o                         
  -6   7   9          1.15          0.82         1.18 o                         
  -5   7   9         26.32         23.40         4.99 o                         
  -4   7   9          2.11          7.44         2.27 o                         
  -3   7   9        210.50        203.51         7.89 o                         
  -2   7   9          0.91         10.88         2.27 o                         
  -1   7   9        105.54         99.03         6.62 o                         
   0   7   9        265.23        244.50        11.25 o                         
   1   7   9        180.00        146.37         9.07 o                         
   2   7   9        266.28        222.64        12.15 o                         
   3   7   9        136.74        120.71        15.60 o                         
   4   7   9         87.06        108.83         9.43 o                         
   5   7   9          0.28          0.63         1.63 o                         
   6   7   9          0.81         -0.09         1.00 o                         
  -6   8   9         55.81         52.60         5.26 o                         
  -5   8   9          1.62          5.17         2.45 o                         
  -4   8   9          6.20          8.07         2.81 o                         
  -3   8   9          0.95          0.82         1.09 o                         
  -2   8   9         53.97         64.03         5.62 o                         
  -1   8   9         23.11         28.39         2.81 o                         
   0   8   9         57.56         62.30         4.99 o                         
   1   8   9          0.76         -0.36         1.18 o                         
   2   8   9         75.71         56.23         6.17 o                         
   3   8   9         17.35         19.23         6.89 o                         
   4   8   9         41.65         43.53         6.08 o                         
   5   8   9         22.08         28.29         4.63 o                         
  -6   9   9         17.35         21.13         6.17 o                         
  -5   9   9         10.58         10.97         2.72 o                         
  -4   9   9          0.53          0.27         1.45 o                         
  -3   9   9          5.72         -1.27         1.36 o                         
  -2   9   9          5.20          9.07         2.27 o                         
  -1   9   9         33.62         29.84         3.26 o                         
   0   9   9          0.04         -0.91         1.27 o                         
   1   9   9        114.30        111.28         7.98 o                         
   2   9   9         80.46        155.62        12.52 o                         
   3   9   9          5.55          6.53         3.90 o                         
   4   9   9          3.50          8.07         2.90 o                         
   5   9   9          3.44          3.63         2.00 o                         
  -6  10   9         31.90         33.10         9.07 o                         
  -5  10   9          2.90          1.81         1.27 o                         
  -4  10   9        160.93        168.41         9.25 o                         
  -3  10   9         66.30         62.85         5.62 o                         
  -2  10   9        143.23        150.45         8.52 o                         
  -1  10   9        172.10        176.03         8.25 o                         
   0  10   9         67.22         83.71         7.07 o                         
   1  10   9        157.38        175.12        13.06 o                         
   2  10   9          6.29          1.63         4.53 o                         
   3  10   9         93.93        103.11         9.07 o                         
   4  10   9         36.86         57.77         9.61 o                         
   5  10   9         51.46         35.01         4.35 o                         
  -6  11   9          3.12          2.09         1.90 o                         
  -5  11   9         38.62         34.82         4.35 o                         
  -4  11   9          5.24          7.26         2.36 o                         
  -3  11   9        122.38        135.49         8.25 o                         
  -2  11   9         14.60         21.49         3.54 o                         
  -1  11   9        106.52         81.80         5.62 o                         
   0  11   9         33.80         40.90         5.08 o                         
   1  11   9          0.25         -1.09         3.17 o                         
   2  11   9          1.81         17.23         6.53 o                         
   3  11   9         80.85         88.69         8.25 o                         
   4  11   9          0.04          6.71         2.81 o                         
   5  11   9         93.98         91.05        10.25 o                         
  -6  12   9          1.00          3.36         2.00 o                         
  -5  12   9          2.18          1.54         2.90 o                         
  -4  12   9          3.60         49.06         6.62 o                         
  -3  12   9        102.97         89.51         8.25 o                         
  -2  12   9         38.96         54.87        12.33 o                         
  -1  12   9         98.78         91.96         6.62 o                         
   0  12   9        216.86        270.98        15.87 o                         
   1  12   9          0.42         -1.36         2.09 o                         
   2  12   9        150.62        154.08        17.68 o                         
   3  12   9         37.44         45.34         9.25 o                         
   4  12   9         37.92         46.43         5.80 o                         
   5  12   9         43.35         44.98         7.07 o                         
  -5  13   9          1.61         -0.82         1.18 o                         
  -4  13   9          1.53          9.52         3.26 o                         
  -3  13   9          2.07          4.35         1.54 o                         
  -2  13   9         23.75         22.67         3.99 o                         
  -1  13   9        186.19        182.28        13.06 o                         
   0  13   9         27.10         25.48         4.81 o                         
   1  13   9         72.93         60.58        10.79 o                         
   2  13   9         51.57         63.30        11.43 o                         
   3  13   9          4.45          7.07         3.72 o                         
   4  13   9         41.14         26.30         4.26 o                         
  -5  14   9          0.21          0.27         0.82 o                         
  -4  14   9         38.26         43.44         5.26 o                         
  -3  14   9          5.51          5.26         2.27 o                         
  -2  14   9         77.20         80.53        10.16 o                         
  -1  14   9          8.73         10.25         3.17 o                         
   0  14   9        183.80        203.23        13.69 o                         
   1  14   9         12.79         24.67         6.89 o                         
   2  14   9         97.94         97.85        13.51 o                         
   3  14   9          9.46         16.05         3.63 o                         
   4  14   9         17.02         15.96         3.54 o                         
  -5  15   9          2.31          2.27         1.72 o                         
  -4  15   9          0.14         94.68         7.62 o                         
  -3  15   9          9.88          7.89         2.27 o                         
  -2  15   9         41.81         56.05         4.99 o                         
  -1  15   9         19.15         21.31         4.44 o                         
   0  15   9         99.87        100.57         9.34 o                         
   1  15   9         23.74         21.04         5.99 o                         
   2  15   9          3.41          1.36         1.36 o                         
   3  15   9          3.62          2.00         2.00 o                         
   4  15   9         15.97         12.97         3.63 o                         
  -4  16   9          8.96         39.27         4.63 o                         
  -3  16   9          7.41          6.08         1.90 o                         
  -2  16   9          3.60         -0.09         1.27 o                         
  -1  16   9          4.29          0.45         1.18 o                         
   0  16   9          1.94          3.99         2.18 o                         
   1  16   9          3.84          0.27         2.27 o                         
   2  16   9          2.83          8.43         3.72 o                         
   3  16   9          0.73          0.36         1.54 o                         
  -4  17   9          0.13          7.98         1.90 o                         
  -3  17   9         23.03         24.94         3.36 o                         
  -2  17   9          0.79          8.62         3.72 o                         
  -1  17   9         12.55         12.52         3.08 o                         
   0  17   9          2.10          0.91         2.54 o                         
   1  17   9          0.18         -0.36         1.72 o                         
   2  17   9          1.96          4.08         2.99 o                         
   3  17   9          9.17          9.43         2.18 o                         
  -3  18   9         18.39         19.23         4.81 o                         
  -2  18   9         10.99         19.23         5.26 o                         
  -1  18   9          6.39          8.07         4.08 o                         
   0  18   9         40.95         45.25         5.35 o                         
   1  18   9          0.42          0.54         1.45 o                         
   2  18   9         13.66         19.32         4.90 o                         
  -2  19   9         22.38         19.59         4.72 o                         
  -1  19   9          4.26          4.90         1.72 o                         
   0  19   9         69.18         78.99         6.35 o                         
   1  19   9          0.10          1.36         1.27 o                         
  -1  20   9          0.36          2.27         1.63 o                         
   0  20   9          0.88          1.45         1.27 o                         
  -7   0  10         12.44          9.43         3.17 o                         
  -2   0  10         26.12          9.07         4.90 o                         
  -6   0  12        117.55          4.08         2.36 o                         
   6   0   8          6.52         11.25         4.90 o                         
  -6   0  10        191.16        313.51        22.49 o                         
  -5   0  10        164.52        172.13        17.87 o                         
  -4   0  10        154.17        159.34        10.97 o                         
  -3   0  10        771.29        711.55        17.05 o                         
  -2   0  10         26.12         31.29         4.90 o                         
  -1   0  10        252.10        218.56        17.50 o                         
   0   0  10        241.96        316.87        22.67 o                         
   1   0  10         53.10         62.21        10.34 o                         
   2   0  10          5.00          1.90         2.63 o                         
   2   0  10          5.00          1.18         2.18 o                         
   3   0  10         59.24         69.92        12.06 o                         
   5   0  10         40.17         52.33         8.89 o                         
   6   0  10         17.53         17.87         3.81 o                         
  -7   1  10          0.28          1.81         1.63 o                         
  -6   1  10        137.31        157.53        11.15 o                         
  -5   1  10         38.19         49.79         4.90 o                         
  -4   1  10        344.33        350.15        16.78 o                         
  -3   1  10         25.06         20.77         2.09 o                         
  -2   1  10        278.93        262.64         8.80 o                         
  -1   1  10        109.74        111.28        12.33 o                         
   0   1  10          0.88          1.90         0.91 o                         
   1   1  10          1.06          1.09         1.36 o                         
   3   1  10          8.16          3.45         3.36 o                         
   4   1  10         36.72        147.82        11.15 o                         
   5   1  10          2.25         -2.18         2.27 o                         
   6   1  10          0.06         -0.45         1.18 o                         
  -7   2  10         22.08         14.51         2.63 o                         
  -6   2  10        116.98        154.17        10.88 o                         
  -5   2  10         95.37        112.64         7.44 o                         
  -4   2  10          6.85         19.68         2.54 o                         
  -3   2  10         49.13         43.35         3.36 o                         
  -2   2  10          9.10         18.95         2.72 o                         
  -1   2  10          1.26          2.72         2.18 o                         
   0   2  10        102.45         81.35         8.07 o                         
   1   2  10          9.25         13.51         2.81 o                         
   2   2  10         80.55        101.21         8.16 o                         
   3   2  10         16.04          9.79         5.35 o                         
   4   2  10         15.07         61.49         7.26 o                         
   5   2  10          0.67         -3.17         3.17 o                         
   6   2  10          2.89          0.82         0.91 o                         
  -7   3  10          1.72          2.18         1.36 o                         
  -6   3  10         41.84         54.78         6.44 o                         
  -5   3  10          3.18          6.17         2.00 o                         
  -4   3  10        140.22        170.22         6.89 o                         
  -3   3  10          6.52          4.08         1.27 o                         
  -2   3  10        100.55        105.02         5.53 o                         
  -1   3  10          9.41         17.14         3.63 o                         
   0   3  10         28.09         37.00         7.16 o                         
   1   3  10          6.25          4.99         1.72 o                         
   2   3  10         33.38         32.47         4.90 o                         
   3   3  10         10.98         19.14         6.35 o                         
   4   3  10          2.52         30.11         5.53 o                         
   5   3  10          3.12          7.71         2.54 o                         
   6   3  10          0.11          0.63         2.18 o                         
  -7   4  10          5.11          3.99         2.45 o                         
  -6   4  10          0.11          2.81         1.45 o                         
  -5   4  10          0.01          1.45         1.18 o                         
  -4   4  10         11.82         11.88         2.45 o                         
  -3   4  10        182.15        165.24         6.62 o                         
  -2   4  10         17.17         27.93         3.26 o                         
  -1   4  10        205.68        208.77        13.24 o                         
   0   4  10        349.98        415.72        14.96 o                         
   1   4  10         11.22         29.38         4.08 o                         
   2   4  10         77.91         58.22         7.89 o                         
   3   4  10         36.16         35.55         8.52 o                         
   4   4  10          4.21          1.00         2.45 o                         
   5   4  10          1.57          2.72         1.54 o                         
  -7   5  10          0.84          1.09         1.90 o                         
  -6   5  10          5.23         13.69         3.45 o                         
  -5   5  10         22.62         31.83         3.90 o                         
  -4   5  10         27.93         29.56         3.36 o                         
  -3   5  10          3.68          3.81         1.18 o                         
  -2   5  10         60.00         66.93         5.08 o                         
  -1   5  10        170.37        185.10        14.60 o                         
   0   5  10          8.46          6.62         1.54 o                         
   1   5  10          0.86         -1.36         1.36 o                         
   2   5  10          0.29          2.90         1.45 o                         
   3   5  10          3.51          4.35         3.45 o                         
   4   5  10          7.05         14.33         3.08 o                         
   5   5  10          0.13         -1.09         2.27 o                         
  -6   6  10          7.97         13.24         3.26 o                         
  -5   6  10          0.84          3.63         2.36 o                         
  -4   6  10         20.66         30.11         4.17 o                         
  -3   6  10          9.15          6.17         1.45 o                         
  -2   6  10         66.98         69.65         5.08 o                         
  -1   6  10         48.79         53.42         4.90 o                         
   0   6  10        106.28         81.80         5.80 o                         
   1   6  10         10.56          7.35         2.09 o                         
   2   6  10         76.24        155.44        12.79 o                         
   3   6  10         16.21         23.94         7.07 o                         
   4   6  10          1.45         -2.36         2.36 o                         
   5   6  10          2.17          2.54         2.18 o                         
  -6   7  10         19.83         18.77         3.17 o                         
  -5   7  10          2.54          3.63         1.72 o                         
  -4   7  10         15.03         22.67         3.72 o                         
  -3   7  10        276.34        271.52         9.43 o                         
  -2   7  10         33.70        112.73         8.25 o                         
  -1   7  10         94.49         91.78         6.53 o                         
   0   7  10         68.44         59.40         4.99 o                         
   1   7  10         47.04         34.73         3.99 o                         
   2   7  10         53.27        223.73        21.22 o                         
   3   7  10          3.31          5.08         2.63 o                         
   4   7  10          3.09          2.63         3.81 o                         
   5   7  10          0.63          2.81         1.72 o                         
  -6   8  10         11.36          9.34         2.36 o                         
  -5   8  10        122.62        141.84         9.79 o                         
  -4   8  10          2.52          6.08         2.63 o                         
  -3   8  10         82.09         61.49         5.80 o                         
  -2   8  10          1.32         17.87         4.08 o                         
  -1   8  10        127.87        129.14         7.89 o                         
   0   8  10        178.92        181.56         8.98 o                         
   1   8  10        307.16        282.04        11.43 o                         
   2   8  10         99.44        100.76        14.15 o                         
   3   8  10         38.82         41.54         9.16 o                         
   4   8  10          4.86          4.53         2.00 o                         
   5   8  10          2.35         -0.54         1.54 o                         
  -6   9  10          2.62          1.72         1.27 o                         
  -5   9  10          6.64          4.63         2.81 o                         
  -4   9  10         83.32         84.16         6.53 o                         
  -3   9  10         41.06         29.20         3.90 o                         
  -2   9  10        219.00        191.63         9.89 o                         
  -1   9  10        247.42        248.94        10.07 o                         
   0   9  10         45.27         33.46         3.81 o                         
   1   9  10         41.78         31.56         3.90 o                         
   2   9  10         22.52         22.76         6.89 o                         
   3   9  10          0.31          3.99         3.36 o                         
   4   9  10          5.09          4.81         3.72 o                         
   5   9  10          2.31          2.09         2.09 o                         
  -6  10  10          0.49         -0.09         1.36 o                         
  -5  10  10          0.45          0.45         1.09 o                         
  -4  10  10         27.68         27.03         3.63 o                         
  -3  10  10         49.75         52.96         5.26 o                         
  -2  10  10          2.46          1.81         1.81 o                         
  -1  10  10         16.00         11.52         2.27 o                         
   0  10  10         18.30         32.01         4.63 o                         
   1  10  10          0.03         -1.90         1.90 o                         
   2  10  10          0.59         11.43         5.89 o                         
   3  10  10          5.01          5.44         2.27 o                         
   4  10  10          5.57          6.53         3.72 o                         
   5  10  10          3.57          2.36         1.45 o                         
  -6  11  10          1.74          3.17         1.90 o                         
  -5  11  10         24.19         19.95         2.54 o                         
  -4  11  10         30.84         18.41         3.08 o                         
  -3  11  10         81.21         90.24         6.71 o                         
  -2  11  10         42.49         31.56         3.90 o                         
  -1  11  10        120.64        104.29         7.16 o                         
   0  11  10         49.00         52.78         7.07 o                         
   1  11  10        215.38        198.52        20.04 o                         
   2  11  10         27.08         22.31         7.35 o                         
   3  11  10          8.59          6.53         2.54 o                         
   4  11  10         25.53         24.21         3.08 o                         
  -5  12  10         46.88         48.43         5.17 o                         
  -4  12  10          0.13          0.91         1.36 o                         
  -3  12  10         31.55         31.38         4.99 o                         
  -2  12  10          2.69         53.51         6.26 o                         
  -1  12  10          1.32          2.00         1.00 o                         
   0  12  10         30.84         18.50         3.99 o                         
   1  12  10         99.80         74.55        11.88 o                         
   2  12  10          8.02          6.35         3.45 o                         
   3  12  10         78.74         66.57        10.52 o                         
   4  12  10          9.15          9.52         2.45 o                         
  -5  13  10          1.80          3.90         2.72 o                         
  -4  13  10          6.64         14.51         3.36 o                         
  -3  13  10         93.36         92.05         8.07 o                         
  -2  13  10         31.74         38.45         5.26 o                         
  -1  13  10        113.93        113.72        10.34 o                         
   0  13  10         27.21         26.30         4.99 o                         
   1  13  10         79.65         89.96        13.06 o                         
   2  13  10          4.90         11.43         5.08 o                         
   3  13  10          2.13          1.27         2.63 o                         
   4  13  10         17.06         15.05         2.90 o                         
  -5  14  10         12.22         13.06         2.27 o                         
  -4  14  10          0.73         -1.00         2.90 o                         
  -3  14  10          8.13          7.26         2.09 o                         
  -2  14  10         10.03         41.99         5.35 o                         
  -1  14  10         21.86         20.22         4.26 o                         
   0  14  10          5.53          6.62         2.36 o                         
   1  14  10         17.87         24.30         6.80 o                         
   2  14  10          6.95          3.81         2.36 o                         
   3  14  10          0.22         -0.63         1.45 o                         
   4  14  10          0.03          0.09         1.54 o                         
  -4  15  10          0.09          4.26         1.72 o                         
  -3  15  10          2.34          2.09         1.09 o                         
  -2  15  10          0.03          2.54         1.27 o                         
  -1  15  10          0.41          0.73         1.90 o                         
   0  15  10         15.60         16.14         3.81 o                         
   1  15  10          4.10          4.53         2.63 o                         
   2  15  10          1.16          2.99         2.09 o                         
   3  15  10          0.17          1.54         1.27 o                         
  -4  16  10          5.04          8.07         1.81 o                         
  -3  16  10          0.32          0.73         1.09 o                         
  -2  16  10          4.39          5.80         3.08 o                         
  -1  16  10          2.10          0.09         1.63 o                         
   0  16  10          2.65          3.54         2.00 o                         
   1  16  10          7.69          3.99         2.54 o                         
   2  16  10         19.95         18.23         5.44 o                         
   3  16  10          2.06          4.08         1.54 o                         
  -3  17  10         14.44         18.77         4.72 o                         
  -2  17  10          2.82          6.08         3.08 o                         
  -1  17  10          7.31         11.25         2.81 o                         
   0  17  10          2.82          2.00         1.27 o                         
   1  17  10          7.48         10.97         4.53 o                         
   2  17  10         23.67         22.40         5.26 o                         
  -3  18  10          0.89          0.91         1.27 o                         
  -2  18  10          6.22          8.34         3.63 o                         
  -1  18  10          1.63          1.63         1.45 o                         
   0  18  10         16.64         10.79         2.63 o                         
   1  18  10          0.38          2.45         2.00 o                         
  -1  19  10         54.09         44.98         6.44 o                         
   0  19  10         14.85         15.69         4.17 o                         
  -7   1  11          3.18          4.44         1.54 o                         
  -6   1  11        840.79        909.97        56.68 o                         
  -5   1  11          7.16         14.15         3.90 o                         
  -4   1  11       1781.97       1849.87        34.10 o                         
  -3   1  11         68.38         65.02         4.26 o                         
  -2   1  11       1007.11        907.07        24.49 o                         
  -1   1  11         46.93         48.88         5.08 o                         
   0   1  11        434.40        401.21        15.51 o                         
   1   1  11          7.56         19.14         3.81 o                         
   3   1  11          0.89          2.36         1.81 o                         
   4   1  11         21.22         30.02         4.90 o                         
   5   1  11          0.01          2.27         1.81 o                         
  -6   2  11         32.68         43.80         5.71 o                         
  -5   2  11         14.56         14.51         2.54 o                         
  -4   2  11          0.14         42.44         9.34 o                         
  -3   2  11        436.33        449.36        11.52 o                         
  -2   2  11        117.24        147.82         9.70 o                         
  -1   2  11         67.22         60.85         6.89 o                         
   0   2  11        259.93        251.93        11.97 o                         
   1   2  11          0.34          2.63         1.72 o                         
   2   2  11        187.14        314.96        20.50 o                         
   3   2  11         41.97         40.27         6.26 o                         
   4   2  11         77.10         98.76         9.89 o                         
   5   2  11         13.42         18.59         3.17 o                         
  -6   3  11          5.32         13.97         3.26 o                         
  -5   3  11         70.52         63.57         5.44 o                         
  -4   3  11          6.10         11.25         2.27 o                         
  -3   3  11         48.39         48.97         3.81 o                         
  -2   3  11          3.78         11.34         2.09 o                         
  -1   3  11        220.87        194.71        12.61 o                         
   0   3  11        193.35        189.27        10.34 o                         
   1   3  11         26.89         28.02         5.08 o                         
   3   3  11          8.59          4.99         3.36 o                         
   4   3  11          0.22         10.34         2.72 o                         
   5   3  11          4.63          2.54         5.26 o                         
  -6   4  11          0.84          3.26         1.27 o                         
  -5   4  11         22.91         24.40         3.36 o                         
  -4   4  11         11.06         15.42         2.72 o                         
  -3   4  11         92.57         86.97         4.99 o                         
  -2   4  11         38.51         58.49         4.35 o                         
  -1   4  11         31.42         25.03         4.53 o                         
   0   4  11          0.58         -1.36         1.36 o                         
   1   4  11          9.19          7.80         2.36 o                         
   2   4  11          5.42         26.21         6.98 o                         
   3   4  11          3.90          0.54         1.90 o                         
   4   4  11          5.98          9.43         2.18 o                         
   5   4  11          3.64          0.09         1.09 o                         
  -6   5  11          0.73          1.81         1.18 o                         
  -5   5  11          2.51          3.63         1.63 o                         
  -4   5  11         19.35         20.31         2.81 o                         
  -3   5  11        102.75         92.87         6.98 o                         
  -2   5  11         10.09         11.25         2.27 o                         
  -1   5  11          4.12          4.17         2.27 o                         
   0   5  11         69.24         61.22         5.99 o                         
   1   5  11         44.85         36.73         4.72 o                         
   2   5  11         26.35         87.42        13.15 o                         
   3   5  11         16.14         16.23         5.62 o                         
   4   5  11          0.81          2.00         1.54 o                         
   5   5  11          0.23          0.00         1.27 o                         
  -6   6  11          0.05          1.09         1.27 o                         
  -5   6  11         52.15         65.75         7.26 o                         
  -4   6  11         41.68         39.72         4.63 o                         
  -3   6  11         55.17         46.80         4.99 o                         
  -2   6  11        228.24        224.09         9.79 o                         
  -1   6  11         65.16         52.78         6.71 o                         
   0   6  11        262.58        271.98        12.88 o                         
   1   6  11          3.81          2.90         1.36 o                         
   2   6  11        127.19        150.63        17.59 o                         
   3   6  11          0.32          0.09         2.27 o                         
   4   6  11         33.61         30.38         3.81 o                         
   6   0  10         17.53          3.99         2.36 o                         
   5   6  11          0.24          0.63         2.18 o                         
  -6   7  11         17.54         22.85         3.26 o                         
  -5   7  11          6.62         10.34         2.63 o                         
  -4   7  11        101.03        109.73         8.16 o                         
  -3   7  11         71.89         84.07         6.71 o                         
  -2   7  11        417.34        408.55        13.24 o                         
  -1   7  11        125.79        111.91         6.89 o                         
   0   7  11        150.96        152.99         9.70 o                         
   1   7  11         38.07         45.44         6.26 o                         
   2   7  11         12.25         60.31        11.43 o                         
   3   7  11          0.22         -1.81         3.45 o                         
   4   7  11         17.21         27.93         5.71 o                         
   5   7  11          0.02          0.09         1.00 o                         
  -6   8  11          0.03          1.18         1.09 o                         
  -5   8  11        102.47        112.18         8.16 o                         
  -4   8  11          2.20          5.44         2.36 o                         
  -3   8  11          7.17          1.72         1.63 o                         
  -2   8  11          4.20         40.27         5.99 o                         
  -1   8  11         46.35         39.63         5.99 o                         
   0   8  11          7.56          3.36         2.81 o                         
   1   8  11          0.85          0.45         2.09 o                         
   2   8  11          7.48         23.03         7.26 o                         
   3   8  11          3.10          4.44         3.36 o                         
   4   8  11          3.69          3.36         1.72 o                         
   5   8  11          4.03          2.27         1.27 o                         
  -6   9  11          9.14         10.25         2.00 o                         
  -5   9  11          2.17          3.36         1.81 o                         
  -4   9  11         15.65         28.57         3.81 o                         
  -3   9  11          0.32         -0.73         1.27 o                         
  -2   9  11          4.67          9.52         2.18 o                         
  -1   9  11         43.06         36.37         5.71 o                         
   0   9  11         77.24        109.37        10.07 o                         
   1   9  11          2.38          4.17         2.54 o                         
   2   9  11          5.04          7.62         3.90 o                         
   3   9  11          8.29         10.07         4.35 o                         
   4   9  11          0.42          1.36         1.36 o                         
  -5  10  11        376.24        309.97        61.03 o                         
  -4  10  11         21.80         40.45         4.90 o                         
  -3  10  11        829.44        732.13        21.40 o                         
  -2  10  11         20.43         29.20         3.90 o                         
  -1  10  11        345.16        277.69        16.14 o                         
   0  10  11          0.15          1.18         1.72 o                         
   1  10  11         32.90         27.93         4.90 o                         
   2  10  11          4.92         24.94         7.62 o                         
   3  10  11          2.44          1.90         3.17 o                         
   4  10  11          7.84         11.88         2.63 o                         
  -5  11  11          0.28          1.81         1.27 o                         
  -4  11  11         45.89         40.27         4.17 o                         
  -3  11  11          2.78          3.54         1.63 o                         
  -2  11  11          5.07          6.17         2.27 o                         
  -1  11  11         97.38         93.59         9.25 o                         
   0  11  11         15.20         15.05         3.90 o                         
   1  11  11        143.03        144.92        16.78 o                         
   2  11  11         13.05         14.78         5.62 o                         
   3  11  11         23.72         16.69         3.99 o                         
   4  11  11         10.43         10.07         1.90 o                         
  -5  12  11          4.09          5.26         1.90 o                         
  -4  12  11          4.89          6.71         2.00 o                         
  -3  12  11         23.41         28.84         3.54 o                         
  -2  12  11         15.29          8.71         2.09 o                         
  -1  12  11         14.02          7.80         3.26 o                         
   0  12  11          7.70          2.09         3.45 o                         
   1  12  11         27.30         26.30         7.44 o                         
   2  12  11         17.55         32.10         8.62 o                         
   3  12  11          5.26          4.08         3.36 o                         
   4  12  11          5.03          2.45         1.54 o                         
  -5  13  11          0.10          0.00         1.18 o                         
  -4  13  11          0.13          4.08         2.09 o                         
  -3  13  11         25.72         26.75         4.08 o                         
  -2  13  11         39.48         33.74         4.72 o                         
  -1  13  11         14.98         10.79         3.26 o                         
   0  13  11         47.03         33.74         9.16 o                         
   1  13  11          0.61          3.81         3.90 o                         
   2  13  11         31.94         33.37         8.34 o                         
   3  13  11          8.22          6.35         3.17 o                         
  -4  14  11          3.47          5.08         1.63 o                         
  -3  14  11         18.59         27.39         6.62 o                         
  -2  14  11          0.02          2.18         3.17 o                         
  -1  14  11          0.16          0.54         1.36 o                         
   0  14  11          2.49          1.18         1.72 o                         
   1  14  11          2.37          3.99         3.08 o                         
   2  14  11          8.01          6.35         4.17 o                         
   3  14  11          0.04          0.45         2.36 o                         
  -4  15  11          0.09          1.36         1.72 o                         
  -3  15  11          0.58         -0.73         1.00 o                         
  -2  15  11          3.54          2.99         2.36 o                         
  -1  15  11          0.09         -1.90         3.90 o                         
   0  15  11         63.67         79.90         7.62 o                         
   1  15  11         15.99         17.68         5.26 o                         
   2  15  11          3.32          2.81         1.45 o                         
   3  15  11          1.21          1.45         1.81 o                         
  -3  16  11          7.30          4.44         2.45 o                         
  -2  16  11         10.39         18.32         5.08 o                         
  -1  16  11          0.84          0.63         1.36 o                         
   0  16  11         22.12         23.31         3.81 o                         
   1  16  11          0.17         -0.27         2.27 o                         
   2  16  11          0.10         -0.91         2.00 o                         
  -3  17  11          0.66          1.18         1.63 o                         
  -2  17  11          6.54         11.61         3.90 o                         
  -1  17  11          2.60          1.09         1.27 o                         
   0  17  11         17.86         16.60         3.26 o                         
   1  17  11         12.89         10.70         3.81 o                         
  -1  18  11         26.18         22.49         3.08 o                         
   0  18  11         44.25         41.72         6.26 o                         
  -6   0  12        117.55        102.12        10.97 o                         
  -5   0  12         19.83         24.49         6.62 o                         
  -4   0  12       1628.71       1651.08        58.86 o                         
  -3   0  12        197.63        182.92        18.23 o                         
  -1   0  12          4.34         13.60         5.17 o                         
   0   0  12      10110.23      10834.42       148.82 o                         
   1   0  12         25.59         17.96         6.71 o                         
   3   0  12          0.00          8.98         5.08 o                         
   4   0  12        654.45        585.67        30.65 o                         
   5   0  12          2.67          4.26         2.36 o                         
  -6   1  12        112.73         97.67         7.62 o                         
  -5   1  12        112.84        133.77        10.25 o                         
  -4   1  12        599.65        558.92        22.76 o                         
  -3   1  12        219.61        225.00        14.33 o                         
  -2   1  12       1931.17       1870.46        38.36 o                         
  -1   1  12        142.31        120.43         9.61 o                         
   0   1  12        414.52        406.65        19.59 o                         
   1   1  12         78.69         75.36        12.06 o                         
   2   1  12         18.86         59.13         9.79 o                         
   3   1  12          9.52          4.53         2.54 o                         
   4   1  12         25.88         27.21         3.81 o                         
   5   1  12          1.23          1.63         1.18 o                         
  -6   2  12        101.12         71.19         8.71 o                         
  -5   2  12         62.65         59.22         6.80 o                         
  -4   2  12        273.55        280.86        15.87 o                         
  -3   2  12          1.26          2.27         1.63 o                         
  -2   2  12        407.63        474.21        15.24 o                         
  -1   2  12         92.39        102.75         9.43 o                         
   0   2  12        446.19        462.51        24.58 o                         
   1   2  12        177.82        150.27        16.96 o                         
   2   2  12        130.79        203.69        20.95 o                         
   3   2  12         90.15         88.78         9.43 o                         
   4   2  12         70.71         72.82         5.08 o                         
   5   2  12         22.99         20.31         3.08 o                         
  -6   3  12         61.35         51.33         5.08 o                         
  -5   3  12         42.21         38.54         5.35 o                         
  -4   3  12        199.63        192.35         9.79 o                         
  -3   3  12         28.54         19.50         3.54 o                         
  -2   3  12        480.04        514.75        15.69 o                         
  -1   3  12          6.92          3.45         2.99 o                         
   0   3  12        395.99        440.11        16.78 o                         
   1   3  12          0.03         -3.90         3.90 o                         
   2   3  12         52.79         38.27         9.16 o                         
   3   3  12          0.30          0.54         2.00 o                         
   4   3  12          1.17          1.00         1.18 o                         
   5   3  12          0.37          0.27         0.73 o                         
  -6   4  12          0.86          0.54         1.00 o                         
  -5   4  12          7.98          6.71         1.90 o                         
  -4   4  12         11.53          7.80         1.81 o                         
  -3   4  12        129.00        148.28         7.71 o                         
  -2   4  12         54.93         61.22         7.16 o                         
  -1   4  12        318.06        341.08        17.50 o                         
   0   4  12         68.48         84.88         7.26 o                         
   1   4  12        192.79        200.15        19.77 o                         
   2   4  12         71.75        118.98        15.96 o                         
   3   4  12         26.38         22.58         6.89 o                         
   4   4  12          4.07          1.45         1.18 o                         
   5   4  12          5.65          0.91         4.44 o                         
  -6   5  12          3.42          3.17         2.09 o                         
  -5   5  12          0.16          1.09         1.36 o                         
  -4   5  12          1.29          2.72         1.27 o                         
  -3   5  12         20.38         21.13         3.45 o                         
  -2   5  12        112.78        145.92        16.96 o                         
  -1   5  12         87.27         89.87         8.98 o                         
   0   5  12          6.73          2.09         1.27 o                         
   1   5  12         34.94         38.54         8.52 o                         
   2   5  12          1.89         -2.09         5.53 o                         
   3   5  12         12.28         14.06         5.53 o                         
   4   5  12         12.27         17.59         2.72 o                         
  -6   6  12         15.98         14.15         3.81 o                         
  -5   6  12          1.01          0.45         1.09 o                         
  -4   6  12          0.45          0.73         2.54 o                         
  -3   6  12        175.43        168.41        10.61 o                         
  -2   6  12        100.20        141.75        16.78 o                         
  -1   6  12          7.43          1.36         1.54 o                         
   0   6  12         15.56         17.87         4.35 o                         
   1   6  12          0.28         -2.63         2.63 o                         
   2   6  12          2.52          5.62         4.44 o                         
   3   6  12         13.19          7.80         4.08 o                         
   4   6  12          9.24          4.81         1.63 o                         
  -6   7  12          4.67          4.26         1.81 o                         
  -5   7  12          2.14          2.72         1.36 o                         
  -4   7  12         22.56         19.04         2.99 o                         
  -3   7  12         11.13         18.41         3.26 o                         
  -2   7  12         89.09         98.67        13.88 o                         
  -1   7  12         35.85         43.98         6.17 o                         
   0   7  12         10.37         12.33         3.81 o                         
   1   7  12         54.79         41.99         6.17 o                         
   2   7  12          3.21          2.72         3.17 o                         
   3   7  12          7.19          3.63         2.18 o                         
   4   7  12         12.40          6.35         1.72 o                         
  -5   8  12        219.92        181.74        20.22 o                         
  -4   8  12          8.00          9.52         2.36 o                         
  -3   8  12        512.83        471.67        15.96 o                         
  -2   8  12         28.75         24.94         4.63 o                         
  -1   8  12        389.07        361.21        18.50 o                         
   0   8  12         72.42         57.68         7.44 o                         
   1   8  12         42.36         45.53         6.35 o                         
   2   8  12         31.71         36.91         8.52 o                         
   3   8  12          2.09          6.62         3.99 o                         
   4   8  12          4.92          2.45         1.09 o                         
  -5   9  12         72.54         56.50        16.78 o                         
  -4   9  12         23.89         21.67         3.17 o                         
  -3   9  12        459.37        397.58        18.68 o                         
  -2   9  12          2.90          0.73         1.81 o                         
  -1   9  12        977.65        804.14        28.29 o                         
   0   9  12          1.68          3.26         2.00 o                         
   1   9  12        775.69        694.68        24.85 o                         
   2   9  12          0.40          4.35         4.53 o                         
   3   9  12        275.71        263.09        13.69 o                         
   4   9  12          0.40          1.81         0.91 o                         
  -5  10  12          2.88          3.08         1.45 o                         
  -4  10  12          7.51          6.26         1.81 o                         
  -3  10  12         42.09         39.90         4.35 o                         
  -2  10  12         50.85         38.91         6.35 o                         
  -1  10  12         35.36         24.85         4.90 o                         
   0  10  12        135.20        110.73        15.78 o                         
   1  10  12         20.55         18.77         6.26 o                         
   2  10  12         13.74         10.88         5.08 o                         
   3  10  12          0.12          1.90         2.72 o                         
   4  10  12          6.46         -1.00         1.00 o                         
  -5  11  12         19.56         12.52         5.17 o                         
  -4  11  12         14.04         15.87         2.54 o                         
  -3  11  12        115.19         96.49         6.44 o                         
  -2  11  12          0.23          2.72         2.18 o                         
  -1  11  12        290.30        274.52        15.69 o                         
   0  11  12          2.65          2.72         1.63 o                         
   1  11  12        370.07        349.88        25.94 o                         
   2  11  12         16.11         27.93         6.98 o                         
   3  11  12        115.83        116.72        12.88 o                         
  -4  12  12         31.24         20.59         4.44 o                         
  -3  12  12        176.14        146.10         8.62 o                         
  -2  12  12         70.63         59.76         6.62 o                         
  -1  12  12        474.81        506.50        16.41 o                         
   0  12  12          0.44         -0.45         1.54 o                         
   1  12  12        161.80        171.22        17.32 o                         
   2  12  12          7.88          8.34         3.90 o                         
   3  12  12          0.96          2.72         1.45 o                         
  -4  13  12          1.31          3.45         1.45 o                         
  -3  13  12          2.12         -0.18         1.54 o                         
  -2  13  12          5.38         11.34         4.44 o                         
  -1  13  12          0.46          2.90         1.90 o                         
   0  13  12         23.23         17.78         3.72 o                         
   1  13  12         18.54         14.51         5.26 o                         
   2  13  12          0.12          1.18         1.63 o                         
   3  13  12          7.18          4.08         1.81 o                         
  -4  14  12          1.62          1.09         1.72 o                         
  -3  14  12          3.45          3.17         2.36 o                         
  -2  14  12          1.27          5.26         3.36 o                         
  -1  14  12          0.16          1.27         1.54 o                         
   0  14  12          1.20          3.54         1.72 o                         
   1  14  12          1.82          0.18         2.18 o                         
   2  14  12          0.13          0.54         2.90 o                         
  -3  15  12          1.35          2.72         1.90 o                         
  -2  15  12          0.00          0.18         2.27 o                         
  -1  15  12          1.70          3.36         1.72 o                         
   0  15  12          0.42          0.54         2.45 o                         
   1  15  12          0.65          0.54         1.90 o                         
   2  15  12          2.74          6.89         2.81 o                         
  -2  16  12         10.32         17.59         4.35 o                         
  -1  16  12          0.97          0.73         0.91 o                         
   0  16  12         31.10         39.45         4.44 o                         
   1  16  12          2.90          2.99         1.72 o                         
  -1  17  12          2.77          3.99         1.36 o                         
   0  17  12          0.00          1.09         1.36 o                         
  -6   1  13         10.86          2.36         2.18 o                         
  -5   1  13          0.10          0.45         2.09 o                         
  -2   0  14        136.40         63.12        11.88 o                         
  -4   1  13         19.09         22.94         4.35 o                         
  -3   1  13          6.72          1.00         1.81 o                         
  -2   1  13         52.72         77.27         8.16 o                         
  -1   1  13          2.30          3.99         1.81 o                         
   0   1  13        453.31        449.36        20.22 o                         
   1   1  13          0.26          1.18         2.00 o                         
   2   1  13        603.95        590.57        24.94 o                         
   3   1  13          9.41         12.52         3.54 o                         
   4   1  13        325.55        283.49         9.34 o                         
  -6   2  13         31.20         15.78         3.08 o                         
  -5   2  13          1.18          0.54         1.63 o                         
  -4   2  13        130.31        163.51        11.43 o                         
  -3   2  13         21.26         21.13         4.17 o                         
  -2   2  13        207.46        261.64        20.59 o                         
  -1   2  13        171.02        163.78        11.43 o                         
   0   2  13       1640.89       1717.10        60.31 o                         
   1   2  13        195.35        178.84        13.33 o                         
   2   2  13        908.78        926.39        31.65 o                         
   3   2  13         79.09         83.25         8.71 o                         
   4   2  13        322.24        278.51         9.16 o                         
  -6   3  13         31.15         11.88         2.18 o                         
  -5   3  13         32.40         23.13         3.90 o                         
  -4   3  13         43.34         36.73         5.26 o                         
  -3   3  13        607.26        592.65        22.58 o                         
  -2   3  13          6.46         20.22         4.35 o                         
  -1   3  13        941.40       1001.21        42.71 o                         
   0   3  13        209.73        208.22        19.32 o                         
   1   3  13        125.35        112.73        14.87 o                         
   2   3  13         37.03         46.52         7.07 o                         
   3   3  13          8.22          7.62         2.72 o                         
   4   3  13          6.54          3.08         1.81 o                         
  -6   4  13          0.05         -1.36         1.36 o                         
  -5   4  13          9.77          6.44         2.18 o                         
  -4   4  13          4.18          3.54         1.72 o                         
  -3   4  13          6.65          5.26         2.00 o                         
  -2   4  13        139.20        168.41        12.15 o                         
  -1   4  13         15.55         21.22         4.44 o                         
   0   4  13         28.02         29.47         7.35 o                         
   1   4  13         12.62          7.98         3.81 o                         
   2   4  13         50.20         50.15         9.89 o                         
   3   4  13          0.36         -0.09         2.00 o                         
   4   4  13         36.84         30.92         2.81 o                         
  -5   5  13          4.82         -0.27         1.90 o                         
  -4   5  13          7.80         10.25         4.08 o                         
  -3   5  13         12.80         13.69         6.08 o                         
  -2   5  13          8.40          5.99         2.54 o                         
  -1   5  13         62.52         62.03         7.44 o                         
   0   5  13          2.13          4.17         2.09 o                         
   1   5  13         57.63         62.48        11.06 o                         
   2   5  13          6.92          5.17         2.99 o                         
   3   5  13          8.34          8.71         2.81 o                         
   4   5  13          0.63         -0.82         1.18 o                         
  -5   6  13         20.30          8.80         3.45 o                         
  -4   6  13          1.93          9.98         5.35 o                         
  -3   6  13         10.03          4.35         4.35 o                         
  -2   6  13         14.49         16.32         3.81 o                         
  -1   6  13          0.76          0.91         1.63 o                         
   0   6  13         32.83         18.23         4.35 o                         
   1   6  13          3.91          7.16         4.26 o                         
   2   6  13         21.36         40.54         9.34 o                         
   3   6  13          0.04         -2.27         2.27 o                         
   4   6  13          0.79          1.27         1.81 o                         
  -5   7  13          3.36          1.36         1.63 o                         
  -4   7  13         13.17         19.41         3.81 o                         
  -3   7  13         50.09         43.80         5.99 o                         
  -2   7  13          5.83          5.99         2.72 o                         
  -1   7  13        272.13        224.09        14.24 o                         
   0   7  13         26.19         23.85         4.72 o                         
   1   7  13        331.92        288.30        23.58 o                         
   2   7  13          8.07         18.86         6.89 o                         
   3   7  13         84.31         86.70         8.07 o                         
   4   7  13          1.60          1.36         0.91 o                         
  -5   8  13          4.09          3.17         2.18 o                         
  -4   8  13         19.63         18.50         4.17 o                         
  -3   8  13          0.00         -0.45         1.72 o                         
  -2   8  13          0.38          9.07         3.45 o                         
  -1   8  13          2.66          0.54         1.72 o                         
   0   8  13         29.05         49.61         6.89 o                         
   1   8  13         51.70         31.92         7.98 o                         
   2   8  13          0.89         16.60         6.98 o                         
   3   8  13         56.82         52.96         5.80 o                         
  -5   9  13          6.77          3.99         1.90 o                         
  -4   9  13          1.42          2.45         2.36 o                         
  -3   9  13         14.30          9.16         2.63 o                         
  -2   9  13          1.91          0.73         2.00 o                         
  -1   9  13        139.40        142.74        11.15 o                         
   0   9  13         10.75         21.31         4.90 o                         
   1   9  13         71.52         54.14        10.16 o                         
   2   9  13          4.20          5.35         3.72 o                         
   3   9  13         57.49         59.13         7.26 o                         
  -4  10  13          3.16          4.81         1.72 o                         
  -3  10  13          0.60          1.63         2.54 o                         
  -2  10  13          3.56          5.26         2.18 o                         
  -1  10  13         16.17          1.27         5.89 o                         
   0  10  13         20.25         17.96         3.99 o                         
   1  10  13         32.97         24.58         7.16 o                         
   2  10  13          6.21          9.07         4.63 o                         
   3  10  13         34.93         21.13         3.26 o                         
  -4  11  13          1.44          1.63         1.36 o                         
  -3  11  13          5.97          1.54         1.00 o                         
  -2  11  13          0.42          9.07         3.17 o                         
  -1  11  13         34.79         23.76         3.45 o                         
   0  11  13          2.65          1.63         1.72 o                         
   1  11  13         75.47         53.33         9.52 o                         
   2  11  13         11.04          8.52         3.90 o                         
   3  11  13         55.94         55.14         7.98 o                         
  -4  12  13          1.50          3.45         2.09 o                         
  -3  12  13         17.95         12.42         3.45 o                         
  -2  12  13          9.88          7.89         2.54 o                         
  -1  12  13         16.19         11.34         2.36 o                         
   0  12  13          4.62         -0.82         2.00 o                         
   1  12  13          8.20          8.07         4.26 o                         
   2  12  13          7.76          7.80         3.63 o                         
  -3  13  13          1.93          1.09         1.27 o                         
  -2  13  13          0.22         -1.45         1.81 o                         
  -1  13  13          1.03          1.72         1.45 o                         
   0  13  13          9.96          7.62         1.90 o                         
   1  13  13          5.17          2.27         2.63 o                         
   2  13  13          8.51          8.98         3.81 o                         
  -3  14  13          2.12         -1.00         1.63 o                         
  -2  14  13          0.00         -0.18         1.09 o                         
  -1  14  13          2.09          1.81         1.00 o                         
   0  14  13          2.65          5.53         2.09 o                         
   1  14  13          5.14          5.71         2.63 o                         
  -2  15  13          3.84          5.62         2.72 o                         
  -1  15  13         11.64         11.70         2.27 o                         
   0  15  13          0.38         -0.91         1.18 o                         
  -5   0  14         29.82         29.75         5.62 o                         
  -4   0  14          7.61        126.15        15.60 o                         
  -3   0  14         34.41         30.56         7.16 o                         
  -2   0  14        136.40        165.60        16.51 o                         
  -1   0  14          2.89          2.63         2.54 o                         
   0   0  14        173.92        186.64        18.05 o                         
   1   0  14         18.98         31.92         7.62 o                         
   2   0  14        134.32        134.58        15.96 o                         
   2   0  14        134.32         54.41         9.43 o                         
   3   0  14          8.24          3.81         2.72 o                         
   4   0  14         17.34         23.85         3.36 o                         
  -5   1  14         13.35         16.05         2.99 o                         
  -4   1  14         13.71         19.41         3.90 o                         
  -3   1  14          0.02          2.09         2.00 o                         
  -1   1  14         15.00         15.69         3.45 o                         
   0   1  14         24.25         17.96         6.62 o                         
   1   1  14          0.19         -1.00         1.81 o                         
   2   1  14          5.30         30.83         6.26 o                         
   3   1  14         18.95         23.67         4.81 o                         
   4   1  14         53.68         46.43         3.26 o                         
  -5   2  14          0.22         -1.45         1.45 o                         
  -4   2  14          0.64         16.51         3.81 o                         
  -3   2  14          6.47          0.82         1.36 o                         
  -1   2  14          8.17          6.35         2.72 o                         
   0   2  14         35.77         42.53         6.17 o                         
   1   2  14        129.13        123.88        10.70 o                         
   2   2  14         15.86          8.80         2.63 o                         
   3   2  14         68.75         60.40         6.80 o                         
   4   2  14         45.83         43.71         2.99 o                         
  -5   3  14          4.44          5.08         1.81 o                         
  -4   3  14         30.17         28.39         4.26 o                         
  -3   3  14          0.63         -0.45         1.36 o                         
  -2   3  14         71.88         88.60         8.25 o                         
  -1   3  14         47.89         46.52         5.89 o                         
   0   3  14         12.10         15.69         3.54 o                         
   1   3  14         77.05         66.38         7.71 o                         
   2   3  14         50.89         44.26         6.44 o                         
   3   3  14         36.17         32.19         5.17 o                         
  -5   4  14         16.15         11.88         3.63 o                         
  -4   4  14          1.89          0.63         1.09 o                         
  -3   4  14          7.72         14.06         3.08 o                         
  -2   4  14         37.99         59.76         6.62 o                         
  -1   4  14         35.37         39.18         5.35 o                         
   0   4  14         68.28         60.94         7.16 o                         
   1   4  14        152.78        172.49        12.61 o                         
   2   4  14        183.90        187.45        13.15 o                         
   3   4  14         45.69         38.91         5.35 o                         
  -5   5  14          4.90          9.34         3.45 o                         
  -4   5  14          0.07          1.72         3.08 o                         
  -3   5  14          3.33          8.62         3.81 o                         
  -2   5  14          1.47          1.00         1.54 o                         
  -1   5  14          3.66          6.53         1.81 o                         
   0   5  14         22.69         17.68         5.35 o                         
   1   5  14          0.07          3.81         3.36 o                         
   2   5  14         18.15         37.18         5.99 o                         
   3   5  14          5.81          6.26         1.45 o                         
  -5   6  14          4.87          2.36         2.18 o                         
  -4   6  14          2.75          5.89         3.81 o                         
  -3   6  14          6.67         13.88         3.45 o                         
  -2   6  14         40.39         49.97         6.62 o                         
  -1   6  14          0.44         -2.45         2.45 o                         
   0   6  14          9.02          9.70         4.53 o                         
   1   6  14          0.01         -2.36         3.17 o                         
   2   6  14          7.47         15.51         6.44 o                         
   3   6  14          6.93          5.35         3.81 o                         
  -5   7  14          0.16          1.36         1.27 o                         
  -4   7  14          7.53          8.52         3.45 o                         
  -3   7  14          2.83          0.09         1.63 o                         
  -2   7  14         44.22         38.91         9.98 o                         
  -1   7  14          0.37         -0.09         1.18 o                         
   0   7  14         51.27         53.78         9.61 o                         
   1   7  14         43.23         37.18         7.89 o                         
   2   7  14          6.10          6.71         4.08 o                         
   3   7  14         15.63          9.25         1.90 o                         
  -4   8  14          2.92         -0.27         1.72 o                         
  -3   8  14        125.90        109.10        10.25 o                         
  -2   8  14         64.22         60.13         6.80 o                         
  -1   8  14        179.80        207.77        12.97 o                         
   0   8  14        180.26        198.88        17.96 o                         
   1   8  14          5.05         11.52         5.17 o                         
   2   8  14         35.81         38.81         7.98 o                         
   3   8  14         22.13         15.78         3.08 o                         
  -4   9  14          6.61          0.91         1.54 o                         
  -3   9  14         18.52         23.31         3.90 o                         
  -2   9  14          0.92         -0.09         1.45 o                         
  -1   9  14          1.06          0.63         1.45 o                         
   0   9  14          0.78          0.63         2.27 o                         
   1   9  14         17.05         22.49         6.08 o                         
   2   9  14          5.36          6.17         2.90 o                         
  -4  10  14          0.01         -1.27         1.27 o                         
  -3  10  14          3.35          2.54         1.54 o                         
  -2  10  14          2.29          2.09         1.36 o                         
  -1  10  14          3.27          1.72         1.36 o                         
   0  10  14          1.47          3.72         3.17 o                         
   1  10  14          0.01          0.63         1.81 o                         
   2  10  14          1.90         13.97         2.81 o                         
  -3  11  14          2.58          1.90         1.63 o                         
  -2  11  14          0.01          0.73         1.18 o                         
  -1  11  14         16.27         23.31         3.08 o                         
   0  11  14          0.46          0.91         1.90 o                         
   1  11  14          1.77          1.18         1.54 o                         
   2  11  14          0.24         12.15         3.99 o                         
  -3  12  14          1.11          0.27         1.00 o                         
  -2  12  14          2.24          2.00         1.36 o                         
  -1  12  14         16.83         15.05         2.36 o                         
   0  12  14          3.96          4.99         1.81 o                         
   1  12  14          0.64          3.17         2.27 o                         
  -2  13  14         25.22         19.86         4.81 o                         
  -1  13  14          1.09          3.17         2.45 o                         
   0  13  14         64.90         56.05         7.71 o                         
   1  13  14         13.27          9.79         3.36 o                         
  -1  14  14          2.19          4.08         2.45 o                         
  -5   1  15          2.91          0.27         0.82 o                         
  -4   1  15         15.26         71.28         6.62 o                         
  -3   1  15          6.31          2.45         2.81 o                         
  -2   1  15         97.79         94.23         8.16 o                         
  -1   1  15         15.72         20.68         3.08 o                         
   0   1  15         37.79         33.10         5.17 o                         
   1   1  15         17.82         20.31         4.17 o                         
   2   1  15          0.01          1.36         1.90 o                         
   3   1  15         25.19         32.10         4.63 o                         
  -5   2  15          1.03         -0.82         1.36 o                         
  -4   2  15          5.43         73.46         6.62 o                         
  -3   2  15         27.62         37.55         4.99 o                         
  -2   2  15          5.89          9.16         2.81 o                         
  -1   2  15         45.63         37.18         3.99 o                         
   0   2  15         36.62         33.01         5.17 o                         
   1   2  15         78.99         92.50         8.80 o                         
   2   2  15         13.91         10.88         3.08 o                         
   3   2  15          8.39          4.35         1.81 o                         
  -4   3  15          7.17         12.52         2.27 o                         
  -3   3  15          7.01          8.98         2.45 o                         
  -2   3  15          1.04         15.51         3.54 o                         
  -1   3  15         11.00         15.69         2.72 o                         
   0   3  15          0.71          0.63         1.90 o                         
   1   3  15          0.15          1.54         2.09 o                         
  -2   0  16        102.56         38.09         8.71 o                         
   2   3  15          0.29          8.71         3.26 o                         
   3   3  15         11.70          7.80         1.72 o                         
  -4   4  15          5.34         16.60         4.81 o                         
  -3   4  15         12.61         20.04         5.44 o                         
  -2   4  15          0.02         87.42        11.61 o                         
  -1   4  15          0.12          1.72         1.81 o                         
   0   4  15          0.45          0.91         1.45 o                         
   1   4  15          2.27         -0.36         1.45 o                         
   2   4  15          2.71         16.32         4.08 o                         
   3   4  15         31.52         33.01         3.54 o                         
  -4   5  15          6.64          4.44         2.36 o                         
  -3   5  15          8.32          8.43         3.81 o                         
  -2   5  15         54.25         64.75         9.89 o                         
  -1   5  15         18.78         20.59         3.81 o                         
   0   5  15         12.28         11.88         2.99 o                         
   1   5  15          0.19         -0.45         1.63 o                         
   2   5  15          0.01         -0.54         1.63 o                         
  -4   6  15         15.52         16.32         4.08 o                         
  -3   6  15         20.64         26.21         5.99 o                         
  -2   6  15          5.29          7.80         3.72 o                         
  -1   6  15          2.75          4.26         2.36 o                         
   0   6  15         11.27          4.72         2.09 o                         
   1   6  15          0.02          0.18         1.27 o                         
   2   6  15         19.01         12.15         3.08 o                         
  -4   7  15          4.38          1.27         2.18 o                         
  -3   7  15          5.98          4.90         3.17 o                         
  -2   7  15          7.10          8.07         3.45 o                         
  -1   7  15          7.66          1.90         1.63 o                         
   0   7  15          2.18         -0.27         1.54 o                         
   1   7  15         16.83         13.88         2.99 o                         
   2   7  15         14.24         12.06         2.99 o                         
  -4   8  15         10.62          6.80         2.45 o                         
  -3   8  15          1.47          1.90         2.00 o                         
  -2   8  15          1.44         15.15         5.08 o                         
  -1   8  15         17.07         20.13         3.45 o                         
   0   8  15          0.46         -0.73         1.18 o                         
   1   8  15          0.56         -0.18         1.45 o                         
   2   8  15          4.63          0.82         1.36 o                         
  -3   9  15         13.19         10.07         3.17 o                         
  -2   9  15          0.01          0.18         1.72 o                         
  -1   9  15          0.14         -1.63         1.63 o                         
   0   9  15          2.80          2.63         2.36 o                         
   1   9  15          0.04          0.18         1.81 o                         
  -3  10  15          8.32          2.81         1.45 o                         
  -2  10  15         12.46          6.62         2.81 o                         
  -1  10  15          1.15          1.09         2.18 o                         
   0  10  15         19.69         18.50         3.17 o                         
   1  10  15          2.54          9.25         2.63 o                         
  -2  11  15         40.49         23.49         4.35 o                         
  -1  11  15          7.21          3.81         1.72 o                         
   0  11  15         16.73         16.78         3.54 o                         
  -1  12  15          4.47          2.99         1.81 o                         
  -4   0  16         85.57         67.38         7.44 o                         
  -3   0  16         27.94         29.29         5.26 o                         
  -2   0  16        102.56        123.06        11.88 o                         
  -1   0  16         14.83         11.25         3.63 o                         
   0   0  16          8.49         15.33         4.63 o                         
   1   0  16          5.27          6.44         3.72 o                         
   2   0  16          4.69          4.72         3.72 o                         
   2   0  16          4.69          1.81         1.18 o                         
  -4   1  16          3.51         13.42         2.54 o                         
  -3   1  16          7.91          5.53         2.09 o                         
  -2   1  16          0.34         -1.54         1.54 o                         
  -1   1  16         13.58         15.05         3.17 o                         
   0   1  16          4.29          1.81         1.00 o                         
   1   1  16          3.15          1.00         2.09 o                         
   2   1  16          2.96          0.73         2.27 o                         
  -4   2  16          0.13         10.88         2.18 o                         
  -3   2  16         10.90          6.35         1.81 o                         
  -2   2  16          1.40          1.54         1.27 o                         
  -1   2  16         27.73         29.84         4.17 o                         
   0   2  16          9.07          1.36         1.27 o                         
   1   2  16          2.52          4.72         2.00 o                         
   2   2  16          1.28          3.26         1.72 o                         
  -4   3  16         15.48         36.55         5.71 o                         
  -3   3  16          3.54          1.36         1.90 o                         
  -2   3  16         19.42         21.31         4.90 o                         
  -1   3  16          6.38          8.43         3.45 o                         
   0   3  16         14.40         17.87         5.62 o                         
   1   3  16          1.05          1.36         1.81 o                         
   2   3  16          0.70          4.35         2.09 o                         
  -3   4  16          0.01          0.18         1.81 o                         
  -2   4  16         42.17         45.07         7.26 o                         
  -1   4  16          4.11          5.71         2.81 o                         
   0   4  16         19.25         19.86         3.45 o                         
   1   4  16          0.83          0.36         1.09 o                         
   2   4  16          2.10          5.62         2.27 o                         
  -3   5  16         12.69          9.52         3.45 o                         
  -2   5  16          0.43         -0.27         1.45 o                         
  -1   5  16         23.45         21.86         5.17 o                         
   0   5  16          1.06         -0.45         1.00 o                         
   1   5  16          2.07          1.36         1.63 o                         
  -3   6  16          0.25          0.09         1.63 o                         
  -2   6  16          0.77          7.80         3.45 o                         
  -1   6  16          8.77          7.62         2.81 o                         
   0   6  16          6.81          6.89         2.18 o                         
   1   6  16         11.85          7.89         2.09 o                         
  -3   7  16          0.03          2.00         1.72 o                         
  -2   7  16          4.09          5.17         3.08 o                         
  -1   7  16          0.75         -1.45         2.09 o                         
   0   7  16          7.38          9.98         2.45 o                         
   1   7  16          2.09          2.63         2.36 o                         
  -2   8  16          0.05          0.91         2.00 o                         
  -1   8  16          1.33          2.90         2.27 o                         
   0   8  16          1.95          1.27         1.00 o                         
  -1   9  16          2.02          3.36         1.72 o                         
   0   9  16          2.07          3.26         1.09 o                         
  -2   1  17          3.55          5.71         1.63 o                         
  -1   1  17         14.68          5.80         1.54 o                         
   0   1  17          0.35         -0.18         0.73 o                         
  -2   2  17         13.86         11.25         3.36 o                         
  -1   2  17          2.23          2.09         1.81 o                         
   0   2  17         14.10         15.78         2.18 o                         
  -2   3  17         10.14         17.23         3.99 o                         
  -1   3  17         14.10         15.05         3.90 o                         
   0   3  17          2.11         -0.54         0.73 o                         
  -2   4  17         15.28         10.97         3.17 o                         
  -1   4  17         17.73         16.05         3.90 o                         
   0   4  17         21.64         15.33         2.09 o                         
  -1   5  17          0.29          1.09         1.27 o                         
                                                                                
