# Supplementary material for: Novel multi-component crystals of berberine with improved pharmaceutical properties
Source: IUCrJ. 2023 Jan 1;10(Pt 1):66–76. doi: 10.1107/S2052252522010983 (PMC9812220; doi:10.1107/S2052252522010983)
Supplement: Supplementary file 4 [file m-10-00066-1BER-2MA-2Wsup4.hkl]

data_1BER-2MA-2W                                                                
_shelx_title ' z06 in P-1 No2' 
_shelx_refln_list_code          4                                               
_shelx_F_calc_maximum      258.67                                               
_exptl_crystal_F_000       608.00                                               
_reflns_d_resolution_high  0.7238                                               
                                                                                
loop_                                                                           
 _space_group_symop_operation_xyz                                               
 'x, y, z'                                                                      
 '-x, -y, -z'                                                                   
                                                                                
_cell_length_a     7.5871                                                       
_cell_length_b    12.9376                                                       
_cell_length_c    13.9641                                                       
_cell_angle_alpha  71.320                                                       
_cell_angle_beta   83.354                                                       
_cell_angle_gamma  81.366                                                       
                                                                                
_shelx_F_squared_multiplier     1.000                                           
                                                                                
loop_                                                                           
 _refln_index_h                                                                 
 _refln_index_k                                                                 
 _refln_index_l                                                                 
 _refln_F_squared_calc                                                          
 _refln_F_squared_meas                                                          
 _refln_F_squared_sigma                                                         
 _refln_observed_status                                                         
   1   0   0          8.46         12.26         2.80 o                         
   2   0   0       3839.94       3639.26        41.37 o                         
   3   0   0          0.16          1.19         0.73 o                         
   4   0   0        415.26        435.97        14.83 o                         
   5   0   0        199.73        185.45         7.97 o                         
   6   0   0          3.37         13.03         6.63 o                         
   7   0   0         46.02         55.94        16.55 o                         
   8   0   0         31.59         25.46        11.34 o                         
   9   0   0         53.47         79.39        20.96 o                         
  -9   1   0          4.69         19.61        11.20 o                         
  -8   1   0         40.67         40.60        14.87 o                         
  -7   1   0        219.30        245.62        31.90 o                         
  -6   1   0        190.09        208.91        37.74 o                         
  -5   1   0        269.30        251.56         9.14 o                         
  -4   1   0         46.58         45.77         3.58 o                         
  -3   1   0        242.23        272.32         8.24 o                         
  -2   1   0       3938.40       3963.77        63.34 o                         
  -1   1   0        300.93        351.54        12.17 o                         
   1   1   0        591.78        505.92        19.41 o                         
   2   1   0       5619.67       5151.33       116.42 o                         
   3   1   0       1610.78       1480.84        27.46 o                         
   4   1   0        234.17        220.08         9.61 o                         
   5   1   0        436.35        420.62        14.72 o                         
   6   1   0         20.42         20.10         2.09 o                         
   7   1   0        588.97        591.69        51.53 o                         
   8   1   0         77.24         76.70        19.25 o                         
   9   1   0          0.00         -0.82         2.87 o                         
  -9   2   0         34.43         42.79        14.88 o                         
  -8   2   0        183.58        168.87        28.25 o                         
  -7   2   0        151.29        151.84        14.23 o                         
  -6   2   0         18.34         17.15         4.64 o                         
  -5   2   0         35.34         36.19         7.66 o                         
  -4   2   0         85.86         88.70         9.74 o                         
  -3   2   0        476.19        500.59        12.20 o                         
  -2   2   0       7904.47       8134.27       116.24 o                         
  -1   2   0       9554.18       8959.58       102.28 o                         
   0   2   0       1422.77       1332.55        32.43 o                         
   1   2   0       8153.69       7183.92       145.65 o                         
   2   2   0        417.48        445.58        24.49 o                         
   3   2   0        107.89        108.19         9.63 o                         
   4   2   0        251.15        228.53        10.91 o                         
   5   2   0        609.28        584.62        19.18 o                         
   6   2   0         99.86         90.42         5.53 o                         
   7   2   0          5.28          9.54         4.26 o                         
   8   2   0        231.93        241.13        35.45 o                         
   9   2   0          5.04          6.34         3.30 o                         
  -9   3   0        269.16        298.34        39.95 o                         
  -8   3   0         36.53         37.45        12.94 o                         
  -7   3   0          3.09          2.11         2.39 o                         
  -6   3   0          0.71          1.40         2.40 o                         
  -5   3   0        381.21        307.96        16.17 o                         
  -4   3   0        873.91        866.30        29.26 o                         
  -3   3   0         58.36         50.80         3.70 o                         
  -2   3   0       1175.28       1222.62        26.25 o                         
  -1   3   0       1889.85       1780.44        35.14 o                         
   0   3   0        401.23        372.20        11.23 o                         
   1   3   0       1894.51       1611.68        45.94 o                         
   2   3   0        935.01        843.96        36.66 o                         
   3   3   0         23.65         28.05         5.09 o                         
   4   3   0         31.71         24.29         7.78 o                         
   5   3   0         16.81         24.92         3.50 o                         
   6   3   0        314.84        326.80        22.75 o                         
   7   3   0         27.48         18.12        10.32 o                         
   8   3   0          3.44         -1.58         3.15 o                         
   9   3   0        130.26        102.46        24.78 o                         
  -9   4   0        550.05        624.46        62.05 o                         
  -8   4   0          2.52          2.80         3.53 o                         
  -7   4   0         72.28         76.08        18.27 o                         
  -6   4   0        195.49        187.82        16.08 o                         
  -5   4   0        138.99        132.44        23.08 o                         
  -4   4   0        313.60        309.65        14.87 o                         
  -3   4   0         10.83         12.22         2.96 o                         
  -2   4   0        346.06        369.83        12.68 o                         
  -1   4   0       2846.27       2969.01        58.00 o                         
   0   4   0        335.82        359.70        12.43 o                         
   1   4   0        869.06        832.32        31.87 o                         
   2   4   0         15.94         10.90         4.11 o                         
   3   4   0       2899.53       2880.14        91.75 o                         
   4   4   0        281.68        279.09        18.66 o                         
   5   4   0         15.23         17.34         3.34 o                         
   6   4   0        279.73        283.14        14.49 o                         
   7   4   0          8.90          5.88         6.86 o                         
   8   4   0          3.17         11.62         8.97 o                         
   9   4   0         10.15          9.98         7.02 o                         
  -8   5   0         45.05         41.53        14.55 o                         
  -7   5   0         39.13         24.72        10.25 o                         
  -6   5   0         69.56         57.66        15.47 o                         
  -5   5   0         31.31         35.66         6.44 o                         
  -4   5   0         64.18         63.37         6.81 o                         
  -3   5   0         66.46         68.68         6.18 o                         
  -2   5   0       2504.72       2763.90        78.76 o                         
  -1   5   0        192.56        194.86         8.39 o                         
   0   5   0       2676.01       2734.35        49.96 o                         
   1   5   0         72.13         64.91         7.38 o                         
   2   5   0         73.68         90.45        12.38 o                         
   3   5   0        138.01        124.93        16.56 o                         
   4   5   0         63.34         49.24         7.81 o                         
   5   5   0        291.33        320.53        33.96 o                         
   6   5   0        381.79        355.07        18.55 o                         
   7   5   0        279.25        274.68        19.26 o                         
   8   5   0         11.87         33.03        14.17 o                         
   9   5   0          5.10          5.08         8.22 o                         
  -8   6   0        525.74        567.82        52.77 o                         
  -7   6   0        139.68        176.20        26.63 o                         
  -6   6   0         67.01         92.41        17.50 o                         
  -5   6   0         83.29         66.80         8.94 o                         
  -4   6   0         58.20         50.96        14.00 o                         
  -3   6   0         27.01         37.06         4.87 o                         
  -2   6   0        674.64        795.53        21.61 o                         
  -1   6   0        134.20        137.08         9.62 o                         
   0   6   0         11.50         15.11         3.12 o                         
   1   6   0        243.06        252.58        11.72 o                         
   2   6   0        363.55        343.63        25.72 o                         
   3   6   0          1.91         17.52         7.91 o                         
   4   6   0       1078.55       1070.53        38.67 o                         
   5   6   0        448.67        392.13        39.02 o                         
   6   6   0        362.20        337.33        28.80 o                         
   7   6   0         24.50         38.82        14.18 o                         
   8   6   0          0.58         10.81         9.10 o                         
   9   6   0         46.98         39.17        16.82 o                         
  -8   7   0        267.90        252.58        34.49 o                         
  -7   7   0        132.44        117.86        21.35 o                         
  -6   7   0         88.86        105.45        18.58 o                         
  -5   7   0          1.44          1.38         2.24 o                         
  -4   7   0        171.06        176.81        20.68 o                         
  -3   7   0         67.54         75.73         7.16 o                         
  -2   7   0        280.75        249.78        12.16 o                         
  -1   7   0         15.44         17.32         2.94 o                         
   0   7   0          0.59          2.94         1.42 o                         
   1   7   0       2591.59       2671.38        55.18 o                         
   2   7   0          0.26          1.24         1.46 o                         
   3   7   0         67.50         63.86         8.05 o                         
   4   7   0        676.19        668.99        48.11 o                         
   5   7   0         28.64         31.73         4.48 o                         
   6   7   0        309.23        333.73        16.38 o                         
   7   7   0         57.84         71.81        19.94 o                         
   8   7   0          8.05          7.29         8.61 o                         
   9   7   0          4.90         -6.33        10.70 o                         
  -7   8   0          3.23         12.09         9.42 o                         
  -6   8   0         27.23         36.05        10.59 o                         
  -5   8   0          6.83          4.82         3.43 o                         
  -4   8   0          1.66          4.64         4.10 o                         
  -3   8   0        312.19        279.78        24.07 o                         
  -2   8   0         26.36         24.03         4.07 o                         
  -1   8   0         77.10         67.77         6.27 o                         
   0   8   0         36.11         36.77         4.38 o                         
   1   8   0         34.40         24.81         4.34 o                         
   2   8   0        277.47        271.70        15.81 o                         
   3   8   0        196.34        206.71        15.92 o                         
   4   8   0        547.75        596.75        40.15 o                         
   5   8   0          3.89          3.30         4.62 o                         
   6   8   0         22.42         16.89        10.16 o                         
   7   8   0         21.30         46.52        17.60 o                         
   8   8   0         30.59         37.11        15.44 o                         
  -7   9   0         89.16         66.31        15.50 o                         
  -6   9   0         62.02         59.80        13.61 o                         
  -5   9   0         33.08         24.96         8.72 o                         
  -4   9   0        133.51        128.69        18.00 o                         
  -3   9   0         77.60         41.92         9.72 o                         
  -2   9   0         82.46         74.78        12.26 o                         
  -1   9   0        207.91        231.31        21.18 o                         
   0   9   0        400.75        392.05        19.82 o                         
   1   9   0          2.60          0.06         2.04 o                         
   2   9   0         28.18         25.45         4.58 o                         
   3   9   0       1436.61       1513.09        42.24 o                         
   4   9   0         13.40         20.14         4.28 o                         
   5   9   0         66.52         83.39         8.74 o                         
   6   9   0          1.15          0.64         6.50 o                         
   7   9   0         13.61         11.33         8.56 o                         
   8   9   0          7.97         16.43        11.75 o                         
  -6  10   0          3.42          7.64         6.39 o                         
  -5  10   0         29.72         34.78         9.94 o                         
  -4  10   0        252.18        242.09        25.34 o                         
  -3  10   0        472.50        443.52        33.11 o                         
  -2  10   0        135.60        132.15        17.09 o                         
  -1  10   0         28.67         37.57         8.94 o                         
   0  10   0         37.47         38.53         9.61 o                         
   1  10   0        778.28        760.46        45.17 o                         
   2  10   0        426.06        442.57        36.53 o                         
   3  10   0          5.63          4.79         2.31 o                         
   4  10   0       1462.62       1607.49        87.10 o                         
   5  10   0          2.69          2.98         3.67 o                         
   6  10   0         42.94         50.23        16.99 o                         
   7  10   0         50.96         62.36        19.81 o                         
  -6  11   0          4.06          8.75         6.33 o                         
  -5  11   0         11.21         13.61         7.71 o                         
  -4  11   0          4.71         -3.22         4.81 o                         
  -3  11   0        172.22        156.03        20.46 o                         
  -2  11   0         32.08         26.41         8.41 o                         
  -1  11   0         85.43         78.80        14.11 o                         
   0  11   0          3.17          7.69         4.29 o                         
   1  11   0         16.58         15.44         6.30 o                         
   2  11   0          1.68         -0.82         3.54 o                         
   3  11   0        672.88        693.28        52.41 o                         
   4  11   0       2758.62       2877.98       125.76 o                         
   5  11   0        450.42        519.46        53.15 o                         
   6  11   0         59.65         77.44        20.55 o                         
   7  11   0         83.98        128.80        28.96 o                         
  -5  12   0         26.27         34.57        11.50 o                         
  -4  12   0         29.12         19.15         8.18 o                         
  -3  12   0         35.39         27.17         8.78 o                         
  -2  12   0         37.62         17.83         7.66 o                         
  -1  12   0         42.54         46.12        11.37 o                         
   0  12   0         21.96         28.16         9.85 o                         
   1  12   0         70.36         60.74        14.20 o                         
   2  12   0          6.60         10.22         4.11 o                         
   3  12   0          6.21          6.63         4.20 o                         
   4  12   0        257.40        254.27        36.20 o                         
   5  12   0         53.05         89.27        23.47 o                         
   6  12   0        120.50        143.30        30.97 o                         
  -4  13   0         14.32         12.49         7.50 o                         
  -3  13   0          6.41          6.30         4.32 o                         
  -2  13   0        110.86        111.38        18.82 o                         
  -1  13   0         56.94         49.00        12.46 o                         
   0  13   0         38.89         26.45         9.02 o                         
   1  13   0         63.68         65.30        15.83 o                         
   2  13   0        324.99        379.56        39.67 o                         
   3  13   0          5.37          3.75         5.29 o                         
   4  13   0         14.64         10.78         6.16 o                         
   5  13   0         56.47         95.79        24.48 o                         
  -3  14   0         25.69         13.28         5.94 o                         
  -2  14   0         52.96         53.98        14.01 o                         
  -1  14   0          2.87          6.55         6.88 o                         
   0  14   0         54.20         59.72        14.91 o                         
   1  14   0         64.82         86.56        19.27 o                         
   2  14   0          2.40          6.05         3.30 o                         
   3  14   0         11.09         14.63         8.87 o                         
   4  14   0         37.97         41.21        15.54 o                         
  -1  15   0          0.70          7.68         6.50 o                         
   0  15   0          0.16          1.30         5.29 o                         
   1  15   0        113.20         79.45        19.50 o                         
   2  15   0         31.57         28.94        12.06 o                         
  -2 -15   1         69.01         90.56        21.47 o                         
  -1 -15   1        289.91        352.84        41.03 o                         
   0 -15   1          2.80         -1.77         5.31 o                         
   1 -15   1          0.00         11.68         9.37 o                         
  -4 -14   1          2.31          7.29         8.41 o                         
  -3 -14   1         39.70         65.73        19.44 o                         
  -2 -14   1          1.53         -2.73         3.93 o                         
  -1 -14   1         18.11         32.53        12.30 o                         
   0 -14   1         89.98         92.94        18.94 o                         
   1 -14   1         32.40         16.25         8.05 o                         
   2 -14   1          6.22         14.56         7.15 o                         
   3 -14   1          2.95          6.40         5.08 o                         
  -5 -13   1          1.90         -8.74         8.74 o                         
  -4 -13   1        155.25        139.45        28.20 o                         
  -3 -13   1          0.43          6.55         6.39 o                         
  -2 -13   1         12.62         15.51         9.51 o                         
  -1 -13   1          2.72         12.67         9.93 o                         
   0 -13   1         57.13         65.25        14.98 o                         
   1 -13   1          4.43          9.35         6.63 o                         
   2 -13   1          7.00         11.55         6.25 o                         
   3 -13   1         91.89        115.34        19.21 o                         
   4 -13   1         30.28         36.67        11.14 o                         
  -6 -12   1         14.77         40.94        15.83 o                         
  -5 -12   1         35.36         55.82        16.92 o                         
  -4 -12   1        270.97        304.45        40.76 o                         
  -3 -12   1         30.69         43.77        14.98 o                         
  -2 -12   1         31.50         31.54        11.96 o                         
  -1 -12   1        345.71        338.00        33.85 o                         
   0 -12   1         88.98         79.02        15.46 o                         
   1 -12   1        117.63        107.19        17.42 o                         
   2 -12   1         26.40         29.19         8.92 o                         
   3 -12   1         18.25         12.60         5.80 o                         
   4 -12   1         63.89         46.35        12.30 o                         
   5 -12   1          0.16          0.70         3.57 o                         
  -7 -11   1         56.76         70.66        23.55 o                         
  -6 -11   1         50.12         80.55        23.93 o                         
  -5 -11   1        238.95        186.41        32.70 o                         
  -4 -11   1        891.90        951.64        70.07 o                         
  -3 -11   1         58.70         64.48        17.05 o                         
  -2 -11   1        333.49        369.38        36.30 o                         
  -1 -11   1        298.73        343.46        32.12 o                         
   0 -11   1        199.80        226.57        24.51 o                         
   1 -11   1        142.74        149.26        19.66 o                         
   2 -11   1        182.20        135.74        18.41 o                         
   3 -11   1          9.85         13.19         6.01 o                         
   4 -11   1         87.06         78.25        14.51 o                         
   5 -11   1          1.31          3.81         4.71 o                         
   6 -11   1         24.29         33.14        11.07 o                         
  -7 -10   1         84.09         89.22        24.11 o                         
  -6 -10   1        202.90        224.77        36.37 o                         
  -5 -10   1        395.15        397.12        45.61 o                         
  -4 -10   1        282.42        294.59        36.61 o                         
  -3 -10   1        777.50        810.65        57.65 o                         
  -2 -10   1         33.43         24.66         9.26 o                         
  -1 -10   1        234.26        226.31        24.41 o                         
   0 -10   1        254.48        240.36        23.76 o                         
   1 -10   1        534.97        551.03        36.24 o                         
   2 -10   1        322.09        345.49        28.17 o                         
   3 -10   1         69.57         53.31        11.04 o                         
   4 -10   1       1086.75        999.56        53.30 o                         
   5 -10   1         13.01          3.41         4.63 o                         
   6 -10   1         59.58         52.10        13.17 o                         
  -8  -9   1         31.25         49.64        19.64 o                         
  -7  -9   1        276.95        311.19        45.62 o                         
  -6  -9   1        142.71        179.69        31.90 o                         
  -5  -9   1          8.26          9.92         4.58 o                         
  -4  -9   1        122.88        133.98        11.94 o                         
  -3  -9   1         34.89         24.51         7.44 o                         
  -2  -9   1        263.01        254.28        16.37 o                         
  -1  -9   1         42.50         51.42        10.65 o                         
   0  -9   1        213.98        220.36        21.06 o                         
   1  -9   1        106.85        126.20        15.71 o                         
   2  -9   1          0.40          4.90         3.92 o                         
   3  -9   1          5.51          4.06         3.62 o                         
   4  -9   1         45.73         54.17        11.38 o                         
   5  -9   1        234.32        234.55        25.69 o                         
   6  -9   1         91.56         77.98        15.93 o                         
   7  -9   1         29.04         24.15         8.79 o                         
  -8  -8   1         38.88         96.51        26.94 o                         
  -7  -8   1         34.59         64.52        21.14 o                         
  -6  -8   1        138.07        132.90        27.31 o                         
  -5  -8   1        654.37        668.52        55.50 o                         
  -4  -8   1        859.29        874.94        30.48 o                         
  -3  -8   1          5.76         14.54         4.12 o                         
  -2  -8   1        347.14        360.39        15.13 o                         
  -1  -8   1         29.83         32.20         4.17 o                         
   0  -8   1         13.89         16.76         2.84 o                         
   1  -8   1       1417.06       1451.65        33.03 o                         
   2  -8   1          9.32          9.66         2.72 o                         
   3  -8   1        175.65        157.85        17.77 o                         
   4  -8   1         22.01         33.90         9.20 o                         
   5  -8   1        470.47        417.30        33.67 o                         
   6  -8   1        187.67        173.57        23.16 o                         
   7  -8   1         12.31         15.64         8.41 o                         
  -8  -7   1         13.97          7.34         7.12 o                         
  -7  -7   1          0.16         -0.20         4.52 o                         
  -6  -7   1         37.05         38.92         5.61 o                         
  -5  -7   1          0.27          0.34         1.76 o                         
  -4  -7   1        146.50        184.83        25.57 o                         
  -3  -7   1         19.62         20.16         4.72 o                         
  -2  -7   1        645.62        651.32        25.36 o                         
  -1  -7   1        940.42        899.52        22.46 o                         
   0  -7   1        209.71        194.25         9.69 o                         
   1  -7   1          0.16          3.24         1.37 o                         
   2  -7   1         17.66         12.82         4.05 o                         
   3  -7   1        139.76        158.30        11.42 o                         
   4  -7   1        239.77        223.25        21.76 o                         
   5  -7   1        570.02        585.05        39.79 o                         
   6  -7   1          4.73         13.40         6.41 o                         
   7  -7   1          1.85          5.81         6.05 o                         
   8  -7   1         15.56          8.40         4.13 o                         
  -9  -6   1          6.12          0.44         5.84 o                         
  -8  -6   1         19.78         12.78         9.81 o                         
  -7  -6   1          1.74          4.69         7.31 o                         
  -6  -6   1        283.42        301.64        13.88 o                         
  -5  -6   1        709.91        666.31        24.89 o                         
  -4  -6   1         86.76         87.18         7.34 o                         
  -3  -6   1        339.48        354.39        13.17 o                         
  -2  -6   1         15.00         12.48         2.20 o                         
  -1  -6   1        486.06        511.83        19.27 o                         
   0  -6   1        886.47        881.70        25.39 o                         
   1  -6   1        347.28        340.89        15.29 o                         
   2  -6   1       4134.12       4486.53        80.78 o                         
   3  -6   1        343.64        346.83        15.20 o                         
   4  -6   1        550.11        559.62        21.68 o                         
   5  -6   1        374.42        355.68        30.54 o                         
   6  -6   1         18.58          9.73         5.74 o                         
   7  -6   1         10.75          3.42         5.96 o                         
   8  -6   1          5.25          8.46         7.57 o                         
  -9  -5   1          9.70          4.61         3.91 o                         
  -8  -5   1          4.85         -2.39         6.69 o                         
  -7  -5   1         77.09         71.53        20.63 o                         
  -6  -5   1          0.60         -0.20         0.52 o                         
  -5  -5   1          7.44          1.38         2.32 o                         
  -4  -5   1        526.69        548.13        24.77 o                         
  -3  -5   1        466.50        470.73        27.80 o                         
  -2  -5   1        151.12        136.49         7.10 o                         
  -1  -5   1       1163.78       1146.07        22.75 o                         
   0  -5   1        570.31        591.08        14.99 o                         
   1  -5   1          5.68          2.73         1.37 o                         
   2  -5   1       1229.92       1530.78        31.09 o                         
   3  -5   1       2768.01       2669.53        88.20 o                         
   4  -5   1        345.73        320.62        15.64 o                         
   5  -5   1         74.60         63.88         9.80 o                         
   6  -5   1         10.10         12.08         4.65 o                         
   7  -5   1          0.55          1.63         3.52 o                         
   8  -5   1         64.64         82.65        19.62 o                         
  -9  -4   1          4.16          9.19         7.78 o                         
  -8  -4   1          1.78          7.21         3.79 o                         
  -7  -4   1        141.55        150.99        28.74 o                         
  -6  -4   1        124.09         99.60        20.71 o                         
  -5  -4   1          1.23          3.78         1.74 o                         
  -4  -4   1       2228.54       2208.18        37.91 o                         
  -3  -4   1        498.69        474.98        17.17 o                         
  -2  -4   1       2579.31       2544.32        39.05 o                         
  -1  -4   1        267.15        263.37         8.77 o                         
   0  -4   1         41.13         40.66         3.28 o                         
   1  -4   1        348.62        303.63         9.53 o                         
   2  -4   1         37.66         58.50         3.96 o                         
   3  -4   1        177.56        131.06         7.20 o                         
   4  -4   1       1189.74       1260.95        25.22 o                         
   5  -4   1         31.39         34.21         4.43 o                         
   6  -4   1         12.28         16.00         4.71 o                         
   7  -4   1         15.81          9.01         5.92 o                         
   8  -4   1         27.97         25.06         9.63 o                         
   9  -4   1        420.24        476.92        52.92 o                         
  -9  -3   1         54.96         69.88        21.40 o                         
  -8  -3   1          0.57         -8.09         8.09 o                         
  -7  -3   1          0.54         -0.91         3.18 o                         
  -6  -3   1          0.32         11.55         8.08 o                         
  -5  -3   1         30.60         26.58         6.57 o                         
  -4  -3   1         67.91         79.14         4.31 o                         
  -3  -3   1        906.54        934.07        20.90 o                         
  -2  -3   1       9010.74       8377.47       100.33 o                         
  -1  -3   1         73.87         79.38         4.20 o                         
   0  -3   1        751.09        757.53        13.92 o                         
   1  -3   1       5010.85       4990.75        74.20 o                         
   2  -3   1        111.03        106.63         5.13 o                         
   3  -3   1        141.40        173.55        10.78 o                         
   4  -3   1         26.52         32.67         3.37 o                         
   5  -3   1        121.54        120.16         7.20 o                         
   6  -3   1         24.25         26.27         5.69 o                         
   7  -3   1         55.61         38.48         9.77 o                         
   8  -3   1         53.39         56.79        16.47 o                         
   9  -3   1         87.25         92.81        17.15 o                         
  -9  -2   1         91.93         94.13        23.56 o                         
  -8  -2   1         52.97         51.10        16.42 o                         
  -7  -2   1         23.85         10.54         6.38 o                         
  -6  -2   1         16.18          9.86         6.05 o                         
  -5  -2   1         41.77         39.46        11.39 o                         
  -4  -2   1        768.18        755.83        46.74 o                         
  -3  -2   1        649.99        632.39        13.79 o                         
  -2  -2   1        123.45        135.31         5.36 o                         
  -1  -2   1         33.31         43.65         2.80 o                         
   0  -2   1        921.54        864.47        16.73 o                         
   1  -2   1       1573.51       1612.38        21.07 o                         
   2  -2   1         18.99         22.15         2.21 o                         
   3  -2   1       3531.48       3568.41        55.24 o                         
   4  -2   1        542.15        602.20        17.07 o                         
   5  -2   1        271.64        258.34        11.82 o                         
   6  -2   1         40.59         39.30         4.28 o                         
   7  -2   1         15.92         11.37         4.44 o                         
   8  -2   1          2.48          9.08         8.32 o                         
   9  -2   1          0.13          1.14         3.91 o                         
  -9  -1   1         22.49         32.50        13.63 o                         
  -8  -1   1          3.20          0.75         7.98 o                         
  -7  -1   1        330.14        304.23        37.40 o                         
  -6  -1   1         33.21         33.04        10.67 o                         
  -5  -1   1        364.97        344.64        24.05 o                         
  -4  -1   1        749.25        789.16        47.50 o                         
  -3  -1   1        106.32        110.72        15.00 o                         
  -2  -1   1       2875.05       2655.76        76.30 o                         
  -1  -1   1       5057.20       4132.77        55.67 o                         
   0  -1   1        109.00        107.37         4.46 o                         
   1  -1   1       1918.82       1909.19        26.22 o                         
   2  -1   1        968.12        896.04        16.20 o                         
   3  -1   1        145.58        147.52         6.65 o                         
   4  -1   1        978.68       1017.02        23.10 o                         
   5  -1   1        221.61        243.85        10.07 o                         
   6  -1   1          2.62          1.35         2.03 o                         
   7  -1   1         11.49          8.26         3.30 o                         
   8  -1   1        161.58        175.93        28.15 o                         
   9  -1   1         68.33         57.63        16.76 o                         
  -9   0   1          9.84         16.27        10.53 o                         
  -8   0   1         59.29         35.80        13.96 o                         
  -7   0   1         43.16         57.58        15.67 o                         
  -6   0   1        633.40        609.56        48.56 o                         
  -5   0   1          2.78          7.72         4.39 o                         
  -4   0   1          0.38          4.83         5.12 o                         
  -3   0   1        885.10        908.45        38.99 o                         
  -2   0   1         87.23         70.41         9.87 o                         
  -1   0   1          8.74         11.93         2.99 o                         
   1   0   1        113.69        111.32         3.81 o                         
   2   0   1       1086.35       1096.36        18.21 o                         
   3   0   1       1605.95       1672.34        26.80 o                         
   4   0   1        108.43        116.57         6.36 o                         
   5   0   1        209.15        209.49        17.23 o                         
   6   0   1         13.92         16.97         3.14 o                         
   7   0   1        378.13        369.16        14.17 o                         
   8   0   1        146.60        142.12        25.41 o                         
   9   0   1          5.64         12.09         6.83 o                         
  -9   1   1          3.31         -0.76         5.22 o                         
  -8   1   1         39.63         38.47        13.79 o                         
  -7   1   1         73.50         83.17        18.92 o                         
  -6   1   1       1096.17       1264.51       152.47 o                         
  -5   1   1        140.44        143.78        12.46 o                         
  -4   1   1        108.02        127.16         8.90 o                         
  -3   1   1       2084.44       2149.31        42.14 o                         
  -2   1   1       3472.79       3488.09       106.99 o                         
  -1   1   1       1541.59       1612.73        45.60 o                         
   1   1   1          8.88          6.33         1.19 o                         
   2   1   1      10252.74       9110.47       107.57 o                         
   3   1   1       1801.19       1784.08        32.89 o                         
   4   1   1          5.12          3.18         1.70 o                         
   5   1   1          7.93         11.48         2.52 o                         
   6   1   1         11.34         11.33         2.45 o                         
   7   1   1         58.45         55.57         4.76 o                         
   8   1   1        385.79        445.24        46.61 o                         
   9   1   1          1.04         -3.09         7.70 o                         
  -9   2   1        130.44        149.30        28.75 o                         
  -8   2   1          0.09          5.02         5.66 o                         
  -7   2   1          0.00         -6.21         6.21 o                         
  -6   2   1        170.63        194.48        16.57 o                         
  -5   2   1         19.25         20.51         3.83 o                         
  -4   2   1        396.60        401.63        15.52 o                         
  -3   2   1         60.17         71.87         5.29 o                         
  -2   2   1      11359.68      11414.70       160.12 o                         
  -1   2   1        489.56        478.79        20.57 o                         
   0   2   1        118.14        110.36         6.63 o                         
   1   2   1       1070.32        991.24        29.25 o                         
   2   2   1       1739.85       1703.47        36.40 o                         
   3   2   1        676.44        604.30        17.01 o                         
   4   2   1        296.58        292.82        14.55 o                         
   5   2   1       1087.59       1021.15        34.58 o                         
   6   2   1         85.48         84.17         7.28 o                         
   7   2   1         42.94         44.07         4.23 o                         
   8   2   1        110.32         82.62        20.35 o                         
   9   2   1         72.73         54.30        15.99 o                         
  -9   3   1        178.26        190.91        31.98 o                         
  -8   3   1         78.03         88.19        20.68 o                         
  -7   3   1         35.79         22.83         9.87 o                         
  -6   3   1         15.29         14.53         5.53 o                         
  -5   3   1          4.48          3.73         1.71 o                         
  -4   3   1        879.50        933.67        34.83 o                         
  -3   3   1       2391.45       2617.99        67.79 o                         
  -2   3   1       2238.64       2482.89        38.90 o                         
  -1   3   1       3128.74       3108.62        74.94 o                         
   0   3   1         87.38         75.69         6.53 o                         
   1   3   1       1046.86       1030.00        32.28 o                         
   2   3   1       4010.88       3690.02        69.72 o                         
   3   3   1       3078.79       3019.37        62.34 o                         
   4   3   1        180.02        166.86        11.48 o                         
   5   3   1       1624.68       1531.01        36.93 o                         
   6   3   1        136.59        133.17        10.04 o                         
   7   3   1          0.02         -0.87         0.87 o                         
   8   3   1         33.71         15.54         9.13 o                         
   9   3   1          3.10          7.32         6.50 o                         
  -8   4   1         32.36         41.84        10.58 o                         
  -7   4   1        156.74        165.16        20.12 o                         
  -6   4   1         73.31         72.75         8.16 o                         
  -5   4   1        258.66        263.46        14.41 o                         
  -4   4   1       1378.23       1547.20        49.86 o                         
  -3   4   1        373.46        455.88        17.63 o                         
  -2   4   1          7.41          4.72         1.48 o                         
  -1   4   1        127.15        106.26         9.93 o                         
   0   4   1          0.28          3.86         1.94 o                         
   1   4   1        136.97        147.69        11.56 o                         
   2   4   1        305.33        359.76        22.72 o                         
   3   4   1        383.89        391.74        18.67 o                         
   4   4   1       1254.59       1184.52        58.98 o                         
   5   4   1         65.83         71.38         6.99 o                         
   6   4   1        138.71        135.42        11.01 o                         
   7   4   1          0.21          0.69         0.74 o                         
   8   4   1         12.79         18.66        10.26 o                         
   9   4   1         25.27         18.01        10.28 o                         
  -8   5   1        118.47        190.85        31.73 o                         
  -7   5   1        910.19        994.68        68.67 o                         
  -6   5   1          1.91          2.13         2.60 o                         
  -5   5   1        106.69        114.82        11.23 o                         
  -4   5   1         35.57         33.95         4.66 o                         
  -3   5   1        410.47        392.65        17.94 o                         
  -2   5   1          8.51         13.10         2.34 o                         
  -1   5   1       1494.67       1774.41        39.80 o                         
   0   5   1        181.98        206.88        14.43 o                         
   1   5   1       1009.41       1119.32        39.73 o                         
   2   5   1         55.88         69.26        10.17 o                         
   3   5   1        164.26        172.63        18.73 o                         
   4   5   1        347.50        291.21        18.47 o                         
   5   5   1          1.70          3.29         1.95 o                         
   6   5   1        723.03        686.87        28.73 o                         
   7   5   1         19.66         18.69         3.94 o                         
   8   5   1        330.27        384.74        47.62 o                         
   9   5   1         28.59         15.73        11.52 o                         
  -8   6   1        115.23        122.24        25.42 o                         
  -7   6   1        247.06        283.61        35.16 o                         
  -6   6   1        382.44        390.71        30.29 o                         
  -5   6   1          4.01          1.82         2.21 o                         
  -4   6   1         57.49         52.31         8.54 o                         
  -3   6   1         67.04         76.11         9.06 o                         
  -2   6   1          2.20          0.23         0.84 o                         
  -1   6   1       1204.55       1420.47        44.62 o                         
   0   6   1       4446.48       5025.90       117.51 o                         
   1   6   1        143.71        156.99        14.49 o                         
   2   6   1        179.03        183.24        17.93 o                         
   3   6   1        338.80        315.80        26.96 o                         
   4   6   1          3.75          1.70         2.04 o                         
   5   6   1         59.48         45.11        12.58 o                         
   6   6   1        245.55        223.28        31.48 o                         
   7   6   1          0.07         -0.61         2.48 o                         
   8   6   1         82.70         70.55        21.27 o                         
   9   6   1         26.19         46.79        18.16 o                         
  -8   7   1         34.77         27.39        12.36 o                         
  -7   7   1         59.60         69.78        16.53 o                         
  -6   7   1         34.33         32.86        10.66 o                         
  -5   7   1         77.36         71.81        14.44 o                         
  -4   7   1          0.03         -0.20         1.52 o                         
  -3   7   1         28.94         27.96         4.29 o                         
  -2   7   1        850.82        879.05        34.69 o                         
  -1   7   1         36.69         48.33         5.31 o                         
   0   7   1       1733.38       1249.48       896.10 o                         
   1   7   1          7.31          7.06         4.15 o                         
   2   7   1          3.46          6.18         3.62 o                         
   3   7   1        398.55        398.99        20.47 o                         
   4   7   1         50.56         50.54         7.79 o                         
   5   7   1        187.92        204.86        27.70 o                         
   6   7   1         44.08         58.80        16.16 o                         
   7   7   1         16.00         13.14         7.53 o                         
   8   7   1        126.19        166.58        32.36 o                         
   9   7   1          1.10         -3.27         5.62 o                         
  -7   8   1        150.36        164.11        26.12 o                         
  -6   8   1         23.21         28.80         8.93 o                         
  -5   8   1          8.04         18.67         7.85 o                         
  -4   8   1        242.98        244.18        24.49 o                         
  -3   8   1        201.65        205.52        21.02 o                         
  -2   8   1        388.75        392.88        27.16 o                         
  -1   8   1         96.87        115.28         7.93 o                         
   0   8   1        457.75        552.67        26.38 o                         
   1   8   1         53.71         63.51         7.18 o                         
   2   8   1         78.76         70.81         8.15 o                         
   3   8   1        231.47        211.72        19.65 o                         
   4   8   1        165.84        198.45        26.28 o                         
   5   8   1          1.04          5.05         4.45 o                         
   6   8   1        176.49        173.06        29.35 o                         
   7   8   1         82.23         75.35        20.27 o                         
   8   8   1          6.77         21.36        14.64 o                         
  -7   9   1         55.17         80.85        18.29 o                         
  -6   9   1         20.02         22.70         8.35 o                         
  -5   9   1          0.90          0.82         3.05 o                         
  -4   9   1        783.47        778.84        46.31 o                         
  -3   9   1        447.03        414.76        30.97 o                         
  -2   9   1          2.72         10.39         5.07 o                         
  -1   9   1         79.20         71.66        11.64 o                         
   0   9   1        162.74        183.48        10.34 o                         
   1   9   1         41.20         60.07         5.80 o                         
   2   9   1         17.28         12.49         6.02 o                         
   3   9   1        142.65        149.21        20.98 o                         
   4   9   1        360.66        423.39        39.67 o                         
   5   9   1         17.44         15.79         9.05 o                         
   6   9   1          0.06          1.87         2.47 o                         
   7   9   1        392.44        364.86        46.72 o                         
   8   9   1          0.19         20.66        13.08 o                         
  -6  10   1        125.53        126.28        21.03 o                         
  -5  10   1         28.49         30.22         9.18 o                         
  -4  10   1        177.18        162.21        21.17 o                         
  -3  10   1        228.08        184.20        21.13 o                         
  -2  10   1          2.66          3.52         3.79 o                         
  -1  10   1          4.18          5.65         3.82 o                         
   0  10   1        116.36        121.06        16.21 o                         
   1  10   1          3.46          0.96         3.69 o                         
   2  10   1        485.17        551.50        39.85 o                         
   3  10   1         19.50         20.71         7.83 o                         
   4  10   1          6.81          9.31         9.80 o                         
   5  10   1         29.09         34.49         5.75 o                         
   6  10   1        149.52        177.27        31.30 o                         
   7  10   1         21.95         28.45        15.70 o                         
   8  10   1          1.15          8.54         7.30 o                         
  -6  11   1        213.74        213.62        28.11 o                         
  -5  11   1         55.40         51.88        13.00 o                         
  -4  11   1         56.31         66.35        14.17 o                         
  -3  11   1          1.22         -2.70         2.70 o                         
  -2  11   1        819.36        721.93        44.13 o                         
  -1  11   1         34.47         40.20        10.01 o                         
   0  11   1          6.77         16.49         6.48 o                         
   1  11   1        339.79        361.54        31.42 o                         
   2  11   1        412.25        384.18        34.94 o                         
   3  11   1         45.25         38.65        11.77 o                         
   4  11   1          0.05         -2.92         3.55 o                         
   5  11   1         83.18         57.34        18.20 o                         
   6  11   1          0.87          9.05         6.56 o                         
   7  11   1        277.47        343.88        48.25 o                         
  -5  12   1          0.13         -2.06         3.27 o                         
  -4  12   1         35.74         38.18        10.91 o                         
  -3  12   1         52.63         44.00        11.56 o                         
  -2  12   1        507.43        408.45        34.03 o                         
  -1  12   1        409.27        425.79        34.86 o                         
   0  12   1        192.19        172.19        22.35 o                         
   1  12   1        292.20        291.28        30.05 o                         
   2  12   1         56.80         66.17        15.47 o                         
   3  12   1        181.84        185.13        27.33 o                         
   4  12   1          0.09         10.54         9.67 o                         
   5  12   1         93.22         84.46        21.62 o                         
   6  12   1        400.57        462.50        54.42 o                         
   7  12   1         50.51         70.96        24.82 o                         
  -4  13   1         14.58         12.04         6.30 o                         
  -3  13   1         35.42         30.47        10.42 o                         
  -2  13   1          6.88         20.58         9.08 o                         
  -1  13   1        138.06        162.86        22.46 o                         
   0  13   1          3.38          2.38         4.54 o                         
   1  13   1        723.79        734.90        51.83 o                         
   2  13   1        180.47        130.96        23.01 o                         
   3  13   1        256.46        294.45        37.00 o                         
   4  13   1          3.90         10.11         8.40 o                         
   5  13   1          5.67         13.27         7.71 o                         
   6  13   1        492.73        530.59        60.63 o                         
  -3  14   1          0.22          2.52         5.98 o                         
  -2  14   1         16.93         11.78         6.98 o                         
  -1  14   1        115.43        131.88        21.40 o                         
   0  14   1        109.93        125.66        21.47 o                         
   1  14   1        169.41        204.14        28.39 o                         
   2  14   1        178.32        209.95        30.98 o                         
   3  14   1          3.44         -7.19         7.40 o                         
   4  14   1         97.62        123.33        26.58 o                         
   5  14   1         92.34        114.68        27.98 o                         
  -2  15   1         17.61         15.03         6.24 o                         
  -1  15   1         56.04         69.04        15.85 o                         
   0  15   1        535.17        546.70        47.55 o                         
   1  15   1         71.17         43.12        13.52 o                         
   2  15   1         31.37         38.29        14.82 o                         
   3  15   1         95.07        114.19        24.77 o                         
  -2 -15   2          0.41         -3.94         8.35 o                         
  -1 -15   2          2.24         -4.73         7.94 o                         
   0 -15   2         78.61        100.03        21.16 o                         
   1 -15   2          0.65          2.48         5.98 o                         
  -3 -14   2        137.72        169.98        31.98 o                         
  -2 -14   2        142.03        183.02        30.20 o                         
  -1 -14   2        385.24        426.06        43.70 o                         
   0 -14   2         11.79          8.55         7.46 o                         
   1 -14   2        162.74        170.02        25.33 o                         
   2 -14   2          0.00         -1.18         2.74 o                         
   3 -14   2          0.46          6.15         7.25 o                         
  -5 -13   2        214.95        261.06        42.24 o                         
  -4 -13   2         21.97         35.28        16.23 o                         
  -3 -13   2          3.10         11.14        10.01 o                         
  -2 -13   2         17.35         19.47         8.99 o                         
  -1 -13   2          0.09         10.72         7.95 o                         
   0 -13   2         95.19        100.99        18.87 o                         
   1 -13   2         41.47         41.36        12.28 o                         
   2 -13   2          1.50         -1.08         3.04 o                         
   3 -13   2         23.99         18.41         7.95 o                         
   4 -13   2          2.52          0.56         3.84 o                         
  -6 -12   2        123.44        154.67        33.80 o                         
  -5 -12   2          1.52          7.27         8.04 o                         
  -4 -12   2          2.07          6.26         8.75 o                         
  -3 -12   2         54.19         46.41        15.85 o                         
  -2 -12   2         35.62         42.01        13.04 o                         
  -1 -12   2          3.08          1.10         3.83 o                         
   0 -12   2          3.75          4.69         5.90 o                         
   1 -12   2         15.67         12.40         6.21 o                         
   2 -12   2         62.29         66.67        13.90 o                         
   3 -12   2         14.91         18.02         7.60 o                         
   4 -12   2         26.02         20.54         7.88 o                         
   5 -12   2         94.16        107.22        18.96 o                         
  -6 -11   2          3.17          9.04        10.64 o                         
  -5 -11   2         50.71         68.63        20.48 o                         
  -4 -11   2          5.49         13.45         7.46 o                         
  -3 -11   2         88.97         85.09        19.79 o                         
  -2 -11   2        789.95        758.21        54.31 o                         
  -1 -11   2         85.72        116.53        19.18 o                         
   0 -11   2         91.57         89.01        15.80 o                         
   1 -11   2         20.14         23.94         8.42 o                         
   2 -11   2          4.89          7.55         4.94 o                         
   3 -11   2         81.92         88.14        14.84 o                         
   4 -11   2          0.71         -2.24         2.33 o                         
   5 -11   2          0.00         -0.48         2.90 o                         
   6 -11   2          0.00          0.94         3.80 o                         
  -7 -10   2         37.20         37.09        17.71 o                         
  -6 -10   2          5.52          8.11         9.85 o                         
  -5 -10   2         39.47         32.44        11.64 o                         
  -4 -10   2         52.80         45.33        14.35 o                         
  -3 -10   2        618.92        564.55        48.91 o                         
  -2 -10   2       4562.14       4579.58       147.39 o                         
  -1 -10   2         91.91        105.34        17.19 o                         
   0 -10   2          2.23          3.58         2.33 o                         
   1 -10   2        253.64        269.27        25.09 o                         
   2 -10   2        128.66        122.26        16.48 o                         
   3 -10   2        394.89        356.91        29.06 o                         
   4 -10   2          3.78          4.22         3.58 o                         
   5 -10   2         48.09         42.25        11.12 o                         
   6 -10   2          4.37          2.94         4.45 o                         
   7 -10   2          0.03         12.15         9.17 o                         
  -7  -9   2         56.70         56.59        19.68 o                         
  -6  -9   2         92.67        112.59        25.45 o                         
  -5  -9   2        115.99        105.64        11.29 o                         
  -4  -9   2         17.04         24.48         5.82 o                         
  -3  -9   2         38.21         46.28         7.66 o                         
  -2  -9   2       1979.66       1999.77        84.25 o                         
  -1  -9   2        238.43        232.69        23.89 o                         
   0  -9   2        243.75        249.11        23.19 o                         
   1  -9   2        158.15        158.15        18.03 o                         
   2  -9   2        215.90        195.72        19.79 o                         
   3  -9   2        215.45        212.94        21.11 o                         
   4  -9   2         54.62         45.95         9.97 o                         
   5  -9   2        240.20        228.92        24.83 o                         
   6  -9   2          5.17          3.64         4.65 o                         
   7  -9   2         75.98         86.96        17.59 o                         
  -8  -8   2          7.13          9.02        10.08 o                         
  -7  -8   2         11.51          3.07         8.76 o                         
  -6  -8   2        131.94        125.01        26.52 o                         
  -5  -8   2        405.97        346.57        40.72 o                         
  -4  -8   2         97.08         98.36        10.20 o                         
  -3  -8   2        288.48        258.39        16.65 o                         
  -2  -8   2         69.77         68.73         6.92 o                         
  -1  -8   2        801.42        805.22        23.39 o                         
   0  -8   2        812.06        791.22        23.01 o                         
   1  -8   2       1238.63       1251.09        48.98 o                         
   2  -8   2          3.46          5.47         3.61 o                         
   3  -8   2         15.41         22.55         6.43 o                         
   4  -8   2         15.23         14.73         5.71 o                         
   5  -8   2        205.92        187.41        21.77 o                         
   6  -8   2         10.55          9.06         5.57 o                         
   7  -8   2          6.98          7.29         3.58 o                         
   8  -8   2        100.82        124.98        22.39 o                         
  -8  -7   2          8.72         22.72        14.47 o                         
  -7  -7   2          1.35          1.82         6.37 o                         
  -6  -7   2         95.39         90.34        21.41 o                         
  -5  -7   2          1.77          1.94         4.63 o                         
  -4  -7   2        143.11        153.65        23.99 o                         
  -3  -7   2          5.13          6.77         3.09 o                         
  -2  -7   2       1240.79       1169.68        45.60 o                         
  -1  -7   2        814.06        879.19        23.19 o                         
   0  -7   2        382.73        405.27        14.82 o                         
   1  -7   2        853.89        878.11        32.14 o                         
   2  -7   2         22.94         16.80         3.38 o                         
   3  -7   2        139.38        130.21        11.52 o                         
   4  -7   2        114.25        112.07        14.96 o                         
   5  -7   2        198.75        190.78        21.52 o                         
   6  -7   2         54.67         51.56        12.33 o                         
   7  -7   2         25.13         42.20        11.77 o                         
   8  -7   2          0.36         13.25         8.85 o                         
  -8  -6   2        180.68        243.86        42.39 o                         
  -7  -6   2          8.09         17.63        10.82 o                         
  -6  -6   2        206.20        211.75        12.54 o                         
  -5  -6   2         43.55         33.45         5.05 o                         
  -4  -6   2         22.34         23.41         4.22 o                         
  -3  -6   2          0.95          1.72         1.31 o                         
  -2  -6   2         48.22         46.34         4.76 o                         
  -1  -6   2       2207.73       2252.96        48.56 o                         
   0  -6   2        267.44        290.09        13.68 o                         
   1  -6   2        169.42        208.74         9.10 o                         
   2  -6   2        510.15        492.10        13.88 o                         
   3  -6   2        758.47        780.41        21.16 o                         
   4  -6   2          1.36          5.64         2.41 o                         
   5  -6   2         21.67         19.45         6.94 o                         
   6  -6   2        196.02        182.77        23.14 o                         
   7  -6   2         33.02         24.84         9.11 o                         
   8  -6   2         64.18         95.89        19.95 o                         
  -9  -5   2          9.64         11.03        10.69 o                         
  -8  -5   2          4.61          0.33         8.22 o                         
  -7  -5   2          0.01          2.57         5.88 o                         
  -6  -5   2         22.00         20.53         2.18 o                         
  -5  -5   2        143.64        123.51         8.71 o                         
  -4  -5   2       2745.81       2584.78        46.45 o                         
  -3  -5   2        165.71        143.92        13.97 o                         
  -2  -5   2        205.09        223.55        10.06 o                         
  -1  -5   2        528.32        538.58        15.29 o                         
   0  -5   2        786.34        798.63        17.81 o                         
   1  -5   2        490.35        491.10        13.63 o                         
   2  -5   2        186.16        184.28         7.79 o                         
   3  -5   2        102.00        102.37         6.97 o                         
   4  -5   2         50.77         60.57         5.27 o                         
   5  -5   2        193.71        226.08        11.77 o                         
   6  -5   2         93.31        104.69        17.56 o                         
   7  -5   2        154.78        187.10        26.18 o                         
   8  -5   2          6.21          4.32         3.65 o                         
   9  -5   2          3.14          4.45         2.98 o                         
  -9  -4   2         95.85         69.31        21.30 o                         
  -8  -4   2          3.12          6.71         6.36 o                         
  -7  -4   2         95.08         78.95        20.52 o                         
  -6  -4   2         62.53         71.65        17.56 o                         
  -5  -4   2        707.35        693.25        20.21 o                         
  -4  -4   2          2.42          1.42         1.02 o                         
  -3  -4   2          5.02          4.75         1.31 o                         
  -2  -4   2          1.74          1.79         0.82 o                         
  -1  -4   2        463.21        441.32        10.21 o                         
   0  -4   2        379.33        395.98         9.72 o                         
   1  -4   2       2838.66       2941.19        50.21 o                         
   2  -4   2       1164.60       1154.62        25.22 o                         
   3  -4   2         55.17         60.11         5.98 o                         
   4  -4   2       1185.82       1269.50        32.16 o                         
   5  -4   2        460.69        483.71        16.74 o                         
   6  -4   2          2.31          6.60         1.93 o                         
   7  -4   2        176.94        175.22        26.18 o                         
   8  -4   2         14.11         23.02        11.47 o                         
   9  -4   2          0.16          3.94         4.87 o                         
  -9  -3   2         77.74         93.73        24.59 o                         
  -8  -3   2         75.30         73.14        22.11 o                         
  -7  -3   2        197.95        212.62        33.22 o                         
  -6  -3   2        181.62        174.35        28.60 o                         
  -5  -3   2          0.15         -1.12         4.34 o                         
  -4  -3   2          7.59          5.50         4.04 o                         
  -3  -3   2         27.35         21.65         3.02 o                         
  -2  -3   2        101.43         98.32         5.68 o                         
  -1  -3   2       3949.66       3695.69        69.30 o                         
   0  -3   2        180.92        171.54         5.52 o                         
   1  -3   2       4037.33       3920.82        50.70 o                         
   2  -3   2        424.35        412.46        11.10 o                         
   3  -3   2       1175.19       1149.75        22.63 o                         
   4  -3   2        659.52        721.79        20.57 o                         
   5  -3   2        279.52        291.19        12.23 o                         
   6  -3   2          9.90          6.02         1.91 o                         
   7  -3   2         12.49         13.97         2.81 o                         
   8  -3   2         79.43         75.51        19.05 o                         
   9  -3   2         30.97         24.10        11.57 o                         
  -9  -2   2        141.88        138.90        29.63 o                         
  -8  -2   2         59.08         49.28        16.47 o                         
  -7  -2   2        248.85        232.92        34.13 o                         
  -6  -2   2        191.25        208.27        29.83 o                         
  -5  -2   2        186.05        192.35        21.00 o                         
  -4  -2   2          4.31          1.51         2.57 o                         
  -3  -2   2        516.82        496.47        16.47 o                         
  -2  -2   2        535.01        540.62        13.83 o                         
  -1  -2   2       1290.48       1164.43        17.17 o                         
   0  -2   2       1581.71       1379.99        18.39 o                         
   1  -2   2        859.79        691.33        20.84 o                         
   2  -2   2       2421.61       2339.91        38.82 o                         
   3  -2   2         63.97         63.40         5.32 o                         
   4  -2   2          7.49         10.01         2.35 o                         
   5  -2   2         15.19         14.99         2.91 o                         
   6  -2   2          9.21         17.30         3.36 o                         
   7  -2   2          0.35          0.82         1.14 o                         
   8  -2   2          6.10         -1.89         5.99 o                         
   9  -2   2          0.39          5.48         5.99 o                         
  -9  -1   2         55.12         66.79        20.14 o                         
  -8  -1   2         94.13         87.92        21.93 o                         
  -7  -1   2         59.37         41.90        14.15 o                         
  -6  -1   2        249.70        248.17        31.84 o                         
  -5  -1   2          3.18          1.65         2.24 o                         
  -4  -1   2          3.38          2.95         4.03 o                         
  -3  -1   2        601.45        607.04        37.69 o                         
  -2  -1   2        174.45        167.86         4.26 o                         
  -1  -1   2        400.02        420.14         8.76 o                         
   0  -1   2       1777.19       1697.41        20.44 o                         
   1  -1   2       7324.44       6796.95        77.89 o                         
   2  -1   2         59.39         55.89         3.75 o                         
   3  -1   2         32.28         26.39         3.00 o                         
   4  -1   2         96.24        101.69         6.57 o                         
   5  -1   2         56.44         55.09         5.17 o                         
   6  -1   2         79.13         77.57         6.34 o                         
   7  -1   2          7.44          9.19         2.39 o                         
   8  -1   2          2.31         10.20         6.88 o                         
   9  -1   2        139.71        117.42        24.09 o                         
  -9   0   2          8.77         19.40         9.92 o                         
  -8   0   2         18.00         18.61        10.39 o                         
  -7   0   2          0.01         -1.53         5.70 o                         
  -6   0   2        113.87        104.81        20.19 o                         
  -5   0   2       1383.04       1489.34       151.11 o                         
  -4   0   2         70.39         65.03        13.25 o                         
  -3   0   2        430.82        369.68        28.38 o                         
  -2   0   2       2477.34       2433.04        74.73 o                         
  -1   0   2        106.17        104.47         3.96 o                         
   0   0   2       1433.63       1269.73        36.09 o                         
   1   0   2       1660.27       1593.13        32.35 o                         
   2   0   2      14748.36      13903.54       161.01 o                         
   3   0   2         13.55         13.21         2.16 o                         
   4   0   2        819.15        790.45        20.69 o                         
   5   0   2        332.37        345.42        16.66 o                         
   6   0   2          3.50          3.72         1.32 o                         
   7   0   2         18.73         18.77         3.73 o                         
   8   0   2          3.90          2.86         4.24 o                         
   9   0   2          7.87         16.65         9.53 o                         
  10   0   2          0.81         -3.54         8.11 o                         
  -9   1   2          0.90         -4.03         7.87 o                         
  -8   1   2         19.11         24.01        11.01 o                         
  -7   1   2        174.49        192.23        29.03 o                         
  -6   1   2          5.10         -6.56         6.56 o                         
  -5   1   2         30.01         38.42         4.02 o                         
  -4   1   2         30.88         34.65         3.92 o                         
  -3   1   2        488.79        453.90        12.45 o                         
  -2   1   2        949.38        912.58        39.88 o                         
  -1   1   2        966.38        965.97        24.54 o                         
   0   1   2        637.77        614.84        21.15 o                         
   1   1   2          2.89          2.98         0.78 o                         
   2   1   2      66907.60      49982.61       703.58 o                         
   3   1   2         16.83         15.56         2.76 o                         
   4   1   2        323.30        319.81        18.02 o                         
   5   1   2         41.01         37.34         4.89 o                         
   6   1   2          1.18          2.39         1.76 o                         
   7   1   2         17.02         21.90         4.11 o                         
   8   1   2          5.86         16.48         9.72 o                         
   9   1   2          0.66         -1.28         3.87 o                         
  10   1   2         21.26         28.89        12.58 o                         
  -9   2   2         30.53         33.97        13.58 o                         
  -8   2   2          2.93         -8.75         9.65 o                         
  -7   2   2          0.72          8.49         5.47 o                         
  -6   2   2        159.73        163.24        11.90 o                         
  -5   2   2         24.53         26.72         4.02 o                         
  -4   2   2        186.84        234.05        10.71 o                         
  -3   2   2       2453.59       2525.21        46.23 o                         
  -2   2   2         37.57         25.60         6.39 o                         
  -1   2   2        859.73        907.38        19.46 o                         
   0   2   2        647.38        691.27        14.76 o                         
   1   2   2        478.58        508.52        12.17 o                         
   2   2   2      15329.72      13549.81       187.93 o                         
   3   2   2        125.81        115.08         7.23 o                         
   4   2   2        108.56        118.63         8.28 o                         
   5   2   2         85.43         74.51         7.06 o                         
   6   2   2        109.19        105.31         9.12 o                         
   7   2   2         12.02          9.37         2.48 o                         
   8   2   2        128.05        158.52        27.13 o                         
   9   2   2        157.55        139.35        27.52 o                         
  10   2   2        138.02        162.66        31.03 o                         
  -9   3   2         27.72         31.19        13.08 o                         
  -8   3   2          1.86         -0.67         5.40 o                         
  -7   3   2         51.93         44.99        14.28 o                         
  -6   3   2        166.97        159.06        12.85 o                         
  -5   3   2        890.31        828.78        47.97 o                         
  -4   3   2         62.98         55.94         5.33 o                         
  -3   3   2        960.84        972.14        62.15 o                         
  -2   3   2        336.32        326.70        23.27 o                         
  -1   3   2      16958.16      14851.43       289.47 o                         
   0   3   2       6111.06       5787.27        83.86 o                         
   1   3   2      10092.23       9091.89       125.83 o                         
   2   3   2        291.86        294.91        12.34 o                         
   3   3   2       3134.75       3071.00        61.30 o                         
   4   3   2          3.29          1.88         1.27 o                         
   5   3   2        260.35        256.88        13.64 o                         
   6   3   2        209.41        212.91        12.91 o                         
   7   3   2        203.34        198.98        13.37 o                         
   8   3   2         31.42         34.62        12.47 o                         
   9   3   2          4.47          3.75         6.29 o                         
  10   3   2         71.86         73.69        22.10 o                         
  -8   4   2          3.96         13.77         6.24 o                         
  -7   4   2        102.22        113.62        21.66 o                         
  -6   4   2        581.36        507.69        30.57 o                         
  -5   4   2        116.89        102.47         9.63 o                         
  -4   4   2        218.68        227.09        13.43 o                         
  -3   4   2        121.68        118.77         8.00 o                         
  -2   4   2        776.30        822.67        37.35 o                         
  -1   4   2       2506.70       2568.28        67.89 o                         
   0   4   2        107.56        106.43         9.07 o                         
   1   4   2       1695.44       1664.55        32.67 o                         
   2   4   2         45.33         44.34         4.87 o                         
   3   4   2          4.39         -1.26         1.26 o                         
   4   4   2       1494.13       1647.92        69.01 o                         
   5   4   2          0.96         -0.25         1.03 o                         
   6   4   2        407.90        368.74        20.83 o                         
   7   4   2        153.34        163.25        12.91 o                         
   8   4   2          8.29         -1.85         4.34 o                         
   9   4   2         13.80         20.47        12.08 o                         
  -8   5   2         47.37         50.83        18.21 o                         
  -7   5   2        916.87       1016.12        71.33 o                         
  -6   5   2        255.25        237.88        19.74 o                         
  -5   5   2        155.27        122.00        20.09 o                         
  -4   5   2       1027.29       1102.80        54.62 o                         
  -3   5   2       1160.81       1115.49        41.86 o                         
  -2   5   2         87.95         86.69         6.60 o                         
  -1   5   2        454.97        485.98        24.80 o                         
   0   5   2        178.67        186.97        13.65 o                         
   1   5   2       1287.94       1257.89        29.04 o                         
   2   5   2        345.62        375.28        15.60 o                         
   3   5   2        569.32        559.97        33.69 o                         
   4   5   2        816.18        806.29        31.16 o                         
   5   5   2        905.85        953.76        38.06 o                         
   6   5   2         44.91         37.55         6.78 o                         
   7   5   2         12.67         11.72         3.40 o                         
   8   5   2          0.06          5.37         7.53 o                         
   9   5   2         64.43         64.58        20.64 o                         
  -8   6   2         12.21          8.84         4.51 o                         
  -7   6   2       1068.60       1150.47        75.24 o                         
  -6   6   2         11.31         14.79         4.35 o                         
  -5   6   2         19.12          8.52         5.71 o                         
  -4   6   2         45.71         50.35         6.63 o                         
  -3   6   2       1011.66       1205.59        49.65 o                         
  -2   6   2        111.43        118.77         8.37 o                         
  -1   6   2        148.78        186.15        15.63 o                         
   0   6   2        487.63        536.23        26.56 o                         
   1   6   2        153.95        127.11        12.50 o                         
   2   6   2         78.79         76.75        10.87 o                         
   3   6   2        263.87        277.40        24.38 o                         
   4   6   2          0.15          1.15         1.48 o                         
   5   6   2         84.09         69.87        15.32 o                         
   6   6   2         50.76         47.68         8.29 o                         
   7   6   2         47.35         46.92        14.26 o                         
   8   6   2         12.67          6.33         7.04 o                         
   9   6   2         27.04         27.55        13.73 o                         
  -8   7   2         11.71          8.98         7.27 o                         
  -7   7   2        156.68        211.91        30.36 o                         
  -6   7   2        855.79        885.69        58.98 o                         
  -5   7   2         74.19         70.53        15.25 o                         
  -4   7   2         74.96         63.81        16.42 o                         
  -3   7   2        133.90        130.68         9.15 o                         
  -2   7   2          7.63          2.99         2.82 o                         
  -1   7   2        619.07        649.37        32.96 o                         
   0   7   2       1234.31       1409.51        50.28 o                         
   1   7   2         39.91         70.22        10.06 o                         
   2   7   2        149.38        146.04        16.22 o                         
   3   7   2         43.45         49.22         8.19 o                         
   4   7   2         32.86         28.36         5.94 o                         
   5   7   2         23.67         19.68         8.14 o                         
   6   7   2        684.05        605.93        52.32 o                         
   7   7   2          2.33          0.44         5.39 o                         
   8   7   2        268.04        274.29        41.81 o                         
   9   7   2          0.16          0.30         7.59 o                         
  -7   8   2         10.02          2.93         6.34 o                         
  -6   8   2       1099.19       1152.53        67.57 o                         
  -5   8   2         97.86         95.43        16.89 o                         
  -4   8   2         63.32         63.96        12.82 o                         
  -3   8   2         33.83         34.60         5.69 o                         
  -2   8   2        105.43        138.47         9.18 o                         
  -1   8   2        327.76        317.23        20.94 o                         
   0   8   2         35.73         20.80         6.63 o                         
   1   8   2          6.88          3.09         2.74 o                         
   2   8   2         46.99         45.24         6.30 o                         
   3   8   2        442.79        429.64        25.80 o                         
   4   8   2        249.94        266.64        29.34 o                         
   5   8   2        145.91        149.53        23.78 o                         
   6   8   2        521.19        540.95        50.97 o                         
   7   8   2          0.04          2.79         3.32 o                         
   8   8   2        290.90        267.18        42.47 o                         
   9   8   2        137.48        183.91        37.25 o                         
  -7   9   2         19.33         17.11         8.51 o                         
  -6   9   2          6.74          0.98         3.39 o                         
  -5   9   2         10.89          9.85         4.87 o                         
  -4   9   2          0.10         -3.14         4.35 o                         
  -3   9   2         90.15        101.76        15.28 o                         
  -2   9   2        109.02         98.33        14.18 o                         
  -1   9   2        107.18        118.17        15.12 o                         
   0   9   2        116.83        102.87        12.21 o                         
   1   9   2         20.29         25.34         4.96 o                         
   2   9   2        107.01        131.51        11.45 o                         
   3   9   2        151.34        125.65        19.25 o                         
   4   9   2       1353.44       1211.54        67.77 o                         
   5   9   2        324.93        358.37        38.60 o                         
   6   9   2        160.39        218.51        32.90 o                         
   7   9   2          0.13         -7.33         7.33 o                         
   8   9   2          2.56         -4.59        10.59 o                         
  -6  10   2         30.51         29.74        10.30 o                         
  -5  10   2         16.66          9.67         5.66 o                         
  -4  10   2          0.20         -0.35         2.66 o                         
  -3  10   2        174.30        171.49        20.65 o                         
  -2  10   2         51.38         57.49        11.20 o                         
  -1  10   2        254.94        214.92        21.58 o                         
   0  10   2        425.61        447.75        31.87 o                         
   1  10   2        156.79        140.20        17.86 o                         
   2  10   2       1083.06       1008.68        53.98 o                         
   3  10   2        804.56        870.12        54.20 o                         
   4  10   2          1.72          3.19         4.02 o                         
   5  10   2         24.43         45.03        15.29 o                         
   6  10   2        226.89        214.01        33.40 o                         
   7  10   2         11.22         17.57        11.28 o                         
   8  10   2         25.71         42.90        16.77 o                         
  -6  11   2         30.17         32.22        10.99 o                         
  -5  11   2         28.53         24.13         8.98 o                         
  -4  11   2         12.94         11.53         5.10 o                         
  -3  11   2        197.71        170.46        21.42 o                         
  -2  11   2        213.29        226.41        23.75 o                         
  -1  11   2        107.23         65.95        12.42 o                         
   0  11   2          5.58         11.01         5.72 o                         
   1  11   2          5.07          8.53         4.75 o                         
   2  11   2        860.77        950.13        55.44 o                         
   3  11   2         52.80         46.12        12.22 o                         
   4  11   2         20.96         26.07        11.69 o                         
   5  11   2        169.34        219.23        32.55 o                         
   6  11   2        446.99        390.17        46.85 o                         
   7  11   2         57.99         87.84        26.15 o                         
  -5  12   2          6.66          7.57         3.42 o                         
  -4  12   2         34.46         36.69        10.68 o                         
  -3  12   2         36.88         41.17        10.77 o                         
  -2  12   2          0.47         -2.23         2.23 o                         
  -1  12   2        626.14        525.94        38.73 o                         
   0  12   2        265.87        288.98        28.53 o                         
   1  12   2        441.17        424.20        35.79 o                         
   2  12   2         51.27         31.31        10.03 o                         
   3  12   2          4.39          3.28         4.98 o                         
   4  12   2         72.08         63.00        16.51 o                         
   5  12   2        183.39        167.36        30.13 o                         
   6  12   2        722.20        811.98        71.31 o                         
   7  12   2         14.65         17.96        13.06 o                         
  -4  13   2         60.94         71.17        15.59 o                         
  -3  13   2          1.22          1.71         2.55 o                         
  -2  13   2        196.35        196.57        24.76 o                         
  -1  13   2          8.04          4.84         4.22 o                         
   0  13   2        970.67        886.74        54.28 o                         
   1  13   2         67.10         68.38        14.22 o                         
   2  13   2         31.50         26.17         9.47 o                         
   3  13   2          0.07         -2.96         2.96 o                         
   4  13   2          4.26         13.26         7.94 o                         
   5  13   2         18.91         11.16         8.57 o                         
   6  13   2        359.28        317.81        45.59 o                         
  -3  14   2         57.41         70.03        15.76 o                         
  -2  14   2        126.78        130.85        21.46 o                         
  -1  14   2         90.12         76.39        16.07 o                         
   0  14   2          8.37          5.48         2.59 o                         
   1  14   2         17.66         15.86         8.92 o                         
   2  14   2          7.46          1.99         4.07 o                         
   3  14   2          5.10          0.77         5.42 o                         
   4  14   2        181.40        192.59        32.60 o                         
   5  14   2         46.77         62.96        20.43 o                         
  -2  15   2         49.25         57.89        14.68 o                         
  -1  15   2        177.98        178.59        25.93 o                         
   0  15   2         15.76         30.54        10.92 o                         
   1  15   2         20.69         23.83        10.55 o                         
   2  15   2         17.16         18.94         9.00 o                         
   3  15   2          7.97         19.39        11.18 o                         
   4  15   2         37.87         48.80        17.35 o                         
   0 -15   3         56.61         60.58        16.33 o                         
  -3 -14   3         21.38         12.55         8.09 o                         
  -1 -14   3          6.69         -4.05         4.05 o                         
   0 -14   3         55.39         90.55        19.88 o                         
   1 -14   3        100.90        119.99        21.52 o                         
   2 -14   3          0.11          8.23         6.55 o                         
   3 -14   3         17.80         10.65         5.77 o                         
  -4 -13   3         40.42         41.19        16.68 o                         
  -3 -13   3         27.74         25.73        11.38 o                         
  -2 -13   3          4.02         -1.39         4.11 o                         
  -1 -13   3         66.40         75.36        17.53 o                         
   0 -13   3         59.98         61.63        15.06 o                         
   1 -13   3        247.35        272.54        30.67 o                         
   2 -13   3          9.41          3.98         4.07 o                         
   3 -13   3         25.88         12.98         6.60 o                         
   4 -13   3          4.37          4.10         3.96 o                         
  -5 -12   3         28.80         18.09        13.23 o                         
  -4 -12   3         82.47        115.44        25.37 o                         
  -3 -12   3          8.83         24.48        12.48 o                         
  -2 -12   3          3.00          8.83         5.01 o                         
  -1 -12   3         29.56         19.11         8.23 o                         
   0 -12   3         20.27         11.74         5.54 o                         
   1 -12   3          2.48          3.17         3.86 o                         
   2 -12   3         56.91         50.13        11.78 o                         
   3 -12   3         17.70         32.57         9.93 o                         
   4 -12   3          7.75          5.18         3.87 o                         
   5 -12   3         89.93        106.13        18.43 o                         
  -6 -11   3         14.33         45.02        19.29 o                         
  -5 -11   3          6.66         -2.94         8.03 o                         
  -4 -11   3         32.11         66.34        19.06 o                         
  -3 -11   3          4.15          1.12         5.08 o                         
  -2 -11   3        783.59        719.85        53.68 o                         
  -1 -11   3        136.61        104.81        18.37 o                         
   0 -11   3         53.12         47.24        11.85 o                         
   1 -11   3          3.43          5.05         4.17 o                         
   2 -11   3         56.26         63.93        12.96 o                         
   3 -11   3         21.29         18.36         6.69 o                         
   4 -11   3         43.22         51.07        11.96 o                         
   5 -11   3          4.70          6.60         4.37 o                         
   6 -11   3         13.65          9.60         6.59 o                         
  -6 -10   3          5.89          3.76         5.05 o                         
  -5 -10   3          7.11         16.20         8.03 o                         
  -4 -10   3         62.07         62.02        17.64 o                         
  -3 -10   3        231.74        231.65        31.78 o                         
  -2 -10   3         16.83         18.32         7.08 o                         
  -1 -10   3         82.39         90.26        16.70 o                         
   0 -10   3         96.19         86.45        14.60 o                         
   1 -10   3          2.49          3.71         4.17 o                         
   2 -10   3        173.18        179.58        20.33 o                         
   3 -10   3        111.18        113.35        16.39 o                         
   4 -10   3         37.19         27.93         8.46 o                         
   5 -10   3        191.12        215.27        24.15 o                         
   6 -10   3        168.10        146.53        21.46 o                         
   7 -10   3          0.76         -3.68         6.41 o                         
  -7  -9   3          3.19         15.96         7.18 o                         
  -6  -9   3          5.02         29.74        15.02 o                         
  -5  -9   3         24.86         48.49        16.85 o                         
  -4  -9   3         11.02          8.56         4.58 o                         
  -3  -9   3        656.81        732.00        54.83 o                         
  -2  -9   3          1.46         -3.38         6.15 o                         
  -1  -9   3        153.53        147.33        19.73 o                         
   0  -9   3        682.81        693.15        40.75 o                         
   1  -9   3         83.13         89.96        13.28 o                         
   2  -9   3         52.54         39.12         8.93 o                         
   3  -9   3        159.26        158.76        18.20 o                         
   4  -9   3         88.44         95.85        14.56 o                         
   5  -9   3         42.65         46.06        10.71 o                         
   6  -9   3        423.07        429.76        35.87 o                         
   7  -9   3         21.41         23.49         9.08 o                         
  -7  -8   3         12.91          8.62         6.11 o                         
  -6  -8   3          0.12          0.90         3.74 o                         
  -5  -8   3        479.55        418.60        46.25 o                         
  -4  -8   3         97.92         86.42        10.31 o                         
  -3  -8   3          2.11          2.24         1.65 o                         
  -2  -8   3         14.10         17.06         4.41 o                         
  -1  -8   3        279.68        259.62        14.78 o                         
   0  -8   3         50.99         60.47         7.23 o                         
   1  -8   3          5.96          8.58         2.68 o                         
   2  -8   3         59.77         55.49         7.47 o                         
   3  -8   3        501.66        510.42        31.66 o                         
   4  -8   3          6.88          8.55         5.15 o                         
   5  -8   3        149.02        116.74        16.55 o                         
   6  -8   3         14.81         24.20         8.19 o                         
   7  -8   3        136.49        121.69        19.74 o                         
   8  -8   3          5.63          7.67         6.12 o                         
  -8  -7   3         38.24         88.22        26.78 o                         
  -7  -7   3        411.70        453.64        53.86 o                         
  -6  -7   3          0.08          3.85         6.84 o                         
  -5  -7   3        198.19        191.08        14.75 o                         
  -4  -7   3        467.46        443.89        42.16 o                         
  -3  -7   3        741.41        731.59        50.64 o                         
  -2  -7   3        497.48        514.96        18.69 o                         
  -1  -7   3        708.23        702.59        22.59 o                         
   0  -7   3          5.04         12.10         2.60 o                         
   1  -7   3        184.66        182.87         8.50 o                         
   2  -7   3         19.27         20.49         3.78 o                         
   3  -7   3       1583.46       1530.51        33.11 o                         
   4  -7   3        211.09        199.09        12.91 o                         
   5  -7   3          8.82          5.90         1.61 o                         
   6  -7   3         37.16         21.16         7.71 o                         
   7  -7   3         74.79         61.88        14.20 o                         
   8  -7   3         29.27         16.81         6.35 o                         
  -8  -6   3        290.18        386.95        53.79 o                         
  -7  -6   3        262.84        265.59        40.85 o                         
  -6  -6   3          0.96         -3.47         6.56 o                         
  -5  -6   3        161.52        161.06        15.04 o                         
  -4  -6   3         94.66         82.89         8.79 o                         
  -3  -6   3          9.43         11.33         2.72 o                         
  -2  -6   3        136.62        134.38        11.28 o                         
  -1  -6   3        319.78        325.73        15.90 o                         
   0  -6   3        213.10        204.58         8.19 o                         
   1  -6   3         79.15         73.59         4.97 o                         
   2  -6   3        157.26        164.72         7.98 o                         
   3  -6   3         21.33         23.85         3.30 o                         
   4  -6   3        363.35        331.64        14.43 o                         
   5  -6   3        133.69        129.56        13.81 o                         
   6  -6   3        265.40        236.81        25.32 o                         
   7  -6   3          2.90          4.82         4.77 o                         
   8  -6   3         13.58         17.98         8.93 o                         
  -8  -5   3         92.55         66.43        21.61 o                         
  -7  -5   3         29.52         29.97        13.56 o                         
  -6  -5   3        106.13        111.53        23.87 o                         
  -5  -5   3        457.58        436.15        19.18 o                         
  -4  -5   3        401.06        398.45        16.16 o                         
  -3  -5   3        210.28        215.33        11.27 o                         
  -2  -5   3        316.74        352.19        13.78 o                         
  -1  -5   3          4.87          6.73         1.35 o                         
   0  -5   3       1006.79        991.27        20.74 o                         
   1  -5   3        140.88        149.51         7.44 o                         
   2  -5   3        170.19        179.59         8.05 o                         
   3  -5   3        294.80        311.45        13.65 o                         
   4  -5   3        458.54        468.57        15.38 o                         
   5  -5   3         75.70         82.79         8.44 o                         
   6  -5   3        324.92        320.20        17.36 o                         
   7  -5   3          8.26         15.04         8.91 o                         
   8  -5   3          3.88          4.16         3.82 o                         
   9  -5   3          3.75         18.29        10.72 o                         
  -8  -4   3          4.35         -2.86         3.66 o                         
  -7  -4   3          0.53         12.65         9.82 o                         
  -6  -4   3         30.47         44.21        15.02 o                         
  -5  -4   3         42.33         39.00         4.92 o                         
  -4  -4   3        116.58        104.47         7.60 o                         
  -3  -4   3        959.99        982.30        24.81 o                         
  -2  -4   3       3447.42       3552.64        54.88 o                         
  -1  -4   3         38.71         35.40         3.56 o                         
   0  -4   3         72.90         72.98         4.18 o                         
   1  -4   3        465.65        469.79        12.71 o                         
   2  -4   3         10.93         13.31         1.95 o                         
   3  -4   3          0.00          1.69         1.36 o                         
   4  -4   3        566.84        595.04        17.40 o                         
   5  -4   3        282.98        289.16        13.50 o                         
   6  -4   3         40.15         47.06         6.48 o                         
   7  -4   3         12.57         13.64         3.64 o                         
   8  -4   3         69.38         83.00        18.90 o                         
   9  -4   3          4.71         15.48         8.74 o                         
  -9  -3   3        140.47        115.50        27.05 o                         
  -8  -3   3         19.37         22.10        11.50 o                         
  -7  -3   3          4.56          9.21         8.27 o                         
  -6  -3   3        143.85        130.01        25.57 o                         
  -5  -3   3          1.73          1.67         5.62 o                         
  -4  -3   3         54.21         62.79         7.92 o                         
  -3  -3   3        273.52        252.01        11.20 o                         
  -2  -3   3       2715.85       2566.37        35.23 o                         
  -1  -3   3       2105.88       2068.97        37.19 o                         
   0  -3   3        109.85         73.73         3.91 o                         
   1  -3   3       1606.04       1589.25        25.71 o                         
   2  -3   3          0.54          3.21         1.39 o                         
   3  -3   3        302.84        301.45        10.85 o                         
   4  -3   3         49.51         55.15         5.71 o                         
   5  -3   3          2.32          2.48         1.36 o                         
   6  -3   3        210.57        212.59        12.45 o                         
   7  -3   3         82.70         80.25         8.78 o                         
   8  -3   3         14.58         30.83         5.67 o                         
   9  -3   3          0.75         -3.28         6.82 o                         
  -9  -2   3         26.73         59.07        21.95 o                         
  -8  -2   3         53.72         45.42        16.78 o                         
  -7  -2   3         26.78         11.72         6.71 o                         
  -6  -2   3         10.52         10.39         6.87 o                         
  -5  -2   3        335.31        395.49        39.84 o                         
  -4  -2   3         13.92         11.04         7.66 o                         
  -3  -2   3         14.20         10.53         3.50 o                         
  -2  -2   3        553.01        587.78        12.31 o                         
  -1  -2   3       1523.27       1438.50        21.82 o                         
   0  -2   3       2489.30       2299.49        28.83 o                         
   1  -2   3        418.82        395.70         9.63 o                         
   2  -2   3         24.71         21.76         2.50 o                         
   3  -2   3       1516.15       1560.92        27.71 o                         
   4  -2   3         47.98         43.29         5.16 o                         
   5  -2   3        542.04        579.64        18.36 o                         
   6  -2   3         59.38         61.19         6.14 o                         
   7  -2   3         28.11         31.80         4.78 o                         
   8  -2   3         24.79         31.37        10.03 o                         
   9  -2   3         63.15         55.49        15.95 o                         
  -9  -1   3         99.00         86.76        23.83 o                         
  -8  -1   3        239.78        259.01        38.17 o                         
  -7  -1   3         44.54         38.45        14.00 o                         
  -6  -1   3          2.31          7.96         7.34 o                         
  -5  -1   3         96.85        102.55        13.62 o                         
  -4  -1   3         49.61          9.38        19.25 o                         
  -3  -1   3        828.12        861.55        35.99 o                         
  -2  -1   3       1856.11       1728.63        24.59 o                         
  -1  -1   3       4922.24       4615.25        52.05 o                         
   0  -1   3       1762.58       1654.73        23.28 o                         
   1  -1   3        434.51        449.39         9.15 o                         
   2  -1   3       2686.24       2706.10        35.84 o                         
   3  -1   3         33.95         40.67         3.87 o                         
   4  -1   3         67.94         75.19         5.87 o                         
   5  -1   3        331.73        340.26        13.71 o                         
   6  -1   3          2.39          3.16         1.21 o                         
   7  -1   3        150.27        149.50        10.34 o                         
   8  -1   3        169.45        169.87        12.18 o                         
   9  -1   3         17.26         20.15         9.60 o                         
  10  -1   3          9.89         12.20        10.78 o                         
  -9   0   3         51.36         47.47        17.69 o                         
  -8   0   3         15.03         25.04         9.48 o                         
  -7   0   3         14.16         25.29        11.45 o                         
  -6   0   3         68.86         57.60        15.71 o                         
  -5   0   3        646.36        676.05        40.79 o                         
  -4   0   3        357.80        386.15        33.43 o                         
  -3   0   3        806.16        712.72        41.74 o                         
  -2   0   3        961.57       1022.59        21.62 o                         
  -1   0   3        909.98        897.26        25.66 o                         
   0   0   3        256.29        251.14         7.14 o                         
   1   0   3       2275.64       2130.33        61.14 o                         
   2   0   3       1179.04       1262.89        30.01 o                         
   3   0   3        404.76        433.60        12.98 o                         
   4   0   3       1384.14       1376.57        39.68 o                         
   5   0   3        175.51        158.94        11.66 o                         
   6   0   3         23.05         27.74         4.98 o                         
   7   0   3        108.65        126.93        11.02 o                         
   8   0   3          4.47          3.09         2.79 o                         
   9   0   3          3.96         -8.08         8.42 o                         
  10   0   3        283.54        281.66        39.15 o                         
  -9   1   3          6.91          5.41         6.97 o                         
  -8   1   3         43.22         41.40        14.74 o                         
  -7   1   3        133.96        150.66        26.50 o                         
  -6   1   3          0.47          3.16         2.46 o                         
  -5   1   3        234.14        260.44        29.89 o                         
  -4   1   3        138.11        164.02        21.57 o                         
  -3   1   3       1278.98       1163.73        54.46 o                         
  -2   1   3          4.29          3.29         1.77 o                         
  -1   1   3         20.80         31.96         4.23 o                         
   0   1   3         63.75         61.92         2.82 o                         
   1   1   3       2888.19       2896.59        76.26 o                         
   2   1   3        656.98        587.72        15.29 o                         
   3   1   3        275.25        301.19        10.57 o                         
   4   1   3         28.82         31.19         3.68 o                         
   5   1   3        210.22        199.13        17.65 o                         
   6   1   3          1.42          0.62         1.45 o                         
   7   1   3        342.17        337.12        18.58 o                         
   8   1   3          1.44          0.42         2.52 o                         
   9   1   3        175.10        138.29        26.05 o                         
  10   1   3         39.07         19.96        12.17 o                         
  -9   2   3         29.39         59.58        19.49 o                         
  -8   2   3          0.33          2.72         5.13 o                         
  -7   2   3          0.86         -3.29         6.58 o                         
  -6   2   3        478.51        396.68        40.23 o                         
  -5   2   3        440.54        467.77        17.56 o                         
  -4   2   3       6361.06       6044.90       248.12 o                         
  -3   2   3          7.81          4.57         3.90 o                         
  -2   2   3         43.55         45.24         6.27 o                         
  -1   2   3        617.72        641.65        20.91 o                         
   0   2   3         77.15         62.31         3.96 o                         
   1   2   3        478.01        402.27         9.82 o                         
   2   2   3        310.87        330.41        10.42 o                         
   3   2   3       1066.10       1054.30        24.26 o                         
   4   2   3       2389.05       2422.96        65.06 o                         
   5   2   3        514.44        523.99        23.73 o                         
   6   2   3        101.31        103.86         9.01 o                         
   7   2   3        102.33         87.30        10.77 o                         
   8   2   3          4.99         15.46         9.17 o                         
   9   2   3         83.72         86.01        21.05 o                         
  10   2   3         10.13         19.47         9.91 o                         
  -8   3   3         41.00         39.63        15.65 o                         
  -7   3   3         90.76         91.17        20.12 o                         
  -6   3   3         40.07         42.46         6.12 o                         
  -5   3   3        190.14        200.58        11.93 o                         
  -4   3   3         45.71         35.38         3.90 o                         
  -3   3   3        211.33        207.84        21.69 o                         
  -2   3   3       1872.42       2074.52        57.08 o                         
  -1   3   3        631.17        691.01        21.65 o                         
   0   3   3        505.68        460.61        13.33 o                         
   1   3   3        969.82        942.74        19.76 o                         
   2   3   3          3.08          2.25         0.83 o                         
   3   3   3        866.27        885.33        18.96 o                         
   4   3   3       1840.15       1839.10        38.38 o                         
   5   3   3        298.63        303.86        15.23 o                         
   6   3   3         29.75         47.78         8.51 o                         
   7   3   3        100.67        101.98        10.66 o                         
   8   3   3          1.28         -6.66         6.66 o                         
   9   3   3         13.83         -1.42         7.77 o                         
  10   3   3        170.44        219.55        36.33 o                         
  -8   4   3         11.18         18.80         9.56 o                         
  -7   4   3          0.04          5.66         4.85 o                         
  -6   4   3          3.67          6.92         3.16 o                         
  -5   4   3        321.86        280.36        15.18 o                         
  -4   4   3        377.84        431.52        15.69 o                         
  -3   4   3        549.29        637.31        17.20 o                         
  -2   4   3       1421.16       1508.20        55.35 o                         
  -1   4   3        761.27        902.17        25.92 o                         
   0   4   3        270.77        298.53        11.53 o                         
   1   4   3         52.33         61.52         5.64 o                         
   2   4   3       1053.26       1116.42        27.03 o                         
   3   4   3       1065.16       1087.17        30.66 o                         
   4   4   3       3242.01       3244.37       103.03 o                         
   5   4   3          9.26          4.94         2.40 o                         
   6   4   3        162.68        157.17        11.78 o                         
   7   4   3        258.67        295.30        22.00 o                         
   8   4   3          3.55         -1.22         7.05 o                         
   9   4   3         75.28         77.11        20.86 o                         
  10   4   3          0.32         16.94        11.51 o                         
  -8   5   3        116.87        180.73        32.48 o                         
  -7   5   3        245.61        238.78        34.33 o                         
  -6   5   3         37.27         26.54         9.20 o                         
  -5   5   3        377.21        333.36        28.77 o                         
  -4   5   3         11.93         19.40         3.33 o                         
  -3   5   3       3091.90       3340.76       117.62 o                         
  -2   5   3       1620.42       1639.48        58.29 o                         
  -1   5   3         86.70        112.45        11.59 o                         
   0   5   3        444.55        501.44        16.91 o                         
   1   5   3          1.01          1.12         0.78 o                         
   2   5   3       3077.34       3047.56        59.74 o                         
   3   5   3         11.68          7.98         3.56 o                         
   4   5   3        414.42        326.45        97.95 o                         
   5   5   3        227.54        232.87        13.90 o                         
   6   5   3        161.65        177.40        15.62 o                         
   7   5   3          4.20          4.61         3.23 o                         
   8   5   3          2.32          1.17         3.61 o                         
   9   5   3         53.93         37.52        13.45 o                         
  10   5   3          9.07         21.27        12.03 o                         
  -8   6   3          6.47         17.10        11.87 o                         
  -7   6   3         23.57         13.66         7.38 o                         
  -6   6   3         67.71         90.78        15.05 o                         
  -5   6   3        438.86        433.35        52.40 o                         
  -4   6   3        125.92        148.92        11.04 o                         
  -3   6   3        538.99        654.54        39.02 o                         
  -2   6   3        623.50        741.67        37.08 o                         
  -1   6   3        260.43        222.22        17.54 o                         
   0   6   3         18.79         22.27         5.64 o                         
   1   6   3        514.82        602.45        28.53 o                         
   2   6   3       6306.54       6677.54       106.71 o                         
   3   6   3        214.78        235.54        21.69 o                         
   4   6   3        178.65        187.95        14.12 o                         
   5   6   3        847.47        862.88        39.03 o                         
   6   6   3        103.04        120.08        13.27 o                         
   7   6   3         72.97         55.61         9.35 o                         
   8   6   3         46.07         47.87        16.76 o                         
   9   6   3         32.01         65.71        19.78 o                         
  -7   7   3         82.07         89.05        20.29 o                         
  -6   7   3        244.22        266.34        32.38 o                         
  -5   7   3       2501.02       2282.63       264.39 o                         
  -4   7   3        138.75        132.29        10.96 o                         
  -3   7   3         12.47         11.99         3.05 o                         
  -2   7   3        693.29        762.42        24.78 o                         
  -1   7   3        121.01        144.94        14.82 o                         
   0   7   3       3496.28       3581.82        94.46 o                         
   1   7   3       2997.51       3334.63        90.52 o                         
   2   7   3        204.37        206.50        18.76 o                         
   3   7   3          8.89          7.66         2.55 o                         
   4   7   3         37.71         47.98         7.18 o                         
   5   7   3          0.60          1.19         3.55 o                         
   6   7   3          1.10          6.52         6.74 o                         
   7   7   3         86.00         88.83        12.30 o                         
   8   7   3        188.91        199.92        34.46 o                         
   9   7   3          0.09         14.61        13.85 o                         
  -7   8   3        154.53        194.59        29.54 o                         
  -6   8   3         11.82          9.27         7.29 o                         
  -5   8   3         95.11         83.43        16.72 o                         
  -4   8   3          0.24         -1.58         4.16 o                         
  -3   8   3          2.80          7.51         2.94 o                         
  -2   8   3        155.36        160.96        19.42 o                         
  -1   8   3          3.52          2.11         1.99 o                         
   0   8   3       1543.15       1557.30        40.41 o                         
   1   8   3          1.27          1.10         1.42 o                         
   2   8   3       2703.48       2997.26        62.75 o                         
   3   8   3        323.08        349.62        19.65 o                         
   4   8   3        262.09        267.71        28.35 o                         
   5   8   3        238.33        236.74        29.39 o                         
   6   8   3         29.83         24.30        10.32 o                         
   7   8   3         36.23         37.95         8.37 o                         
   8   8   3         23.10         21.75         9.34 o                         
   9   8   3          0.36        -12.04        12.04 o                         
  -7   9   3         22.39         27.20        12.19 o                         
  -6   9   3         32.59         62.12        15.66 o                         
  -5   9   3        269.50        297.44        31.23 o                         
  -4   9   3          0.03          0.02         3.00 o                         
  -3   9   3        246.37        292.84        26.87 o                         
  -2   9   3          0.61         -1.25         2.74 o                         
  -1   9   3        139.68        152.22        17.07 o                         
   0   9   3          0.69          0.46         1.04 o                         
   1   9   3        677.17        665.82        25.72 o                         
   2   9   3         11.61         20.85         4.46 o                         
   3   9   3         93.74         68.87        13.41 o                         
   4   9   3        101.10        115.75        19.52 o                         
   5   9   3         58.41         78.20        17.08 o                         
   6   9   3        126.91        128.83        24.85 o                         
   7   9   3         58.92         64.29        18.95 o                         
   8   9   3         65.29         67.61        20.60 o                         
   9   9   3         27.09         17.87        12.78 o                         
  -6  10   3         33.17         24.76        11.43 o                         
  -5  10   3         15.33         18.16         7.27 o                         
  -4  10   3         85.99         84.42        15.25 o                         
  -3  10   3        263.53        264.59        26.19 o                         
  -2  10   3         37.71         45.64        10.02 o                         
  -1  10   3        176.62        189.79        20.33 o                         
   0  10   3         70.32         64.29        11.83 o                         
   1  10   3          5.07         10.70         4.77 o                         
   2  10   3         87.02        109.64        16.30 o                         
   3  10   3         23.60         24.47         9.30 o                         
   4  10   3         85.23         96.45        19.02 o                         
   5  10   3          3.67         13.91         6.73 o                         
   6  10   3        192.05        195.73        31.37 o                         
   7  10   3         56.94         71.85        19.76 o                         
   8  10   3          1.34         -6.11         6.11 o                         
  -6  11   3         23.17         21.03         9.52 o                         
  -5  11   3        111.12        105.96        19.29 o                         
  -4  11   3          9.05          3.33         3.79 o                         
  -3  11   3         26.57         28.42         8.68 o                         
  -2  11   3         21.39         28.67         9.11 o                         
  -1  11   3        761.05        684.57        42.14 o                         
   0  11   3         71.75         65.47        12.56 o                         
   1  11   3        149.78        159.44        19.91 o                         
   2  11   3        532.28        601.71        42.42 o                         
   3  11   3        345.05        375.16        35.75 o                         
   4  11   3        177.89        196.16        28.17 o                         
   5  11   3        176.08        192.10        30.18 o                         
   6  11   3         39.38         48.52        17.54 o                         
   7  11   3         28.87         34.92        14.48 o                         
   8  11   3          0.69          6.59         7.19 o                         
  -5  12   3         52.66         56.22        14.11 o                         
  -4  12   3          2.32          5.49         4.26 o                         
  -3  12   3          1.56          4.18         4.10 o                         
  -2  12   3          0.24          0.94         1.60 o                         
  -1  12   3        173.66        212.63        24.28 o                         
   0  12   3         62.80         41.75        10.44 o                         
   1  12   3         81.57         71.97        14.53 o                         
   2  12   3         18.15         25.37        10.19 o                         
   3  12   3          0.45         -0.75         3.75 o                         
   4  12   3         20.59         15.23         8.87 o                         
   5  12   3         28.62         49.09        16.72 o                         
   6  12   3          6.82         15.77         9.03 o                         
   7  12   3          0.10          9.82         8.48 o                         
  -4  13   3         14.67         27.44        10.40 o                         
  -3  13   3         44.49         39.27        10.55 o                         
  -2  13   3        120.39        109.97        18.18 o                         
  -1  13   3          8.52         10.64         7.25 o                         
   0  13   3        654.94        567.77        42.57 o                         
   1  13   3        205.72        194.72        25.09 o                         
   2  13   3        528.07        600.16        47.29 o                         
   3  13   3          3.40         -1.93         5.53 o                         
   4  13   3          1.36          7.64         8.08 o                         
   5  13   3         42.97         46.72        15.58 o                         
   6  13   3          6.16          5.91         3.74 o                         
  -3  14   3         35.11         33.39        10.24 o                         
  -2  14   3         51.08         48.83        12.90 o                         
  -1  14   3         27.93         20.48         7.84 o                         
   0  14   3          0.03         -0.12         3.64 o                         
   1  14   3          3.71         15.86         7.96 o                         
   2  14   3         93.96        119.72        21.91 o                         
   3  14   3         62.88         44.76        13.57 o                         
   4  14   3         11.03         17.47         9.05 o                         
   5  14   3         16.79         16.65         9.72 o                         
   6  14   3          0.56         22.85        12.20 o                         
  -2  15   3        167.98        161.91        24.79 o                         
  -1  15   3          5.47          6.56         6.48 o                         
   0  15   3         59.73         51.62        13.60 o                         
   1  15   3         20.23         19.80         8.92 o                         
   2  15   3         35.63         61.08        16.44 o                         
   3  15   3         23.21         27.39        12.03 o                         
   4  15   3          0.01         -0.05         7.85 o                         
  -2 -14   4        154.76        178.68        32.15 o                         
  -1 -14   4          0.88         -4.44         4.44 o                         
   0 -14   4         24.88         24.42         9.88 o                         
   1 -14   4          4.44          1.92         4.25 o                         
   2 -14   4          2.05          4.09         3.80 o                         
   3 -14   4         18.79         55.53        14.63 o                         
  -4 -13   4         32.65         36.81        15.32 o                         
  -3 -13   4        149.30        174.91        32.55 o                         
  -2 -13   4         93.74        127.75        25.97 o                         
  -1 -13   4          3.92          3.10         3.81 o                         
   0 -13   4         18.50         34.06        12.19 o                         
   1 -13   4        284.90        315.29        33.38 o                         
   2 -13   4        142.09        170.78        23.93 o                         
   3 -13   4          1.38          0.03         2.84 o                         
   4 -13   4         56.89         42.36        11.52 o                         
  -5 -12   4         13.40         24.13        12.58 o                         
  -4 -12   4        139.86        174.39        32.96 o                         
  -3 -12   4          3.61         -2.71         3.94 o                         
  -2 -12   4          8.54         12.41         8.70 o                         
  -1 -12   4         11.92          0.47         3.92 o                         
   0 -12   4          1.09          5.67         6.41 o                         
   1 -12   4         20.15         19.01         6.32 o                         
   2 -12   4          1.98         12.82         6.85 o                         
   3 -12   4          0.05          0.70         3.91 o                         
   4 -12   4         10.91          8.35         4.49 o                         
   5 -12   4         30.30         16.95         7.42 o                         
  -5 -11   4         10.01         21.99        13.40 o                         
  -4 -11   4        226.41        307.14        42.38 o                         
  -3 -11   4         72.38        109.52        23.35 o                         
  -2 -11   4         29.99         19.46         9.45 o                         
  -1 -11   4          7.00          3.98         4.87 o                         
   0 -11   4         66.65         70.71        14.69 o                         
   1 -11   4          1.74          4.89         4.45 o                         
   2 -11   4          3.12         -0.35         3.18 o                         
   3 -11   4         70.70         66.52        13.09 o                         
   4 -11   4        113.03        100.33        16.26 o                         
   5 -11   4          7.26          5.78         2.77 o                         
   6 -11   4          6.34          6.97         5.23 o                         
  -6 -10   4         29.04         16.49        12.49 o                         
  -5 -10   4         14.33         18.84        10.39 o                         
  -4 -10   4         66.10         47.18        14.67 o                         
  -3 -10   4         12.67         20.54        10.86 o                         
  -2 -10   4         24.35         33.96        11.86 o                         
  -1 -10   4         59.50         45.53        12.03 o                         
   0 -10   4        941.63        883.17        51.27 o                         
   1 -10   4         66.06         75.26        13.44 o                         
   2 -10   4         28.73         29.78         8.29 o                         
   3 -10   4         98.54         75.57        13.13 o                         
   4 -10   4          0.17          0.45         3.78 o                         
   5 -10   4         10.90          7.79         5.88 o                         
   6 -10   4          1.88         25.05         9.22 o                         
  -7  -9   4          1.10          0.83         6.58 o                         
  -6  -9   4        237.12        280.45        42.70 o                         
  -5  -9   4        200.13        215.71        35.07 o                         
  -4  -9   4         83.39        105.80        21.78 o                         
  -3  -9   4        195.52        208.76        29.87 o                         
  -2  -9   4        129.63        138.90        22.59 o                         
  -1  -9   4          4.84         13.87         6.05 o                         
   0  -9   4       3992.37       3936.52       118.93 o                         
   1  -9   4         97.26         95.61        14.65 o                         
   2  -9   4          2.05          2.22         2.83 o                         
   3  -9   4        238.95        226.49        21.77 o                         
   4  -9   4         20.65         16.52         6.10 o                         
   5  -9   4         33.96         37.75         9.16 o                         
   6  -9   4          1.35         -2.48         2.48 o                         
   7  -9   4          0.74          0.08         3.70 o                         
  -7  -8   4          6.20          2.28         3.36 o                         
  -6  -8   4        178.31        178.84        33.51 o                         
  -5  -8   4        207.57        211.61        33.42 o                         
  -4  -8   4        188.64        171.15        15.86 o                         
  -3  -8   4         43.61         29.60         6.44 o                         
  -2  -8   4          0.15         -0.61         2.96 o                         
  -1  -8   4        456.26        456.32        27.73 o                         
   0  -8   4       2874.00       2846.08       114.59 o                         
   1  -8   4         68.48         72.66         6.33 o                         
   2  -8   4        304.00        295.34        13.52 o                         
   3  -8   4         83.42         79.34         8.28 o                         
   4  -8   4          0.10          4.25         2.58 o                         
   5  -8   4         60.60         60.75        11.65 o                         
   6  -8   4         27.65         22.58         8.48 o                         
   7  -8   4         55.91         98.21        17.54 o                         
  -7  -7   4         27.64         29.87        16.22 o                         
  -6  -7   4         50.41         49.12        17.14 o                         
  -5  -7   4          7.97         13.96         8.41 o                         
  -4  -7   4        115.85        121.46        22.49 o                         
  -3  -7   4        493.15        446.38        24.24 o                         
  -2  -7   4        137.67        141.60        10.01 o                         
  -1  -7   4        965.40        903.47        25.62 o                         
   0  -7   4        585.49        545.18        15.47 o                         
   1  -7   4        562.55        518.66        20.17 o                         
   2  -7   4         44.20         45.42         4.94 o                         
   3  -7   4         15.12         11.40         2.76 o                         
   4  -7   4         31.30         40.02         5.74 o                         
   5  -7   4         36.71         35.36         5.84 o                         
   6  -7   4          2.84          1.30         2.68 o                         
   7  -7   4        108.04         95.84        17.15 o                         
   8  -7   4         22.67         38.66        12.28 o                         
  -8  -6   4         89.65        101.56        27.52 o                         
  -7  -6   4         18.36         27.26        15.18 o                         
  -6  -6   4         83.02         87.25        21.66 o                         
  -5  -6   4          9.75         10.20         3.37 o                         
  -4  -6   4          8.37         15.16         4.25 o                         
  -3  -6   4        131.49        113.01        11.71 o                         
  -2  -6   4          2.15          2.98         3.21 o                         
  -1  -6   4         71.51         71.63         5.06 o                         
   0  -6   4          0.99         -0.41         0.92 o                         
   1  -6   4       1713.72       1759.70        29.87 o                         
   2  -6   4         26.27         22.45         2.98 o                         
   3  -6   4         21.91         23.44         3.46 o                         
   4  -6   4        406.89        383.30        19.71 o                         
   5  -6   4          0.02          1.00         1.63 o                         
   6  -6   4          3.49          3.87         1.58 o                         
   7  -6   4          0.54          5.88         4.13 o                         
   8  -6   4         15.51         13.92         9.05 o                         
  -8  -5   4         18.29         17.56        10.23 o                         
  -7  -5   4         19.53         43.47        17.23 o                         
  -6  -5   4       1028.01        936.22        72.50 o                         
  -5  -5   4          2.32          2.68         2.58 o                         
  -4  -5   4         18.33         14.05         3.87 o                         
  -3  -5   4          1.27          2.04         1.18 o                         
  -2  -5   4        295.21        300.31        10.22 o                         
  -1  -5   4       1277.76       1287.77        46.09 o                         
   0  -5   4        117.38        114.17         6.58 o                         
   1  -5   4       1948.10       2003.71        27.93 o                         
   2  -5   4        115.89        112.98         6.50 o                         
   3  -5   4         61.61         65.51         8.29 o                         
   4  -5   4        130.05        140.71         9.24 o                         
   5  -5   4         86.13         77.55         7.28 o                         
   6  -5   4        259.79        254.54        30.51 o                         
   7  -5   4          0.13          0.51         1.39 o                         
   8  -5   4         31.26         30.22        10.35 o                         
   9  -5   4          9.46         11.95         9.29 o                         
  -8  -4   4        173.92        168.16        32.86 o                         
  -7  -4   4         88.74        147.93        30.20 o                         
  -6  -4   4         10.37          4.19         5.04 o                         
  -5  -4   4         58.02         50.29         5.32 o                         
  -4  -4   4         82.74         85.48         8.61 o                         
  -3  -4   4         41.24         54.43         5.81 o                         
  -2  -4   4         77.45         96.23         5.39 o                         
  -1  -4   4        660.49        629.31        14.85 o                         
   0  -4   4       1201.69       1234.56        23.65 o                         
   1  -4   4        472.20        528.60        14.04 o                         
   2  -4   4        100.97         96.08         5.81 o                         
   3  -4   4        202.07        208.24        11.21 o                         
   4  -4   4          5.59         10.76         2.89 o                         
   5  -4   4        220.36        223.95        12.57 o                         
   6  -4   4         12.47         15.58         4.16 o                         
   7  -4   4          9.58          9.83         3.60 o                         
   8  -4   4         14.10         14.81         8.18 o                         
   9  -4   4          1.41         -1.00         7.28 o                         
  -8  -3   4        559.56        590.09        61.40 o                         
  -7  -3   4        495.93        465.20        51.38 o                         
  -6  -3   4        125.61        128.10        25.25 o                         
  -5  -3   4          5.43         10.03         8.35 o                         
  -4  -3   4         46.80         35.31         5.33 o                         
  -3  -3   4        862.40        845.78        24.72 o                         
  -2  -3   4       4982.32       4945.93        66.75 o                         
  -1  -3   4       1918.05       1951.48        29.31 o                         
   0  -3   4        698.75        687.93        14.25 o                         
   1  -3   4        304.00        354.02        10.23 o                         
   2  -3   4        453.00        461.48        12.21 o                         
   3  -3   4        324.46        305.70        11.04 o                         
   4  -3   4        242.76        214.92        11.48 o                         
   5  -3   4        500.90        485.63        17.04 o                         
   6  -3   4        196.93        193.93        19.74 o                         
   7  -3   4         55.71         60.04         8.00 o                         
   8  -3   4          6.07          8.48         5.79 o                         
   9  -3   4         38.50         60.12        17.85 o                         
  -8  -2   4        455.78        402.47        49.24 o                         
  -7  -2   4         65.61         51.83        16.96 o                         
  -6  -2   4          9.86         16.66         9.13 o                         
  -5  -2   4        445.79        413.72        41.90 o                         
  -4  -2   4         35.62         37.40        11.33 o                         
  -3  -2   4         89.75         91.64         6.19 o                         
  -2  -2   4        508.40        491.13        16.48 o                         
  -1  -2   4         15.42         13.42         1.84 o                         
   0  -2   4        833.71        933.93        37.45 o                         
   1  -2   4         58.42         53.35         3.27 o                         
   2  -2   4          1.95          2.16         0.56 o                         
   3  -2   4        284.36        271.65        10.27 o                         
   4  -2   4         24.07         25.18         3.42 o                         
   5  -2   4        119.20        122.85         8.33 o                         
   6  -2   4        701.11        707.43        28.64 o                         
   7  -2   4        308.49        292.74        21.89 o                         
   8  -2   4          7.33          6.92         3.60 o                         
   9  -2   4          0.11          2.21         4.21 o                         
  -8  -1   4         37.25         23.63        12.66 o                         
  -7  -1   4         85.11         72.70        19.75 o                         
  -6  -1   4        101.69        101.28        21.03 o                         
  -5  -1   4         31.92         28.05        10.53 o                         
  -4  -1   4        132.57        122.96        13.80 o                         
  -3  -1   4        895.74        828.80        23.44 o                         
  -2  -1   4        467.69        430.89        13.54 o                         
  -1  -1   4        388.71        345.29        10.25 o                         
   0  -1   4        278.57        305.65         8.06 o                         
   1  -1   4       4400.63       4241.41        51.30 o                         
   2  -1   4       1685.04       1625.13        24.71 o                         
   3  -1   4          0.00          0.13         1.22 o                         
   4  -1   4         48.04         45.70         4.62 o                         
   5  -1   4         54.54         55.10         6.13 o                         
   6  -1   4          0.75          1.71         2.84 o                         
   7  -1   4        133.76        143.62        10.86 o                         
   8  -1   4         38.00         56.75         7.87 o                         
   9  -1   4         16.25         17.21         9.06 o                         
  10  -1   4          0.08          0.13         7.01 o                         
  -8   0   4         84.86         89.70        22.86 o                         
  -7   0   4          5.28         13.41         8.89 o                         
  -6   0   4         40.47         31.95        11.73 o                         
  -5   0   4         19.75         29.38        10.02 o                         
  -4   0   4        108.88         92.59        16.61 o                         
  -3   0   4          0.17          0.22         1.65 o                         
  -2   0   4        200.70        214.18        11.17 o                         
  -1   0   4         12.22          9.70         1.77 o                         
   0   0   4        247.89        233.69         7.05 o                         
   1   0   4        396.53        413.55        24.80 o                         
   2   0   4        566.87        633.27        18.83 o                         
   3   0   4        157.47        177.08         8.04 o                         
   4   0   4       1138.99       1076.74        34.73 o                         
   5   0   4         57.66         72.76         7.28 o                         
   6   0   4         27.11         31.86         5.00 o                         
   7   0   4         36.78         32.20         6.25 o                         
   8   0   4          2.87          9.86         3.61 o                         
   9   0   4         26.72         31.70        11.34 o                         
  10   0   4          7.93          1.24         3.15 o                         
  -8   1   4         28.68         14.73         6.84 o                         
  -7   1   4         25.20         21.88         8.39 o                         
  -6   1   4          7.14         11.47         7.58 o                         
  -5   1   4        145.84        116.07        20.64 o                         
  -4   1   4        226.00        224.45        41.70 o                         
  -3   1   4       1808.16       1974.58        53.32 o                         
  -2   1   4        417.66        399.05        16.39 o                         
  -1   1   4       3444.67       3335.25        61.15 o                         
   0   1   4        252.00        267.22        10.91 o                         
   1   1   4          0.21         -0.65         1.49 o                         
   2   1   4        376.78        350.65         9.62 o                         
   3   1   4       1423.37       1421.41        28.73 o                         
   4   1   4       3750.96       3732.42        60.95 o                         
   5   1   4        874.20        899.43        39.73 o                         
   6   1   4          9.15          2.92         1.66 o                         
   7   1   4         42.67         34.78         6.38 o                         
   8   1   4          6.87          5.66         2.56 o                         
   9   1   4          4.23          3.40         3.73 o                         
  10   1   4         14.46         30.74        13.81 o                         
  -8   2   4         32.20         24.05        11.42 o                         
  -7   2   4         16.98         17.12         9.65 o                         
  -6   2   4         75.02         75.30        17.55 o                         
  -5   2   4        307.57        315.48        12.01 o                         
  -4   2   4         71.14         65.92         7.84 o                         
  -3   2   4        915.03       1065.95        89.63 o                         
  -2   2   4       1577.09       1793.99        97.00 o                         
  -1   2   4         23.12         17.66         3.82 o                         
   0   2   4        565.92        586.41        15.32 o                         
   1   2   4        476.86        469.69         9.75 o                         
   2   2   4         23.81         28.70         2.72 o                         
   3   2   4       1790.61       1846.67        33.97 o                         
   4   2   4       8815.54       8370.96       137.57 o                         
   5   2   4        363.80        331.36        22.09 o                         
   6   2   4        110.06        105.95         9.36 o                         
   7   2   4         36.49         27.13         5.28 o                         
   8   2   4         31.52         30.63         5.97 o                         
   9   2   4         19.88          5.77         5.06 o                         
  10   2   4         13.91         10.18         5.62 o                         
  -8   3   4         69.34         86.99        21.86 o                         
  -7   3   4          2.26          1.17         2.84 o                         
  -6   3   4          1.00          0.08         1.31 o                         
  -5   3   4          3.64          2.31         1.16 o                         
  -4   3   4        272.18        279.81        10.62 o                         
  -3   3   4        410.30        392.13        89.06 o                         
  -2   3   4       1251.45       1355.37        69.88 o                         
  -1   3   4        264.78        306.14        15.34 o                         
   0   3   4        111.98         99.66         6.65 o                         
   1   3   4        131.60        135.73         6.08 o                         
   2   3   4        325.35        288.94        10.78 o                         
   3   3   4       3190.70       3139.05        49.90 o                         
   4   3   4       3980.61       3943.51        63.48 o                         
   5   3   4         84.24         71.75         9.10 o                         
   6   3   4          0.69         -0.63         2.45 o                         
   7   3   4        269.36        273.66        19.03 o                         
   8   3   4          0.02          3.60         2.58 o                         
   9   3   4          3.99         15.46        10.77 o                         
  10   3   4         12.86         20.21        12.10 o                         
  -8   4   4          9.64         16.53        10.34 o                         
  -7   4   4          0.00         16.75         8.85 o                         
  -6   4   4        129.09        132.02        10.68 o                         
  -5   4   4        138.21        118.34         8.87 o                         
  -4   4   4          0.00          0.67         2.33 o                         
  -3   4   4        131.15        140.17        12.97 o                         
  -2   4   4        751.61        751.89        35.31 o                         
  -1   4   4        296.64        306.57        14.77 o                         
   0   4   4       1102.53       1171.14        26.66 o                         
   1   4   4        134.00        127.33         6.83 o                         
   2   4   4        420.94        440.53        14.93 o                         
   3   4   4        268.73        281.40        13.68 o                         
   4   4   4        656.80        674.20        27.84 o                         
   5   4   4        284.11        272.03        14.73 o                         
   6   4   4        294.16        318.58        17.28 o                         
   7   4   4          1.50          0.82         2.23 o                         
   8   4   4          4.72          9.33         3.26 o                         
   9   4   4         50.48         74.91        20.43 o                         
  10   4   4          1.25         19.19         9.44 o                         
  -8   5   4         77.72         80.16        21.64 o                         
  -7   5   4         14.08         14.84         7.97 o                         
  -6   5   4        167.69        158.38        11.26 o                         
  -5   5   4         35.11         47.19         5.50 o                         
  -4   5   4        968.39       1079.36        29.73 o                         
  -3   5   4         51.65         56.96         8.97 o                         
  -2   5   4        271.17        340.58        18.78 o                         
  -1   5   4         41.83         45.54         4.75 o                         
   0   5   4          5.75          6.71         3.25 o                         
   1   5   4       2192.92       2302.68        43.37 o                         
   2   5   4        766.64        763.47        22.08 o                         
   3   5   4        842.45        833.44        25.91 o                         
   4   5   4        145.47        119.75        16.56 o                         
   5   5   4        197.71        204.18        12.88 o                         
   6   5   4        156.23        177.04        16.30 o                         
   7   5   4         10.41         17.27         5.18 o                         
   8   5   4        427.26        462.60        48.96 o                         
   9   5   4         72.02        104.08        24.65 o                         
  10   5   4         16.04         12.81         9.63 o                         
  -8   6   4          0.31         -6.42         6.71 o                         
  -7   6   4         70.34         71.40        19.35 o                         
  -6   6   4        242.25        320.96        37.19 o                         
  -5   6   4        448.03        459.50        28.36 o                         
  -4   6   4         81.91        102.02        18.54 o                         
  -3   6   4        176.16        205.19        16.66 o                         
  -2   6   4       1366.44       1369.72        41.23 o                         
  -1   6   4        173.79        157.77        14.92 o                         
   0   6   4        173.72        207.04        11.56 o                         
   1   6   4        488.08        524.22        18.26 o                         
   2   6   4        162.94        171.65        10.39 o                         
   3   6   4        124.31        102.83        13.69 o                         
   4   6   4       1041.27       1056.15        34.63 o                         
   5   6   4          0.71          2.08         2.20 o                         
   6   6   4          1.88          3.03         1.79 o                         
   7   6   4        747.62        809.83        42.25 o                         
   8   6   4         76.07         78.33        21.59 o                         
   9   6   4         17.59         22.93        11.13 o                         
  10   6   4          6.21         17.82        12.65 o                         
  -7   7   4        157.95        179.27        30.22 o                         
  -6   7   4         54.73         58.54        15.93 o                         
  -5   7   4       3956.39       3911.14       178.32 o                         
  -4   7   4         12.78         18.33         4.27 o                         
  -3   7   4         47.68         51.33         6.08 o                         
  -2   7   4         53.72         40.81         8.21 o                         
  -1   7   4          1.91          4.74         2.42 o                         
   0   7   4        588.22        569.11        29.36 o                         
   1   7   4         34.13         36.00         7.36 o                         
   2   7   4        332.58        360.21        24.70 o                         
   3   7   4        355.57        359.62        18.01 o                         
   4   7   4         67.67         67.89        14.95 o                         
   5   7   4        103.08        103.38        18.58 o                         
   6   7   4         20.01          8.23         7.23 o                         
   7   7   4        347.87        359.44        35.13 o                         
   8   7   4          1.51          1.67         6.42 o                         
   9   7   4         73.34         81.25        22.85 o                         
  -7   8   4         82.87         84.23        20.32 o                         
  -6   8   4         26.21         24.75        10.08 o                         
  -5   8   4         43.96         52.24        13.53 o                         
  -4   8   4       2445.75       2530.91       119.22 o                         
  -3   8   4        143.95        178.05        12.15 o                         
  -2   8   4         73.73         59.11        10.82 o                         
  -1   8   4         27.66         23.01         4.82 o                         
   0   8   4        214.89        210.58        13.48 o                         
   1   8   4         38.12         43.61         5.91 o                         
   2   8   4        173.58        204.62        13.11 o                         
   3   8   4       1698.71       1962.01        49.50 o                         
   4   8   4        211.52        218.00        15.82 o                         
   5   8   4        104.96         84.93        17.16 o                         
   6   8   4        123.49        119.74        22.32 o                         
   7   8   4         98.07        115.37        18.07 o                         
   8   8   4         13.56          3.41         6.33 o                         
   9   8   4          8.26         -1.86         7.22 o                         
  -6   9   4          2.41          3.47         5.10 o                         
  -5   9   4         14.94         11.55         8.49 o                         
  -4   9   4       1079.34       1078.68        58.65 o                         
  -3   9   4          2.55          4.20         4.30 o                         
  -2   9   4         35.75         46.85        10.32 o                         
  -1   9   4        228.03        249.43        22.02 o                         
   0   9   4          0.58          2.55         1.71 o                         
   1   9   4         20.34         18.56         4.25 o                         
   2   9   4         23.76         22.77         4.50 o                         
   3   9   4         83.04         90.96        15.21 o                         
   4   9   4         50.91         50.79        12.41 o                         
   5   9   4        498.68        462.21        42.65 o                         
   6   9   4        166.80        182.24        28.65 o                         
   7   9   4         17.92         27.86         8.22 o                         
   8   9   4         13.63         29.85        13.95 o                         
   9   9   4          5.74         24.49        15.09 o                         
  -6  10   4         18.82         19.57         8.81 o                         
  -5  10   4         28.34         33.11        10.89 o                         
  -4  10   4          3.85         -1.27         2.64 o                         
  -3  10   4         30.21         47.73        11.27 o                         
  -2  10   4        104.14         97.48        15.24 o                         
  -1  10   4         17.66         22.37         6.92 o                         
   0  10   4          0.25          4.64         4.14 o                         
   1  10   4        224.49        255.64        23.77 o                         
   2  10   4          6.70          1.37         1.82 o                         
   3  10   4        130.61        152.14        20.81 o                         
   4  10   4         59.62         89.40        17.30 o                         
   5  10   4          8.26         -1.61         3.23 o                         
   6  10   4        398.11        376.31        42.53 o                         
   7  10   4         21.16         21.17        10.69 o                         
   8  10   4         94.30        146.71        31.22 o                         
  -5  11   4          0.01         -1.92         4.88 o                         
  -4  11   4          8.20         10.29         6.02 o                         
  -3  11   4         36.10         33.12         9.66 o                         
  -2  11   4          6.71          0.82         1.55 o                         
  -1  11   4        232.81        177.46        20.90 o                         
   0  11   4         19.92         22.71         7.34 o                         
   1  11   4         56.65         50.83        11.41 o                         
   2  11   4         77.67         64.43        13.44 o                         
   3  11   4         54.14         38.03        10.91 o                         
   4  11   4        322.90        352.49        36.99 o                         
   5  11   4        427.56        463.65        45.93 o                         
   6  11   4        117.07        193.21        31.49 o                         
   7  11   4         37.98         40.39        14.64 o                         
   8  11   4        284.29        312.61        47.43 o                         
  -5  12   4         46.43         79.89        18.62 o                         
  -4  12   4         31.04         41.86        12.20 o                         
  -3  12   4         21.51         21.68         8.90 o                         
  -2  12   4         42.38         44.28        11.88 o                         
  -1  12   4        265.53        216.96        24.51 o                         
   0  12   4        535.38        509.27        38.18 o                         
   1  12   4        389.60        394.06        33.51 o                         
   2  12   4        127.75         98.32        17.20 o                         
   3  12   4        163.42        163.71        24.39 o                         
   4  12   4         67.41        122.32        23.18 o                         
   5  12   4          3.46         -5.47         8.29 o                         
   6  12   4          0.45          4.74         6.45 o                         
   7  12   4        116.36        124.25        28.30 o                         
  -4  13   4         46.37         44.34        12.56 o                         
  -3  13   4         28.72         39.01        11.83 o                         
  -2  13   4          0.51          9.16         6.32 o                         
  -1  13   4          3.16          1.51         2.09 o                         
   0  13   4         84.78         91.57        16.87 o                         
   1  13   4        268.50        226.40        26.73 o                         
   2  13   4         11.94         12.34         6.33 o                         
   3  13   4        493.44        501.63        45.31 o                         
   4  13   4         81.81         78.58        19.44 o                         
   5  13   4          0.50         -3.04         3.04 o                         
   6  13   4          1.98         -7.28         7.28 o                         
   7  13   4         41.44         34.98        16.64 o                         
  -3  14   4         12.65         19.78         9.20 o                         
  -2  14   4          8.57          8.12         7.06 o                         
  -1  14   4        121.69        114.17        19.75 o                         
   0  14   4          7.04          9.41         5.21 o                         
   1  14   4         18.18         12.05         7.29 o                         
   2  14   4         70.59         77.25        17.68 o                         
   3  14   4          0.83          3.12         4.61 o                         
   5  14   4          1.00          8.72        10.12 o                         
   6  14   4          0.71         -5.26         6.38 o                         
  -2  15   4        150.12        152.73        24.03 o                         
  -1  15   4         36.46         58.68        14.88 o                         
   0  15   4         15.09         29.02        11.59 o                         
   1  15   4         75.83         76.67        17.56 o                         
   2  15   4        150.46        142.48        25.42 o                         
   3  15   4          2.28         15.31         9.05 o                         
   4  15   4          1.45          0.44         3.86 o                         
   5  15   4          1.79        -10.48        10.48 o                         
   1  16   4         24.04         23.31         9.22 o                         
   2  16   4         37.78         26.49        12.45 o                         
   0 -14   5         25.41         19.13         8.38 o                         
   1 -14   5          0.08          4.13         6.31 o                         
   2 -14   5         61.33         56.35        14.41 o                         
  -3 -13   5         80.06        112.86        26.50 o                         
  -2 -13   5         42.80         39.27        14.88 o                         
  -1 -13   5          1.92          6.15         6.63 o                         
   0 -13   5         25.75         21.56         9.53 o                         
   1 -13   5          0.41         -1.37         4.77 o                         
   2 -13   5         59.30         52.64        13.72 o                         
   3 -13   5         39.79         49.86        12.73 o                         
  -4 -12   5        334.31        444.39        53.91 o                         
  -3 -12   5         25.79         61.46        18.17 o                         
  -2 -12   5        229.94        245.64        35.48 o                         
  -1 -12   5         55.02         66.47        16.71 o                         
   0 -12   5         65.45         66.91        15.34 o                         
   1 -12   5        179.29        162.51        23.59 o                         
   2 -12   5         14.01         15.26         7.38 o                         
   3 -12   5        269.09        325.70        31.49 o                         
   4 -12   5          8.91         10.13         4.88 o                         
  -5 -11   5          0.00          7.47         8.41 o                         
  -4 -11   5          9.39         19.65        10.63 o                         
  -3 -11   5         28.45         33.79        12.52 o                         
  -2 -11   5         38.29         29.33        12.53 o                         
  -1 -11   5          7.37          6.04         4.52 o                         
   0 -11   5        314.90        249.17        28.65 o                         
   1 -11   5          1.00          5.89         4.88 o                         
   2 -11   5         69.92         59.03        12.52 o                         
   3 -11   5         11.89          5.22         2.81 o                         
   4 -11   5         19.70         15.11         6.82 o                         
   5 -11   5         71.38         88.93        16.02 o                         
  -6 -10   5         41.26         65.81        21.63 o                         
  -5 -10   5         16.25         26.69        13.56 o                         
  -4 -10   5         17.88         20.98        12.11 o                         
  -3 -10   5         90.25        102.19        22.55 o                         
  -2 -10   5          5.52          6.93         5.15 o                         
  -1 -10   5         61.81         47.02        11.95 o                         
   0 -10   5         59.27         71.43        14.69 o                         
   1 -10   5         29.61         38.95         9.63 o                         
   2 -10   5        185.23        184.67        20.82 o                         
   3 -10   5         18.75         17.61         6.60 o                         
   4 -10   5          0.65         -3.08         3.28 o                         
   5 -10   5          8.76         16.46         6.77 o                         
  -6  -9   5        145.08        177.76        35.00 o                         
  -5  -9   5          4.69          1.95         5.26 o                         
  -4  -9   5          6.88         14.93         9.16 o                         
  -3  -9   5         15.98         -4.00         4.94 o                         
  -2  -9   5         34.56         28.92         9.92 o                         
  -1  -9   5        277.18        226.26        26.15 o                         
   0  -9   5         98.87         94.45        15.94 o                         
   1  -9   5        153.08        165.61        19.26 o                         
   2  -9   5         55.91         60.23        11.07 o                         
   3  -9   5         21.38         17.54         6.16 o                         
   4  -9   5        105.76        101.21        14.89 o                         
   5  -9   5          0.20         -1.75         3.92 o                         
   6  -9   5         21.47         30.63         9.80 o                         
  -7  -8   5          0.81          2.60         6.34 o                         
  -6  -8   5        376.56        308.97        45.43 o                         
  -5  -8   5         16.58         35.86        14.44 o                         
  -4  -8   5         15.20         14.38         4.93 o                         
  -3  -8   5        346.01        356.54        24.44 o                         
  -2  -8   5          5.78          4.11         4.72 o                         
  -1  -8   5        258.69        263.83        25.17 o                         
   0  -8   5          0.26          1.80         1.46 o                         
   1  -8   5          0.34          3.66         2.07 o                         
   2  -8   5        466.46        524.91        22.39 o                         
   3  -8   5          2.68          0.15         2.06 o                         
   4  -8   5         19.91         19.87         4.74 o                         
   5  -8   5          5.05          8.22         3.21 o                         
   6  -8   5         44.23         43.73        10.47 o                         
   7  -8   5          4.30          9.00         6.65 o                         
  -7  -7   5          3.35         15.60        13.71 o                         
  -6  -7   5        119.02        103.23        25.02 o                         
  -5  -7   5         39.51         51.14        16.04 o                         
  -4  -7   5         21.41         22.55         6.20 o                         
  -3  -7   5        125.80        134.62        13.99 o                         
  -2  -7   5          6.40         12.26         3.15 o                         
  -1  -7   5        189.53        197.05        10.34 o                         
   0  -7   5          3.56          4.83         1.96 o                         
   1  -7   5        278.95        265.19        16.21 o                         
   2  -7   5        922.41        904.77        25.08 o                         
   3  -7   5          0.03         -1.21         1.30 o                         
   4  -7   5         42.04         46.44         6.48 o                         
   5  -7   5         85.59         98.10         9.83 o                         
   6  -7   5         38.63         36.68         6.41 o                         
   7  -7   5         42.85         54.40        12.37 o                         
  -7  -6   5         18.58         22.17        13.81 o                         
  -6  -6   5         24.74         12.57        10.53 o                         
  -5  -6   5         70.25         59.70        10.80 o                         
  -4  -6   5          4.06         18.16        10.08 o                         
  -3  -6   5         43.27         38.93         7.24 o                         
  -2  -6   5         42.19         37.44         3.90 o                         
  -1  -6   5          0.00          0.61         1.26 o                         
   0  -6   5        254.05        254.15        10.16 o                         
   1  -6   5        717.75        662.16        18.84 o                         
   2  -6   5         25.76         23.69         3.37 o                         
   3  -6   5         47.70         48.32         5.13 o                         
   4  -6   5         16.51         16.61         3.58 o                         
   5  -6   5        220.07        230.10        24.05 o                         
   6  -6   5         11.70          9.36         3.61 o                         
   7  -6   5         45.45         58.83         8.00 o                         
   8  -6   5          0.36          0.97         2.98 o                         
  -8  -5   5         29.40         29.02        15.51 o                         
  -7  -5   5         12.82         19.14        13.82 o                         
  -6  -5   5        422.14        422.65        48.65 o                         
  -5  -5   5         16.48         13.17         3.85 o                         
  -4  -5   5          8.38         11.35         3.93 o                         
  -3  -5   5          3.14          4.36         2.59 o                         
  -2  -5   5          6.63          3.70         1.57 o                         
  -1  -5   5        241.51        237.05         9.64 o                         
   0  -5   5         62.90         58.47         4.49 o                         
   1  -5   5         74.44         71.55         5.16 o                         
   2  -5   5          0.10          1.13         1.14 o                         
   3  -5   5         40.09         41.33         9.10 o                         
   4  -5   5          6.50          3.83         1.80 o                         
   5  -5   5          2.85          5.28         1.51 o                         
   6  -5   5         18.89         22.33         5.00 o                         
   7  -5   5        121.68        128.63        12.15 o                         
   8  -5   5         39.35         42.46         7.64 o                         
  -8  -4   5          1.25          0.06         4.39 o                         
  -7  -4   5        158.19        153.37        30.58 o                         
  -6  -4   5        217.11        253.88        37.33 o                         
  -5  -4   5        127.59        139.82        12.47 o                         
  -4  -4   5        334.65        316.82        18.43 o                         
  -3  -4   5         16.32         17.56         2.47 o                         
  -2  -4   5          0.26          0.67         0.93 o                         
  -1  -4   5         85.59         98.94         6.56 o                         
   0  -4   5        242.26        263.38        10.08 o                         
   1  -4   5        204.69        202.56        11.66 o                         
   2  -4   5        640.26        621.71        15.55 o                         
   3  -4   5        732.13        702.84        19.77 o                         
   4  -4   5         27.28         28.33        10.03 o                         
   5  -4   5        129.96        135.82         9.78 o                         
   6  -4   5        175.73        186.24        19.89 o                         
   7  -4   5          0.79          0.30         1.99 o                         
   8  -4   5         48.75         54.76         8.27 o                         
  -8  -3   5       1014.15       1006.06        82.54 o                         
  -7  -3   5        535.57        520.54        55.75 o                         
  -6  -3   5         89.25         55.24        17.07 o                         
  -5  -3   5         71.91         62.98        16.67 o                         
  -4  -3   5         67.75         65.48         6.45 o                         
  -3  -3   5       1134.43       1078.21        21.09 o                         
  -2  -3   5         90.65        105.07         6.12 o                         
  -1  -3   5       1589.05       1609.14        27.26 o                         
   0  -3   5       2097.25       2283.75        38.35 o                         
   1  -3   5         63.40         54.90         3.87 o                         
   2  -3   5        395.19        366.04        11.53 o                         
   3  -3   5        350.08        371.49        12.24 o                         
   4  -3   5         59.44         62.74         5.42 o                         
   5  -3   5        194.11        196.28        11.80 o                         
   6  -3   5        163.94        153.19        11.38 o                         
   7  -3   5         14.84         11.85         3.53 o                         
   8  -3   5         44.38         46.81         7.40 o                         
   9  -3   5         38.90         58.22        16.32 o                         
  -8  -2   5         28.17         32.23        13.57 o                         
  -7  -2   5        598.75        557.86        55.88 o                         
  -6  -2   5         48.04         40.60        14.12 o                         
  -5  -2   5         31.49         22.03        10.45 o                         
  -4  -2   5        127.68        125.61        14.24 o                         
  -3  -2   5        707.31        645.24        16.28 o                         
  -2  -2   5         38.77         39.49         4.43 o                         
  -1  -2   5        438.67        444.78        12.64 o                         
   0  -2   5       5233.71       5178.87        59.94 o                         
   1  -2   5          4.40          3.22         0.87 o                         
   2  -2   5        734.21        745.88        16.24 o                         
   3  -2   5        768.91        841.75        21.08 o                         
   4  -2   5          3.12         -0.90         2.54 o                         
   5  -2   5        100.03        103.32        11.64 o                         
   6  -2   5          2.10          0.80         1.40 o                         
   7  -2   5          3.47          3.96         5.66 o                         
   8  -2   5        228.08        222.06        16.71 o                         
   9  -2   5         36.57         31.46        12.78 o                         
  -8  -1   5         21.51         19.77        10.37 o                         
  -7  -1   5         20.23          3.71         3.73 o                         
  -6  -1   5         37.80         38.09        14.43 o                         
  -5  -1   5         34.08         54.49        14.82 o                         
  -4  -1   5       1472.17       1418.92        51.06 o                         
  -3  -1   5        833.79        774.90        26.68 o                         
  -2  -1   5        560.92        571.47        15.15 o                         
  -1  -1   5         14.00         15.82         2.28 o                         
   0  -1   5       3602.48       3663.52        44.79 o                         
   1  -1   5       1775.01       1775.89        37.48 o                         
   2  -1   5          6.60          7.25         1.84 o                         
   3  -1   5       1870.69       1948.41        38.98 o                         
   4  -1   5        144.23        139.64        10.19 o                         
   5  -1   5        411.72        439.97        18.54 o                         
   6  -1   5         58.30         58.66         6.14 o                         
   7  -1   5        337.96        325.79        19.40 o                         
   8  -1   5          9.07          9.79         4.47 o                         
  -8   0   5          1.28          6.15         6.56 o                         
  -7   0   5        266.39        285.09        38.60 o                         
  -6   0   5         50.28         49.22        14.40 o                         
  -5   0   5          8.00         12.55         7.58 o                         
  -4   0   5        317.46        332.43        23.54 o                         
  -3   0   5        119.15        124.64         9.15 o                         
  -2   0   5       1685.51       1872.64        50.02 o                         
  -1   0   5       2047.00       2083.67        62.45 o                         
   0   0   5        388.77        353.52         9.75 o                         
   1   0   5        356.38        447.21        28.22 o                         
   2   0   5       1629.68       1701.17        27.11 o                         
   3   0   5         68.21         65.01         5.92 o                         
   4   0   5          0.07          0.48         0.98 o                         
   5   0   5        209.20        199.17        10.74 o                         
   6   0   5         78.64         86.05         7.52 o                         
   7   0   5        314.37        342.02        17.85 o                         
   8   0   5         60.80         50.47        11.37 o                         
   9   0   5         86.52        103.03        20.90 o                         
  10   0   5        150.87        114.58        23.60 o                         
  -8   1   5         58.13         58.30        17.36 o                         
  -7   1   5         38.53         36.84        14.00 o                         
  -6   1   5        219.84        212.68        30.75 o                         
  -5   1   5          0.18          7.85         5.42 o                         
  -4   1   5        101.08        104.42         6.75 o                         
  -3   1   5        568.36        659.24        20.67 o                         
  -2   1   5       1655.99       1674.25        34.94 o                         
  -1   1   5        466.32        459.21        15.20 o                         
   0   1   5        194.17        164.08         6.47 o                         
   1   1   5        316.00        267.17        21.61 o                         
   2   1   5        132.96        121.48         5.77 o                         
   3   1   5       1946.54       2068.21        46.63 o                         
   4   1   5        840.05        885.56        21.51 o                         
   5   1   5         72.28         76.60         6.51 o                         
   6   1   5        337.52        371.90        17.90 o                         
   7   1   5         18.69         17.73         6.49 o                         
   8   1   5         20.55         14.32         4.01 o                         
   9   1   5         77.18         74.87        18.13 o                         
  10   1   5         50.56         42.37        13.98 o                         
  -8   2   5          3.51          6.18         5.58 o                         
  -7   2   5         82.00         72.03        18.36 o                         
  -6   2   5        134.20        119.64        22.67 o                         
  -5   2   5        213.12        188.03        13.80 o                         
  -4   2   5        440.69        424.59        18.87 o                         
  -3   2   5        664.42        763.78       106.76 o                         
  -2   2   5       6580.70       7160.55       514.34 o                         
  -1   2   5        180.94        191.70        18.77 o                         
   0   2   5        151.70        140.59         6.50 o                         
   1   2   5       2644.09       2636.62        78.64 o                         
   2   2   5         27.59         24.37         2.27 o                         
   3   2   5        334.15        348.85        12.18 o                         
   4   2   5         68.76         67.07         6.11 o                         
   5   2   5        256.87        255.21        13.68 o                         
   6   2   5          0.21         -0.44         2.24 o                         
   7   2   5         77.34         59.81         8.71 o                         
   8   2   5         12.87         11.43         4.24 o                         
   9   2   5          0.29         -1.82         3.98 o                         
  10   2   5         40.08         58.77        18.65 o                         
  -8   3   5          0.01         -9.90         9.90 o                         
  -7   3   5          1.46          1.02         3.88 o                         
  -6   3   5         11.55         10.95         2.02 o                         
  -5   3   5         44.83         38.74         4.14 o                         
  -4   3   5        314.48        345.24        42.79 o                         
  -3   3   5        590.17        645.14        54.74 o                         
  -2   3   5       1657.97       2013.08        52.72 o                         
  -1   3   5        298.33        337.51        12.94 o                         
   0   3   5       1051.74       1145.94        22.21 o                         
   1   3   5         81.56         82.01         4.67 o                         
   2   3   5        189.92        184.68         7.31 o                         
   3   3   5          0.00         -0.54         0.82 o                         
   4   3   5         83.28         69.05         7.62 o                         
   5   3   5       1089.75       1213.13        79.28 o                         
   6   3   5        981.98        988.35        30.95 o                         
   7   3   5        462.74        433.92        25.20 o                         
   8   3   5          0.58          0.78         3.57 o                         
   9   3   5         45.99         29.17        11.90 o                         
  10   3   5          4.18         14.10         9.79 o                         
  -8   4   5        220.11        202.85        33.09 o                         
  -7   4   5        131.82        153.64        27.01 o                         
  -6   4   5          5.94          6.87         2.26 o                         
  -5   4   5          2.69          4.28         1.69 o                         
  -4   4   5        954.70       1070.74       146.54 o                         
  -3   4   5          1.60          2.24         1.53 o                         
  -2   4   5       1101.30       1257.88        56.39 o                         
  -1   4   5        156.88        182.36        11.68 o                         
   0   4   5        649.29        657.76        19.10 o                         
   1   4   5       3533.57       3550.50        56.95 o                         
   2   4   5        151.91        150.47         7.96 o                         
   3   4   5        491.40        470.46        15.35 o                         
   4   4   5         90.40        113.96         8.48 o                         
   5   4   5        260.19        271.81        14.68 o                         
   6   4   5       1650.51       1714.01        43.41 o                         
   7   4   5        240.51        236.73        19.25 o                         
   8   4   5         58.59         60.70         9.59 o                         
   9   4   5         94.46         87.87        21.09 o                         
  10   4   5          1.42         -9.04         9.04 o                         
  -8   5   5         36.35         39.76        10.71 o                         
  -7   5   5        217.02        224.62        35.35 o                         
  -6   5   5        293.52        368.79        28.96 o                         
  -5   5   5        125.54        127.95         8.69 o                         
  -4   5   5          5.27          4.15         2.60 o                         
  -3   5   5        234.17        319.11        21.59 o                         
  -2   5   5        102.67        132.87        11.91 o                         
  -1   5   5        127.34        162.58         9.41 o                         
   0   5   5         27.49         25.28         3.65 o                         
   1   5   5        319.36        346.52        13.16 o                         
   2   5   5         17.84         14.55         2.73 o                         
   3   5   5         29.43         43.04         5.16 o                         
   4   5   5        174.54        193.46        20.22 o                         
   5   5   5        926.94        965.36        29.54 o                         
   6   5   5        263.75        262.72        18.99 o                         
   7   5   5          0.24          3.99         2.84 o                         
   8   5   5         25.39         27.02         6.36 o                         
   9   5   5         26.17         43.75        15.24 o                         
  10   5   5          8.14         23.20        11.81 o                         
  -7   6   5          6.16         13.42         8.83 o                         
  -6   6   5         11.97          8.74         8.17 o                         
  -5   6   5        107.68        108.12         9.31 o                         
  -4   6   5        309.58        324.97        15.26 o                         
  -3   6   5        262.37        288.69        31.15 o                         
  -2   6   5         55.17         78.20         9.41 o                         
  -1   6   5         14.53         15.16         3.82 o                         
   0   6   5       1056.68       1179.73        31.21 o                         
   1   6   5         16.15         13.26         2.77 o                         
   2   6   5         10.19          6.04         2.15 o                         
   3   6   5          2.98          2.25         2.39 o                         
   4   6   5        138.64        120.67        10.48 o                         
   5   6   5          7.07          6.15         2.77 o                         
   6   6   5        314.79        323.75        23.34 o                         
   7   6   5         76.65         82.39        18.03 o                         
   8   6   5         17.46         13.55         6.12 o                         
   9   6   5          4.62         16.37        10.38 o                         
  10   6   5          0.62         -0.11         3.75 o                         
  -7   7   5          8.06         -1.33         5.33 o                         
  -6   7   5         18.86          7.24         6.81 o                         
  -5   7   5        242.07        246.54        22.74 o                         
  -4   7   5          0.23         -0.44         5.06 o                         
  -3   7   5        675.69        691.20        42.32 o                         
  -2   7   5        540.43        539.27        25.61 o                         
  -1   7   5        405.81        397.17        19.52 o                         
   0   7   5        557.55        609.05        30.60 o                         
   1   7   5         94.18         99.01        11.70 o                         
   2   7   5        667.10        624.88        32.49 o                         
   3   7   5          9.53         13.96         3.37 o                         
   4   7   5          1.27          3.05         3.92 o                         
   5   7   5         11.27          6.71         3.98 o                         
   6   7   5         47.86         36.94         8.29 o                         
   7   7   5        101.79        111.32        14.64 o                         
   8   7   5          2.04         -0.81         8.22 o                         
   9   7   5          1.37         -4.43         7.29 o                         
  10   7   5          1.33         28.95        11.39 o                         
  -7   8   5         39.49         21.46         9.41 o                         
  -6   8   5         17.92         15.36         7.48 o                         
  -5   8   5         62.05         51.43        13.64 o                         
  -4   8   5        239.90        257.44        15.32 o                         
  -3   8   5       2805.85       2902.61        98.65 o                         
  -2   8   5        299.81        291.04        24.69 o                         
  -1   8   5        303.05        323.91        18.31 o                         
   0   8   5        564.45        680.90        25.35 o                         
   1   8   5         50.08         43.43         5.92 o                         
   2   8   5        766.17        807.67        27.28 o                         
   3   8   5       1443.61       1533.09        48.85 o                         
   4   8   5       1612.67       1827.07        49.82 o                         
   5   8   5          0.07          0.61         3.40 o                         
   6   8   5          0.64          1.55         3.57 o                         
   7   8   5         19.01         19.16         6.71 o                         
   8   8   5         15.02         16.19        12.29 o                         
   9   8   5          2.43         -6.18        10.19 o                         
  -6   9   5          0.08          0.54         3.29 o                         
  -5   9   5        146.29        181.39        25.67 o                         
  -4   9   5         16.61         18.22         8.10 o                         
  -3   9   5       1677.22       1731.94        73.11 o                         
  -2   9   5         80.32         91.03        14.13 o                         
  -1   9   5        290.28        296.29        24.53 o                         
   0   9   5          9.88         14.07         3.62 o                         
   1   9   5       1117.25       1150.63        35.33 o                         
   2   9   5        480.10        527.93        22.88 o                         
   3   9   5         36.64         36.17         6.03 o                         
   4   9   5        700.69        778.70        49.59 o                         
   5   9   5        245.97        272.15        31.48 o                         
   6   9   5          0.02          0.84         4.34 o                         
   7   9   5         76.74         93.55        16.17 o                         
   8   9   5         26.66         15.27        11.93 o                         
   9   9   5          6.09         23.80        11.58 o                         
  -6  10   5         46.63         28.78        10.76 o                         
  -5  10   5         35.00         27.32        10.00 o                         
  -4  10   5         37.06         41.21        11.78 o                         
  -3  10   5         99.97        103.15        16.63 o                         
  -2  10   5          6.44          0.44         3.36 o                         
  -1  10   5        130.65        148.62        17.75 o                         
   0  10   5         12.79          8.49         4.44 o                         
   1  10   5       1291.11       1293.36        56.98 o                         
   2  10   5          4.45          1.96         2.10 o                         
   3  10   5        705.55        660.17        43.81 o                         
   4  10   5          0.12         -0.58         4.54 o                         
   5  10   5         18.87         10.30         6.26 o                         
   6  10   5        183.71        175.11        28.44 o                         
   7  10   5         84.40        104.46        23.54 o                         
   8  10   5          0.88         16.76        11.65 o                         
   9  10   5          2.55         10.60         6.70 o                         
  -5  11   5         31.75         22.74         8.27 o                         
  -4  11   5          0.98          8.94         6.23 o                         
  -3  11   5          5.99          5.71         4.39 o                         
  -2  11   5          0.08         -0.48         2.52 o                         
  -1  11   5        305.34        331.69        28.56 o                         
   0  11   5          7.85         11.80         5.53 o                         
   1  11   5        376.05        498.44        35.45 o                         
   2  11   5          5.01          5.39         2.89 o                         
   3  11   5          8.63         19.58         7.65 o                         
   4  11   5         28.97         44.78        13.65 o                         
   5  11   5        151.70        169.44        26.41 o                         
   6  11   5          6.49          1.04         3.98 o                         
   7  11   5          8.75         21.84        12.47 o                         
   8  11   5         39.84         41.88        17.36 o                         
  -5  12   5        160.45        216.99        28.95 o                         
  -4  12   5         21.44         31.55        10.83 o                         
  -3  12   5         31.84         38.73        10.79 o                         
  -2  12   5          9.03          6.03         5.14 o                         
  -1  12   5        101.53        119.14        17.94 o                         
   0  12   5        163.14        152.48        20.37 o                         
   1  12   5        214.62        216.19        24.27 o                         
   2  12   5        432.88        424.07        35.87 o                         
   3  12   5        176.31        189.67        25.18 o                         
   4  12   5        103.11        100.31        19.90 o                         
   5  12   5          9.78         17.63        10.02 o                         
   6  12   5         24.52         44.39        15.87 o                         
   7  12   5         74.86         78.96        22.49 o                         
   8  12   5         59.37        126.42        30.77 o                         
  -4  13   5         89.85         92.27        18.35 o                         
  -3  13   5          8.40          3.43         3.26 o                         
  -2  13   5         20.32         13.01         6.11 o                         
  -1  13   5          0.89          2.49         3.88 o                         
   0  13   5         13.00          8.27         6.28 o                         
   1  13   5          8.08         11.86         4.65 o                         
   2  13   5          0.45         -1.24         6.17 o                         
   3  13   5         55.76         64.61        15.94 o                         
   4  13   5         89.30         72.12        18.12 o                         
   5  13   5          2.27         -4.92         5.44 o                         
   6  13   5         36.05         42.33        16.50 o                         
   7  13   5         16.54         20.76         7.23 o                         
  -3  14   5         98.74        107.29        19.92 o                         
  -2  14   5         14.95         12.62         7.68 o                         
  -1  14   5         18.60          8.21         3.03 o                         
   0  14   5         50.92         53.45        13.78 o                         
   1  14   5        166.77        155.55        23.05 o                         
   2  14   5         78.36         68.60        16.42 o                         
   3  14   5        133.29        116.36        21.99 o                         
   4  14   5        122.24        119.36        24.42 o                         
   5  14   5          1.13        -11.12        11.17 o                         
   6  14   5          0.38          0.59         7.59 o                         
  -2  15   5         69.89         58.24        15.04 o                         
  -1  15   5          0.41          5.87         5.42 o                         
   0  15   5          0.04         -0.82         3.64 o                         
   1  15   5        138.19        164.81        25.59 o                         
   2  15   5         87.83         80.45        18.44 o                         
   3  15   5         51.93         36.76        13.44 o                         
   4  15   5         25.72         18.48         9.35 o                         
   5  15   5         36.66         50.28        17.84 o                         
   1  16   5         23.05         35.94        11.77 o                         
   2  16   5         35.50         21.97        11.80 o                         
   0 -14   6         13.17          3.96         4.96 o                         
  -2 -13   6         13.39         16.28         9.82 o                         
  -1 -13   6          2.83          1.93         4.10 o                         
   0 -13   6         21.42         13.74         7.39 o                         
   1 -13   6         12.08         14.13         7.87 o                         
   2 -13   6         62.00         77.89        16.80 o                         
  -4 -12   6         13.75         20.00        10.25 o                         
  -3 -12   6         21.90         25.12        12.80 o                         
  -2 -12   6         15.08          4.06         5.04 o                         
  -1 -12   6         36.40         34.23        13.07 o                         
   0 -12   6          2.94         -4.99         8.29 o                         
   1 -12   6          1.88          1.58         2.87 o                         
   2 -12   6          0.02          3.89         3.81 o                         
   3 -12   6        106.15        111.78        18.71 o                         
  -5 -11   6          6.21          7.48         8.18 o                         
  -4 -11   6         28.66         23.39        11.02 o                         
  -3 -11   6         47.14        104.67        24.66 o                         
  -2 -11   6         30.69         47.24        15.32 o                         
  -1 -11   6         32.43         26.53        10.83 o                         
   0 -11   6         58.84         43.54        12.12 o                         
   1 -11   6          0.33         -0.03         3.18 o                         
   2 -11   6         58.43         67.97        13.93 o                         
   3 -11   6         19.79         25.31         8.26 o                         
   4 -11   6          0.37         -0.68         3.19 o                         
  -5 -10   6          2.80          4.14         8.50 o                         
  -4 -10   6          0.04         -7.40         7.40 o                         
  -3 -10   6          3.87          6.79         4.59 o                         
  -2 -10   6         30.38         35.78        13.07 o                         
  -1 -10   6         19.41         29.54        10.91 o                         
   0 -10   6         28.78         28.51         9.73 o                         
   1 -10   6         14.80         10.48         5.30 o                         
   2 -10   6         93.05         89.46        15.09 o                         
   3 -10   6         76.45         79.42        13.80 o                         
   4 -10   6         16.57         24.51         8.20 o                         
  -6  -9   6        145.44        147.61        32.03 o                         
  -5  -9   6        380.61        348.22        46.98 o                         
  -4  -9   6          7.73          6.33        10.06 o                         
  -3  -9   6          0.80         13.28         9.63 o                         
  -2  -9   6         16.15          4.28         2.53 o                         
  -1  -9   6         89.15         87.05        17.43 o                         
   0  -9   6          5.55          6.55         3.59 o                         
   1  -9   6        146.59        147.15        13.55 o                         
   2  -9   6        358.24        335.07        18.62 o                         
   3  -9   6        157.72        165.75        13.08 o                         
   4  -9   6         15.97         15.95         6.28 o                         
   5  -9   6          0.10          5.76         4.62 o                         
  -6  -8   6          7.91          7.10        10.86 o                         
  -5  -8   6         21.40         52.44        18.51 o                         
  -4  -8   6        266.97        224.64        33.58 o                         
  -3  -8   6        414.53        358.64        39.93 o                         
  -2  -8   6          2.73         -0.70         3.06 o                         
  -1  -8   6         89.08         79.00         8.96 o                         
   0  -8   6          3.99          2.37         2.19 o                         
   1  -8   6         39.93         39.23         4.85 o                         
   2  -8   6       1951.91       1894.17        48.10 o                         
   3  -8   6         65.19         65.46         7.66 o                         
   4  -8   6         83.48        100.94         9.92 o                         
   5  -8   6        346.83        343.32        19.26 o                         
   6  -8   6         15.36         18.56         4.94 o                         
  -7  -7   6         42.61         41.52        16.78 o                         
  -6  -7   6         74.94         75.25        21.88 o                         
  -5  -7   6         69.15         57.88        18.24 o                         
  -4  -7   6        378.10        375.49        33.40 o                         
  -3  -7   6          4.42          2.79         2.13 o                         
  -2  -7   6        341.75        349.02        35.11 o                         
  -1  -7   6         15.14         17.05         3.21 o                         
   0  -7   6          3.09          3.92         1.61 o                         
   1  -7   6        583.49        581.50        18.74 o                         
   2  -7   6       2531.07       2516.10        71.90 o                         
   3  -7   6        289.32        296.49        16.38 o                         
   4  -7   6         56.40         53.42         7.06 o                         
   5  -7   6         25.42         27.99         5.40 o                         
   6  -7   6        143.13        177.32        13.87 o                         
   7  -7   6         97.72        119.45        15.78 o                         
  -7  -6   6         16.91         21.63        13.47 o                         
  -6  -6   6         65.24         69.57        19.76 o                         
  -5  -6   6         52.73         47.03        16.99 o                         
  -4  -6   6        239.33        221.69        32.25 o                         
  -3  -6   6         60.24         56.59         9.26 o                         
  -2  -6   6          1.55          3.00         1.47 o                         
  -1  -6   6        152.42        144.33         8.07 o                         
   0  -6   6          0.21          0.45         0.83 o                         
   1  -6   6        596.24        540.70        18.80 o                         
   2  -6   6       1321.98       1268.48        28.71 o                         
   3  -6   6        318.70        285.73        16.25 o                         
   4  -6   6        155.03        157.70        10.03 o                         
   5  -6   6         12.83         14.93         3.95 o                         
   6  -6   6         18.97         18.85         4.81 o                         
   7  -6   6          9.37          7.79         2.77 o                         
   8  -6   6          8.48          8.61         4.19 o                         
  -7  -5   6         48.03         52.37        17.46 o                         
  -6  -5   6         55.15         62.38        19.00 o                         
  -5  -5   6         10.10          5.43         4.65 o                         
  -4  -5   6          2.84          0.58         2.74 o                         
  -3  -5   6         18.36         14.76         2.67 o                         
  -2  -5   6        127.67        132.32         7.60 o                         
  -1  -5   6        597.43        614.29        16.99 o                         
   0  -5   6        903.38        894.30        20.26 o                         
   1  -5   6         22.94         30.67         3.35 o                         
   2  -5   6         53.34         45.55         4.69 o                         
   3  -5   6         98.80        109.92         8.98 o                         
   4  -5   6          4.05          2.18         1.64 o                         
   5  -5   6         76.94         72.61        10.11 o                         
   6  -5   6        331.56        346.47        19.30 o                         
   7  -5   6          0.02         -0.38         2.40 o                         
   8  -5   6         10.69         22.72         7.14 o                         
  -8  -4   6         54.42         54.98        20.65 o                         
  -7  -4   6        638.62        586.03        61.91 o                         
  -6  -4   6          8.26         10.64         9.91 o                         
  -5  -4   6        159.54        142.86        28.18 o                         
  -4  -4   6        851.93        817.77        34.62 o                         
  -3  -4   6        292.83        280.37        10.69 o                         
  -2  -4   6        275.45        273.39        12.13 o                         
  -1  -4   6          0.63          2.60         0.96 o                         
   0  -4   6          0.05          1.01         0.86 o                         
   1  -4   6          4.34          6.49         1.46 o                         
   2  -4   6        150.47        168.66         7.82 o                         
   3  -4   6         90.82         83.71         6.34 o                         
   4  -4   6         88.11         86.87         8.56 o                         
   5  -4   6          4.57          3.93         1.27 o                         
   6  -4   6         85.93         91.47        10.11 o                         
   7  -4   6         34.33         30.49         5.89 o                         
   8  -4   6         46.78         54.29        10.24 o                         
  -8  -3   6        322.54        317.13        46.27 o                         
  -7  -3   6        729.62        699.87        66.13 o                         
  -6  -3   6        243.92        267.98        38.50 o                         
  -5  -3   6         26.50         17.44         8.29 o                         
  -4  -3   6          5.38          3.64         2.34 o                         
  -3  -3   6        238.79        219.96         9.72 o                         
  -2  -3   6        216.55        197.08         9.13 o                         
  -1  -3   6         35.57         35.08         4.20 o                         
   0  -3   6         85.64         84.92         5.61 o                         
   1  -3   6         68.03         84.38         4.79 o                         
   2  -3   6         62.16         58.84         4.99 o                         
   3  -3   6         30.21         33.76         3.49 o                         
   4  -3   6         22.52         24.21         3.58 o                         
   5  -3   6          6.11          3.29         3.13 o                         
   6  -3   6          1.38          2.40         2.01 o                         
   7  -3   6         95.07        103.86        23.12 o                         
   8  -3   6         11.11          8.22         2.88 o                         
  -8  -2   6         31.00         24.47        18.75 o                         
  -7  -2   6        101.55         89.77        22.73 o                         
  -6  -2   6       1188.37       1270.59        82.82 o                         
  -5  -2   6         23.97         16.37         7.88 o                         
  -4  -2   6         11.35          8.79         1.82 o                         
  -3  -2   6         68.98         70.19         5.10 o                         
  -2  -2   6         54.12         79.85         5.79 o                         
  -1  -2   6       1165.82       1139.35        23.16 o                         
   0  -2   6       2552.21       2663.79        41.19 o                         
   1  -2   6       1061.15       1059.76        20.86 o                         
   2  -2   6         38.33         25.30         4.87 o                         
   3  -2   6        335.31        358.33        11.34 o                         
   4  -2   6        134.62        132.73         8.89 o                         
   5  -2   6        114.03        110.33        11.15 o                         
   6  -2   6         14.63         21.26         4.40 o                         
   7  -2   6         37.39         38.04         8.68 o                         
   8  -2   6        220.47        246.42        18.23 o                         
  -8  -1   6          6.81         32.59        14.97 o                         
  -7  -1   6         38.54         40.33        13.44 o                         
  -6  -1   6        445.73        407.07        44.24 o                         
  -5  -1   6        688.93        696.25        55.10 o                         
  -4  -1   6        358.32        299.09        17.68 o                         
  -3  -1   6         86.81        102.22         7.43 o                         
  -2  -1   6        287.54        264.11        10.74 o                         
  -1  -1   6        151.63        156.27         7.89 o                         
   0  -1   6        606.83        639.76        14.31 o                         
   1  -1   6         15.91         15.76         1.61 o                         
   2  -1   6          9.28         13.19         4.07 o                         
   3  -1   6          1.60          2.40         0.93 o                         
   4  -1   6         35.99         30.02         3.71 o                         
   5  -1   6         22.24         22.66         3.57 o                         
   6  -1   6         37.69         33.53         6.89 o                         
   7  -1   6        127.90        120.81        16.64 o                         
   8  -1   6         63.19         47.66         8.83 o                         
   9  -1   6          8.94         40.97        16.83 o                         
  -8   0   6         23.71         16.51         8.82 o                         
  -7   0   6        104.26         85.17        21.15 o                         
  -6   0   6        717.12        739.25        59.91 o                         
  -5   0   6         96.30        116.94        21.78 o                         
  -4   0   6         10.75         10.08         2.21 o                         
  -3   0   6       1143.92       1159.09        29.36 o                         
  -2   0   6         15.73         14.20         3.58 o                         
  -1   0   6       1160.34       1148.95        23.52 o                         
   0   0   6       1897.74       1926.56        37.10 o                         
   1   0   6         49.40         71.93        11.92 o                         
   2   0   6        481.06        522.87        34.39 o                         
   3   0   6        133.86        158.75         6.96 o                         
   4   0   6        834.55        857.40        26.23 o                         
   5   0   6         54.65         57.24         5.59 o                         
   6   0   6        146.07        156.17        10.15 o                         
   7   0   6          0.00         -1.64         2.49 o                         
   8   0   6         71.76         63.09         8.83 o                         
   9   0   6          1.69          7.73         5.49 o                         
  -8   1   6         85.44         86.47        23.16 o                         
  -7   1   6         35.24         18.16        11.04 o                         
  -6   1   6          0.02          2.89         9.16 o                         
  -5   1   6        168.04        170.31        25.93 o                         
  -4   1   6          5.08          5.14         1.84 o                         
  -3   1   6       1482.53       1634.10        53.45 o                         
  -2   1   6        164.48        194.21        11.17 o                         
  -1   1   6       1423.29       1494.89        31.68 o                         
   0   1   6        168.39        175.23         7.20 o                         
   1   1   6       1088.22       1205.33        53.71 o                         
   2   1   6         80.07         90.93        13.84 o                         
   3   1   6          0.84          1.22         0.76 o                         
   4   1   6        570.06        559.60        19.79 o                         
   5   1   6          7.20          5.94         1.80 o                         
   6   1   6        233.55        237.03        13.99 o                         
   7   1   6         44.07         39.31         6.08 o                         
   8   1   6          0.03          4.40         3.23 o                         
   9   1   6        188.82        171.36        26.11 o                         
  -8   2   6         65.02         62.25        19.12 o                         
  -7   2   6          1.01         -2.02         4.84 o                         
  -6   2   6         45.03         48.32        14.35 o                         
  -5   2   6         54.56         51.76         4.69 o                         
  -4   2   6         58.34         61.11         6.68 o                         
  -3   2   6        549.55        526.18        20.34 o                         
  -2   2   6        500.25        583.70        27.35 o                         
  -1   2   6          0.17          3.76         1.65 o                         
   0   2   6       3560.92       3678.97        63.53 o                         
   1   2   6       5749.80       5716.31        69.32 o                         
   2   2   6        130.21        147.25        11.11 o                         
   3   2   6        943.68        877.90        19.44 o                         
   4   2   6         48.34         41.70         5.08 o                         
   5   2   6        378.91        360.47        16.04 o                         
   6   2   6       1574.88       1501.91        38.47 o                         
   7   2   6        109.38        103.19         9.77 o                         
   8   2   6         12.36         17.21         5.12 o                         
   9   2   6          5.10         15.29        10.13 o                         
  -8   3   6          0.38         -0.82         4.64 o                         
  -7   3   6         43.13         41.40        13.37 o                         
  -6   3   6         44.23         34.20        12.29 o                         
  -5   3   6         14.06         12.83         1.85 o                         
  -4   3   6        843.97        928.78        69.74 o                         
  -3   3   6          1.63          3.43         3.15 o                         
  -2   3   6         74.61         82.40         9.74 o                         
  -1   3   6       2744.55       3221.79        52.10 o                         
   0   3   6       4013.01       4418.38        93.97 o                         
   1   3   6       1405.17       1403.76        23.80 o                         
   2   3   6         87.96         83.48         5.35 o                         
   3   3   6        946.49        958.16        21.56 o                         
   4   3   6          0.67          1.80         1.26 o                         
   5   3   6        540.13        522.59        19.93 o                         
   6   3   6       1015.45       1051.43        31.81 o                         
   7   3   6         16.34         22.74         4.72 o                         
   8   3   6        497.23        534.48        29.36 o                         
   9   3   6         11.03          2.03         5.81 o                         
  -8   4   6         18.76         13.87        10.31 o                         
  -7   4   6         60.68         42.40        13.54 o                         
  -6   4   6         37.01         40.45        13.32 o                         
  -5   4   6         37.74         30.59         4.15 o                         
  -4   4   6        222.42        210.06        26.19 o                         
  -3   4   6          7.84          8.41         3.00 o                         
  -2   4   6         46.49         53.44         6.31 o                         
  -1   4   6        871.94       1049.81        31.37 o                         
   0   4   6        184.22        198.54         8.62 o                         
   1   4   6        123.57        149.32         7.45 o                         
   2   4   6        651.40        717.15        18.70 o                         
   3   4   6        156.37        158.29        13.60 o                         
   4   4   6        192.74        204.38        11.02 o                         
   5   4   6        807.14        867.71        35.39 o                         
   6   4   6       1172.54       1143.40        34.18 o                         
   7   4   6         19.66         19.05         5.59 o                         
   8   4   6        114.21        101.34        15.06 o                         
   9   4   6         30.45         23.85        10.44 o                         
  10   4   6          1.10         -2.73         5.70 o                         
  -7   5   6         43.31         32.80        10.08 o                         
  -6   5   6         45.66         67.93        34.79 o                         
  -5   5   6        103.81        101.35         7.42 o                         
  -4   5   6         62.30         60.46         9.88 o                         
  -3   5   6         46.54         53.60         9.30 o                         
  -2   5   6          0.01          0.98         3.51 o                         
  -1   5   6        190.11        184.87        12.49 o                         
   0   5   6          3.98          9.51         2.43 o                         
   1   5   6        344.02        372.61        13.74 o                         
   2   5   6        394.00        386.15        14.27 o                         
   3   5   6         12.46          8.41         2.18 o                         
   4   5   6        858.21        841.43        32.80 o                         
   5   5   6         45.00         47.81         6.00 o                         
   6   5   6        544.22        549.21        23.53 o                         
   7   5   6        186.63        221.47        19.70 o                         
   8   5   6        285.72        287.79        22.68 o                         
   9   5   6          0.64          8.29         7.59 o                         
  10   5   6          1.17         11.74        11.81 o                         
  -7   6   6         22.14         43.15        16.13 o                         
  -6   6   6          1.51         -0.24         7.79 o                         
  -5   6   6        102.20         97.46         8.55 o                         
  -4   6   6         40.32         36.81        10.66 o                         
  -3   6   6          1.24          1.32         2.10 o                         
  -2   6   6          6.53          7.85         2.90 o                         
  -1   6   6        757.99        796.89        28.20 o                         
   0   6   6        644.69        694.18        33.64 o                         
   1   6   6         18.61         18.98         3.31 o                         
   2   6   6        351.27        371.04        26.23 o                         
   3   6   6        204.04        223.45        12.62 o                         
   4   6   6        225.53        240.66        22.69 o                         
   5   6   6        223.07        228.63        13.73 o                         
   6   6   6          9.53         25.33         7.19 o                         
   7   6   6        287.20        308.83        24.38 o                         
   8   6   6         74.19         67.26        11.36 o                         
   9   6   6         34.72         14.40         9.86 o                         
  10   6   6         71.13         79.96        22.55 o                         
  -7   7   6         98.28        100.19        23.34 o                         
  -6   7   6          3.56          5.31         7.16 o                         
  -5   7   6         58.07         63.73         8.93 o                         
  -4   7   6          0.47          3.19         3.04 o                         
  -3   7   6       1716.39       1571.70        68.61 o                         
  -2   7   6        425.70        448.99        23.80 o                         
  -1   7   6        336.44        357.12        15.86 o                         
   0   7   6        217.14        233.82        18.18 o                         
   1   7   6          0.13         -1.78         2.76 o                         
   2   7   6        479.77        496.95        28.29 o                         
   3   7   6         20.04         27.49         6.87 o                         
   4   7   6        189.66        202.62        13.97 o                         
   5   7   6          0.47          0.91         1.86 o                         
   6   7   6          7.95         12.08         4.64 o                         
   7   7   6        150.07        162.82        17.87 o                         
   8   7   6         17.25         13.11         2.67 o                         
   9   7   6         36.42         34.83        14.00 o                         
  10   7   6         87.36        167.01        33.48 o                         
  -7   8   6         85.75         87.80        21.86 o                         
  -6   8   6        183.90        232.52        32.64 o                         
  -5   8   6        211.59        243.13        30.28 o                         
  -4   8   6          0.14          0.46         4.13 o                         
  -3   8   6       1716.23       1764.66        74.00 o                         
  -2   8   6        393.45        357.09        28.22 o                         
  -1   8   6          6.21          3.69         1.72 o                         
   0   8   6         68.86         87.17         8.70 o                         
   1   8   6        231.66        230.94        13.73 o                         
   2   8   6        188.94        206.20        13.05 o                         
   3   8   6          7.51          7.99         3.19 o                         
   4   8   6         86.36         92.89         9.87 o                         
   5   8   6         31.35         21.75         8.14 o                         
   6   8   6          7.22         11.69         4.99 o                         
   7   8   6         47.70         65.17        14.09 o                         
   8   8   6          6.74         20.17         6.16 o                         
   9   8   6          2.63          7.73         8.69 o                         
  -6   9   6          6.76         24.04        11.79 o                         
  -5   9   6          3.06          6.22         7.35 o                         
  -4   9   6         21.10         12.92         5.39 o                         
  -3   9   6        534.13        568.36        39.86 o                         
  -2   9   6       1324.14       1218.87        56.59 o                         
  -1   9   6         36.59         55.13        10.73 o                         
   0   9   6        313.72        297.13        17.43 o                         
   1   9   6          0.45          0.25         1.57 o                         
   2   9   6        258.82        262.69        15.69 o                         
   3   9   6         74.50         73.37         8.44 o                         
   4   9   6          0.01         -2.21         2.80 o                         
   5   9   6        488.85        522.95        43.13 o                         
   6   9   6        139.28        108.69        21.09 o                         
   7   9   6         74.11         92.10        18.76 o                         
   8   9   6         73.32         60.48        18.94 o                         
   9   9   6          0.01          3.90         4.30 o                         
  -6  10   6        339.95        401.72        42.27 o                         
  -5  10   6         90.39         73.28        17.00 o                         
  -4  10   6        314.19        294.74        31.13 o                         
  -3  10   6          3.81          6.09         4.89 o                         
  -2  10   6       2261.85       2269.74        84.05 o                         
  -1  10   6         71.64         73.25        12.58 o                         
   0  10   6         25.06         28.39         7.81 o                         
   1  10   6         25.28         22.27         6.78 o                         
   2  10   6          3.87          0.95         2.00 o                         
   3  10   6         26.35         22.95         7.99 o                         
   4  10   6         78.35         69.35        14.93 o                         
   5  10   6        141.99        150.08        23.60 o                         
   6  10   6        222.65        226.71        31.41 o                         
   7  10   6          7.05          7.37         3.63 o                         
   8  10   6         26.01          7.33         4.93 o                         
   9  10   6          8.88         21.72        13.64 o                         
  -5  11   6          8.73          6.53         5.78 o                         
  -4  11   6         87.35         69.40        15.81 o                         
  -3  11   6        103.84        117.07        18.79 o                         
  -2  11   6          0.44         -0.27         3.67 o                         
  -1  11   6        189.78        188.23        21.40 o                         
   0  11   6          4.85          6.33         4.32 o                         
   1  11   6        613.60        597.06        38.97 o                         
   2  11   6         54.47         54.98        11.22 o                         
   3  11   6        302.75        313.91        30.97 o                         
   4  11   6        131.66        136.78        21.47 o                         
   5  11   6          2.06          3.35         3.69 o                         
   6  11   6         33.17         27.64        11.60 o                         
   7  11   6          5.60         -0.76         8.21 o                         
   8  11   6         87.35         98.94        24.86 o                         
  -5  12   6          3.42         -1.82         4.18 o                         
  -4  12   6         33.80         37.65        11.69 o                         
  -3  12   6         92.87        128.66        20.44 o                         
  -2  12   6         14.79          7.63         5.46 o                         
  -1  12   6         34.75         39.08        10.65 o                         
   0  12   6         24.22         30.53         9.44 o                         
   1  12   6          8.81         12.39         5.41 o                         
   2  12   6        267.47        202.26        24.38 o                         
   3  12   6        189.49        180.75        24.78 o                         
   4  12   6        495.34        558.71        47.11 o                         
   5  12   6          8.09          0.64         3.50 o                         
   6  12   6        142.24        140.31        27.25 o                         
   7  12   6          5.97         -3.60         3.60 o                         
   8  12   6        121.16        138.60        30.61 o                         
  -4  13   6         66.49         87.18        18.11 o                         
  -3  13   6        443.61        459.15        40.29 o                         
  -2  13   6         69.86         76.55        15.55 o                         
  -1  13   6         17.00         12.86         7.16 o                         
   0  13   6        228.43        254.49        27.92 o                         
   1  13   6        265.94        204.22        24.71 o                         
   2  13   6          8.51          2.91         2.62 o                         
   3  13   6         28.69         31.34        11.54 o                         
   4  13   6         20.38         33.89        12.20 o                         
   5  13   6          4.98          0.45         2.99 o                         
   6  13   6         66.00         56.26        17.24 o                         
   7  13   6         17.85          3.92         4.40 o                         
  -3  14   6         21.13         47.40        13.67 o                         
  -2  14   6         11.67         24.23        10.21 o                         
  -1  14   6          0.07         -1.04         3.30 o                         
   0  14   6          3.93          2.59         5.72 o                         
   1  14   6          8.40          7.98         4.67 o                         
   2  14   6          0.02         -1.58         5.60 o                         
   3  14   6        212.52        175.96        27.15 o                         
   4  14   6          1.15          1.72         4.52 o                         
   5  14   6         11.30          1.76         4.63 o                         
   6  14   6          9.21         15.42         9.19 o                         
  -2  15   6         93.19         89.34        18.40 o                         
  -1  15   6         91.40        113.81        20.52 o                         
   0  15   6          8.02          9.13         5.80 o                         
   1  15   6        150.11        188.63        26.89 o                         
   2  15   6         10.19          7.46         6.46 o                         
   3  15   6         87.17         86.53        19.67 o                         
   4  15   6         13.14          8.35         6.49 o                         
   5  15   6         47.09         67.10        20.19 o                         
   1  16   6         23.55         16.51         9.19 o                         
   2  16   6          2.04          1.23         5.82 o                         
   3  16   6          0.01         -6.25         7.49 o                         
  -1 -13   7         12.43          8.84         7.93 o                         
  -3 -12   7        121.50        110.10        26.07 o                         
  -2 -12   7        325.09        401.13        47.57 o                         
  -1 -12   7         28.03         28.28        13.58 o                         
   1 -12   7         12.60          1.08         4.33 o                         
  -4 -11   7          5.94         15.04        11.50 o                         
  -3 -11   7         40.82         57.25        19.43 o                         
  -2 -11   7         63.85         80.76        21.15 o                         
  -1 -11   7         97.83        118.04        23.14 o                         
   0 -11   7        225.68        203.44        27.43 o                         
   1 -11   7          0.02         -5.08         6.11 o                         
   2 -11   7          1.48          4.24         4.44 o                         
  -5 -10   7          5.30         12.12         7.97 o                         
  -4 -10   7         91.74         84.40        22.47 o                         
  -3 -10   7          0.01          0.84         4.88 o                         
  -2 -10   7         57.92         45.58        15.59 o                         
  -1 -10   7          3.65          4.07         3.35 o                         
   0 -10   7        149.79        130.34        20.87 o                         
   1 -10   7          2.93          7.15         4.80 o                         
   2 -10   7         52.85         39.81        10.39 o                         
   3 -10   7         87.23         76.36        13.63 o                         
  -6  -9   7         71.84         90.57        25.90 o                         
  -5  -9   7         14.04         11.57         9.23 o                         
  -4  -9   7          2.05          8.20         8.64 o                         
  -3  -9   7         10.81          7.86         6.99 o                         
  -2  -9   7          0.00          4.59         5.10 o                         
  -1  -9   7        207.94        167.87        25.09 o                         
   0  -9   7         96.18        103.08        10.74 o                         
   1  -9   7          8.16          4.24         3.54 o                         
   2  -9   7        136.84        141.70        12.43 o                         
   3  -9   7         71.19         77.38         9.13 o                         
   4  -9   7          8.42          9.37         3.72 o                         
   5  -9   7         13.00         10.37         6.00 o                         
  -6  -8   7         22.54          8.14         5.32 o                         
  -5  -8   7          3.59         -0.27         7.47 o                         
  -4  -8   7         29.16         12.01         8.96 o                         
  -3  -8   7        183.14        152.45        27.03 o                         
  -2  -8   7         86.05        101.42        20.11 o                         
  -1  -8   7        671.29        644.60        27.43 o                         
   0  -8   7         70.01         71.93        11.93 o                         
   1  -8   7       1258.86       1152.90        29.69 o                         
   2  -8   7         25.00         16.22         3.49 o                         
   3  -8   7        122.08        116.47        10.66 o                         
   4  -8   7          8.40         15.04         4.14 o                         
   5  -8   7        188.36        212.64        15.21 o                         
   6  -8   7         19.21         21.87         7.97 o                         
  -6  -7   7         24.14         44.99        19.25 o                         
  -5  -7   7          3.40          6.06         7.92 o                         
  -4  -7   7        278.68        284.99        38.75 o                         
  -3  -7   7         37.09         19.38         8.04 o                         
  -2  -7   7         62.61         74.59         8.51 o                         
  -1  -7   7        118.62         94.99         7.70 o                         
   0  -7   7         46.80         51.70         6.55 o                         
   1  -7   7         26.88         27.94         4.11 o                         
   2  -7   7         50.60         51.93         5.62 o                         
   3  -7   7         97.91         98.99         9.65 o                         
   4  -7   7        676.25        692.10        37.34 o                         
   5  -7   7         90.96         87.64         9.52 o                         
   6  -7   7        224.13        196.81        21.31 o                         
   7  -7   7          1.64          6.04         4.55 o                         
  -7  -6   7          7.56         18.69        10.69 o                         
  -6  -6   7        100.76        175.69        33.66 o                         
  -5  -6   7          0.07          0.57         3.37 o                         
  -4  -6   7        658.68        620.28        33.67 o                         
  -3  -6   7         71.45         80.52         7.95 o                         
  -2  -6   7          1.41          3.03         1.27 o                         
  -1  -6   7         45.01         33.77         4.40 o                         
   0  -6   7         15.62         11.36         2.63 o                         
   1  -6   7        318.37        308.44        14.65 o                         
   2  -6   7         40.11         42.44         5.20 o                         
   3  -6   7        334.51        298.88        13.41 o                         
   4  -6   7        217.16        190.48        14.96 o                         
   5  -6   7         12.81         15.09         4.74 o                         
   6  -6   7         90.52         92.10        10.01 o                         
   7  -6   7          2.15         -1.16         2.85 o                         
   8  -6   7          1.88          4.93         4.79 o                         
  -7  -5   7          6.96         12.03         9.26 o                         
  -6  -5   7         56.20         62.65        19.42 o                         
  -5  -5   7        101.75        107.47        23.99 o                         
  -4  -5   7        181.09        179.76        28.68 o                         
  -3  -5   7        598.73        567.00        19.32 o                         
  -2  -5   7         19.24         33.07         3.92 o                         
  -1  -5   7         91.28        105.47         7.08 o                         
   0  -5   7          8.99          9.35         1.86 o                         
   1  -5   7         43.92         47.95         4.66 o                         
   2  -5   7         51.04         52.45         5.02 o                         
   3  -5   7        442.32        441.86        18.88 o                         
   4  -5   7       1128.60       1144.50        33.40 o                         
   5  -5   7         69.17         85.57         7.68 o                         
   6  -5   7         36.10         38.52         6.35 o                         
   7  -5   7         20.64         18.15         6.87 o                         
   8  -5   7          3.58         -0.54         2.46 o                         
  -7  -4   7         40.75         46.95        18.41 o                         
  -6  -4   7         16.48         19.64         8.40 o                         
  -5  -4   7          8.83         17.02        11.13 o                         
  -4  -4   7         11.13         10.59         3.78 o                         
  -3  -4   7         96.38         84.83         6.94 o                         
  -2  -4   7         71.53         73.06         5.88 o                         
  -1  -4   7          0.11          0.88         0.97 o                         
   0  -4   7        594.74        558.86        15.62 o                         
   1  -4   7         34.30         30.60         3.34 o                         
   2  -4   7          0.12          0.29         0.74 o                         
   3  -4   7         10.74          6.50         2.14 o                         
   4  -4   7         42.20         36.72         6.15 o                         
   5  -4   7         40.49         46.64         5.53 o                         
   6  -4   7         23.40         26.42         5.34 o                         
   7  -4   7         42.43         36.24         8.07 o                         
   8  -4   7         13.72         10.50         6.11 o                         
  -7  -3   7         14.87         13.01        10.21 o                         
  -6  -3   7         12.35          7.59         7.87 o                         
  -5  -3   7        256.06        300.17        39.70 o                         
  -4  -3   7         16.75         11.84         2.21 o                         
  -3  -3   7        519.79        491.17        15.56 o                         
  -2  -3   7        211.24        198.16        10.86 o                         
  -1  -3   7         72.01         65.47         5.83 o                         
   0  -3   7        959.95        975.90        20.70 o                         
   1  -3   7       1108.22       1120.36        28.08 o                         
   2  -3   7        121.86        136.57         7.98 o                         
   3  -3   7        325.17        305.76        11.71 o                         
   4  -3   7        139.74        140.70         8.54 o                         
   5  -3   7          1.40          1.06         2.10 o                         
   6  -3   7         36.59         34.31         6.14 o                         
   7  -3   7          3.76          4.72         3.28 o                         
   8  -3   7         13.57         11.00         5.56 o                         
  -8  -2   7          3.67        -10.30        10.30 o                         
  -7  -2   7        142.86        157.82        31.52 o                         
  -6  -2   7        213.20        167.74        29.84 o                         
  -5  -2   7       1683.97       1546.89        88.95 o                         
  -4  -2   7        195.51        168.73         9.36 o                         
  -3  -2   7        412.01        399.13        13.83 o                         
  -2  -2   7          5.23          7.26         1.77 o                         
  -1  -2   7        115.71        138.12         8.66 o                         
   0  -2   7        719.57        796.37        26.98 o                         
   1  -2   7        334.84        351.74         9.87 o                         
   2  -2   7        635.76        661.78        28.48 o                         
   3  -2   7        103.50         93.16         5.29 o                         
   4  -2   7          1.46         -1.24         1.24 o                         
   5  -2   7         98.30         97.03         7.95 o                         
   6  -2   7        146.66        146.93        10.82 o                         
   7  -2   7          2.56          6.06         2.90 o                         
   8  -2   7         43.67         49.11         8.46 o                         
  -8  -1   7          3.69          4.54         4.70 o                         
  -7  -1   7        149.06        165.85        30.55 o                         
  -6  -1   7        123.91         98.52        21.61 o                         
  -5  -1   7       2020.04       1765.09        93.07 o                         
  -4  -1   7        340.63        294.72        12.99 o                         
  -3  -1   7         22.91         21.59         3.68 o                         
  -2  -1   7        393.68        407.67        14.57 o                         
  -1  -1   7          3.44          4.28         1.21 o                         
   0  -1   7       1614.60       1689.67        30.08 o                         
   1  -1   7        181.53        164.89         5.45 o                         
   2  -1   7       4210.18       4231.59       130.50 o                         
   3  -1   7         65.69         70.19         4.18 o                         
   4  -1   7         13.95          8.50         2.89 o                         
   5  -1   7          1.54          2.72         1.70 o                         
   6  -1   7         64.71         64.99         7.39 o                         
   7  -1   7         55.88         63.28        10.05 o                         
   8  -1   7         24.85         24.94         6.24 o                         
  -8   0   7         14.65         15.72         9.76 o                         
  -7   0   7        103.31        101.79        23.29 o                         
  -6   0   7         60.70         52.87        15.42 o                         
  -5   0   7          5.97         -1.51         3.40 o                         
  -4   0   7        226.04        234.75        12.61 o                         
  -3   0   7        149.48        166.91        17.36 o                         
  -2   0   7        958.13        931.75        26.88 o                         
  -1   0   7       1091.94       1043.05        31.17 o                         
   0   0   7         72.32         71.96         7.29 o                         
   1   0   7         73.97         75.81         5.23 o                         
   2   0   7        214.18        205.55        22.68 o                         
   3   0   7        970.98        926.83        28.56 o                         
   4   0   7         80.41         84.50         5.87 o                         
   5   0   7         76.39         72.28        14.36 o                         
   6   0   7         38.28         27.51         8.30 o                         
   7   0   7          8.22         28.27         8.93 o                         
   8   0   7          6.71          8.55         3.21 o                         
  -8   1   7         26.81         28.55        13.02 o                         
  -7   1   7         81.67         94.85        22.89 o                         
  -6   1   7         15.68         15.97        10.31 o                         
  -5   1   7        113.93         97.27        19.72 o                         
  -4   1   7        204.41        216.09        13.87 o                         
  -3   1   7         30.58         38.62         5.61 o                         
  -2   1   7         58.64         62.90         6.69 o                         
  -1   1   7       1577.01       1670.28        35.38 o                         
   0   1   7         18.68         18.70         2.91 o                         
   1   1   7        131.17        182.48        20.91 o                         
   2   1   7       1157.08       1217.49        58.60 o                         
   3   1   7        436.46        404.52        16.56 o                         
   4   1   7        742.58        852.50        19.33 o                         
   5   1   7         92.25        102.62         7.63 o                         
   6   1   7        148.52        120.78        14.16 o                         
   7   1   7         35.08         31.73         5.09 o                         
   8   1   7         52.36         56.80         9.00 o                         
  -8   2   7          3.63          2.33         3.97 o                         
  -7   2   7         31.48         22.74        10.44 o                         
  -6   2   7        289.48        295.88        37.30 o                         
  -5   2   7        678.50        576.36        14.84 o                         
  -4   2   7        296.41        306.81        18.25 o                         
  -3   2   7          1.59          1.77         1.74 o                         
  -2   2   7        748.23        836.15        25.98 o                         
  -1   2   7         47.42         64.26         6.08 o                         
   0   2   7        327.58        337.25         9.68 o                         
   1   2   7        150.11        136.42         4.68 o                         
   2   2   7       1157.87       1183.97        24.17 o                         
   3   2   7          0.20         -0.11         0.44 o                         
   4   2   7          3.87          2.53         1.34 o                         
   5   2   7        490.98        498.56        21.53 o                         
   6   2   7        578.34        575.99        27.60 o                         
   7   2   7        103.51        101.14         9.54 o                         
   8   2   7          4.36         -2.23         3.18 o                         
   9   2   7          0.02          8.39         5.79 o                         
  -8   3   7        125.18        140.53        29.19 o                         
  -7   3   7        566.38        521.34        52.93 o                         
  -6   3   7        106.80         96.38        21.11 o                         
  -5   3   7         27.37         22.03         2.77 o                         
  -4   3   7         32.45         27.69         5.69 o                         
  -3   3   7        345.55        344.90        19.95 o                         
  -2   3   7        836.74        843.25        37.59 o                         
  -1   3   7         52.26         60.25         5.07 o                         
   0   3   7        136.07        149.68         7.69 o                         
   1   3   7         69.71         69.93         3.57 o                         
   2   3   7        146.20        166.82         6.11 o                         
   3   3   7        290.44        297.66        10.12 o                         
   4   3   7          0.00          0.13         1.06 o                         
   5   3   7        262.33        267.02        13.54 o                         
   6   3   7        129.83        118.37        15.20 o                         
   7   3   7          7.97          4.03         2.38 o                         
   8   3   7         27.09         32.49         7.46 o                         
   9   3   7         20.82         14.48         9.30 o                         
  -7   4   7        794.02        649.48        58.47 o                         
  -6   4   7          5.20         -0.72         3.07 o                         
  -5   4   7         83.72         77.87         6.00 o                         
  -4   4   7         52.47         63.19        14.94 o                         
  -3   4   7         52.57         41.78         6.46 o                         
  -2   4   7        642.04        670.99        23.60 o                         
  -1   4   7         99.45        118.07         9.88 o                         
   0   4   7       2048.05       2291.54        45.80 o                         
   1   4   7        236.41        260.35         8.61 o                         
   2   4   7        224.06        221.13         8.68 o                         
   3   4   7         13.77         18.22         2.99 o                         
   4   4   7          0.08          0.12         1.31 o                         
   5   4   7        122.79        144.91        13.95 o                         
   6   4   7        117.26        100.52         9.34 o                         
   7   4   7        354.48        333.39        23.38 o                         
   8   4   7        482.03        486.05        30.07 o                         
   9   4   7        203.55        224.49        31.18 o                         
  -7   5   7         26.77         29.98        15.02 o                         
  -6   5   7        172.50        159.76        19.58 o                         
  -5   5   7        184.00        166.83        14.59 o                         
  -4   5   7        137.65        138.89        15.51 o                         
  -3   5   7         96.06         88.27        11.98 o                         
  -2   5   7        788.10        851.27        36.82 o                         
  -1   5   7        201.71        220.82        14.04 o                         
   0   5   7       2050.63       2101.94        37.27 o                         
   1   5   7        201.29        203.40        10.01 o                         
   2   5   7        115.47        112.74         7.24 o                         
   3   5   7       1717.77       1658.97        32.76 o                         
   4   5   7        320.61        292.57        13.29 o                         
   5   5   7         95.99         94.17         9.23 o                         
   6   5   7        293.39        307.08        17.00 o                         
   7   5   7         72.64         68.97        10.92 o                         
   8   5   7        413.92        380.96        35.65 o                         
   9   5   7         34.24         13.19         8.61 o                         
  -7   6   7         24.97         45.28        16.34 o                         
  -6   6   7         73.86        111.72        23.40 o                         
  -5   6   7         17.83         21.22         4.42 o                         
  -4   6   7       1203.86       1439.21        73.99 o                         
  -3   6   7        119.09        114.84        17.08 o                         
  -2   6   7         14.41         13.12         7.93 o                         
  -1   6   7          2.31          0.56         0.96 o                         
   0   6   7          8.03         14.33         3.43 o                         
   1   6   7        155.64        132.73         9.03 o                         
   2   6   7        132.63        155.37        11.03 o                         
   3   6   7        318.19        341.64        12.80 o                         
   4   6   7        287.27        260.26        21.66 o                         
   5   6   7         69.71         75.23         7.66 o                         
   6   6   7        593.06        655.11        25.63 o                         
   7   6   7         47.62         68.89        15.68 o                         
   8   6   7        622.44        645.04        36.61 o                         
   9   6   7         59.68         56.28        17.26 o                         
  -7   7   7          1.37          0.39         8.00 o                         
  -6   7   7         11.03          3.78         8.01 o                         
  -5   7   7        188.71        191.78        12.54 o                         
  -4   7   7        165.70        129.97        20.22 o                         
  -3   7   7        566.78        578.44        40.19 o                         
  -2   7   7          0.25         -1.65         5.46 o                         
  -1   7   7          6.98          7.35         2.12 o                         
   0   7   7          0.92          7.71         2.56 o                         
   1   7   7        422.91        426.33        24.45 o                         
   2   7   7        710.40        733.40        34.52 o                         
   3   7   7         59.86         54.46        10.13 o                         
   4   7   7         60.23         65.49         7.67 o                         
   5   7   7        153.90        157.13        11.40 o                         
   6   7   7         31.91         26.53         7.09 o                         
   7   7   7        163.73        197.85        20.44 o                         
   8   7   7         43.59         37.64         9.26 o                         
   9   7   7         19.11         13.97         7.37 o                         
  -6   8   7        145.50        167.48        27.93 o                         
  -5   8   7         31.70         37.62        11.87 o                         
  -4   8   7        238.34        229.58        27.55 o                         
  -3   8   7        219.25        231.86        24.85 o                         
  -2   8   7        413.86        396.07        29.95 o                         
  -1   8   7       1273.97       1271.08        34.42 o                         
   0   8   7        109.72        113.02        10.08 o                         
   1   8   7         28.19         30.85         4.95 o                         
   2   8   7        187.70        170.65        11.65 o                         
   3   8   7         31.56         25.41         4.67 o                         
   4   8   7        718.88        740.44        38.01 o                         
   5   8   7        190.39        219.48        25.89 o                         
   6   8   7         49.84         45.73         9.66 o                         
   7   8   7          0.45          2.61         2.23 o                         
   8   8   7          3.38          4.08         2.96 o                         
   9   8   7          1.12          6.22         6.04 o                         
  -6   9   7         50.96         79.30        20.03 o                         
  -5   9   7         13.69         25.63        10.46 o                         
  -4   9   7         77.31         62.31        14.03 o                         
  -3   9   7        332.48        348.47        31.32 o                         
  -2   9   7         33.00         28.74         8.11 o                         
  -1   9   7       2291.72       2335.19        79.70 o                         
   0   9   7        278.83        318.93        18.25 o                         
   1   9   7         74.14         68.75         7.95 o                         
   2   9   7        143.63        163.82        21.88 o                         
   3   9   7        219.72        200.28        14.07 o                         
   4   9   7          0.39          0.98         2.39 o                         
   5   9   7          0.98         -2.46         3.00 o                         
   6   9   7        365.12        425.53        29.73 o                         
   7   9   7         13.44         20.97         8.41 o                         
   8   9   7          8.42         19.24         7.14 o                         
   9   9   7          3.92         11.51         9.50 o                         
  -6  10   7          3.20          3.74         4.68 o                         
  -5  10   7         18.24         24.14        10.79 o                         
  -4  10   7          0.08         -3.54         5.17 o                         
  -3  10   7          3.80          2.21         2.04 o                         
  -2  10   7        317.27        361.18        30.63 o                         
  -1  10   7       2963.77       2927.21        95.82 o                         
   0  10   7         76.46         80.39        12.94 o                         
   1  10   7          0.02          1.27         2.96 o                         
   2  10   7         63.97         58.21        10.86 o                         
   3  10   7        106.62         97.16        15.86 o                         
   4  10   7         30.48         33.42         9.80 o                         
   5  10   7        159.23        162.46        24.03 o                         
   6  10   7        130.14        107.20        21.62 o                         
   7  10   7         91.07        102.46        15.80 o                         
   8  10   7         16.93         20.52        10.83 o                         
   9  10   7          1.72          3.16         9.02 o                         
  -5  11   7          4.11          2.36         6.31 o                         
  -4  11   7         21.40         38.34        10.77 o                         
  -3  11   7        135.27        165.57        22.51 o                         
  -2  11   7         12.04         27.19         9.01 o                         
  -1  11   7        218.26        192.64        22.00 o                         
   0  11   7         63.36         63.53        12.10 o                         
   1  11   7         19.14         11.86         6.15 o                         
   2  11   7         19.72         23.56         7.42 o                         
   3  11   7         24.13         16.33         6.61 o                         
   4  11   7          1.61         -1.34         4.32 o                         
   5  11   7        170.41        175.89        26.66 o                         
   6  11   7         29.34         36.59        12.69 o                         
   7  11   7         16.90         24.01         8.03 o                         
   8  11   7         40.11         25.05        11.64 o                         
   9  11   7         14.19          3.15        11.26 o                         
  -4  12   7         91.69         75.62        16.14 o                         
  -3  12   7          0.17         11.47         7.34 o                         
  -2  12   7          1.72          4.01         5.57 o                         
  -1  12   7         13.09          7.87         5.71 o                         
   0  12   7        300.63        287.05        27.70 o                         
   1  12   7         40.28         30.00         9.13 o                         
   2  12   7          0.20         -0.82         3.52 o                         
   3  12   7          1.58          1.40         4.23 o                         
   4  12   7          2.69          5.27         5.57 o                         
   5  12   7          0.64          1.33         2.52 o                         
   6  12   7          2.35         -3.47         7.13 o                         
   7  12   7        112.13        141.26        28.91 o                         
   8  12   7         78.94         89.65        25.54 o                         
  -4  13   7         46.64         41.93        12.84 o                         
  -3  13   7        169.88        178.04        24.88 o                         
  -2  13   7         89.08        105.14        18.62 o                         
  -1  13   7         16.85         11.70         6.08 o                         
   0  13   7         72.67         59.33        13.54 o                         
   1  13   7          0.32         -3.90         5.93 o                         
   2  13   7        276.41        261.22        28.92 o                         
   3  13   7         30.53         44.54        12.42 o                         
   4  13   7        113.35        121.80        22.40 o                         
   5  13   7          0.69         -2.68         8.08 o                         
   6  13   7          1.94         -0.05         5.71 o                         
   7  13   7         29.48         42.40        16.70 o                         
  -3  14   7        246.33        295.96        33.63 o                         
  -2  14   7          4.53         13.11         7.34 o                         
  -1  14   7          4.56         10.30         6.53 o                         
   0  14   7         29.76         19.81         8.51 o                         
   1  14   7          1.42          1.80         2.28 o                         
   2  14   7         21.01         17.29         7.74 o                         
   3  14   7         13.06         20.48         9.32 o                         
   4  14   7          0.42          4.69         3.41 o                         
   5  14   7         12.97         14.58        10.93 o                         
   6  14   7         28.10         17.25         9.83 o                         
   7  14   7         61.56         66.46        20.87 o                         
  -1  15   7        112.07        149.54        23.57 o                         
   0  15   7         62.95         68.77        16.10 o                         
   1  15   7         23.59         19.01         8.66 o                         
   2  15   7         23.70         28.28        10.79 o                         
   3  15   7         13.55         22.37        10.54 o                         
   4  15   7         30.19         11.69         8.47 o                         
   5  15   7         57.19         93.06        22.96 o                         
   6  15   7         96.94        117.42        27.25 o                         
   1  16   7         21.20         12.13         7.93 o                         
   2  16   7          0.14          9.95         6.94 o                         
   3  16   7          8.82         16.59         9.35 o                         
  -2 -12   8        139.53        140.50        29.25 o                         
  -1 -12   8          0.02         -6.60         6.60 o                         
   0 -12   8        117.73        113.25        23.42 o                         
  -4 -11   8        119.96        136.62        30.99 o                         
  -3 -11   8          2.61         -6.21         6.21 o                         
  -2 -11   8         10.40         16.01         8.55 o                         
  -1 -11   8         55.22         51.34        15.80 o                         
   0 -11   8          0.05          9.07         8.50 o                         
   1 -11   8          1.25         -0.48         5.69 o                         
  -4 -10   8          4.11         10.81        10.41 o                         
  -3 -10   8          0.54         -7.71         8.36 o                         
  -2 -10   8          0.00         -6.41         6.50 o                         
  -1 -10   8         58.01         62.82        16.72 o                         
   0 -10   8          1.64          0.41         4.90 o                         
   1 -10   8          6.02          6.71         6.21 o                         
   2 -10   8         55.57         41.69         7.08 o                         
   3 -10   8         37.57         50.94        11.06 o                         
  -5  -9   8          5.57          9.64         8.68 o                         
  -4  -9   8         19.10         11.48         9.78 o                         
  -3  -9   8          0.85         12.49        11.21 o                         
  -2  -9   8         87.84         90.75        20.58 o                         
  -1  -9   8         74.64        100.51        21.12 o                         
   0  -9   8          0.74          3.04        10.85 o                         
   1  -9   8        315.81        321.89        19.60 o                         
   2  -9   8          3.83          4.34         2.84 o                         
   3  -9   8          0.74          1.11        11.38 o                         
   4  -9   8         65.85         74.69        13.12 o                         
  -6  -8   8          1.37          2.17         7.06 o                         
  -5  -8   8          1.43         -2.76         5.70 o                         
  -4  -8   8          1.99          9.14         8.08 o                         
  -3  -8   8        144.88        125.79        25.36 o                         
  -2  -8   8         50.30         42.20        12.56 o                         
  -1  -8   8        183.24        194.27        14.99 o                         
   0  -8   8          6.27          9.13         3.70 o                         
   1  -8   8         21.97         17.77        12.15 o                         
   2  -8   8        166.88        153.91        13.14 o                         
   3  -8   8         92.61         98.21        10.29 o                         
   4  -8   8        309.17        285.53        26.67 o                         
   5  -8   8        170.26        189.20        21.57 o                         
  -6  -7   8         35.61         43.15        17.11 o                         
  -5  -7   8        102.74         78.83        21.23 o                         
  -4  -7   8         19.67         15.22        11.17 o                         
  -3  -7   8         12.97          7.37         6.80 o                         
  -2  -7   8        664.10        596.47        26.10 o                         
  -1  -7   8        544.80        548.16        19.83 o                         
   0  -7   8         35.11         41.79         5.36 o                         
   1  -7   8         15.34         19.90         3.54 o                         
   2  -7   8        128.35        131.35         9.30 o                         
   3  -7   8         57.52         59.07         7.41 o                         
   4  -7   8        985.79        974.30        44.90 o                         
   5  -7   8         78.01         85.53        14.67 o                         
   6  -7   8         16.39         24.41         7.73 o                         
  -6  -6   8         72.81        101.86        26.83 o                         
  -5  -6   8          1.64         18.11        11.20 o                         
  -4  -6   8          6.07         10.22         6.99 o                         
  -3  -6   8        318.72        279.31        14.31 o                         
  -2  -6   8         47.67         30.73         4.56 o                         
  -1  -6   8        114.77        101.27         8.06 o                         
   0  -6   8          0.13          1.19         1.04 o                         
   1  -6   8         96.94         96.09         8.43 o                         
   2  -6   8        245.51        217.46        11.30 o                         
   3  -6   8        713.47        667.88        34.77 o                         
   4  -6   8        358.09        357.85        18.40 o                         
   5  -6   8        173.14        168.83        15.38 o                         
   6  -6   8         13.59         12.36         5.57 o                         
   7  -6   8          0.43          5.97         4.03 o                         
  -7  -5   8         11.89         31.57        15.45 o                         
  -6  -5   8         86.54         88.08        24.37 o                         
  -5  -5   8         51.89         62.44        19.28 o                         
  -4  -5   8          3.42          2.98         3.74 o                         
  -3  -5   8        121.83        122.05         9.19 o                         
  -2  -5   8        141.52        160.03        10.16 o                         
  -1  -5   8          0.14          1.00         1.98 o                         
   0  -5   8        202.00        206.87        10.74 o                         
   1  -5   8          3.67          6.17         2.45 o                         
   2  -5   8        553.85        526.77        17.00 o                         
   3  -5   8         32.31         39.14         5.51 o                         
   4  -5   8       2654.45       2703.30        57.49 o                         
   5  -5   8         17.13         21.60         4.62 o                         
   6  -5   8        175.64        182.17        21.54 o                         
   7  -5   8         16.36         15.65         7.24 o                         
   8  -5   8          0.05          0.23         4.38 o                         
  -7  -4   8         28.35         32.90        13.42 o                         
  -6  -4   8          0.40          6.10         8.62 o                         
  -5  -4   8         51.02         40.74        14.69 o                         
  -4  -4   8          3.58          4.18         2.09 o                         
  -3  -4   8         44.07         36.95         4.57 o                         
  -2  -4   8        575.47        526.48        17.31 o                         
  -1  -4   8        421.17        439.62        15.00 o                         
   0  -4   8        824.16        785.05        22.77 o                         
   1  -4   8        727.87        693.16        18.92 o                         
   2  -4   8        129.90        127.37         7.43 o                         
   3  -4   8         47.77         39.56         5.66 o                         
   4  -4   8        185.30        197.08        11.97 o                         
   5  -4   8        124.55        124.19        19.97 o                         
   6  -4   8         12.20         16.62         4.31 o                         
   7  -4   8         47.06         63.73        12.63 o                         
   8  -4   8        203.24        189.45        21.78 o                         
  -7  -3   8         25.43         32.47        14.49 o                         
  -6  -3   8         70.98         74.58        21.96 o                         
  -5  -3   8        540.06        537.88        53.80 o                         
  -4  -3   8         74.05         63.49         5.62 o                         
  -3  -3   8        122.44        115.02        21.38 o                         
  -2  -3   8        207.74        204.17        10.42 o                         
  -1  -3   8         82.76         87.43         6.42 o                         
   0  -3   8        114.86        120.95         6.81 o                         
   1  -3   8         69.36         77.61         5.07 o                         
   2  -3   8       1042.56       1062.38        28.76 o                         
   3  -3   8        113.52        107.49         6.40 o                         
   4  -3   8         49.27         45.61         4.55 o                         
   5  -3   8        243.70        258.43        16.05 o                         
   6  -3   8          7.79          6.56         2.37 o                         
   7  -3   8         30.09         27.19         8.94 o                         
   8  -3   8         86.24         89.51        14.94 o                         
  -7  -2   8         19.06         36.61        16.27 o                         
  -6  -2   8        118.95        147.30        28.42 o                         
  -5  -2   8        919.70        907.45        68.08 o                         
  -4  -2   8        307.22        290.48        35.51 o                         
  -3  -2   8        292.14        292.69        12.62 o                         
  -2  -2   8         26.59         18.25         4.23 o                         
  -1  -2   8        437.92        473.57        15.41 o                         
   0  -2   8         13.57         13.00         2.03 o                         
   1  -2   8          3.07         -0.23         0.79 o                         
   2  -2   8        460.26        485.23        27.67 o                         
   3  -2   8        128.77        136.20         6.37 o                         
   4  -2   8          0.20          0.09         1.11 o                         
   5  -2   8         30.32         33.20         4.27 o                         
   6  -2   8          7.01          6.83         3.23 o                         
   7  -2   8         14.15         13.84         4.36 o                         
   8  -2   8          0.18          2.53         2.99 o                         
  -7  -1   8          2.12          5.23         8.75 o                         
  -6  -1   8         54.66         44.53        15.21 o                         
  -5  -1   8        380.83        373.32        41.46 o                         
  -4  -1   8       1880.93       1726.95        46.74 o                         
  -3  -1   8        127.80        140.82        10.16 o                         
  -2  -1   8         71.57         64.62         8.00 o                         
  -1  -1   8         80.92         83.06         9.38 o                         
   0  -1   8          7.21          7.76         1.61 o                         
   1  -1   8        661.78        647.74        19.86 o                         
   2  -1   8        139.16        131.08         9.14 o                         
   3  -1   8        463.55        427.11        12.13 o                         
   4  -1   8         70.44         72.60         5.09 o                         
   5  -1   8        168.27        168.32         9.91 o                         
   6  -1   8         12.24         12.15         7.02 o                         
   7  -1   8         21.02         13.52         3.77 o                         
   8  -1   8          9.13          5.58         5.10 o                         
  -7   0   8         12.80         13.17         9.58 o                         
  -6   0   8         50.57         58.26        17.08 o                         
  -5   0   8         81.67         74.81         4.12 o                         
  -4   0   8        620.37        576.84        23.32 o                         
  -3   0   8        329.28        312.11        16.04 o                         
  -2   0   8         48.71         44.22         5.77 o                         
  -1   0   8        317.80        311.33        14.13 o                         
   0   0   8        152.54        141.10        11.87 o                         
   1   0   8         72.83         62.94         4.75 o                         
   2   0   8        575.25        680.94        32.97 o                         
   3   0   8        161.38        177.43        16.66 o                         
   4   0   8         11.32         11.62         2.03 o                         
   5   0   8          1.68          2.56         2.13 o                         
   6   0   8         66.28         88.97        10.25 o                         
   7   0   8          8.44          8.15         2.36 o                         
   8   0   8          0.00          9.47         6.36 o                         
  -7   1   8        113.29        115.41        25.57 o                         
  -6   1   8         37.25         15.86         8.29 o                         
  -5   1   8          7.46          7.02         2.25 o                         
  -4   1   8       1511.51       1515.14       104.36 o                         
  -3   1   8        384.66        377.07        23.56 o                         
  -2   1   8         10.20         10.31         2.87 o                         
  -1   1   8         13.41         12.15         2.44 o                         
   0   1   8          0.69          0.76         0.58 o                         
   1   1   8       1033.36       1057.76        46.84 o                         
   2   1   8        145.27         79.44        55.76 o                         
   3   1   8        271.81        264.06        20.60 o                         
   4   1   8        115.88        124.26         6.12 o                         
   5   1   8         22.40         24.17         4.95 o                         
   6   1   8         85.67         98.99        11.15 o                         
   7   1   8          0.34          2.97         2.33 o                         
   8   1   8         22.08         16.27         7.65 o                         
  -7   2   8          0.49         -1.76         5.73 o                         
  -6   2   8        781.82        783.50        62.33 o                         
  -5   2   8          5.76          6.92         2.62 o                         
  -4   2   8          5.50          2.95         2.03 o                         
  -3   2   8         34.27         37.64         6.68 o                         
  -2   2   8          7.65         11.97         3.08 o                         
  -1   2   8        147.36        157.61        10.13 o                         
   0   2   8       1042.05       1108.95        20.09 o                         
   1   2   8       1079.76       1110.25        18.71 o                         
   2   2   8         38.19         39.61        11.22 o                         
   3   2   8          4.94          5.57         2.12 o                         
   4   2   8        345.22        353.93        11.13 o                         
   5   2   8        518.85        512.69        17.36 o                         
   6   2   8        514.34        480.69        18.92 o                         
   7   2   8        110.21        102.48        11.86 o                         
   8   2   8        191.74        203.07        17.24 o                         
  -7   3   8          0.40          6.69         6.91 o                         
  -6   3   8        526.89        537.57        50.98 o                         
  -5   3   8         81.64         94.16        10.42 o                         
  -4   3   8         29.54         25.26         6.27 o                         
  -3   3   8        244.15        246.04        15.39 o                         
  -2   3   8        443.92        477.14        20.30 o                         
  -1   3   8       2679.04       2841.19        44.03 o                         
   0   3   8        933.37        958.55        22.63 o                         
   1   3   8          5.32          8.73         1.77 o                         
   2   3   8         26.31         25.92         3.06 o                         
   3   3   8        355.99        370.90        12.68 o                         
   4   3   8         33.40         27.96         3.89 o                         
   5   3   8        221.53        239.48        12.02 o                         
   6   3   8         50.79         50.92         6.13 o                         
   7   3   8         11.49         14.23         4.66 o                         
   8   3   8        633.78        638.42        32.65 o                         
  -7   4   8         79.74         74.19        20.29 o                         
  -6   4   8        135.17        123.65        23.91 o                         
  -5   4   8        118.14         89.79        10.98 o                         
  -4   4   8        246.28        231.45        17.64 o                         
  -3   4   8          0.49         -0.01         2.04 o                         
  -2   4   8         51.23         59.35         8.38 o                         
  -1   4   8        333.81        371.25        18.43 o                         
   0   4   8       1075.78       1080.57        28.07 o                         
   1   4   8       1873.65       1914.75        32.95 o                         
   2   4   8        290.01        317.39        10.52 o                         
   3   4   8         82.86         86.23         5.51 o                         
   4   4   8        112.62         99.69         6.88 o                         
   5   4   8         68.19         63.10         6.20 o                         
   6   4   8          0.04         -1.61         1.61 o                         
   7   4   8        110.40         84.98        11.49 o                         
   8   4   8         27.87         22.50        12.92 o                         
  -7   5   8        191.88        243.63        26.95 o                         
  -6   5   8          4.36          7.09        11.60 o                         
  -5   5   8        360.84        351.02        45.17 o                         
  -4   5   8          0.02         -0.21         3.35 o                         
  -3   5   8          2.58          0.33         2.78 o                         
  -2   5   8        101.53         98.71        11.19 o                         
  -1   5   8         85.93         98.02         9.55 o                         
   0   5   8       1099.97       1055.31        29.34 o                         
   1   5   8        389.43        452.16        13.23 o                         
   2   5   8         26.18         28.55         3.40 o                         
   3   5   8        974.74        973.65        22.92 o                         
   4   5   8        158.44        173.48         9.86 o                         
   5   5   8        129.06        137.47        13.80 o                         
   6   5   8          1.43          1.00         1.76 o                         
   7   5   8        291.56        269.81        21.72 o                         
   8   5   8        458.06        431.90        28.93 o                         
  -7   6   8         13.82         19.45         8.03 o                         
  -6   6   8         36.14         48.33        16.50 o                         
  -5   6   8        198.09        168.16        27.28 o                         
  -4   6   8         18.88         24.48         9.79 o                         
  -3   6   8        128.13        142.49        19.64 o                         
  -2   6   8        500.44        542.59        27.10 o                         
  -1   6   8         53.49         56.51         7.46 o                         
   0   6   8        492.64        507.66        34.68 o                         
   1   6   8          1.30          0.86         0.67 o                         
   2   6   8       1217.80       1250.46        43.03 o                         
   3   6   8          5.02          5.63         1.99 o                         
   4   6   8          5.40          4.56         2.78 o                         
   5   6   8        137.33        143.35        11.65 o                         
   6   6   8          0.13          0.73         2.23 o                         
   7   6   8         98.66        116.01        16.86 o                         
   8   6   8        280.91        265.55        27.17 o                         
  -7   7   8         26.06         41.68        16.27 o                         
  -6   7   8        101.17        121.48        24.54 o                         
  -5   7   8          2.29         -2.23         7.14 o                         
  -4   7   8          3.90          1.56         1.91 o                         
  -3   7   8         72.82         63.06        13.09 o                         
  -2   7   8        155.66        144.55        13.86 o                         
  -1   7   8         32.33         38.64         6.47 o                         
   0   7   8        195.62        196.47        10.87 o                         
   1   7   8          1.16          2.39         2.11 o                         
   2   7   8        338.59        357.31        22.78 o                         
   3   7   8         22.68         14.15         4.54 o                         
   4   7   8        177.43        174.13        12.20 o                         
   5   7   8        266.93        260.42        14.71 o                         
   6   7   8         79.01         90.40        12.41 o                         
   7   7   8         17.99         25.63         7.33 o                         
   8   7   8         40.74         31.55         7.28 o                         
  -6   8   8         41.74         29.15        11.10 o                         
  -5   8   8          3.82          5.56         5.80 o                         
  -4   8   8         13.10         15.17         7.21 o                         
  -3   8   8          7.35          4.25         2.26 o                         
  -2   8   8        115.35        101.69        15.02 o                         
  -1   8   8       1462.71       1529.14        45.74 o                         
   0   8   8        239.93        236.32        14.95 o                         
   1   8   8         14.83         11.92         3.21 o                         
   2   8   8         72.95         67.73         7.32 o                         
   3   8   8         38.77         44.75         6.17 o                         
   4   8   8        221.77        240.42        15.20 o                         
   5   8   8         34.37         26.27         4.87 o                         
   6   8   8         34.28         32.76         7.13 o                         
   7   8   8         10.49          6.99         4.42 o                         
   8   8   8          1.44          8.72         6.13 o                         
   9   8   8        196.33        247.12        37.43 o                         
  -6   9   8          0.30          4.66         2.81 o                         
  -5   9   8          2.12         10.02         8.08 o                         
  -4   9   8        202.47        219.96        27.46 o                         
  -3   9   8         27.49         18.34         6.84 o                         
  -2   9   8        542.75        558.18        37.54 o                         
  -1   9   8        712.11        688.04        39.08 o                         
   0   9   8          4.71          5.72         5.70 o                         
   1   9   8        335.93        333.25        18.17 o                         
   2   9   8         32.61         26.63         4.80 o                         
   3   9   8         62.01         56.57         7.46 o                         
   4   9   8        155.26        162.65        20.49 o                         
   5   9   8        101.71         98.57        17.84 o                         
   6   9   8         49.82         63.73        11.21 o                         
   7   9   8          0.11         -3.93         5.71 o                         
   8   9   8          0.41          6.35         6.07 o                         
   9   9   8          0.08         -0.84         5.84 o                         
  -5  10   8         66.63         78.92        17.84 o                         
  -4  10   8         13.58         12.02         5.25 o                         
  -3  10   8         71.68         78.79        14.98 o                         
  -2  10   8        247.28        232.50        24.34 o                         
  -1  10   8        363.01        359.99        29.00 o                         
   0  10   8       1385.30       1341.60        57.39 o                         
   1  10   8        208.13        204.76        20.57 o                         
   2  10   8          9.43          4.55         3.48 o                         
   3  10   8         15.67         19.67         6.96 o                         
   4  10   8         13.04         15.31         7.16 o                         
   5  10   8         15.74          9.22         6.16 o                         
   6  10   8          0.63          9.65         8.10 o                         
   7  10   8        163.29        161.24        19.85 o                         
   8  10   8          3.05          1.35         3.83 o                         
   9  10   8         85.47        105.11        26.40 o                         
  -5  11   8          5.88         15.88         8.11 o                         
  -4  11   8          9.02         15.14         9.67 o                         
  -3  11   8          7.75          1.61         2.76 o                         
  -2  11   8        137.63        130.70        18.99 o                         
  -1  11   8          9.17          9.94         5.59 o                         
   0  11   8        716.72        728.52        42.77 o                         
   1  11   8        936.69        956.02        49.71 o                         
   2  11   8        116.36         99.86        15.41 o                         
   3  11   8          4.53          6.50         2.91 o                         
   4  11   8        100.88         61.14        14.15 o                         
   5  11   8         21.41         21.21         8.24 o                         
   6  11   8          3.13          2.79         2.55 o                         
   7  11   8         22.26         33.89         9.38 o                         
   8  11   8          4.26         17.05        10.40 o                         
  -4  12   8          2.43         14.42         8.31 o                         
  -3  12   8         24.28         19.62         8.52 o                         
  -2  12   8         90.38         92.38        16.60 o                         
  -1  12   8        100.79         84.35        15.36 o                         
   0  12   8        240.81        243.52        25.60 o                         
   1  12   8         44.83         43.67        10.77 o                         
   2  12   8          4.56          5.27         4.74 o                         
   3  12   8        444.03        523.30        41.06 o                         
   4  12   8        155.95        162.89        24.39 o                         
   5  12   8         39.20         39.04        12.91 o                         
   6  12   8        107.81        135.53        25.38 o                         
   7  12   8         43.96         34.87         9.54 o                         
   8  12   8        286.96        299.81        43.17 o                         
  -3  13   8        165.23        198.01        26.53 o                         
  -2  13   8          3.53          7.15         6.15 o                         
  -1  13   8          5.17          6.06         3.49 o                         
   0  13   8         71.79         80.58        15.56 o                         
   1  13   8        203.20        237.21        26.32 o                         
   2  13   8        106.14        115.91        18.82 o                         
   3  13   8         31.33         19.47         8.17 o                         
   4  13   8        162.64        200.66        28.76 o                         
   5  13   8         98.34        106.86        21.88 o                         
   6  13   8         22.19         37.68        12.96 o                         
   7  13   8         16.31         22.20        11.93 o                         
   8  13   8          1.95        -10.24        10.81 o                         
  -3  14   8         14.46          8.34         5.86 o                         
  -2  14   8         30.69         25.39         9.48 o                         
  -1  14   8         79.34         99.20        18.39 o                         
   0  14   8        359.92        386.24        36.19 o                         
   1  14   8         16.98         20.79         9.16 o                         
   2  14   8        302.61        328.10        33.97 o                         
   3  14   8        238.25        251.34        31.61 o                         
   4  14   8         31.33         38.31        13.42 o                         
   5  14   8          4.73          5.25         5.36 o                         
   6  14   8         25.66         23.69        11.88 o                         
   7  14   8         31.22         53.96        17.73 o                         
  -1  15   8        130.19        165.54        24.90 o                         
   0  15   8         34.74         39.42        11.89 o                         
   1  15   8          7.85         11.75         8.73 o                         
   2  15   8         26.03         26.20         9.99 o                         
   3  15   8         92.42         75.50        18.45 o                         
   4  15   8         42.41         54.52        16.85 o                         
   5  15   8         43.04         17.34        10.55 o                         
   6  15   8          0.17         -1.75         4.64 o                         
   1  16   8          6.83          6.37         5.65 o                         
   2  16   8          5.93         18.02         8.76 o                         
   3  16   8         10.20         20.76        11.00 o                         
  -1 -12   9          0.25         -1.13         4.61 o                         
  -3 -11   9         60.90         52.99        19.34 o                         
  -2 -11   9         12.44          9.73         5.72 o                         
  -1 -11   9         20.71         18.35         9.55 o                         
   0 -11   9        329.57        371.02        41.87 o                         
  -4 -10   9         78.13         45.93        18.13 o                         
  -3 -10   9         22.47         25.24        12.82 o                         
  -2 -10   9         33.38         46.67        15.36 o                         
  -1 -10   9         43.47         40.80        14.71 o                         
   0 -10   9        152.59        211.92        30.14 o                         
   1 -10   9        132.11        163.23        26.26 o                         
  -5  -9   9         41.53         62.27        21.91 o                         
  -4  -9   9         28.65         38.22        16.79 o                         
  -3  -9   9          3.13         -7.73         7.73 o                         
  -2  -9   9          4.22         -2.45         9.17 o                         
  -1  -9   9         10.43         23.17         5.75 o                         
   0  -9   9         41.50         48.87         8.82 o                         
   1  -9   9         78.32         83.90        10.55 o                         
   2  -9   9        125.79        136.15        18.47 o                         
   3  -9   9          1.71          4.03         4.48 o                         
  -5  -8   9          3.67         -0.65         9.09 o                         
  -4  -8   9        189.52        184.33        33.55 o                         
  -3  -8   9         10.68         13.33         7.65 o                         
  -2  -8   9         29.04         25.40        13.12 o                         
  -1  -8   9         33.46         38.08        12.13 o                         
   0  -8   9         17.43         25.26         5.76 o                         
   1  -8   9         14.03         18.49        11.34 o                         
   2  -8   9          0.12         -2.12         2.12 o                         
   3  -8   9          8.65          2.26         1.69 o                         
   4  -8   9         51.43         51.31        11.43 o                         
  -6  -7   9         29.52         24.77        10.99 o                         
  -5  -7   9          2.40         -5.26         7.28 o                         
  -4  -7   9          0.85         22.91        11.33 o                         
  -3  -7   9        102.23         98.48        22.33 o                         
  -2  -7   9          6.46         20.57        11.34 o                         
  -1  -7   9          0.03          2.40         2.86 o                         
   0  -7   9        190.79        194.18        11.75 o                         
   1  -7   9        162.09        144.93        21.18 o                         
   2  -7   9         37.30         35.67         6.24 o                         
   3  -7   9        294.20        301.30        26.87 o                         
   4  -7   9        121.47        115.49        17.55 o                         
   5  -7   9        199.74        229.75        24.83 o                         
  -6  -6   9         13.73         48.31        17.11 o                         
  -5  -6   9         34.37         51.32        16.82 o                         
  -4  -6   9         29.66         34.09        13.70 o                         
  -3  -6   9          4.39          4.70         2.03 o                         
  -2  -6   9        387.02        346.50        20.37 o                         
  -1  -6   9          6.06          3.60         1.60 o                         
   0  -6   9         27.72         26.70         4.15 o                         
   1  -6   9         36.39         39.47         5.01 o                         
   2  -6   9        115.79        124.29        11.10 o                         
   3  -6   9         24.53         33.65         5.81 o                         
   4  -6   9         18.35         31.82         9.34 o                         
   5  -6   9         75.27         87.32        15.42 o                         
   6  -6   9        148.36        148.64        20.31 o                         
  -6  -5   9          3.55          6.74         9.54 o                         
  -5  -5   9         46.23         68.73        20.86 o                         
  -4  -5   9        449.26        437.10        19.41 o                         
  -3  -5   9         19.21         13.92         3.82 o                         
  -2  -5   9        682.37        568.98        20.64 o                         
  -1  -5   9        237.91        247.08        14.14 o                         
   0  -5   9        150.65        162.48        11.90 o                         
   1  -5   9         67.81         68.89         6.09 o                         
   2  -5   9        270.43        276.39        12.22 o                         
   3  -5   9        492.43        565.13        25.53 o                         
   4  -5   9        138.80        144.35        14.80 o                         
   5  -5   9        113.25        129.22        19.24 o                         
   6  -5   9        192.29        198.29        23.71 o                         
   7  -5   9         27.85         17.79         6.35 o                         
  -7  -4   9         11.60          2.62         7.13 o                         
  -6  -4   9        273.72        292.16        43.49 o                         
  -5  -4   9         51.76         95.76        24.67 o                         
  -4  -4   9          0.93          3.44         1.83 o                         
  -3  -4   9        236.65        259.99        22.81 o                         
  -2  -4   9        156.26        139.03         9.02 o                         
  -1  -4   9        584.31        545.45        18.99 o                         
   0  -4   9         35.03         42.12         4.64 o                         
   1  -4   9        160.07        149.22         8.39 o                         
   2  -4   9         15.48          3.17         2.50 o                         
   3  -4   9        153.65        142.85        13.04 o                         
   4  -4   9        169.84        177.14        11.92 o                         
   5  -4   9        287.33        284.19        28.57 o                         
   6  -4   9        922.25        908.18        53.60 o                         
   7  -4   9          6.45          8.94         6.72 o                         
   8  -4   9          2.50          6.24         4.65 o                         
  -7  -3   9         73.53         98.92        24.62 o                         
  -6  -3   9         10.05         14.32         9.45 o                         
  -5  -3   9        281.56        295.34        40.46 o                         
  -4  -3   9          1.63          4.63         5.48 o                         
  -3  -3   9         32.55         45.09         5.20 o                         
  -2  -3   9          0.81         -0.38         1.34 o                         
  -1  -3   9         12.45         10.63         2.14 o                         
   0  -3   9        197.03        207.92        10.02 o                         
   1  -3   9        364.70        356.34        12.14 o                         
   2  -3   9        172.49        168.04        11.79 o                         
   3  -3   9         54.42         52.42         4.33 o                         
   4  -3   9         36.26         39.44         4.60 o                         
   5  -3   9         56.76         54.53         7.84 o                         
   6  -3   9         36.29         40.05        11.22 o                         
   7  -3   9         42.57         40.00        10.74 o                         
   8  -3   9         36.32         40.47        10.73 o                         
  -7  -2   9          5.73          5.29         7.65 o                         
  -6  -2   9          0.06          0.97         3.81 o                         
  -5  -2   9         45.46         44.50        14.59 o                         
  -4  -2   9        112.53        111.75         9.66 o                         
  -3  -2   9         29.85         29.63         5.70 o                         
  -2  -2   9        118.12        132.16         8.79 o                         
  -1  -2   9        182.60        188.34         9.87 o                         
   0  -2   9         52.39         50.04         4.21 o                         
   1  -2   9         61.14         50.15         3.64 o                         
   2  -2   9        435.76        458.97        18.22 o                         
   3  -2   9         95.27         91.07         5.08 o                         
   4  -2   9         56.58         54.91         4.34 o                         
   5  -2   9        229.04        229.13        12.61 o                         
   6  -2   9          3.12          1.81         4.18 o                         
   7  -2   9         12.26          4.53         2.64 o                         
   8  -2   9         25.30         26.78         9.38 o                         
  -7  -1   9         11.01         17.55        10.05 o                         
  -6  -1   9         24.65         24.46        12.88 o                         
  -5  -1   9          0.45          0.40         0.62 o                         
  -4  -1   9         85.04         87.68         9.02 o                         
  -3  -1   9       3481.81       3420.03        64.26 o                         
  -2  -1   9        300.02        323.35        16.22 o                         
  -1  -1   9          9.47          8.51         2.32 o                         
   0  -1   9         64.01         58.21         4.43 o                         
   1  -1   9        131.05        123.38         8.60 o                         
   2  -1   9        191.34        247.07        27.04 o                         
   3  -1   9        165.33        160.45        22.45 o                         
   4  -1   9        496.36        496.27        16.24 o                         
   5  -1   9          7.20          9.89         2.12 o                         
   6  -1   9          1.50          2.76         2.44 o                         
   7  -1   9        112.43        134.84        20.60 o                         
   8  -1   9          0.53          2.76         4.74 o                         
  -7   0   9          2.21          3.23         4.53 o                         
  -6   0   9         13.32         12.11         9.83 o                         
  -5   0   9        686.69        663.47        19.90 o                         
  -4   0   9        212.78        209.94        14.68 o                         
  -3   0   9       3519.35       3674.25       120.13 o                         
  -2   0   9        356.96        322.86        16.41 o                         
  -1   0   9        463.76        499.23        21.64 o                         
   0   0   9         42.56         40.07         3.72 o                         
   1   0   9        271.97        271.78        10.55 o                         
   2   0   9        140.08        144.59        15.58 o                         
   3   0   9         20.36         12.96         6.32 o                         
   4   0   9        796.10        846.00        15.27 o                         
   5   0   9          1.11          2.15         0.81 o                         
   6   0   9          5.44          5.81         3.84 o                         
   7   0   9          2.50         -6.50         6.50 o                         
   8   0   9          1.07         -1.06         4.26 o                         
  -7   1   9         18.01         23.10        11.34 o                         
  -6   1   9        148.79        150.15        27.53 o                         
  -5   1   9         69.56         77.45         7.00 o                         
  -4   1   9        241.70        209.35        15.90 o                         
  -3   1   9          7.46          8.04         3.23 o                         
  -2   1   9         91.45        118.98         9.82 o                         
  -1   1   9          4.24          3.81         2.14 o                         
   0   1   9         47.76         43.47         3.46 o                         
   1   1   9        236.51        232.01        18.93 o                         
   2   1   9        192.07        177.00        17.01 o                         
   3   1   9         32.70         46.20        11.59 o                         
   4   1   9        468.58        493.73        11.60 o                         
   5   1   9         81.39         95.01         6.66 o                         
   6   1   9        170.20        147.88        22.69 o                         
   7   1   9         95.33         73.19        15.85 o                         
   8   1   9         12.28         19.32         7.75 o                         
  -7   2   9         76.00         60.69        18.01 o                         
  -6   2   9         22.14         38.00        14.23 o                         
  -5   2   9        280.29        319.38        22.24 o                         
  -4   2   9          6.40          4.46         3.54 o                         
  -3   2   9          8.96          7.95         3.65 o                         
  -2   2   9        149.85        132.06        10.63 o                         
  -1   2   9        191.25        184.37        12.01 o                         
   0   2   9          0.45          1.29         0.82 o                         
   1   2   9        641.61        687.99        47.18 o                         
   2   2   9        158.34        158.94        22.20 o                         
   3   2   9        745.70        746.85        51.14 o                         
   4   2   9         12.69          9.30         8.60 o                         
   5   2   9          4.60          0.98         3.08 o                         
   6   2   9         90.67         89.57        15.59 o                         
   7   2   9        140.16        129.37        12.48 o                         
   8   2   9        278.49        264.41        31.18 o                         
  -7   3   9          1.62         -1.70         6.68 o                         
  -6   3   9         41.55         38.87        13.32 o                         
  -5   3   9          3.82         -0.74         6.53 o                         
  -4   3   9        551.37        564.85        39.20 o                         
  -3   3   9        533.27        546.95        23.91 o                         
  -2   3   9         47.40         48.57         6.39 o                         
  -1   3   9          9.55         10.12         2.29 o                         
   0   3   9         44.12         53.41         4.82 o                         
   1   3   9         22.49         23.87         2.41 o                         
   2   3   9         11.97          8.66         5.62 o                         
   3   3   9         54.58         52.22         4.07 o                         
   4   3   9         44.11         45.39         3.22 o                         
   5   3   9          0.13          0.56         1.11 o                         
   6   3   9         63.79         67.06         8.55 o                         
   7   3   9         33.42         25.00         5.59 o                         
   8   3   9        114.96         85.90        18.62 o                         
  -7   4   9         29.76         38.79        14.88 o                         
  -6   4   9        165.07        203.41        31.82 o                         
  -5   4   9        797.61        730.86        38.82 o                         
  -4   4   9        297.83        274.42        20.32 o                         
  -3   4   9        604.41        620.54        27.30 o                         
  -2   4   9         70.58         72.25        10.85 o                         
  -1   4   9        341.80        378.21        22.02 o                         
   0   4   9        417.40        407.13        14.67 o                         
   1   4   9        126.98        122.07         6.54 o                         
   2   4   9        114.20        110.51         7.79 o                         
   3   4   9         48.28         51.53         3.93 o                         
   4   4   9         83.40         81.90         8.88 o                         
   5   4   9         35.47         48.42         5.10 o                         
   6   4   9         31.29         28.37         6.29 o                         
   7   4   9        170.67        179.37        16.42 o                         
   8   4   9        156.74        165.70        25.34 o                         
  -7   5   9          6.26          3.45         5.53 o                         
  -6   5   9          1.46          4.56         6.47 o                         
  -5   5   9       1025.92        933.95        35.66 o                         
  -4   5   9         26.66         29.03         7.07 o                         
  -3   5   9       1275.39       1391.00        48.69 o                         
  -2   5   9         14.68         14.75         5.42 o                         
  -1   5   9        558.51        614.93        35.83 o                         
   0   5   9          5.17          6.57         2.13 o                         
   1   5   9        202.47        177.48         9.30 o                         
   2   5   9        177.85        179.22         8.58 o                         
   3   5   9        530.05        533.78        15.81 o                         
   4   5   9        236.74        248.84        11.27 o                         
   5   5   9         89.31        109.13        13.56 o                         
   6   5   9        116.16        108.95         9.12 o                         
   7   5   9         19.66         31.27         7.44 o                         
   8   5   9          4.35          9.03         7.43 o                         
  -7   6   9         18.59         18.26        12.16 o                         
  -6   6   9         91.19         92.05        21.63 o                         
  -5   6   9          3.64         -1.74         4.32 o                         
  -4   6   9        816.97        829.31        56.74 o                         
  -3   6   9          0.44          2.32         2.21 o                         
  -2   6   9        229.81        237.45        17.92 o                         
  -1   6   9        557.96        572.77        24.82 o                         
   0   6   9         28.10         30.25         5.09 o                         
   1   6   9        283.43        300.84        11.63 o                         
   2   6   9        875.85        949.06        25.70 o                         
   3   6   9          0.79          4.58         1.61 o                         
   4   6   9        129.76        114.77         9.20 o                         
   5   6   9         69.65         78.84        10.53 o                         
   6   6   9        421.95        454.01        20.32 o                         
   7   6   9         58.83         65.76        11.05 o                         
   8   6   9          0.64          0.10         6.16 o                         
  -6   7   9         16.63          8.37         7.41 o                         
  -5   7   9         18.03          7.08         4.27 o                         
  -4   7   9         21.93         16.20         7.27 o                         
  -3   7   9         54.31         55.80        12.45 o                         
  -2   7   9       1143.47       1216.33        55.78 o                         
  -1   7   9        113.66        119.49        11.30 o                         
   0   7   9          8.95          8.83         2.20 o                         
   1   7   9        365.09        359.07        21.84 o                         
   2   7   9        364.32        355.84        22.33 o                         
   3   7   9        366.13        349.87        24.94 o                         
   4   7   9         53.15         56.06         8.78 o                         
   5   7   9        355.87        381.30        19.26 o                         
   6   7   9         74.55         93.06         9.15 o                         
   7   7   9         63.25         79.85        13.38 o                         
   8   7   9         45.49         44.46         9.50 o                         
  -6   8   9          3.47          2.09         2.60 o                         
  -5   8   9          1.16          7.80         6.05 o                         
  -4   8   9          0.69         -1.07         4.30 o                         
  -3   8   9         36.33         35.08        10.32 o                         
  -2   8   9        372.47        377.36        29.90 o                         
  -1   8   9       1632.42       1649.25        48.32 o                         
   0   8   9          0.01          1.42         1.24 o                         
   1   8   9         62.57         59.21         6.99 o                         
   2   8   9        225.62        219.31        13.22 o                         
   3   8   9        755.56        793.40        27.34 o                         
   4   8   9          1.29         -0.84         2.66 o                         
   5   8   9        730.49        757.50        26.42 o                         
   6   8   9         38.38         29.35         7.29 o                         
   7   8   9        208.73        242.24        23.20 o                         
   8   8   9         25.75         26.06        14.33 o                         
  -6   9   9         59.46         82.24        20.38 o                         
  -5   9   9         25.10         29.80        10.54 o                         
  -4   9   9          7.51          4.75         3.52 o                         
  -3   9   9         35.51         36.34        10.14 o                         
  -2   9   9        289.73        293.97        27.32 o                         
  -1   9   9         15.81         12.55         5.12 o                         
   0   9   9         89.36         98.29        16.89 o                         
   1   9   9        711.78        735.76        27.79 o                         
   2   9   9         17.68         21.51         6.84 o                         
   3   9   9        320.30        343.84        40.89 o                         
   4   9   9          2.00          1.75         1.94 o                         
   5   9   9        363.09        353.62        25.50 o                         
   6   9   9        151.11        161.88        18.39 o                         
   7   9   9         40.34         32.74         8.63 o                         
   8   9   9        129.92        150.68        19.83 o                         
  -5  10   9         39.46         59.64        16.12 o                         
  -4  10   9          2.66          9.70         8.22 o                         
  -3  10   9         87.33         67.94        14.11 o                         
  -2  10   9        180.86        191.26        22.24 o                         
  -1  10   9        535.68        566.56        36.85 o                         
   0  10   9        830.27        796.55        42.53 o                         
   1  10   9       1443.75       1498.53        60.40 o                         
   2  10   9        285.96        270.57        24.18 o                         
   3  10   9        225.37        195.16        21.88 o                         
   4  10   9        100.00        103.28        17.00 o                         
   5  10   9          3.52         10.64         4.93 o                         
   6  10   9         10.70         11.11        10.98 o                         
   7  10   9         10.58          6.29         3.27 o                         
   8  10   9        102.32        126.16        18.43 o                         
  -5  11   9          7.15         19.81        11.10 o                         
  -4  11   9         35.07         55.78        14.33 o                         
  -3  11   9          8.17          8.95         6.50 o                         
  -2  11   9          0.82          2.84         3.54 o                         
  -1  11   9         14.31         10.10         4.95 o                         
   0  11   9        158.21        157.32        18.95 o                         
   1  11   9       3371.40       3261.41       104.14 o                         
   2  11   9         61.09         57.77        11.24 o                         
   3  11   9        193.36        164.51        21.14 o                         
   4  11   9         65.55         80.83        16.28 o                         
   5  11   9         10.90         18.65         9.18 o                         
   6  11   9         63.83         52.99        14.10 o                         
   7  11   9          0.44          5.38        11.15 o                         
   8  11   9          0.43         -3.02         4.97 o                         
  -4  12   9         28.70         46.35        13.54 o                         
  -3  12   9          9.06          6.88         2.44 o                         
  -2  12   9         18.59         35.56        10.42 o                         
  -1  12   9        218.34        198.18        23.35 o                         
   0  12   9        136.55        117.72        17.57 o                         
   1  12   9         50.77         50.93        11.19 o                         
   2  12   9         22.31         19.31         7.02 o                         
   3  12   9         80.60         72.42        14.86 o                         
   4  12   9         81.26         76.20        15.96 o                         
   5  12   9          0.13         -2.51         4.44 o                         
   6  12   9          1.72         11.27         9.46 o                         
   7  12   9          0.99         -2.65         8.29 o                         
   8  12   9         18.60         21.90        12.35 o                         
  -3  13   9          1.76          8.12         6.77 o                         
  -2  13   9         64.98         62.50        14.51 o                         
  -1  13   9        205.86        188.46        24.02 o                         
   0  13   9         13.61         20.45         8.42 o                         
   1  13   9          3.63          2.35         3.06 o                         
   2  13   9        278.93        247.02        27.46 o                         
   3  13   9         15.52         23.66         9.20 o                         
   4  13   9          6.12         -1.36         3.43 o                         
   5  13   9          3.81          1.32         5.35 o                         
   6  13   9         65.79         61.68        16.65 o                         
   7  13   9          0.84         -4.85         7.80 o                         
  -2  14   9          2.81          6.70         5.78 o                         
  -1  14   9         26.51         27.74         9.41 o                         
   0  14   9          3.95          4.23         4.78 o                         
   1  14   9          8.56          4.50         3.35 o                         
   2  14   9         16.76         20.90         8.88 o                         
   3  14   9         12.55         14.75         7.43 o                         
   4  14   9          2.22          5.52         6.46 o                         
   5  14   9         17.26         12.62         7.26 o                         
   6  14   9          0.16        -13.04        13.04 o                         
   7  14   9          1.40          7.60         8.02 o                         
  -1  15   9        349.94        392.31        38.53 o                         
   0  15   9          5.34          3.53         5.84 o                         
   1  15   9         24.47         21.64         9.03 o                         
   2  15   9        119.62        131.17        22.10 o                         
   3  15   9          6.02         18.10         8.14 o                         
   4  15   9         86.70         96.42        21.24 o                         
   5  15   9         20.27         32.10        12.83 o                         
   6  15   9          0.39          2.13         4.98 o                         
   1  16   9         31.93         26.30         9.43 o                         
   2  16   9          8.62         24.45        10.45 o                         
   3  16   9          1.69         18.73        10.45 o                         
  -2 -11  10         61.18         86.71        22.74 o                         
  -3 -10  10          6.15          2.96         4.17 o                         
  -2 -10  10          4.74         20.67        11.52 o                         
  -1 -10  10         38.26         11.05         4.40 o                         
   0 -10  10        312.76        411.14        43.61 o                         
  -4  -9  10         30.85         25.88        13.47 o                         
  -3  -9  10        203.70        213.90        36.13 o                         
  -2  -9  10         17.11         11.60         9.59 o                         
  -1  -9  10         52.91         43.22        10.61 o                         
   0  -9  10         27.99         17.38         4.90 o                         
   1  -9  10         43.89         51.56        11.32 o                         
   2  -9  10         10.96         18.55         6.77 o                         
  -5  -8  10         45.80         63.38        21.59 o                         
  -4  -8  10          1.30          0.66         7.60 o                         
  -3  -8  10         16.53         14.70         7.14 o                         
  -2  -8  10        129.75        146.13        14.00 o                         
  -1  -8  10          4.64          8.10         3.94 o                         
   0  -8  10         55.16         57.14         8.78 o                         
   1  -8  10         36.85         59.57         9.12 o                         
   2  -8  10         15.35         14.25         5.82 o                         
   3  -8  10        219.62        266.18        27.12 o                         
  -5  -7  10        176.29        218.69        38.95 o                         
  -4  -7  10          3.79          5.66         9.74 o                         
  -3  -7  10          1.91          2.26         4.26 o                         
  -2  -7  10         11.91         15.94         4.62 o                         
  -1  -7  10         18.06          5.88         3.68 o                         
   0  -7  10         48.58         52.40         8.56 o                         
   1  -7  10         76.30         69.27        11.41 o                         
   2  -7  10         96.44         96.72        11.20 o                         
   3  -7  10         55.82         50.89        12.08 o                         
   4  -7  10         63.58         61.67        13.20 o                         
  -6  -6  10          5.60        -10.99        10.99 o                         
  -5  -6  10         59.35         67.29        21.33 o                         
  -4  -6  10         23.57         53.26        18.78 o                         
  -3  -6  10        240.26        251.18        17.10 o                         
  -2  -6  10         42.16         31.93         6.59 o                         
  -1  -6  10         81.82         53.16         8.42 o                         
   0  -6  10         18.09          9.75         2.86 o                         
   1  -6  10        423.42        467.78        25.04 o                         
   2  -6  10        182.05        209.11        20.51 o                         
   3  -6  10         85.31         81.53        15.19 o                         
   4  -6  10          3.08          0.79         2.53 o                         
   5  -6  10          0.75         -4.34         4.34 o                         
  -6  -5  10          0.00          2.55         9.98 o                         
  -5  -5  10         85.44        129.15        28.68 o                         
  -4  -5  10          3.29          6.16         3.17 o                         
  -3  -5  10          0.05          2.79         5.50 o                         
  -2  -5  10        132.01        130.46         9.86 o                         
  -1  -5  10        349.58        330.19        18.26 o                         
   0  -5  10        255.65        209.04        11.28 o                         
   1  -5  10         19.13         24.67         5.51 o                         
   2  -5  10          5.14          5.57         3.15 o                         
   3  -5  10         42.53         41.23        11.31 o                         
   4  -5  10          0.00         -0.38         3.98 o                         
   5  -5  10         37.55         55.71        13.28 o                         
   6  -5  10        251.46        240.96        27.65 o                         
  -6  -4  10         31.20         39.66        15.51 o                         
  -5  -4  10         19.22         15.75         8.61 o                         
  -4  -4  10         28.72         25.80        13.45 o                         
  -3  -4  10         69.00         70.34         7.81 o                         
  -2  -4  10         38.07         42.89         5.53 o                         
  -1  -4  10         68.36         78.64         7.25 o                         
   0  -4  10        107.37        130.06         8.40 o                         
   1  -4  10        271.09        266.12        11.50 o                         
   2  -4  10         44.73         54.32        15.50 o                         
   3  -4  10          5.98          2.16         3.39 o                         
   4  -4  10         33.67         25.91         8.78 o                         
   5  -4  10        214.36        217.01        26.13 o                         
   6  -4  10        612.90        626.48        45.52 o                         
   7  -4  10         12.89         26.71         9.65 o                         
  -6  -3  10         32.25         42.68        17.42 o                         
  -5  -3  10          1.33         11.72        10.10 o                         
  -4  -3  10          8.05          7.93         5.16 o                         
  -3  -3  10        167.85        153.73        11.64 o                         
  -2  -3  10        537.75        543.94        18.95 o                         
  -1  -3  10         62.18         50.48         5.59 o                         
   0  -3  10       1256.79       1269.15        30.87 o                         
   1  -3  10       1081.23       1064.97        30.37 o                         
   2  -3  10        645.77        660.25        25.46 o                         
   3  -3  10          1.63          1.72         2.14 o                         
   4  -3  10          6.82         -0.35         3.78 o                         
   5  -3  10          1.67         -2.18         3.41 o                         
   6  -3  10         26.12         22.85         8.05 o                         
   7  -3  10          1.75          2.03         4.90 o                         
  -7  -2  10         37.90         28.70        13.17 o                         
  -6  -2  10        120.27        119.97        26.16 o                         
  -5  -2  10          0.28         -0.49         3.20 o                         
  -4  -2  10         38.33         41.56        14.24 o                         
  -3  -2  10        279.93        237.58        17.46 o                         
  -2  -2  10        103.67         97.38         7.83 o                         
  -1  -2  10        868.35        882.15        23.23 o                         
   0  -2  10          3.41          2.07         0.87 o                         
   1  -2  10        556.63        507.53        40.76 o                         
   2  -2  10        576.79        528.46        17.71 o                         
   3  -2  10        867.84        896.60        18.31 o                         
   4  -2  10        277.26        305.17        32.33 o                         
   5  -2  10         75.82         78.56        15.77 o                         
   6  -2  10         79.50         75.59        15.84 o                         
   7  -2  10        582.34        585.84        44.91 o                         
   8  -2  10          0.00         -6.48         6.48 o                         
  -7  -1  10         22.96         25.54        13.09 o                         
  -6  -1  10         38.02         23.61        11.21 o                         
  -5  -1  10        102.03        144.26        27.06 o                         
  -4  -1  10        119.45        131.15        11.78 o                         
  -3  -1  10        209.44        201.48        16.26 o                         
  -2  -1  10          0.00         -0.34         1.99 o                         
  -1  -1  10       2884.90       2959.48        68.45 o                         
   0  -1  10         13.96         11.34         2.24 o                         
   1  -1  10        269.02        275.65        14.55 o                         
   2  -1  10         19.42         24.76        10.43 o                         
   3  -1  10        100.35        100.97        18.50 o                         
   4  -1  10         81.88         54.81        13.44 o                         
   5  -1  10        132.68        119.96        20.82 o                         
   6  -1  10         74.94         81.82        17.57 o                         
   7  -1  10         25.56         16.89         8.10 o                         
   8  -1  10         21.06         26.19         9.51 o                         
  -7   0  10        114.20        109.21        25.41 o                         
  -6   0  10         16.88          3.18         3.99 o                         
  -5   0  10          0.43         -1.06         4.78 o                         
  -4   0  10         11.06         10.82         3.17 o                         
  -3   0  10        956.84       1011.05        34.93 o                         
  -2   0  10       2094.51       2121.49        48.40 o                         
  -1   0  10        561.69        545.56        18.33 o                         
   0   0  10          4.67          3.23         1.46 o                         
   1   0  10       1692.43       1601.74        81.94 o                         
   2   0  10          5.89          7.24         5.10 o                         
   3   0  10        282.84        267.60        30.67 o                         
   4   0  10         22.67         13.58         7.57 o                         
   5   0  10         16.93         20.48         2.80 o                         
   6   0  10         98.87        100.36        19.11 o                         
   7   0  10         74.88         85.11        17.54 o                         
   8   0  10         56.18         55.61        14.12 o                         
  -7   1  10         48.19         70.17        21.14 o                         
  -6   1  10         55.86         69.21        19.67 o                         
  -5   1  10          1.67          0.82         1.60 o                         
  -4   1  10         63.69         79.91        16.17 o                         
  -3   1  10         22.37         27.15         4.66 o                         
  -2   1  10       1673.42       1660.46        50.29 o                         
  -1   1  10        276.88        315.40        15.25 o                         
   0   1  10          0.25          0.53         0.55 o                         
   1   1  10        277.44        266.44        21.58 o                         
   2   1  10        235.99        275.32        31.08 o                         
   3   1  10        269.09        267.47        31.57 o                         
   4   1  10        286.39        291.73        32.81 o                         
   5   1  10        178.61        211.37         7.67 o                         
   6   1  10        122.03        140.00        22.93 o                         
   7   1  10          7.41          8.49         3.97 o                         
   8   1  10         15.58         20.36         8.47 o                         
  -7   2  10         38.39         55.08        18.52 o                         
  -6   2  10         19.39         39.46        14.14 o                         
  -5   2  10        224.70        240.65        41.48 o                         
  -4   2  10         38.78         39.39         7.70 o                         
  -3   2  10        153.72        161.87        12.94 o                         
  -2   2  10        647.40        660.34        25.33 o                         
  -1   2  10         24.61         25.54         3.48 o                         
   0   2  10         30.11         35.65         3.19 o                         
   1   2  10          0.22          0.34         5.19 o                         
   2   2  10         49.18         47.51        12.30 o                         
   3   2  10         67.57         76.74        16.86 o                         
   4   2  10          4.61          2.07         2.64 o                         
   5   2  10          5.82          4.87         1.50 o                         
   6   2  10         27.32         30.78        11.33 o                         
   7   2  10          9.02          7.66         6.60 o                         
   8   2  10         50.21         40.99        12.61 o                         
  -7   3  10          2.62          9.44         8.40 o                         
  -6   3  10         32.93         41.81        14.52 o                         
  -5   3  10         15.79         21.44         5.75 o                         
  -4   3  10         55.60         56.76         9.19 o                         
  -3   3  10        211.86        187.76        16.76 o                         
  -2   3  10        592.87        567.24        19.77 o                         
  -1   3  10         93.97         95.69         8.36 o                         
   0   3  10         19.99         18.87         2.80 o                         
   1   3  10        560.16        600.98        13.55 o                         
   2   3  10       1177.76       1165.70        67.97 o                         
   3   3  10         10.04          7.04         4.10 o                         
   4   3  10          3.88          5.34         2.10 o                         
   5   3  10        184.93        203.35        11.55 o                         
   6   3  10        185.69        190.44        12.55 o                         
   7   3  10         56.63         54.59        14.64 o                         
   8   3  10          2.05         10.02         8.40 o                         
  -7   4  10         45.21         36.82        14.10 o                         
  -6   4  10         11.22          9.61         7.16 o                         
  -5   4  10        123.80        141.88        15.21 o                         
  -4   4  10          9.89          7.60         3.63 o                         
  -3   4  10         52.15         63.10         9.07 o                         
  -2   4  10         83.98         89.55         7.69 o                         
  -1   4  10        107.89        127.81         9.52 o                         
   0   4  10        746.41        695.27        20.33 o                         
   1   4  10        233.33        256.10         9.78 o                         
   2   4  10          0.08          0.09         2.73 o                         
   3   4  10         51.42         60.09         7.65 o                         
   4   4  10        196.40        213.45        16.90 o                         
   5   4  10         62.26         73.25         8.46 o                         
   6   4  10        113.21        115.07        10.85 o                         
   7   4  10          5.20         -0.11         4.94 o                         
   8   4  10        139.66        162.35        26.18 o                         
  -7   5  10         24.26         47.10        17.78 o                         
  -6   5  10         12.37         15.15         5.21 o                         
  -5   5  10         57.69         63.22         9.02 o                         
  -4   5  10         51.91         52.19         8.83 o                         
  -3   5  10        464.94        393.14        34.90 o                         
  -2   5  10         58.98         60.70         7.47 o                         
  -1   5  10         89.03         82.89         7.75 o                         
   0   5  10         91.68         92.65        11.60 o                         
   1   5  10          1.96          0.67         0.63 o                         
   2   5  10         27.00         24.34         2.58 o                         
   3   5  10       1228.33       1279.56        25.73 o                         
   4   5  10         85.69         83.48         7.27 o                         
   5   5  10         97.47        106.64         7.58 o                         
   6   5  10         92.86        105.82        11.61 o                         
   7   5  10         44.46         67.94        17.05 o                         
   8   5  10         47.92         70.14        18.05 o                         
  -6   6  10          0.76         -1.28         6.18 o                         
  -5   6  10         76.46         92.05        12.74 o                         
  -4   6  10         21.25         23.94         9.29 o                         
  -3   6  10        514.48        463.46        37.01 o                         
  -2   6  10         96.71         90.55        11.23 o                         
  -1   6  10         48.26         46.22        10.14 o                         
   0   6  10         79.99         83.77        10.10 o                         
   1   6  10         10.22          9.62         1.81 o                         
   2   6  10          0.16         -0.80         0.80 o                         
   3   6  10         94.82        102.39         6.95 o                         
   4   6  10        284.44        280.98        12.55 o                         
   5   6  10        296.64        293.38        20.08 o                         
   6   6  10         58.14         60.56         9.99 o                         
   7   6  10         39.12         33.22         7.76 o                         
   8   6  10         18.92         15.63         8.13 o                         
  -6   7  10         60.01         94.15        22.52 o                         
  -5   7  10         21.60         18.65         8.78 o                         
  -4   7  10        169.72        195.64        26.61 o                         
  -3   7  10        120.98         93.71        16.09 o                         
  -2   7  10         54.04         67.21        12.45 o                         
  -1   7  10         20.01         19.63         4.27 o                         
   0   7  10          1.92          3.60         3.42 o                         
   1   7  10         56.29         59.92         6.56 o                         
   2   7  10         56.22         42.20         7.39 o                         
   3   7  10        190.47        177.18        14.44 o                         
   4   7  10          5.40          9.29         3.38 o                         
   5   7  10         51.11         55.97         6.38 o                         
   6   7  10          6.80         19.50         6.71 o                         
   7   7  10          0.90          2.30         6.09 o                         
   8   7  10         21.17         15.82         7.62 o                         
  -6   8  10         39.22         57.63        17.82 o                         
  -5   8  10         10.03          4.32         6.52 o                         
  -4   8  10         66.36         46.70        12.92 o                         
  -3   8  10         56.80         60.42        12.99 o                         
  -2   8  10          8.77          0.49         3.59 o                         
  -1   8  10        144.97        139.15        12.78 o                         
   0   8  10          3.25          2.15         1.55 o                         
   1   8  10         23.48         28.70         4.18 o                         
   2   8  10        752.99        748.32        26.00 o                         
   3   8  10        338.71        329.27        16.76 o                         
   4   8  10       1459.11       1481.06        36.21 o                         
   5   8  10          3.72          3.73         2.21 o                         
   6   8  10         11.37          9.89         5.92 o                         
   7   8  10         56.97         58.22        10.95 o                         
   8   8  10          2.58          4.63         4.52 o                         
  -5   9  10         10.86         28.56        11.13 o                         
  -4   9  10         78.99         91.17        18.54 o                         
  -3   9  10          8.78          4.19         4.68 o                         
  -2   9  10         11.07         13.74         6.08 o                         
  -1   9  10        123.71        140.31        17.12 o                         
   0   9  10          2.44          8.27         2.89 o                         
   1   9  10        310.53        298.91        17.42 o                         
   2   9  10        219.47        193.30        18.37 o                         
   3   9  10          0.03          4.05         5.79 o                         
   4   9  10         12.98         16.05         3.96 o                         
   5   9  10         41.04         30.84         7.22 o                         
   6   9  10         12.04         21.18         7.10 o                         
   7   9  10          0.15         -3.23         3.23 o                         
   8   9  10          5.75         13.30         8.34 o                         
  -5  10  10        236.06        337.78        38.76 o                         
  -4  10  10          8.87          7.85         5.94 o                         
  -3  10  10          3.06         13.42         6.74 o                         
  -2  10  10         90.53         91.21        15.73 o                         
  -1  10  10         67.95         74.67        12.94 o                         
   0  10  10         79.35         82.43        13.19 o                         
   1  10  10        176.03        182.28        19.15 o                         
   2  10  10        310.67        276.76        24.06 o                         
   3  10  10        631.48        624.34        39.62 o                         
   4  10  10          0.08         -1.97         2.72 o                         
   5  10  10        111.53        107.95        19.12 o                         
   6  10  10         11.51         22.52         7.75 o                         
   7  10  10          7.76          6.04         4.36 o                         
   8  10  10         10.92         16.55        11.15 o                         
  -4  11  10         30.04         34.28        11.48 o                         
  -3  11  10         77.06         73.08        15.77 o                         
  -2  11  10        102.15        137.25        19.62 o                         
  -1  11  10         68.42         74.76        13.54 o                         
   0  11  10        122.44        121.24        16.66 o                         
   1  11  10        276.78        239.99        23.48 o                         
   2  11  10        533.99        522.97        35.63 o                         
   3  11  10        353.84        351.29        30.78 o                         
   4  11  10         74.56         59.75        12.95 o                         
   5  11  10         10.23          6.88         5.74 o                         
   6  11  10         10.02          8.05         3.96 o                         
   7  11  10         15.39         17.95         6.82 o                         
   8  11  10         78.18         95.00        23.98 o                         
  -4  12  10          9.66          8.19         5.04 o                         
  -3  12  10          8.28         11.14         6.48 o                         
  -2  12  10         57.12         66.20        13.81 o                         
  -1  12  10        155.61        185.54        22.68 o                         
   0  12  10          1.23         -1.80         3.82 o                         
   1  12  10          0.14          2.49         2.72 o                         
   2  12  10         51.24         40.41        10.41 o                         
   3  12  10       1040.10       1114.82        60.19 o                         
   4  12  10          0.11         -4.15         4.80 o                         
   5  12  10          7.81         14.10         7.85 o                         
   6  12  10          6.15         -3.09         8.91 o                         
   7  12  10          3.18         -2.43         4.11 o                         
  -3  13  10        223.34        264.27        31.58 o                         
  -2  13  10          0.09         -1.01         2.77 o                         
  -1  13  10          0.74         22.13         7.86 o                         
   0  13  10          2.46          7.28         4.99 o                         
   1  13  10         75.45         77.14        14.98 o                         
   2  13  10        297.63        306.15        30.48 o                         
   3  13  10         14.79         27.81        10.85 o                         
   4  13  10          0.20          5.57         5.78 o                         
   5  13  10        106.27        140.78        24.19 o                         
   6  13  10         13.16         17.90         6.84 o                         
   7  13  10          2.30          6.07         6.01 o                         
  -2  14  10          3.02         -1.50         6.59 o                         
  -1  14  10         90.68        128.08        21.33 o                         
   0  14  10          5.07          7.56         4.66 o                         
   1  14  10         68.96         73.22        15.15 o                         
   2  14  10        283.48        286.18        31.25 o                         
   3  14  10         38.47         41.30        12.78 o                         
   4  14  10         26.24         15.37         7.68 o                         
   5  14  10         79.39         85.78        19.86 o                         
   6  14  10         58.61         42.87        15.53 o                         
   7  14  10          9.75         22.65        15.96 o                         
  -1  15  10         24.81         44.06        12.73 o                         
   0  15  10         57.69         62.24        15.56 o                         
   1  15  10          3.10         -1.19         2.30 o                         
   2  15  10        171.15        193.40        27.16 o                         
   3  15  10          8.49          6.31         5.55 o                         
   4  15  10         32.71         29.60        12.72 o                         
   5  15  10          0.00          9.91         4.56 o                         
   6  15  10         50.32         44.75        15.04 o                         
   1  16  10         61.23         83.71        17.86 o                         
   2  16  10         17.25         12.20         7.26 o                         
   3  16  10         23.61         32.62        12.50 o                         
   5  16  10         44.06         71.80        19.43 o                         
  -4  -9  11         74.24         87.71        24.51 o                         
  -3  -9  11          6.07         -8.36         8.36 o                         
  -2  -9  11         26.96         32.80        14.34 o                         
  -1  -9  11          3.83          2.64         3.14 o                         
   0  -9  11         18.03         30.44         9.06 o                         
  -4  -8  11          0.02        -13.13        13.13 o                         
  -3  -8  11         99.26        139.55        29.45 o                         
  -2  -8  11         69.15        103.15        22.14 o                         
  -1  -8  11          0.34          3.48         8.94 o                         
   0  -8  11         14.62         16.62         7.32 o                         
   1  -8  11        109.17        142.28        19.61 o                         
   2  -8  11        107.87        121.82        18.56 o                         
  -5  -7  11        151.33        142.39        32.53 o                         
  -4  -7  11         39.69         75.41        21.82 o                         
  -3  -7  11         43.54         41.87         7.34 o                         
  -2  -7  11        107.14        121.86        13.02 o                         
  -1  -7  11         15.59         33.68         7.45 o                         
   0  -7  11          1.72         -0.96         9.18 o                         
   1  -7  11         18.53         15.00         6.43 o                         
   2  -7  11        101.06        132.81        19.50 o                         
   3  -7  11          0.16          2.50         4.80 o                         
  -5  -6  11         54.55         44.85        18.29 o                         
  -4  -6  11        119.67        154.38        30.51 o                         
  -3  -6  11         28.81         23.33         6.28 o                         
  -2  -6  11          1.54          4.45         3.64 o                         
  -1  -6  11         48.65         52.89         9.05 o                         
   0  -6  11         21.82         23.06        10.13 o                         
   1  -6  11         15.13          9.60         5.51 o                         
   2  -6  11        182.42        181.05        23.64 o                         
   3  -6  11         65.81         71.19        15.26 o                         
   4  -6  11         15.24         15.40         7.76 o                         
  -6  -5  11         47.02         75.02        24.55 o                         
  -5  -5  11         10.91         13.37        11.70 o                         
  -4  -5  11         46.51         68.36         9.71 o                         
  -3  -5  11        169.61        188.56        15.47 o                         
  -2  -5  11         76.48         73.27         9.79 o                         
  -1  -5  11          0.57          4.59         3.95 o                         
   0  -5  11        864.72        827.61        54.13 o                         
   1  -5  11          0.07          3.58         3.43 o                         
   2  -5  11         21.96         28.08         9.21 o                         
   3  -5  11         42.16         59.95        14.36 o                         
   4  -5  11          8.70         19.66         8.93 o                         
   5  -5  11          1.10          2.58         3.51 o                         
  -6  -4  11         35.18         52.88        19.03 o                         
  -5  -4  11          8.41          1.06         4.09 o                         
  -4  -4  11         14.28         15.04         4.14 o                         
  -3  -4  11        258.59        304.52        24.16 o                         
  -2  -4  11          0.23          0.22         3.73 o                         
  -1  -4  11         15.40         11.54         3.00 o                         
   0  -4  11         42.07         15.67         5.05 o                         
   1  -4  11         98.63        120.35        14.94 o                         
   2  -4  11         33.80         33.69         5.81 o                         
   3  -4  11          0.28          2.69         2.98 o                         
   4  -4  11         28.62         12.65         7.16 o                         
   5  -4  11          4.55          8.24         6.46 o                         
   6  -4  11          3.80         -2.88         3.68 o                         
  -6  -3  11        108.81        117.84        27.19 o                         
  -5  -3  11         22.95         34.32        14.17 o                         
  -4  -3  11        182.37        193.88        19.33 o                         
  -3  -3  11          3.82         12.18         4.47 o                         
  -2  -3  11        375.26        384.71        17.89 o                         
  -1  -3  11        334.71        337.28        21.97 o                         
   0  -3  11        422.37        392.77        14.37 o                         
   1  -3  11          3.75          4.54         1.42 o                         
   2  -3  11          1.55         -3.51         8.18 o                         
   3  -3  11          2.92          4.89         4.12 o                         
   4  -3  11         10.03          7.50         5.92 o                         
   5  -3  11          3.65          4.76         4.64 o                         
   6  -3  11          0.85          1.53         4.85 o                         
   7  -3  11         28.35         38.35        13.04 o                         
  -6  -2  11          2.25          6.71         8.57 o                         
  -5  -2  11         70.53         68.58        18.90 o                         
  -4  -2  11         81.22         88.55         9.80 o                         
  -3  -2  11        488.16        470.00        25.84 o                         
  -2  -2  11        164.26        183.01        12.35 o                         
  -1  -2  11         35.43         37.83         4.95 o                         
   0  -2  11         33.34         34.61         3.77 o                         
   1  -2  11         38.23         32.21         5.55 o                         
   2  -2  11         40.81         50.61         6.99 o                         
   3  -2  11        182.30        154.72        22.96 o                         
   4  -2  11          1.70          1.01         3.21 o                         
   5  -2  11          9.63         26.21        10.61 o                         
   6  -2  11          4.54          3.18         3.35 o                         
   7  -2  11        242.11        209.69        27.69 o                         
  -6  -1  11          8.54         11.71         8.28 o                         
  -5  -1  11          4.54         18.37         8.05 o                         
  -4  -1  11        313.52        303.77        43.49 o                         
  -3  -1  11        328.25        337.49        22.18 o                         
  -2  -1  11         16.99         10.79         3.30 o                         
  -1  -1  11        162.29        155.82        10.31 o                         
   0  -1  11        128.00        128.24         7.02 o                         
   1  -1  11          2.66          1.35         0.94 o                         
   2  -1  11         17.22         13.51         7.87 o                         
   3  -1  11          2.98         -0.84         4.15 o                         
   4  -1  11         32.42         23.40         7.86 o                         
   5  -1  11         74.77         78.03        16.93 o                         
   6  -1  11        242.89        233.15        29.74 o                         
   7  -1  11         49.88         33.96        11.72 o                         
   8  -1  11          6.87         -2.61         5.11 o                         
  -6   0  11         21.72         14.82         6.98 o                         
  -5   0  11          0.01         -1.19         2.63 o                         
  -4   0  11        158.93        175.72        15.19 o                         
  -3   0  11         46.10         54.12         8.83 o                         
  -2   0  11        213.31        249.51        15.17 o                         
  -1   0  11       3414.30       3401.74        79.04 o                         
   0   0  11          0.12          0.32         0.68 o                         
   1   0  11          9.88          5.24         4.59 o                         
   2   0  11          3.86         13.02         8.82 o                         
   3   0  11          1.32          6.73         4.79 o                         
   4   0  11        236.64        248.46        31.13 o                         
   5   0  11         15.59          7.24         2.92 o                         
   6   0  11          0.07         -8.48         8.48 o                         
   7   0  11         33.68         18.70         8.96 o                         
   8   0  11          0.55          6.24         5.33 o                         
  -7   1  11          1.97         21.21        13.22 o                         
  -6   1  11          0.25          0.61         4.26 o                         
  -5   1  11          4.79          4.25         4.93 o                         
  -4   1  11        143.86        151.67        14.75 o                         
  -3   1  11       1041.38       1074.32        52.55 o                         
  -2   1  11        499.24        531.77        22.83 o                         
  -1   1  11       1381.30       1375.53        40.16 o                         
   0   1  11        155.09        160.73         7.91 o                         
   1   1  11         46.89         51.89        14.04 o                         
   2   1  11         72.64         65.37        15.18 o                         
   3   1  11        109.36        124.39        21.81 o                         
   4   1  11        476.55        454.08        43.41 o                         
   5   1  11         65.57         45.33        13.58 o                         
   6   1  11        477.54        528.70        47.36 o                         
   7   1  11         40.39         47.30        14.45 o                         
   8   1  11          6.03         -1.20         5.31 o                         
  -7   2  11         16.97         28.59        15.65 o                         
  -6   2  11          2.51          7.96         9.17 o                         
  -5   2  11          2.05         -1.03         4.67 o                         
  -4   2  11        292.49        285.12        36.56 o                         
  -3   2  11         56.80         57.19         9.34 o                         
  -2   2  11        481.70        469.28        21.98 o                         
  -1   2  11       1246.08       1230.46        30.09 o                         
   0   2  11         20.95         17.06         2.67 o                         
   1   2  11          3.44          4.10         3.80 o                         
   2   2  11        230.28        222.20        28.95 o                         
   3   2  11          0.14          2.44         4.52 o                         
   4   2  11        289.48        263.60        33.39 o                         
   5   2  11          0.12          4.36         5.76 o                         
   6   2  11        149.32        167.50        27.35 o                         
   7   2  11         21.00          3.83         3.26 o                         
   8   2  11        102.69         92.57        19.81 o                         
  -6   3  11         45.19         48.77        17.03 o                         
  -5   3  11         71.66         68.86        18.03 o                         
  -4   3  11          1.07          4.28         4.06 o                         
  -3   3  11         43.70         45.13         8.42 o                         
  -2   3  11        148.54        142.79         9.76 o                         
  -1   3  11         49.22         44.71         4.80 o                         
   0   3  11        174.20        178.48         9.03 o                         
   1   3  11         11.51         11.21         1.46 o                         
   2   3  11         42.22         31.21        11.48 o                         
   3   3  11         48.95         57.62        16.40 o                         
   4   3  11         83.46         92.03        19.87 o                         
   5   3  11        198.70        161.15        26.78 o                         
   6   3  11         43.67         50.98        16.20 o                         
   7   3  11         91.00        105.79        21.70 o                         
   8   3  11        167.26        147.15        25.62 o                         
  -6   4  11          1.26          2.62         4.91 o                         
  -5   4  11         30.09         32.56         8.74 o                         
  -4   4  11         15.16         21.34         5.60 o                         
  -3   4  11         88.86         68.89         8.38 o                         
  -2   4  11         39.03         49.00         5.77 o                         
  -1   4  11        384.92        406.66        17.68 o                         
   0   4  11         89.12         83.16         6.48 o                         
   1   4  11        724.14        688.13        19.06 o                         
   2   4  11         48.46         52.65        14.34 o                         
   3   4  11        134.76        133.52        23.97 o                         
   4   4  11         11.78         16.07         9.31 o                         
   5   4  11          7.20          8.57         2.96 o                         
   6   4  11          0.08         -6.59         6.86 o                         
   7   4  11         63.74         75.26        19.22 o                         
   8   4  11         17.17         14.79         8.73 o                         
  -6   5  11          1.26          6.95         5.15 o                         
  -5   5  11         29.62         25.15         7.69 o                         
  -4   5  11         34.06         47.12         7.15 o                         
  -3   5  11        624.12        499.80        45.42 o                         
  -2   5  11         89.50         74.58         8.61 o                         
  -1   5  11         12.74         12.63         2.88 o                         
   0   5  11         74.36         66.10         6.13 o                         
   1   5  11        239.81        222.85        13.71 o                         
   2   5  11        194.16        207.82         8.89 o                         
   3   5  11          2.61          2.95         2.15 o                         
   4   5  11        214.19        232.76        21.09 o                         
   5   5  11         50.84         47.63         5.58 o                         
   6   5  11         61.41         44.34        13.64 o                         
   7   5  11          1.16          0.13         4.28 o                         
   8   5  11         11.30          5.06         8.83 o                         
  -6   6  11          0.84         -3.46         4.70 o                         
  -5   6  11          2.89         10.32         8.59 o                         
  -4   6  11          0.19         -1.26         3.84 o                         
  -3   6  11       1035.94        835.90        81.42 o                         
  -2   6  11          0.46          0.58         2.23 o                         
  -1   6  11         16.62         13.11         3.73 o                         
   0   6  11         67.86         57.36         6.10 o                         
   1   6  11          2.62          1.28         1.26 o                         
   2   6  11          3.77          3.53         0.84 o                         
   3   6  11         47.11         45.85         3.61 o                         
   4   6  11         28.15         23.88         3.40 o                         
   5   6  11        118.16        135.30        14.06 o                         
   6   6  11          1.24          1.18         4.63 o                         
   7   6  11         56.20         50.51        16.73 o                         
   8   6  11         11.20         25.52        12.36 o                         
  -6   7  11         55.03         70.15        20.52 o                         
  -5   7  11         36.78         37.76        13.29 o                         
  -4   7  11        375.65        331.82        35.34 o                         
  -3   7  11          3.91         22.76         8.39 o                         
  -2   7  11        317.22        288.23        25.69 o                         
  -1   7  11         97.74         97.61        10.40 o                         
   0   7  11          9.39         11.12         2.93 o                         
   1   7  11        164.10        157.25        10.24 o                         
   2   7  11          2.63          2.10         1.12 o                         
   3   7  11        635.33        623.56        17.07 o                         
   4   7  11         45.10         55.10         8.99 o                         
   5   7  11        152.34        168.76        15.51 o                         
   6   7  11         34.31         35.88         8.17 o                         
   7   7  11          0.52         -1.82         5.81 o                         
   8   7  11         24.59         19.99        10.10 o                         
  -5   8  11         99.94         86.76        20.00 o                         
  -4   8  11        201.29        261.09        31.21 o                         
  -3   8  11         31.34         27.53         8.81 o                         
  -2   8  11          5.15          7.33         2.74 o                         
  -1   8  11         65.30         61.16        11.11 o                         
   0   8  11        302.36        288.04        17.18 o                         
   1   8  11          0.02          0.80         1.25 o                         
   2   8  11         60.06         59.99         6.82 o                         
   3   8  11        223.58        222.02        12.59 o                         
   4   8  11        167.50        170.22        11.11 o                         
   5   8  11         39.20         28.42        11.82 o                         
   6   8  11        102.68        104.67        13.83 o                         
   7   8  11         23.72         20.91        13.02 o                         
   8   8  11         20.08         10.16         6.02 o                         
  -5   9  11         57.49         61.65        16.42 o                         
  -4   9  11          8.39         30.01        11.48 o                         
  -3   9  11         64.04         66.01        13.66 o                         
  -2   9  11         33.27         20.99         7.25 o                         
  -1   9  11         21.38         17.40         5.88 o                         
   0   9  11        165.60        135.53        12.24 o                         
   1   9  11       2484.88       2350.91        46.88 o                         
   2   9  11        198.59        190.84        13.40 o                         
   3   9  11         41.02         32.64         8.38 o                         
   4   9  11         35.71         33.23         5.13 o                         
   5   9  11         97.18        102.68        13.36 o                         
   6   9  11         43.50         56.59        14.89 o                         
   7   9  11          0.51         19.40        10.74 o                         
   8   9  11          3.10         10.64         9.91 o                         
  -5  10  11         13.59         15.42        10.48 o                         
  -4  10  11         39.16         62.95        15.75 o                         
  -3  10  11         11.50          5.82         5.86 o                         
  -2  10  11         16.29         18.77         7.32 o                         
  -1  10  11         48.25         47.33        10.23 o                         
   0  10  11        863.27        914.02        45.67 o                         
   1  10  11         24.40         32.54         8.30 o                         
   2  10  11          4.96          6.84         4.27 o                         
   3  10  11        330.54        317.02        27.39 o                         
   4  10  11          5.91          8.12         4.95 o                         
   5  10  11          1.49          3.58         3.03 o                         
   6  10  11         81.48         94.32        31.47 o                         
   7  10  11          0.26         -7.90         7.90 o                         
   8  10  11         72.31         90.06        24.33 o                         
  -4  11  11         38.13         58.31        15.96 o                         
  -3  11  11          0.88         -1.88         3.30 o                         
  -2  11  11         20.76         13.80         5.44 o                         
  -1  11  11        246.63        219.42        23.77 o                         
   0  11  11        768.58        728.83        42.64 o                         
   1  11  11         73.15         97.07        14.88 o                         
   2  11  11        878.33        899.36        47.66 o                         
   3  11  11        420.38        384.90        31.98 o                         
   4  11  11        209.16        203.95        24.36 o                         
   5  11  11          6.37          2.22         3.05 o                         
   6  11  11         99.64        121.71        16.69 o                         
   7  11  11          3.18          6.99         5.76 o                         
   8  11  11         17.73         46.03        18.50 o                         
  -4  12  11         73.11         93.97        19.78 o                         
  -3  12  11         44.17         76.06        16.26 o                         
  -2  12  11          9.65          8.78         6.92 o                         
  -1  12  11          3.65         10.27         5.33 o                         
   0  12  11         65.47         61.26        12.57 o                         
   1  12  11        110.32        115.88        16.96 o                         
   2  12  11        188.50        178.28        21.47 o                         
   3  12  11       1646.80       1623.67        74.18 o                         
   4  12  11          4.06          2.31         3.84 o                         
   5  12  11         40.67         40.95        12.45 o                         
   6  12  11          9.14         11.06         5.91 o                         
   7  12  11         15.48         24.18        11.53 o                         
  -3  13  11         53.77         48.45        12.78 o                         
  -2  13  11         64.45         80.35        16.32 o                         
  -1  13  11        266.93        265.38        28.59 o                         
   0  13  11          2.44          6.57         4.40 o                         
   1  13  11        265.14        263.21        27.51 o                         
   2  13  11         17.00         29.04        10.05 o                         
   3  13  11        234.32        247.33        28.48 o                         
   4  13  11         36.72         68.13        16.12 o                         
   5  13  11         83.24         99.80        20.32 o                         
   6  13  11         48.44         52.58        15.26 o                         
   7  13  11         19.75         11.94        10.93 o                         
  -2  14  11         33.78         42.19        12.68 o                         
  -1  14  11         53.00         49.48        13.47 o                         
   0  14  11        122.24        136.27        21.39 o                         
   1  14  11        154.50        151.42        21.68 o                         
   2  14  11        222.91        234.41        27.90 o                         
   3  14  11         11.57         16.28         7.43 o                         
   4  14  11        364.69        362.44        38.74 o                         
   5  14  11        130.43        135.73        24.44 o                         
   6  14  11          3.20          1.14         4.48 o                         
  -1  15  11         58.15         60.47        14.80 o                         
   0  15  11         33.78         40.68        12.47 o                         
   1  15  11          0.28          1.72         1.94 o                         
   2  15  11         65.95         66.38        15.27 o                         
   3  15  11          8.07         16.85         8.91 o                         
   4  15  11         10.65          8.23         5.06 o                         
   5  15  11         18.28         14.63        10.07 o                         
   6  15  11          1.02        -11.50        11.77 o                         
   2  16  11          6.17         -3.23         3.23 o                         
   3  16  11         43.11         48.68        15.00 o                         
   5  16  11         60.37         52.30        17.60 o                         
  -3  -8  12        179.86        259.70        40.26 o                         
  -2  -8  12         57.57         79.89        13.03 o                         
  -1  -8  12          0.20          5.66         3.60 o                         
   0  -8  12          2.64          4.38         3.91 o                         
  -4  -7  12         60.29         93.88        26.04 o                         
  -3  -7  12          1.07          0.50         2.86 o                         
  -2  -7  12          1.43          3.38         2.44 o                         
  -1  -7  12         19.49         29.96         8.63 o                         
   0  -7  12        103.22        104.14        17.36 o                         
   1  -7  12         91.65         84.78        15.34 o                         
   2  -7  12        255.06        256.83        28.47 o                         
  -5  -6  12        118.40        170.35        35.21 o                         
  -4  -6  12          4.39         -9.02         9.02 o                         
  -3  -6  12         65.72         79.29        10.38 o                         
  -2  -6  12          7.63          3.56         3.21 o                         
  -1  -6  12         40.57         37.80         7.41 o                         
   0  -6  12         35.01         41.53        10.46 o                         
   1  -6  12          0.15          7.78         4.95 o                         
   2  -6  12         30.46         34.80        10.98 o                         
   3  -6  12         94.77         70.14        14.95 o                         
  -5  -5  12         76.12        118.86        28.04 o                         
  -4  -5  12          3.35          1.15         6.81 o                         
  -3  -5  12         33.98         43.45         8.06 o                         
  -2  -5  12        106.57        119.78        13.43 o                         
  -1  -5  12         72.11         82.14        11.68 o                         
   0  -5  12         66.21         83.15        11.35 o                         
   1  -5  12        175.30        180.09        23.93 o                         
   2  -5  12         22.23         32.40        10.54 o                         
   3  -5  12         40.73         31.12        10.95 o                         
   4  -5  12         25.10         22.66         9.52 o                         
  -5  -4  12        196.27        257.74        40.73 o                         
  -4  -4  12         34.50         47.39        17.58 o                         
  -3  -4  12         10.09         13.58         4.65 o                         
  -2  -4  12          0.74          9.39         4.33 o                         
  -1  -4  12         28.78         42.31         7.82 o                         
   0  -4  12         61.87         79.39        10.77 o                         
   1  -4  12         47.63         38.27        11.11 o                         
   2  -4  12          0.67          1.10         4.51 o                         
   3  -4  12          1.58          1.65         5.84 o                         
   4  -4  12          3.30          4.58         3.08 o                         
   5  -4  12          0.07          4.90         3.89 o                         
  -6  -3  12          4.91          9.57         9.22 o                         
  -5  -3  12         10.71         11.99         6.99 o                         
  -4  -3  12          3.69          2.83         1.79 o                         
  -3  -3  12          0.37          3.13         3.44 o                         
  -2  -3  12          6.52          8.79         4.00 o                         
  -1  -3  12         12.23          9.71         2.99 o                         
   0  -3  12         95.34        125.43        13.42 o                         
   1  -3  12          5.17          9.49         3.29 o                         
   2  -3  12        130.20        130.90        20.79 o                         
   3  -3  12         44.09         48.22        13.76 o                         
   4  -3  12         22.54         10.06         6.33 o                         
   5  -3  12          2.78          1.88         7.39 o                         
   6  -3  12         42.68         47.23        13.43 o                         
  -6  -2  12        128.11        147.75        30.50 o                         
  -5  -2  12         92.86        115.25        25.91 o                         
  -4  -2  12          6.01          7.48         3.44 o                         
  -3  -2  12         16.17         13.25         6.26 o                         
  -2  -2  12          2.45          2.59         1.83 o                         
  -1  -2  12          0.17          0.11         3.39 o                         
   0  -2  12        528.75        579.93        28.36 o                         
   1  -2  12          1.87          0.16         1.22 o                         
   2  -2  12        575.99        633.57        49.75 o                         
   3  -2  12          6.26          1.33         2.82 o                         
   4  -2  12         10.86         -2.88         5.65 o                         
   5  -2  12         34.18         22.49         9.43 o                         
   6  -2  12         26.98         23.39         9.20 o                         
  -6  -1  12         53.88         98.67        24.13 o                         
  -5  -1  12         11.38         -2.90         4.84 o                         
  -4  -1  12         18.71         14.73         7.49 o                         
  -3  -1  12         20.91         13.10         8.59 o                         
  -2  -1  12         17.72         10.37         3.86 o                         
  -1  -1  12        318.65        337.42        15.33 o                         
   0  -1  12          0.31         -0.01         0.64 o                         
   1  -1  12          9.66          6.69         1.99 o                         
   2  -1  12          0.00         -0.72         4.38 o                         
   3  -1  12         46.64         42.79        13.20 o                         
   4  -1  12         19.61         19.37        10.12 o                         
   5  -1  12         30.98         27.61         9.57 o                         
   6  -1  12         13.40         16.39         8.14 o                         
   7  -1  12          0.01         -4.46         6.15 o                         
  -6   0  12          9.26         14.19         9.96 o                         
  -5   0  12          6.68         20.06         9.96 o                         
  -4   0  12         26.84         37.78         7.41 o                         
  -3   0  12          2.78          3.33         2.78 o                         
  -2   0  12          7.14          5.78         1.86 o                         
  -1   0  12          4.50          2.94         1.71 o                         
   0   0  12         22.58         18.48         2.03 o                         
   1   0  12       1374.55       1388.61        77.08 o                         
   2   0  12         27.77         33.80        11.14 o                         
   3   0  12          6.40         13.38         8.70 o                         
   4   0  12        148.57        152.50        25.47 o                         
   5   0  12        134.59        107.75        21.52 o                         
   6   0  12          0.14         -8.45         8.45 o                         
   7   0  12         36.90         40.41        13.09 o                         
  -6   1  12          2.03          2.34         5.14 o                         
  -5   1  12         32.55         48.33        15.55 o                         
  -4   1  12         40.28         57.25        14.87 o                         
  -3   1  12          3.64         10.02         3.99 o                         
  -2   1  12        227.44        241.41        15.48 o                         
  -1   1  12        522.18        535.38        20.92 o                         
   0   1  12       1181.33       1175.18        23.76 o                         
   1   1  12        652.94        632.66        51.42 o                         
   2   1  12        113.31         94.72        19.90 o                         
   3   1  12        304.47        349.87        39.27 o                         
   4   1  12          0.01         -8.40         8.40 o                         
   5   1  12          5.99          5.41         4.10 o                         
   6   1  12        140.46        124.42        23.82 o                         
   7   1  12          4.29          1.47         5.24 o                         
   8   1  12         68.86         65.88        17.63 o                         
  -6   2  12         68.25         85.48        22.03 o
[truncated: 80,517 more chars]
