# Supplementary material for: Novel multi-component crystals of berberine with improved pharmaceutical properties
Source: IUCrJ. 2023 Jan 1;10(Pt 1):66–76. doi: 10.1107/S2052252522010983 (PMC9812220; doi:10.1107/S2052252522010983)
Supplement: Supplementary file 5 [file m-10-00066-1BER-1DTA-1Wsup5.hkl]

data_1BER-1DTA-1W                                                               
_shelx_title ' '                                                                
_shelx_refln_list_code          4                                               
_shelx_F_calc_maximum       86.69                                               
_exptl_crystal_F_000       528.00                                               
_reflns_d_resolution_high  0.7944                                               
                                                                                
loop_                                                                           
 _space_group_symop_operation_xyz                                               
 'x, y, z'                                                                      
 '-x, y+1/2, -z'                                                                
                                                                                
_cell_length_a    12.1068                                                       
_cell_length_b     7.0904                                                       
_cell_length_c    12.6999                                                       
_cell_angle_alpha  90.000                                                       
_cell_angle_beta   99.397                                                       
_cell_angle_gamma  90.000                                                       
                                                                                
_shelx_F_squared_multiplier     1.000                                           
                                                                                
loop_                                                                           
 _refln_index_h                                                                 
 _refln_index_k                                                                 
 _refln_index_l                                                                 
 _refln_F_squared_calc                                                          
 _refln_F_squared_meas                                                          
 _refln_F_squared_sigma                                                         
 _refln_observed_status                                                         
   0  -8   0          8.19          8.84         1.18 o                         
   1  -8   0        115.00        115.96         4.07 o                         
   2  -8   0         70.32         75.16         2.29 o                         
   3  -8   0        166.36        173.48         3.54 o                         
   4  -8   0        134.13        133.68         4.42 o                         
   5  -8   0         11.01         15.13         1.43 o                         
   6  -8   0        166.35        164.07         3.69 o                         
   1  -7   0        203.61        206.19         4.90 o                         
   2  -7   0         68.59         70.92         1.92 o                         
   3  -7   0         64.25         64.71         2.48 o                         
   4  -7   0        244.12        243.91         4.12 o                         
   5  -7   0          1.01          2.15         0.48 o                         
   6  -7   0         13.46         14.44         1.03 o                         
   7  -7   0         23.03         22.99         1.17 o                         
   8  -7   0         42.66         46.62         1.27 o                         
   9  -7   0         21.73         22.45         0.73 o                         
   0  -6   0        496.66        502.65        12.06 o                         
   1  -6   0        965.53       1024.13        18.82 o                         
   2  -6   0        326.94        338.85         6.57 o                         
   3  -6   0        399.66        419.74         5.19 o                         
   4  -6   0         84.58         85.46         1.88 o                         
   5  -6   0         31.64         35.82         1.34 o                         
   6  -6   0         64.40         72.65         2.23 o                         
   7  -6   0         73.16         66.83         2.08 o                         
   8  -6   0         23.58         22.33         1.15 o                         
   9  -6   0         38.83         40.09         1.38 o                         
  10  -6   0         99.49         94.67         2.12 o                         
  11  -6   0         74.20         72.04         2.16 o                         
   1  -5   0         61.31         57.82         2.27 o                         
   2  -5   0        182.75        186.38         4.57 o                         
   3  -5   0        321.40        335.57         7.97 o                         
   4  -5   0        362.50        347.33         4.84 o                         
   5  -5   0        310.49        298.20         3.39 o                         
   6  -5   0        210.53        216.92         3.15 o                         
   7  -5   0          3.91          3.71         0.69 o                         
   8  -5   0         23.43         23.91         1.17 o                         
   9  -5   0         42.93         48.75         2.11 o                         
  10  -5   0         55.37         52.85         2.52 o                         
  11  -5   0         68.19         72.04         2.13 o                         
  12  -5   0         21.49         20.07         0.91 o                         
   0  -4   0       3015.28       3277.19        45.83 o                         
   1  -4   0       2540.37       2551.11        21.63 o                         
   2  -4   0       2005.69       2074.21        25.75 o                         
   3  -4   0       1092.56       1130.19        13.77 o                         
   4  -4   0        637.55        662.28        11.15 o                         
   5  -4   0        332.49        358.34         4.32 o                         
   6  -4   0         94.05         97.98         2.48 o                         
   7  -4   0        163.14        176.42         3.35 o                         
   8  -4   0         33.41         31.06         1.78 o                         
   9  -4   0        238.41        236.45         3.85 o                         
  10  -4   0         14.85         13.05         0.99 o                         
  11  -4   0         84.54         87.83         2.29 o                         
  12  -4   0         56.50         54.45         1.56 o                         
  13  -4   0          6.90          6.12         0.79 o                         
   1  -3   0       2657.58       2597.44        22.70 o                         
   2  -3   0       1649.40       1670.17        25.60 o                         
   3  -3   0       1343.48       1358.95        15.13 o                         
   4  -3   0         37.61         40.91         1.27 o                         
   5  -3   0        331.91        330.25         7.59 o                         
   7  -3   0        222.76        236.51         7.57 o                         
   8  -3   0         44.87         42.83         2.01 o                         
   9  -3   0         21.14         15.49         1.07 o                         
  10  -3   0        313.83        289.51         3.74 o                         
  11  -3   0        122.84        112.48         2.81 o                         
  12  -3   0        171.65        177.25         3.58 o                         
  13  -3   0        153.17        171.72         4.85 o                         
  14  -3   0          9.16          7.76         0.78 o                         
   1  -2   0       6481.12       5883.29        77.96 o                         
   2  -2   0       4557.09       4462.72        59.16 o                         
   3  -2   0       1029.32       1032.99        15.22 o                         
   4  -2   0        741.19        758.80        12.67 o                         
   5  -2   0       1586.93       1684.22        24.10 o                         
   6  -2   0        948.15        914.35        16.87 o                         
   7  -2   0        213.32        222.02         6.83 o                         
   8  -2   0         98.80        100.56         3.28 o                         
   9  -2   0        245.88        227.60         4.34 o                         
  10  -2   0         40.88         43.23         2.21 o                         
  11  -2   0         60.60         51.81         1.93 o                         
  12  -2   0         17.20         19.07         1.86 o                         
  13  -2   0        164.59        156.89         3.53 o                         
  14  -2   0         41.75         44.00         2.12 o                         
   1  -1   0          1.09          4.38         0.38 o                         
   2  -1   0        701.96        686.65        10.38 o                         
   3  -1   0       2688.17       2436.93        38.81 o                         
   4  -1   0        420.96        402.05         4.38 o                         
   5  -1   0        643.29        657.34        19.41 o                         
   6  -1   0        291.37        368.30         8.23 o                         
   7  -1   0         77.32         73.92         3.50 o                         
   8  -1   0        143.68        166.09         5.89 o                         
   9  -1   0        149.27        146.34         3.98 o                         
  10  -1   0        539.25        523.43        15.15 o                         
  11  -1   0        132.89        118.27         5.32 o                         
  12  -1   0        127.55        137.99         5.51 o                         
  13  -1   0         52.28         53.84         3.03 o                         
  14  -1   0          3.96          3.49         0.73 o                         
   1   0   0        587.21        470.24         6.83 o                         
   3   0   0         57.82         44.31         1.75 o                         
   4   0   0        685.50        687.06        11.54 o                         
   5   0   0       1205.54       1271.86        19.96 o                         
   6   0   0        139.95        180.08         5.27 o                         
   7   0   0         15.99         14.50         1.54 o                         
   8   0   0         63.70         63.64         3.48 o                         
   9   0   0         87.11         91.30         4.54 o                         
  10   0   0         45.03         43.91         3.19 o                         
  11   0   0        223.88        230.37         7.79 o                         
  12   0   0          5.77          1.38         0.91 o                         
  13   0   0         46.54         44.25         2.83 o                         
  14   0   0          7.77          5.53         0.96 o                         
  15   0   0          1.49          1.63         0.32 o                         
   1   1   0          1.07          1.96         0.33 o                         
   2   1   0        698.38        680.71        10.20 o                         
   3   1   0       2678.29       2370.41        32.99 o                         
   4   1   0        421.25        420.57         6.69 o                         
   5   1   0        644.44        640.67         8.22 o                         
   6   1   0        288.77        353.54         8.73 o                         
   7   1   0         76.91         68.91         3.59 o                         
   8   1   0        144.08        158.68         5.93 o                         
   9   1   0        150.77        140.83         5.82 o                         
  10   1   0        537.68        552.93        12.76 o                         
  11   1   0        133.88        114.41         3.73 o                         
  12   1   0        127.82        144.84         5.66 o                         
  13   1   0         52.33         53.59         3.04 o                         
  14   1   0          3.95          3.84         0.81 o                         
   2   2   0       4555.34       4408.16        41.92 o                         
   3   2   0       1034.17       1030.64        11.00 o                         
   4   2   0        736.85        736.14        12.36 o                         
   5   2   0       1594.07       1712.37        25.09 o                         
   6   2   0        954.28        985.28        16.09 o                         
   7   2   0        214.43        217.96         7.37 o                         
   8   2   0         99.11        104.79         5.14 o                         
   9   2   0        245.02        243.83         5.07 o                         
  10   2   0         41.77         42.47         1.92 o                         
  11   2   0         60.48         52.54         3.54 o                         
  12   2   0         16.61         16.93         1.31 o                         
  13   2   0        164.54        160.22         5.00 o                         
  14   2   0         43.12         42.62         1.95 o                         
   1   3   0       2655.58       2578.08        36.85 o                         
   2   3   0       1645.11       1672.59        14.37 o                         
   3   3   0       1343.29       1370.05        12.74 o                         
   4   3   0         38.30         44.25         1.31 o                         
   5   3   0        328.35        340.71         5.71 o                         
   6   3   0        634.11        626.98        12.21 o                         
   7   3   0        223.26        239.25         6.73 o                         
   8   3   0         43.97         38.78         2.12 o                         
   9   3   0         21.98         14.79         1.77 o                         
  10   3   0        311.08        290.21         6.15 o                         
  11   3   0        120.95        113.24         3.72 o                         
  12   3   0        172.84        180.28         6.01 o                         
  13   3   0        154.20        171.61         4.78 o                         
   0   4   0       3023.03       3325.76        45.99 o                         
   1   4   0       2551.62       2620.69        26.95 o                         
   2   4   0       2008.79       2087.65        34.09 o                         
   3   4   0       1099.89       1129.31        14.91 o                         
   4   4   0        638.55        665.76         7.50 o                         
   5   4   0        334.28        359.83         6.45 o                         
   6   4   0         90.55         90.61         3.04 o                         
   7   4   0        160.81        167.44         3.17 o                         
   8   4   0         34.53         30.56         1.45 o                         
   9   4   0        239.79        230.40         8.33 o                         
  10   4   0         14.94         12.70         1.36 o                         
  11   4   0         84.04         87.30         3.07 o                         
  12   4   0         56.15         51.04         2.03 o                         
  13   4   0          6.48          6.28         0.59 o                         
   1   5   0         61.94         59.76         2.46 o                         
   2   5   0        181.07        182.57         3.50 o                         
   3   5   0        323.55        331.14         5.01 o                         
   4   5   0        362.47        352.18         7.54 o                         
   5   5   0        310.71        295.81         5.14 o                         
   6   5   0        208.55        204.27         5.01 o                         
   7   5   0          4.32          4.20         0.81 o                         
   8   5   0         23.33         23.92         1.82 o                         
   9   5   0         42.90         43.25         2.30 o                         
  10   5   0         55.59         53.68         2.55 o                         
  11   5   0         69.31         68.29         3.40 o                         
  12   5   0         22.86         22.10         1.06 o                         
   0   6   0        498.45        497.04         7.84 o                         
   1   6   0        970.64        997.75        12.99 o                         
   2   6   0        328.39        329.03         5.21 o                         
   3   6   0        406.06        427.22        15.49 o                         
   4   6   0         85.95         81.96         2.82 o                         
   5   6   0         31.64         38.69         2.57 o                         
   6   6   0         65.52         67.33         2.54 o                         
   7   6   0         74.49         69.42         2.15 o                         
   8   6   0         23.49         23.28         1.35 o                         
   9   6   0         39.31         42.65         2.57 o                         
  10   6   0         99.08         95.85         3.35 o                         
  11   6   0         74.33         71.50         2.06 o                         
   1   7   0        204.08        196.51         3.62 o                         
   2   7   0         67.78         71.99         1.81 o                         
   3   7   0         64.41         65.54         1.64 o                         
   4   7   0        244.02        240.92         6.10 o                         
   5   7   0          0.97          1.34         0.40 o                         
   6   7   0         13.16         15.28         0.98 o                         
   7   7   0         22.88         24.96         1.23 o                         
   8   7   0         42.71         48.86         1.94 o                         
   9   7   0         21.52         22.77         1.26 o                         
   0   8   0          7.93         10.77         1.23 o                         
   1   8   0        117.46        119.33         3.62 o                         
   2   8   0         69.59         76.87         3.25 o                         
   3   8   0        167.92        171.06         3.65 o                         
   4   8   0        133.86        134.22         2.73 o                         
   5   8   0         10.79         14.66         0.76 o                         
   6   8   0        165.99        168.99         3.86 o                         
  -6  -8   1        130.12        132.70         3.57 o                         
  -4  -8   1         50.00         42.37         2.01 o                         
  -3  -8   1        201.20        176.80         6.65 o                         
  -2  -8   1        295.54        281.01        12.80 o                         
  -1  -8   1         32.74         29.42         1.40 o                         
   0  -8   1         49.46         51.86         2.10 o                         
   1  -8   1        133.17        119.21         4.02 o                         
   2  -8   1         75.45         85.74         2.38 o                         
   3  -8   1         53.33         50.22         1.74 o                         
   4  -8   1         19.65         19.73         1.56 o                         
   5  -8   1        207.10        225.98         3.55 o                         
   6  -8   1          6.18          5.81         0.72 o                         
  -9  -7   1          4.25          2.52         0.37 o                         
  -8  -7   1         91.16         89.93         2.34 o                         
  -7  -7   1        124.38        117.23         4.22 o                         
  -6  -7   1         88.96         88.42         3.50 o                         
  -5  -7   1        172.30        171.78         3.31 o                         
  -4  -7   1         67.87         64.73         2.37 o                         
  -3  -7   1          2.23          1.59         0.54 o                         
  -2  -7   1         56.46         57.13         1.63 o                         
  -1  -7   1         95.68        110.03         2.71 o                         
   0  -7   1         15.06         10.17         1.13 o                         
   1  -7   1         21.48         21.13         2.13 o                         
   2  -7   1         19.87         19.96         1.42 o                         
   3  -7   1          4.33          4.77         0.60 o                         
   4  -7   1          7.37          8.06         0.73 o                         
   5  -7   1         20.16         19.97         1.59 o                         
   6  -7   1         58.12         60.83         2.38 o                         
   7  -7   1          0.28          0.45         0.28 o                         
   8  -7   1         26.14         25.35         1.04 o                         
 -11  -6   1         15.20         13.98         1.01 o                         
 -10  -6   1         20.16         18.57         1.49 o                         
  -9  -6   1        120.46        125.56         3.27 o                         
  -8  -6   1        184.98        195.53         4.67 o                         
  -7  -6   1         68.38         73.39         2.98 o                         
  -6  -6   1        110.23        110.00         3.10 o                         
  -5  -6   1        562.98        559.38         5.62 o                         
  -4  -6   1       1009.05        956.35         9.16 o                         
  -3  -6   1        961.72        945.82        17.19 o                         
  -2  -6   1        369.92        388.22         6.95 o                         
  -1  -6   1        516.49        536.08        10.22 o                         
   0  -6   1        110.52        119.02         2.89 o                         
   1  -6   1        118.11        114.95         3.64 o                         
   2  -6   1         13.49         16.16         2.79 o                         
   3  -6   1         93.10         96.13         1.97 o                         
   4  -6   1        150.86        158.28         2.60 o                         
   5  -6   1        116.87        124.92         2.27 o                         
   6  -6   1        134.51        136.53         3.98 o                         
   7  -6   1         54.67         55.14         3.10 o                         
   8  -6   1          8.75          9.93         0.97 o                         
   9  -6   1         43.43         46.26         1.71 o                         
  10  -6   1        126.63        123.81         2.55 o                         
 -12  -5   1         15.28         12.91         1.06 o                         
 -11  -5   1         47.71         50.91         2.64 o                         
 -10  -5   1         82.14         77.49         2.50 o                         
  -9  -5   1         82.85         83.15         2.34 o                         
  -8  -5   1          9.78          8.53         0.86 o                         
  -7  -5   1         17.49         20.81         1.36 o                         
  -6  -5   1         99.95        100.58         2.07 o                         
  -5  -5   1         35.31         36.39         1.30 o                         
  -4  -5   1        213.88        211.34         3.10 o                         
  -3  -5   1        346.39        343.98         8.25 o                         
  -2  -5   1        134.50        132.47         3.60 o                         
  -1  -5   1        203.13        208.30         4.57 o                         
   0  -5   1         19.37         18.26         1.27 o                         
   1  -5   1        113.32        112.16         2.56 o                         
   2  -5   1          9.40         11.90         0.86 o                         
   3  -5   1          1.38          0.59         0.28 o                         
   4  -5   1        240.70        236.29         3.21 o                         
   5  -5   1        205.33        185.18         2.56 o                         
   6  -5   1        416.68        398.45         4.65 o                         
   7  -5   1         16.58         19.64         1.21 o                         
   8  -5   1        200.37        199.67         3.89 o                         
   9  -5   1        178.20        176.76         3.49 o                         
  10  -5   1        245.77        258.93         4.08 o                         
  11  -5   1         81.12         86.59         3.03 o                         
  12  -5   1         18.86         18.18         0.84 o                         
 -12  -4   1         56.91         52.40         1.86 o                         
 -11  -4   1         23.09         19.63         1.09 o                         
 -10  -4   1        123.08        108.90         2.82 o                         
  -9  -4   1         75.35         76.15         2.33 o                         
  -8  -4   1        282.80        290.45         5.24 o                         
  -7  -4   1        523.39        512.34         7.26 o                         
  -6  -4   1        226.94        247.48         3.48 o                         
  -5  -4   1        301.98        317.75         3.99 o                         
  -4  -4   1        384.29        378.50         5.68 o                         
  -3  -4   1       1093.60       1157.74        26.85 o                         
  -2  -4   1       1831.39       1933.32        25.79 o                         
  -1  -4   1       1281.38       1329.39        12.13 o                         
   0  -4   1        129.57        137.99         3.99 o                         
   1  -4   1        101.89        102.10         2.16 o                         
   2  -4   1        273.08        238.66         3.68 o                         
   3  -4   1        459.09        497.24        10.80 o                         
   4  -4   1        548.98        539.49         7.88 o                         
   5  -4   1        120.18        130.97         3.32 o                         
   6  -4   1         43.05         44.52         1.63 o                         
   7  -4   1        346.69        338.36         8.23 o                         
   8  -4   1        888.70        839.55        13.42 o                         
   9  -4   1        106.70        101.23         2.75 o                         
  10  -4   1        253.94        242.01         7.18 o                         
  11  -4   1         66.33         65.52         1.95 o                         
  12  -4   1         38.65         41.61         1.33 o                         
  13  -4   1         22.20         16.77         1.08 o                         
 -14  -3   1         69.45         62.71         2.30 o                         
 -13  -3   1          5.19          7.01         1.06 o                         
 -12  -3   1        173.07        157.94         3.08 o                         
 -11  -3   1        678.59        659.63         8.10 o                         
 -10  -3   1         65.30         62.27         1.64 o                         
  -9  -3   1        256.17        242.10         3.79 o                         
  -8  -3   1         68.16         67.38         1.80 o                         
  -7  -3   1        636.67        644.73        12.41 o                         
  -6  -3   1        402.94        419.67         5.92 o                         
  -5  -3   1        191.87        193.33         2.65 o                         
  -4  -3   1        741.43        707.45        27.27 o                         
  -3  -3   1         86.65        106.21         3.58 o                         
  -2  -3   1         12.00         13.57         0.98 o                         
  -1  -3   1        661.81        682.20         9.49 o                         
   0  -3   1       5550.90       5349.70        73.97 o                         
   1  -3   1        548.35        506.97         6.47 o                         
   2  -3   1        643.87        613.97         7.83 o                         
   3  -3   1        151.48        165.52         4.95 o                         
   4  -3   1        192.02        189.31         2.76 o                         
   5  -3   1        274.91        283.12         4.03 o                         
   6  -3   1         41.76         39.84         2.62 o                         
   7  -3   1        112.84        117.69         3.57 o                         
   8  -3   1         71.14         63.39         2.06 o                         
   9  -3   1         13.85         19.21         1.42 o                         
  10  -3   1         16.35         14.00         0.80 o                         
  11  -3   1        281.55        269.98         5.54 o                         
  12  -3   1         93.96         99.34         2.38 o                         
  13  -3   1         19.66         15.82         0.98 o                         
 -14  -2   1          9.53          6.90         0.97 o                         
 -13  -2   1         25.55         23.90         1.47 o                         
 -12  -2   1        105.91         96.75         2.50 o                         
 -11  -2   1          5.26          5.78         0.63 o                         
 -10  -2   1         98.55         89.36         2.34 o                         
  -9  -2   1         43.77         47.99         2.40 o                         
  -8  -2   1        748.59        748.99        16.05 o                         
  -7  -2   1        350.39        377.42         9.50 o                         
  -6  -2   1       1343.99       1392.53        23.39 o                         
  -5  -2   1        464.72        511.66         5.82 o                         
  -4  -2   1         73.33         75.12         1.44 o                         
  -3  -2   1        311.13        304.93         5.67 o                         
   0  -2   1         69.37         74.24         1.50 o                         
   1  -2   1       2010.22       1899.94        54.88 o                         
   2  -2   1        937.29        954.69        12.72 o                         
   3  -2   1        448.10        447.20         5.66 o                         
   4  -2   1       1503.80       1468.05        12.28 o                         
   5  -2   1       2439.22       2373.82        30.00 o                         
   6  -2   1          8.65         10.31         0.91 o                         
   7  -2   1         95.55         85.77         2.82 o                         
   8  -2   1        646.44        597.97        11.31 o                         
   9  -2   1         54.46         53.37         1.65 o                         
  10  -2   1         84.71         75.14         2.03 o                         
  11  -2   1        683.87        626.97         8.94 o                         
  12  -2   1          2.01          1.85         0.59 o                         
  13  -2   1         55.67         49.26         2.24 o                         
  14  -2   1         18.81         16.29         1.20 o                         
 -14  -1   1         35.80         33.63         1.47 o                         
 -13  -1   1        142.76        144.01         3.67 o                         
 -12  -1   1        352.16        315.81         8.18 o                         
 -11  -1   1         57.82         50.31         2.02 o                         
 -10  -1   1         14.88         15.12         1.76 o                         
  -9  -1   1         18.57         23.28         2.31 o                         
  -8  -1   1        282.78        303.24         8.47 o                         
  -7  -1   1         79.89         69.54         3.45 o                         
  -6  -1   1        347.58        339.81         7.88 o                         
  -4  -1   1        478.16        458.88         5.41 o                         
  -3  -1   1        894.66        903.42        12.55 o                         
  -2  -1   1       3186.81       2861.61        37.42 o                         
   0  -1   1        137.68        138.83         1.36 o                         
   1  -1   1        556.85        536.58         7.95 o                         
   2  -1   1        412.04        409.64        10.94 o                         
   3  -1   1         62.63         69.90         1.98 o                         
   4  -1   1        190.55        182.18         4.45 o                         
   5  -1   1       1709.92       1690.33        16.88 o                         
   6  -1   1        143.27        155.69         4.86 o                         
   7  -1   1        418.77        419.86         6.74 o                         
   8  -1   1         72.58         69.38         2.50 o                         
   9  -1   1        594.79        605.39         6.55 o                         
  10  -1   1        228.55        233.97         5.25 o                         
  11  -1   1         42.91         46.53         1.92 o                         
  12  -1   1         33.61         34.31         1.83 o                         
  13  -1   1         16.66         16.64         1.17 o                         
  14  -1   1          8.78          9.25         1.07 o                         
 -15   0   1         19.60         20.14         0.93 o                         
 -14   0   1          3.46          3.09         0.74 o                         
 -13   0   1         53.89         51.21         2.19 o                         
 -12   0   1        836.20        787.15         9.45 o                         
 -11   0   1          8.26          7.09         0.81 o                         
 -10   0   1        884.76        883.71        12.60 o                         
  -9   0   1        179.85        180.39         6.61 o                         
  -8   0   1         31.81         49.08         3.08 o                         
  -7   0   1        809.09        945.77        17.03 o                         
  -6   0   1       7515.45       7572.00       102.38 o                         
  -5   0   1        349.94        375.57         7.85 o                         
  -4   0   1       4983.25       4434.70        60.28 o                         
  -3   0   1       1691.81       1565.50        20.70 o                         
   0   0   1        405.27        381.71         3.72 o                         
   1   0   1         27.42         21.97         0.73 o                         
   2   0   1       1058.94        910.73        13.20 o                         
   3   0   1          3.41          7.90         0.76 o                         
   4   0   1        526.36        562.32         9.86 o                         
   5   0   1          0.51          0.91         0.51 o                         
   6   0   1       2064.29       2104.72        31.53 o                         
   7   0   1        156.16        161.77         5.32 o                         
   8   0   1        218.43        217.40         6.83 o                         
   9   0   1          8.44         11.10         0.91 o                         
  10   0   1        341.91        335.62         6.60 o                         
  11   0   1        260.82        230.46         7.50 o                         
  12   0   1        434.63        417.91        13.31 o                         
  13   0   1         10.49          9.80         0.95 o                         
  14   0   1          6.07          6.79         0.99 o                         
 -15   1   1          7.03          7.79         0.82 o                         
 -14   1   1         36.58         38.31         2.17 o                         
 -13   1   1        140.44        148.91         5.31 o                         
 -12   1   1        352.62        309.53         8.91 o                         
 -11   1   1         58.11         50.32         1.97 o                         
 -10   1   1         14.41         14.48         1.31 o                         
  -9   1   1         19.09         16.41         1.98 o                         
  -8   1   1        283.85        313.36         8.84 o                         
  -7   1   1         80.92         75.13         3.72 o                         
  -6   1   1        345.37        340.54         8.40 o                         
  -5   1   1       1623.97       1664.26        18.06 o                         
  -4   1   1        478.57        466.46         8.04 o                         
  -3   1   1        897.24        879.00        13.19 o                         
  -2   1   1       3183.58       2743.30        37.77 o                         
   0   1   1        137.91        141.15         3.56 o                         
   1   1   1        559.02        565.58         8.17 o                         
   2   1   1        413.73        406.52         6.46 o                         
   3   1   1         63.55         67.61         1.97 o                         
   4   1   1        190.19        188.13         4.09 o                         
   5   1   1       1716.33       1730.00        26.39 o                         
   6   1   1        142.88        160.80         5.33 o                         
   7   1   1        417.91        448.42        10.38 o                         
   8   1   1         71.20         69.16         3.78 o                         
   9   1   1        595.71        611.53         7.81 o                         
  10   1   1        228.96        234.69        12.60 o                         
  11   1   1         44.57         51.95         2.07 o                         
  12   1   1         33.25         31.50         2.46 o                         
  13   1   1         17.27         20.08         1.81 o                         
  14   1   1          8.86          8.26         0.78 o                         
 -14   2   1          8.86          7.28         0.92 o                         
 -13   2   1         26.54         24.27         1.45 o                         
 -12   2   1        104.26         96.31         3.05 o                         
 -11   2   1          5.98          6.51         0.64 o                         
 -10   2   1         97.97         87.96         3.21 o                         
  -9   2   1         45.16         46.54         1.91 o                         
  -8   2   1        749.16        839.68        17.29 o                         
  -7   2   1        350.68        385.50         6.65 o                         
  -5   2   1        467.83        532.78         9.76 o                         
  -4   2   1         72.55         74.38         2.68 o                         
  -3   2   1        310.90        307.79         4.16 o                         
  -2   2   1       6191.41       6262.79        82.59 o                         
   0   2   1         70.33         70.70         1.51 o                         
   1   2   1       2026.11       1923.37        51.40 o                         
   2   2   1        944.57        984.76        10.86 o                         
   3   2   1        450.88        453.87         5.59 o                         
   4   2   1       1498.12       1516.29        21.88 o                         
   5   2   1       2422.53       2344.63        33.71 o                         
   6   2   1          8.41          9.38         1.05 o                         
   7   2   1         95.86         89.51         4.50 o                         
   9   2   1         54.72         56.20         2.05 o                         
  10   2   1         87.56         78.31         4.11 o                         
  11   2   1        681.78        635.68         8.18 o                         
  12   2   1          2.11          2.45         0.62 o                         
  13   2   1         56.32         52.75         2.15 o                         
  14   2   1         18.78         14.13         0.81 o                         
 -14   3   1         69.61         63.55         2.51 o                         
 -13   3   1          5.06          6.25         0.90 o                         
 -12   3   1        176.10        161.45         4.14 o                         
 -11   3   1        686.14        675.62        10.01 o                         
 -10   3   1         64.68         59.68         2.59 o                         
  -9   3   1        256.33        242.31         7.47 o                         
  -8   3   1         68.46         61.52         2.68 o                         
  -7   3   1        632.92        614.53        12.64 o                         
  -6   3   1        404.77        418.77         9.31 o                         
  -5   3   1        191.41        192.21         5.50 o                         
  -4   3   1        737.93        721.27        10.57 o                         
  -3   3   1         87.82        106.90         2.01 o                         
  -2   3   1         12.14         13.32         0.67 o                         
  -1   3   1        660.11        668.78         8.28 o                         
   0   3   1       5556.23       5398.32        51.05 o                         
   1   3   1        543.99        498.10        11.21 o                         
   2   3   1        644.27        626.04         7.87 o                         
   3   3   1        151.78        168.93         2.68 o                         
   4   3   1        192.31        193.73         8.72 o                         
   5   3   1        274.80        288.06         5.12 o                         
   6   3   1         41.08         38.90         1.76 o                         
   7   3   1        113.78        121.45         4.11 o                         
   8   3   1         72.15         64.72         2.20 o                         
   9   3   1         13.80         18.28         2.17 o                         
  10   3   1         16.41         14.91         2.13 o                         
  11   3   1        280.69        280.25         8.82 o                         
  12   3   1         95.65         99.73         4.48 o                         
  13   3   1         19.27         15.53         1.00 o                         
 -13   4   1          1.10          2.22         0.42 o                         
 -12   4   1         55.74         53.85         2.10 o                         
 -11   4   1         23.35         21.05         1.55 o                         
 -10   4   1        124.83        109.09         2.94 o                         
  -9   4   1         77.33         72.79         2.46 o                         
  -8   4   1        285.14        280.50         6.27 o                         
  -7   4   1        524.65        494.18        10.42 o                         
  -6   4   1        225.19        238.68         5.23 o                         
  -5   4   1        303.87        317.98         5.98 o                         
  -4   4   1        382.38        380.09         5.08 o                         
  -3   4   1       1096.05       1182.52        16.14 o                         
  -2   4   1       1834.03       1911.33        31.17 o                         
  -1   4   1       1278.00       1303.40        28.55 o                         
   0   4   1        128.76        140.73         4.63 o                         
   1   4   1        102.45        103.14         2.82 o                         
   2   4   1        269.81        245.94         4.25 o                         
   3   4   1        456.10        493.31        10.01 o                         
   4   4   1        545.59        557.70         6.62 o                         
   5   4   1        121.72        137.73         3.65 o                         
   6   4   1         43.42         45.63         1.53 o                         
   7   4   1        349.82        330.13         4.51 o                         
   8   4   1        894.50        818.20        15.98 o                         
   9   4   1        107.24         96.84         5.23 o                         
  10   4   1        253.04        230.98         8.02 o                         
  11   4   1         64.95         62.23         3.72 o                         
  12   4   1         38.78         41.41         1.77 o                         
  13   4   1         21.69         16.22         1.10 o                         
 -12   5   1         15.39         14.33         0.88 o                         
 -11   5   1         48.04         52.85         3.01 o                         
 -10   5   1         80.87         80.37         2.89 o                         
  -9   5   1         83.03         86.68         4.20 o                         
  -8   5   1          9.19          8.39         0.85 o                         
  -7   5   1         17.31         18.53         1.27 o                         
  -6   5   1         99.76         99.96         3.17 o                         
  -5   5   1         34.95         36.51         1.13 o                         
  -4   5   1        211.95        208.19         3.03 o                         
  -3   5   1        348.04        354.08         9.15 o                         
  -2   5   1        135.55        139.21         3.52 o                         
  -1   5   1        200.99        209.09         4.59 o                         
   0   5   1         18.89         16.66         1.33 o                         
   1   5   1        112.19        107.41         2.61 o                         
   2   5   1          9.02         10.62         0.83 o                         
   3   5   1          1.46          1.36         0.40 o                         
   4   5   1        240.85        237.89         4.17 o                         
   5   5   1        203.73        181.63         3.65 o                         
   6   5   1        418.17        387.50         9.49 o                         
   7   5   1         16.46         21.07         1.89 o                         
   8   5   1        201.20        211.16         5.98 o                         
   9   5   1        178.03        162.36         6.32 o                         
  10   5   1        247.00        247.76         7.38 o                         
  11   5   1         83.15         82.63         3.63 o                         
  12   5   1         20.06         20.02         1.30 o                         
 -11   6   1         15.25         14.31         0.70 o                         
 -10   6   1         19.65         20.65         1.56 o                         
  -9   6   1        124.33        131.88         4.62 o                         
  -8   6   1        187.26        192.17         4.15 o                         
  -7   6   1         68.85         77.41         6.20 o                         
  -6   6   1        113.21        109.36         2.57 o                         
  -5   6   1        564.87        545.36         8.46 o                         
  -4   6   1       1011.36        987.38        18.06 o                         
  -3   6   1        963.60        939.28        17.92 o                         
  -1   6   1        519.36        554.21        12.01 o                         
   0   6   1        109.96        108.49         2.23 o                         
   1   6   1        117.79        111.44         3.26 o                         
   2   6   1         14.02         14.30         0.96 o                         
   3   6   1         93.93        100.83         2.33 o                         
   4   6   1        150.28        161.23         5.72 o                         
   5   6   1        114.75        108.98         4.46 o                         
   6   6   1        134.83        135.37         5.81 o                         
   7   6   1         53.34         51.68         2.12 o                         
   8   6   1          8.95         10.00         0.91 o                         
   9   6   1         45.14         48.78         1.84 o                         
  10   6   1        125.67        124.41         2.61 o                         
  -9   7   1          3.87          2.80         0.52 o                         
  -8   7   1         91.89         93.16         2.34 o                         
  -7   7   1        124.96        123.52         2.86 o                         
  -6   7   1         87.19         87.82         4.41 o                         
  -5   7   1        174.41        175.47         4.37 o                         
  -4   7   1         68.09         62.39         1.84 o                         
  -3   7   1          2.14          1.58         0.57 o                         
  -2   7   1         57.49         57.15         1.88 o                         
  -1   7   1         96.36        102.32         2.49 o                         
   0   7   1         15.24         10.58         0.71 o                         
   1   7   1         20.96         20.21         0.96 o                         
   2   7   1         20.19         18.24         1.01 o                         
   3   7   1          4.17          4.52         0.49 o                         
   4   7   1          7.54          9.06         0.87 o                         
   5   7   1         20.38         21.28         1.03 o                         
   6   7   1         57.89         60.31         2.04 o                         
   7   7   1          0.28          0.39         0.37 o                         
   8   7   1         26.35         25.96         1.58 o                         
   9   7   1         79.63         85.51         2.46 o                         
  -6   8   1        129.70        132.71         3.29 o                         
  -5   8   1        121.88        112.47         2.25 o                         
  -4   8   1         48.91         43.87         1.48 o                         
  -3   8   1        204.60        188.31         3.74 o                         
  -2   8   1        291.78        277.02         3.73 o                         
  -1   8   1         33.95         31.92         2.03 o                         
   0   8   1         48.90         52.50         1.87 o                         
   1   8   1        133.21        120.79         2.26 o                         
   2   8   1         76.75         81.25         2.21 o                         
   3   8   1         53.24         53.82         1.72 o                         
   4   8   1         19.52         18.61         0.94 o                         
   5   8   1        208.92        217.23        10.94 o                         
  -6  -8   2         63.11         57.14         1.18 o                         
  -5  -8   2        376.55        386.98         8.03 o                         
  -4  -8   2        374.77        358.68         4.33 o                         
  -3  -8   2        477.71        483.44         6.29 o                         
  -2  -8   2        141.09        134.38         2.90 o                         
  -1  -8   2         50.78         49.08         1.74 o                         
   0  -8   2         82.43         82.44         2.30 o                         
   1  -8   2         85.84         88.90         3.22 o                         
   2  -8   2         27.55         26.13         1.22 o                         
   3  -8   2         26.71         29.33         1.86 o                         
   4  -8   2         88.41         92.36         3.24 o                         
   5  -8   2         12.97         14.41         1.14 o                         
  -9  -7   2          2.02          2.42         0.34 o                         
  -8  -7   2         27.34         27.29         0.97 o                         
  -7  -7   2        167.97        181.51         2.98 o                         
  -6  -7   2         18.40         19.25         1.28 o                         
  -5  -7   2         47.27         49.15         1.67 o                         
  -4  -7   2         10.89         11.59         0.87 o                         
  -3  -7   2         25.55         24.65         1.25 o                         
  -2  -7   2         67.70         77.40         2.24 o                         
  -1  -7   2         65.21         62.23         2.83 o                         
   0  -7   2         58.35         61.65         2.36 o                         
   1  -7   2         15.43         10.54         1.04 o                         
   2  -7   2          0.65          1.08         0.51 o                         
   3  -7   2         65.88         71.12         2.51 o                         
   4  -7   2         59.22         66.58         2.36 o                         
   5  -7   2          8.64          6.64         1.30 o                         
   6  -7   2         21.24         22.17         0.97 o                         
   7  -7   2         50.45         51.47         1.78 o                         
   8  -7   2        137.25        132.43         3.85 o                         
 -11  -6   2         13.32         14.02         0.70 o                         
 -10  -6   2        114.49        113.38         2.93 o                         
  -9  -6   2         21.97         21.77         1.22 o                         
  -8  -6   2         62.79         62.14         2.24 o                         
  -7  -6   2        219.41        233.49         4.85 o                         
  -6  -6   2         40.43         39.95         1.45 o                         
  -5  -6   2         59.66         57.19         2.02 o                         
  -4  -6   2        258.02        248.30         4.46 o                         
  -3  -6   2        672.24        677.05        11.03 o                         
  -2  -6   2        548.55        554.07         7.23 o                         
  -1  -6   2        196.61        207.30         4.77 o                         
   0  -6   2        121.94        129.79         3.69 o                         
   1  -6   2         71.69         76.51         2.51 o                         
   2  -6   2        242.85        251.86         7.78 o                         
   3  -6   2         16.75         18.98         0.97 o                         
   4  -6   2         74.10         69.39         1.64 o                         
   5  -6   2         98.94        100.98         1.99 o                         
   6  -6   2        373.51        366.33         9.62 o                         
   7  -6   2         12.01         13.67         1.06 o                         
   8  -6   2        104.93        109.30         5.49 o                         
   9  -6   2         81.24         82.36         2.51 o                         
  10  -6   2         16.27         16.19         1.24 o                         
 -12  -5   2        110.98        103.87         3.16 o                         
 -11  -5   2          1.90          1.30         0.43 o                         
 -10  -5   2        111.24        114.44         3.07 o                         
  -9  -5   2          6.44          8.42         0.93 o                         
  -8  -5   2         28.53         31.46         1.49 o                         
  -7  -5   2         34.91         35.46         3.06 o                         
  -6  -5   2        230.91        237.48         3.65 o                         
  -5  -5   2        190.72        190.21         2.89 o                         
  -4  -5   2        538.83        537.99         9.01 o                         
  -3  -5   2        325.68        332.86         5.33 o                         
  -2  -5   2          1.40          1.98         0.51 o                         
  -1  -5   2        308.53        292.98         5.50 o                         
   0  -5   2        167.34        178.28         3.24 o                         
   1  -5   2        165.03        161.09         3.09 o                         
   2  -5   2         52.86         51.88         2.12 o                         
   3  -5   2         76.16         72.86         2.21 o                         
   4  -5   2        251.34        246.67         4.53 o                         
   5  -5   2        524.41        515.92         5.29 o                         
   6  -5   2         14.09         13.51         0.90 o                         
   7  -5   2        283.60        283.16         5.24 o                         
   8  -5   2         75.56         76.29         2.28 o                         
   9  -5   2        167.05        173.08         3.39 o                         
  10  -5   2        107.11        111.60         2.84 o                         
  11  -5   2         52.03         53.14         2.52 o                         
 -13  -4   2         19.87         24.12         1.49 o                         
 -12  -4   2         43.23         43.87         2.38 o                         
 -11  -4   2         23.48         19.46         1.29 o                         
 -10  -4   2         24.41         23.77         1.13 o                         
  -9  -4   2        138.99        144.95         2.89 o                         
  -8  -4   2        205.87        215.76         3.92 o                         
  -7  -4   2        329.19        327.89         6.67 o                         
  -6  -4   2        134.47        132.89         3.16 o                         
  -5  -4   2        242.84        247.02         4.76 o                         
  -4  -4   2        286.32        278.03         5.09 o                         
  -3  -4   2        835.75        867.25         9.82 o                         
  -2  -4   2       3262.37       3208.51        41.08 o                         
  -1  -4   2        649.47        696.70         7.25 o                         
   0  -4   2         97.94         90.03         1.96 o                         
   1  -4   2         14.48         15.29         0.71 o                         
   2  -4   2        265.27        255.89         3.29 o                         
   3  -4   2         98.58        105.56         1.94 o                         
   4  -4   2        163.76        161.35         3.04 o                         
   5  -4   2         83.25         80.10         2.47 o                         
   6  -4   2        508.65        485.39         6.13 o                         
   7  -4   2        148.20        143.16         5.01 o                         
   8  -4   2         74.46         70.99         2.29 o                         
   9  -4   2         20.58         23.05         1.50 o                         
  10  -4   2        193.06        207.94         5.94 o                         
  11  -4   2         87.02         89.46         4.70 o                         
  12  -4   2        109.96        111.55         2.76 o                         
 -14  -3   2         71.91         65.44         2.40 o                         
 -13  -3   2          4.89          3.66         0.85 o                         
 -12  -3   2        359.80        356.60         8.60 o                         
 -11  -3   2        151.00        151.85         3.20 o                         
 -10  -3   2        270.77        252.89         3.50 o                         
  -9  -3   2         40.10         46.85         1.52 o                         
  -8  -3   2          4.38          4.27         0.50 o                         
  -7  -3   2        128.72        133.45         4.65 o                         
  -6  -3   2        217.67        215.61         3.86 o                         
  -5  -3   2        347.43        364.20         4.45 o                         
  -4  -3   2        534.70        545.31         7.20 o                         
  -3  -3   2        154.46        148.41         2.23 o                         
  -2  -3   2        956.54        918.74        13.21 o                         
  -1  -3   2       2111.59       2183.01        21.38 o                         
   0  -3   2        152.68        170.38         3.03 o                         
   1  -3   2        746.49        738.25        14.24 o                         
   2  -3   2        317.77        316.88         2.84 o                         
   3  -3   2        459.67        455.48         5.62 o                         
   4  -3   2          3.85          4.75         0.64 o                         
   5  -3   2         74.52         73.94         2.12 o                         
   6  -3   2         60.83         66.48         3.36 o                         
   7  -3   2         69.68         74.46         5.43 o                         
   8  -3   2         42.64         41.51         2.36 o                         
   9  -3   2        290.85        285.10         5.73 o                         
  10  -3   2         93.69        103.89         2.58 o                         
  11  -3   2        162.76        171.44         4.15 o                         
  12  -3   2         12.71         17.36         0.98 o                         
  13  -3   2        136.50        140.84         2.91 o                         
 -14  -2   2         89.75         88.80         2.27 o                         
 -13  -2   2         47.12         35.45         1.65 o                         
 -12  -2   2         35.32         32.33         1.74 o                         
 -11  -2   2         22.55         21.13         0.88 o                         
 -10  -2   2         21.69         20.55         1.93 o                         
  -9  -2   2          5.20          7.13         0.73 o                         
  -8  -2   2         30.78         35.13         1.85 o                         
  -7  -2   2        903.96       1004.58        17.98 o                         
  -6  -2   2        979.96        997.40        16.47 o                         
  -5  -2   2        979.21       1060.51        31.16 o                         
  -4  -2   2        340.73        330.67         3.62 o                         
  -3  -2   2        260.45        255.92         2.91 o                         
  -2  -2   2       3797.51       3638.09        35.19 o                         
  -1  -2   2       1767.37       1631.31        22.40 o                         
   0  -2   2        427.21        376.76         3.36 o                         
   1  -2   2       2890.61       2736.97        35.42 o                         
   2  -2   2        534.93        529.94         5.15 o                         
   3  -2   2        499.26        472.53         4.03 o                         
   4  -2   2        536.10        523.79         8.89 o                         
   5  -2   2        114.90        118.14         2.91 o                         
   6  -2   2         15.73         10.53         1.42 o                         
   7  -2   2          8.56         12.29         1.35 o                         
   8  -2   2        317.99        303.75         5.39 o                         
   9  -2   2        226.91        231.89         3.66 o                         
  10  -2   2        222.23        229.32         3.70 o                         
  11  -2   2         44.32         44.32         2.05 o                         
  12  -2   2         12.43         12.71         1.22 o                         
  13  -2   2          6.73          6.76         0.73 o                         
 -15  -1   2         49.83         44.91         1.84 o                         
 -14  -1   2          2.85          3.16         0.58 o                         
 -13  -1   2         59.92         60.70         2.33 o                         
 -12  -1   2        122.20        104.40         3.59 o                         
 -11  -1   2          6.26          3.65         0.77 o                         
 -10  -1   2        160.11        158.06         4.18 o                         
  -9  -1   2         78.38         84.32         3.03 o                         
  -8  -1   2        157.21        160.25         5.87 o                         
  -6  -1   2        202.58        200.12         3.66 o                         
  -4  -1   2        324.63        287.55         6.09 o                         
  -3  -1   2       5586.94       4966.27        46.77 o                         
  -2  -1   2          3.73          0.98         0.22 o                         
  -1  -1   2       2083.30       1956.84        18.67 o                         
   0  -1   2        753.42        675.47         3.98 o                         
   1  -1   2         20.96         21.11         0.61 o                         
   2  -1   2        967.86        863.78         9.45 o                         
   3  -1   2        465.57        434.88         4.11 o                         
   4  -1   2       1932.03       1844.25        21.76 o                         
   5  -1   2        289.63        287.46         7.31 o                         
   6  -1   2         22.95         27.20         1.88 o                         
   7  -1   2        700.41        715.63         9.70 o                         
   8  -1   2         97.55        113.31         3.21 o                         
   9  -1   2          6.35          6.54         0.94 o                         
  10  -1   2         21.96         26.57         1.45 o                         
  11  -1   2        148.39        156.53         4.14 o                         
  12  -1   2         89.37         93.95         2.98 o                         
  13  -1   2         44.20         52.89         1.96 o                         
  14  -1   2         47.77         56.22         2.34 o                         
 -15   0   2         56.74         50.21         1.50 o                         
 -14   0   2         31.12         37.55         2.29 o                         
 -13   0   2          3.80          1.83         0.58 o                         
 -12   0   2          1.87          7.13         0.80 o                         
 -11   0   2        472.69        459.94         8.19 o                         
 -10   0   2        369.88        410.35         6.18 o                         
  -9   0   2       1257.64       1307.66        27.44 o                         
  -4   0   2       1793.88       1794.99        31.16 o                         
  -3   0   2       2206.81       1918.79        15.27 o                         
  -2   0   2       2811.68       2533.38        34.14 o                         
  -1   0   2        198.53        181.66         5.26 o                         
   0   0   2       2918.40       2756.83        21.02 o                         
   1   0   2       1518.84       1325.11        34.69 o                         
   2   0   2       2337.28       2005.56        27.30 o                         
   3   0   2        302.62        304.52         5.74 o                         
   4   0   2        990.23        941.70        10.22 o                         
   5   0   2        308.33        298.47         5.78 o                         
   6   0   2        874.52        821.51        20.26 o                         
   7   0   2        203.31        200.31         6.00 o                         
   8   0   2         56.98         60.63         3.38 o                         
   9   0   2        367.47        392.52         5.81 o                         
  10   0   2        372.40        343.04         5.66 o                         
  11   0   2        379.46        373.24         6.91 o                         
  12   0   2         60.18         64.69         2.51 o                         
  13   0   2          0.29          0.42         0.74 o                         
  14   0   2        135.82        131.92         3.96 o                         
 -15   1   2         49.69         46.27         2.01 o                         
 -14   1   2          2.89          3.51         0.87 o                         
 -13   1   2         60.71         61.74         3.37 o                         
 -12   1   2        120.86        106.18         3.11 o                         
 -11   1   2          6.88          4.74         1.01 o                         
 -10   1   2        160.47        160.02         4.33 o                         
  -9   1   2         78.66         81.19         4.10 o                         
  -5   1   2        700.47        677.35        12.70 o                         
  -3   1   2       5587.89       5056.84        66.43 o                         
  -2   1   2          4.46          1.47         0.38 o                         
  -1   1   2       2086.02       1940.89        26.94 o                         
   0   1   2        753.97        681.26         4.94 o                         
   1   1   2         21.93         21.70         0.63 o                         
   2   1   2        965.86        876.61        10.91 o                         
   3   1   2        469.59        442.51         7.09 o                         
   4   1   2       1931.28       1852.95        25.92 o                         
   5   1   2        290.62        280.64         7.03 o                         
   6   1   2         23.11         29.95         2.18 o                         
   7   1   2        701.90        737.92        14.50 o                         
   8   1   2         97.91        111.62         4.80 o                         
   9   1   2          6.00          5.93         0.73 o                         
  10   1   2         22.61         26.70         1.49 o                         
  11   1   2        148.16        150.51         3.54 o                         
  12   1   2         89.34         99.75         4.44 o                         
  13   1   2         44.40         53.30         2.84 o                         
  14   1   2         47.82         55.75         1.67 o                         
 -14   2   2         89.16         94.80         2.36 o                         
 -13   2   2         47.73         40.25         1.84 o                         
 -12   2   2         36.23         32.51         3.91 o                         
 -11   2   2         21.87         21.80         1.10 o                         
 -10   2   2         21.69         18.28         1.02 o                         
  -9   2   2          5.21          9.68         1.05 o                         
  -8   2   2         31.02         30.66         2.30 o                         
  -7   2   2        901.68        987.89        15.87 o                         
  -6   2   2        970.36        992.43        26.82 o                         
  -5   2   2        978.43       1069.10        31.13 o                         
  -4   2   2        342.60        326.53         6.37 o                         
  -3   2   2        258.40        257.97         3.46 o                         
  -2   2   2       3785.04       3550.66        27.99 o                         
  -1   2   2       1748.59       1602.01        20.63 o                         
   0   2   2        432.26        369.70         8.35 o                         
   1   2   2       2892.13       2734.98        32.97 o                         
   2   2   2        533.51        531.58         4.44 o                         
   3   2   2        499.41        461.15         4.76 o                         
   4   2   2        536.95        528.35         9.16 o                         
   5   2   2        117.69        124.16         3.61 o                         
   6   2   2         16.33         13.57         1.66 o                         
   7   2   2          8.50          9.06         1.52 o                         
   8   2   2        318.94        305.33         9.08 o                         
   9   2   2        226.57        233.31         5.46 o                         
  10   2   2        223.06        242.63         5.62 o                         
  11   2   2         42.75         46.79         3.06 o                         
  12   2   2         11.40         12.10         1.12 o                         
  13   2   2          6.96          6.68         0.75 o                         
 -14   3   2         71.85         69.75         2.62 o                         
 -13   3   2          5.12          4.06         0.62 o                         
 -12   3   2        360.05        362.76         7.29 o                         
 -11   3   2        149.09        150.28         3.39 o                         
 -10   3   2        271.82        251.25         4.72 o                         
  -9   3   2         40.16         44.90         2.59 o                         
  -8   3   2          4.56          3.54         0.74 o                         
  -7   3   2        127.55        131.42         3.80 o                         
  -6   3   2        217.37        231.11         6.37 o                         
  -5   3   2        348.49        363.19         5.98 o                         
  -4   3   2        533.19        536.25         7.48 o                         
  -3   3   2        153.00        144.78         2.82 o                         
  -2   3   2        955.66        934.56        10.33 o                         
  -1   3   2       2105.15       2088.60        24.32 o                         
   0   3   2        152.68        166.32         4.05 o                         
   1   3   2        744.42        770.97        12.74 o                         
   2   3   2        319.23        320.37         6.82 o                         
   3   3   2        458.67        461.32         8.90 o                         
   4   3   2          3.87          4.71         0.76 o                         
   5   3   2         73.75         70.70         1.83 o                         
   6   3   2         61.34         68.88         1.94 o                         
   7   3   2         71.04         75.80         2.39 o                         
   8   3   2         43.11         41.28         1.98 o                         
   9   3   2        292.48        277.50         9.15 o                         
  10   3   2         97.07        107.81         5.34 o                         
  12   3   2         12.33         15.76         1.21 o                         
  13   3   2        136.22        146.70         4.35 o                         
 -13   4   2         20.03         23.50         1.25 o                         
 -12   4   2         44.45         42.28         1.85 o                         
 -11   4   2         23.16         19.80         1.49 o                         
 -10   4   2         24.57         22.11         1.56 o                         
  -9   4   2        139.46        141.40         3.47 o                         
  -8   4   2        206.11        200.03         7.62 o                         
  -7   4   2        325.46        319.84         5.58 o                         
  -6   4   2        134.01        138.84         3.81 o                         
  -5   4   2        243.26        229.85         4.94 o                         
  -4   4   2        287.39        288.14         5.21 o                         
  -3   4   2        826.90        853.65        10.59 o                         
  -2   4   2       3255.71       3215.16        77.93 o                         
  -1   4   2        642.59        704.27        12.64 o                         
   0   4   2         97.36         90.34         3.72 o                         
   1   4   2         14.13         15.44         1.08 o                         
   2   4   2        267.34        263.48         7.09 o                         
   3   4   2         97.86        100.51         3.90 o                         
   4   4   2        163.80        158.04         5.09 o                         
   5   4   2         84.99         79.40         3.51 o                         
   6   4   2        508.67        471.49         7.90 o                         
   7   4   2        150.19        151.49         3.96 o                         
   8   4   2         73.37         66.72         4.30 o                         
   9   4   2         20.08         21.09         2.43 o                         
  10   4   2        192.73        199.94         7.21 o                         
  11   4   2         87.40         85.28         3.24 o                         
  12   4   2        108.41        104.37         2.72 o                         
 -12   5   2        110.96        106.43         5.58 o                         
 -11   5   2          2.13          1.40         0.75 o                         
 -10   5   2        108.84        108.59         5.05 o                         
  -9   5   2          6.17          6.88         0.89 o                         
  -8   5   2         29.13         33.01         1.64 o                         
  -7   5   2         33.18         32.58         1.64 o                         
  -6   5   2        230.51        235.64         6.01 o                         
  -5   5   2        191.22        185.88         2.65 o                         
  -4   5   2        536.98        524.22         5.26 o                         
  -3   5   2        323.59        324.27         4.87 o                         
  -2   5   2          1.38          2.42         0.52 o                         
  -1   5   2        308.47        278.96         7.22 o                         
   0   5   2        169.58        186.45         4.56 o                         
   1   5   2        163.00        161.56         4.16 o                         
   2   5   2         53.61         53.28         1.81 o                         
   3   5   2         75.85         73.06         2.84 o                         
   4   5   2        253.96        241.28         3.77 o                         
   5   5   2        523.15        518.60         8.61 o                         
   6   5   2         13.74         13.88         1.29 o                         
   7   5   2        285.57        290.16         5.90 o                         
   8   5   2         75.72         74.94         2.63 o                         
   9   5   2        169.60        173.79         4.87 o                         
  10   5   2        105.79        107.20         2.44 o                         
  11   5   2         51.09         50.02         2.62 o                         
  12   5   2        137.43        130.52         3.27 o                         
 -11   6   2         13.30         14.30         1.01 o                         
 -10   6   2        114.75        111.05         3.70 o                         
  -9   6   2         21.31         22.45         1.85 o                         
  -8   6   2         61.97         63.09         2.24 o                         
  -7   6   2        219.41        226.70         4.84 o                         
  -6   6   2         39.66         38.54         3.97 o                         
  -5   6   2         59.71         57.76         2.28 o                         
  -4   6   2        260.25        239.01         7.22 o                         
  -3   6   2        672.30        680.54         9.68 o                         
  -2   6   2        546.63        538.56        11.49 o                         
  -1   6   2        195.75        203.68         4.34 o                         
   0   6   2        123.47        128.52         2.75 o                         
   1   6   2         70.53         74.41         1.84 o                         
   2   6   2        240.37        252.88         3.66 o                         
   3   6   2         16.75         21.13         0.99 o                         
   4   6   2         75.14         71.88         2.64 o                         
   5   6   2         99.15        106.79         3.23 o                         
   6   6   2        371.59        390.16         6.64 o                         
   7   6   2         12.81         13.38         0.99 o                         
   8   6   2        105.43        106.18         4.32 o                         
   9   6   2         81.45         85.03         2.60 o                         
  10   6   2         15.99         15.39         0.81 o                         
  -9   7   2          2.06          2.35         0.47 o                         
  -8   7   2         27.65         28.06         1.69 o                         
  -7   7   2        166.94        174.28         4.93 o                         
  -6   7   2         18.43         18.42         1.75 o                         
  -5   7   2         45.98         45.77         1.50 o                         
  -4   7   2         11.40         12.20         1.03 o                         
  -3   7   2         25.76         24.17         2.50 o                         
  -2   7   2         67.32         76.09         2.60 o                         
  -1   7   2         64.85         60.93         2.31 o                         
   0   7   2         58.38         56.70         1.80 o                         
   1   7   2         15.28         12.80         1.06 o                         
   2   7   2          0.72          0.66         0.35 o                         
   3   7   2         66.13         72.13         2.44 o                         
   4   7   2         60.20         64.95         3.12 o                         
   5   7   2          8.94          7.35         0.77 o                         
   6   7   2         20.75         23.03         1.68 o                         
   7   7   2         50.96         60.58         1.78 o                         
   8   7   2        134.44        131.03         3.60 o                         
  -6   8   2         63.34         57.28         2.03 o                         
  -5   8   2        379.27        383.96         5.09 o                         
  -4   8   2        370.25        357.05         8.50 o                         
  -3   8   2        480.21        478.68         8.30 o                         
  -2   8   2        141.43        128.59         5.14 o                         
  -1   8   2         52.26         46.38         1.73 o                         
   0   8   2         79.63         79.53         3.18 o                         
   1   8   2         84.22         86.03         1.99 o                         
   2   8   2         26.71         25.31         1.19 o                         
   3   8   2         27.28         27.83         1.19 o                         
   4   8   2         87.78         92.44         3.39 o                         
   5   8   2         13.32         14.66         1.71 o                         
  -6  -8   3        226.81        214.47         6.04 o                         
  -5  -8   3         22.25         14.57         1.20 o                         
  -4  -8   3        108.72        119.16         7.49 o                         
  -3  -8   3        111.11        104.04         2.41 o                         
  -1  -8   3        153.05        142.39         4.28 o                         
   0  -8   3        166.50        160.69         4.67 o                         
   1  -8   3         31.72         29.80         1.88 o                         
   2  -8   3         65.66         69.91         2.77 o                         
   3  -8   3         62.64         64.09         1.62 o                         
   4  -8   3         58.15         59.15         2.30 o                         
   5  -8   3        202.82        180.98         4.09 o                         
  -9  -7   3         17.91         17.04         1.00 o                         
  -8  -7   3          5.50          5.20         0.55 o                         
  -7  -7   3        219.55        220.31         5.36 o                         
  -6  -7   3        188.23        188.46         4.05 o                         
  -5  -7   3         79.24         78.51         2.08 o                         
  -4  -7   3          3.96          4.29         0.58 o                         
  -3  -7   3         20.18         19.44         1.10 o                         
  -2  -7   3          6.64          8.70         0.79 o                         
  -1  -7   3        142.46        140.96         2.56 o                         
   0  -7   3         22.74         19.01         1.03 o                         
   1  -7   3         21.81         19.06         1.30 o                         
   2  -7   3         22.26         22.77         1.43 o                         
   3  -7   3          2.97          2.77         0.58 o                         
   4  -7   3         46.49         50.36         1.93 o                         
   5  -7   3         35.76         30.42         2.26 o                         
   7  -7   3         77.41         69.98         4.09 o                         
   8  -7   3         57.21         49.55         1.29 o                         
 -11  -6   3         13.63         13.34         0.91 o                         
 -10  -6   3        159.46        169.90         3.19 o                         
  -9  -6   3        194.16        201.43         3.89 o                         
  -8  -6   3        111.76        109.56         2.93 o                         
  -7  -6   3        117.55        123.94         3.31 o                         
  -6  -6   3        229.69        228.75         4.12 o                         
  -5  -6   3          3.05          3.18         0.46 o                         
  -4  -6   3        403.46        385.71         4.87 o                         
  -3  -6   3        145.81        145.66         2.75 o                         
  -2  -6   3         81.33         77.76         1.96 o                         
  -1  -6   3         85.99         90.83         2.50 o                         
   0  -6   3         19.80         17.93         1.14 o                         
   1  -6   3         82.17         86.67         2.06 o                         
   2  -6   3        235.59        234.97         3.07 o                         
   3  -6   3        369.49        357.13         3.97 o                         
   4  -6   3        153.17        145.33         2.64 o                         
   5  -6   3        117.99        108.30         4.89 o                         
   6  -6   3         24.25         25.08         1.40 o                         
   7  -6   3        257.28        254.55         6.10 o                         
   8  -6   3        190.34        175.93         4.53 o                         
   9  -6   3         60.75         57.47         1.39 o                         
  10  -6   3         74.45         69.93         5.01 o                         
 -12  -5   3         10.91          8.13         0.87 o                         
 -11  -5   3         53.88         57.41         3.11 o                         
 -10  -5   3        156.53        154.69         3.55 o                         
  -9  -5   3         34.96         33.66         1.40 o                         
  -8  -5   3         42.35         43.33         1.72 o                         
  -7  -5   3        912.05        921.91        13.19 o                         
  -6  -5   3        116.44        126.24         2.52 o                         
  -5  -5   3        617.27        597.35         5.71 o                         
  -4  -5   3        318.12        313.46         3.18 o                         
  -3  -5   3        238.37        238.49         3.15 o                         
  -2  -5   3         48.48         47.10         2.04 o                         
  -1  -5   3        146.42        156.14         5.53 o                         
   0  -5   3        204.06        195.83         5.34 o                         
   1  -5   3        398.69        400.67         4.69 o                         
   2  -5   3        343.72        353.61         5.11 o                         
   3  -5   3         70.93         64.93         1.47 o                         
   4  -5   3        236.02        233.31         2.81 o                         
   5  -5   3         66.36         62.42         2.23 o                         
   6  -5   3        438.33        427.60         6.88 o                         
   7  -5   3        210.95        214.52         3.53 o                         
   8  -5   3        148.76        144.19         3.10 o                         
   9  -5   3         24.32         24.80         1.18 o                         
  10  -5   3        346.10        351.36         6.01 o                         
  11  -5   3        216.28        222.54         5.38 o                         
 -13  -4   3         36.99         35.95         1.78 o                         
 -12  -4   3         84.09         95.04         3.52 o                         
 -11  -4   3         61.47         58.75         2.14 o                         
 -10  -4   3          2.39          3.13         0.52 o                         
  -9  -4   3        123.88        116.24         2.52 o                         
  -8  -4   3        160.87        162.77         3.04 o                         
  -7  -4   3        340.22        334.86         5.34 o                         
  -6  -4   3        137.51        131.97         3.40 o                         
  -5  -4   3         55.59         54.88         1.63 o                         
  -4  -4   3        339.04        322.98         5.47 o                         
  -3  -4   3        154.99        133.68         3.70 o                         
  -2  -4   3          6.71          6.78         0.57 o                         
  -1  -4   3        551.10        561.46         7.73 o                         
   0  -4   3        290.57        287.69         6.67 o                         
   1  -4   3        139.89        135.48         2.21 o                         
   2  -4   3        110.52        101.50         2.41 o                         
   3  -4   3         59.47         60.16         1.68 o                         
   4  -4   3        647.27        649.11         7.45 o                         
   5  -4   3        537.71        538.63         6.84 o                         
   6  -4   3        434.22        418.14         6.70 o                         
   7  -4   3          5.49          4.79         0.66 o                         
   8  -4   3          2.54          3.75         0.60 o                         
   9  -4   3        214.47        215.40         4.78 o                         
  10  -4   3        142.05        142.00         3.01 o                         
  11  -4   3        140.79        151.60         3.70 o                         
 -14  -3   3         16.96         17.78         1.20 o                         
 -13  -3   3         35.72         37.20         2.16 o                         
 -12  -3   3         13.28          7.58         1.21 o                         
 -11  -3   3         12.94         15.34         1.20 o                         
 -10  -3   3        104.35        102.47         2.28 o                         
  -9  -3   3        318.05        298.81         4.14 o                         
  -8  -3   3          5.27          6.45         0.59 o                         
  -7  -3   3        421.07        392.35         9.06 o                         
  -6  -3   3         77.70         70.90         3.10 o                         
  -5  -3   3       2010.89       1967.21        17.05 o                         
  -4  -3   3         40.47         39.04         0.87 o                         
  -3  -3   3        323.08        318.44         3.44 o                         
  -2  -3   3        259.10        245.34         3.96 o                         
  -1  -3   3        121.17        127.21         2.12 o                         
   0  -3   3          8.69         10.08         0.48 o                         
   1  -3   3        215.58        218.60         3.96 o                         
   2  -3   3        309.04        313.74         3.27 o                         
   3  -3   3         19.03         17.56         0.57 o                         
   4  -3   3         54.53         49.61         1.31 o                         
   5  -3   3        163.52        167.22         5.95 o                         
   6  -3   3        230.53        230.46         6.85 o                         
   7  -3   3        230.86        223.04         3.90 o                         
   8  -3   3        203.79        203.21         4.57 o                         
   9  -3   3        351.63        351.31         5.21 o                         
  10  -3   3        379.70        376.48         6.80 o                         
  11  -3   3        350.25        355.90         8.25 o                         
  12  -3   3         83.90         88.07         3.67 o                         
  13  -3   3        149.72        151.21         4.11 o                         
 -14  -2   3          2.69          2.46         0.77 o                         
 -13  -2   3        130.52        127.11         6.22 o                         
 -12  -2   3         39.37         32.96         1.75 o                         
 -11  -2   3         59.01         61.03         2.53 o                         
 -10  -2   3        454.16        435.90         7.55 o                         
  -9  -2   3         88.09         88.18         2.32 o                         
  -8  -2   3        307.58        323.20         8.23 o                         
  -7  -2   3        766.37        762.21        17.53 o                         
  -6  -2   3        252.90        257.00         4.77 o                         
  -5  -2   3        176.23        170.59         3.46 o                         
  -4  -2   3        419.92        427.69         7.05 o                         
  -3  -2   3        471.95        480.21         5.80 o                         
  -2  -2   3        229.70        236.03         2.74 o                         
  -1  -2   3        493.99        476.82         5.41 o                         
   0  -2   3        679.50        652.21         5.57 o                         
   1  -2   3        112.12        106.55         1.20 o                         
   2  -2   3        258.40        257.89         4.13 o                         
   3  -2   3         21.14         24.11         0.71 o                         
   4  -2   3       1427.54       1414.40        26.17 o                         
   5  -2   3        108.25        102.16         2.83 o                         
   6  -2   3        310.97        303.02         5.69 o                         
   7  -2   3        599.47        596.88         9.22 o                         
   8  -2   3         34.23         38.16         1.35 o                         
   9  -2   3        271.02        271.45         4.01 o                         
  10  -2   3        513.57        496.36         8.49 o                         
  11  -2   3        140.62        144.03         3.68 o                         
  12  -2   3         78.09         84.94         3.10 o                         
  13  -2   3         18.51         18.86         1.07 o                         
 -15  -1   3         16.14         13.19         0.98 o                         
 -14  -1   3          3.37          3.40         0.47 o                         
 -13  -1   3         15.11         16.59         1.22 o                         
 -12  -1   3         83.08         83.04         2.95 o                         
 -11  -1   3        323.15        304.36         6.21 o                         
 -10  -1   3         21.87         21.05         1.50 o                         
  -9  -1   3         94.24        105.04         3.43 o                         
  -8  -1   3        288.89        293.64         6.29 o                         
  -7  -1   3         49.82         51.80         2.04 o                         
  -6  -1   3         78.91         76.34         3.42 o                         
  -5  -1   3       1705.16       1598.43        13.53 o                         
  -4  -1   3        476.30        491.12         6.31 o                         
  -3  -1   3         30.21         34.96         0.84 o                         
  -2  -1   3        956.36        896.95         6.60 o                         
  -1  -1   3        673.14        670.44         3.60 o                         
   0  -1   3       1285.43       1174.03         6.75 o                         
   1  -1   3       2566.72       2406.59        19.06 o                         
   2  -1   3       1670.27       1586.86        13.00 o                         
   3  -1   3       1090.72       1064.30         9.66 o                         
   4  -1   3         99.47        108.94         2.33 o                         
   5  -1   3        263.17        296.23         3.98 o                         
   6  -1   3        329.88        325.82         4.52 o                         
   7  -1   3         60.37         55.65         1.76 o                         
   8  -1   3        367.70        343.69         6.43 o                         
   9  -1   3        931.64        912.06        17.11 o                         
  10  -1   3        238.81        237.13         7.40 o                         
  11  -1   3        213.32        214.12         4.12 o                         
  12  -1   3        121.05        116.55         3.21 o                         
  13  -1   3          3.93          3.66         0.87 o                         
  14  -1   3         56.26         63.50         2.31 o                         
 -15   0   3         11.32          9.39         0.78 o                         
 -14   0   3         54.52         50.02         2.65 o                         
 -13   0   3         89.64         76.49         2.90 o                         
 -12   0   3         13.40         16.86         1.41 o                         
 -11   0   3        354.82        343.30        15.47 o                         
 -10   0   3         81.89         85.07         2.54 o                         
  -9   0   3        149.14        167.12         5.16 o                         
  -8   0   3        428.65        417.20        13.63 o                         
  -7   0   3        149.47        155.50         6.63 o                         
  -6   0   3        191.88        234.24         5.06 o                         
  -5   0   3        454.86        489.91         6.59 o                         
  -4   0   3        391.41        410.77         8.50 o                         
  -3   0   3        121.86        132.14         2.13 o                         
  -2   0   3       1939.13       1723.20        13.53 o                         
  -1   0   3       5596.88       5023.85        33.31 o                         
   0   0   3        255.92        253.71         2.07 o                         
   1   0   3       2983.91       2820.36        18.92 o                         
   2   0   3       3509.84       3300.79        31.51 o                         
   3   0   3         94.97         82.29         1.98 o                         
   4   0   3          0.08          0.82         0.27 o                         
   5   0   3         18.26         25.17         1.05 o                         
   6   0   3        975.56        957.48        16.26 o                         
   7   0   3         29.70         30.89         2.17 o                         
   8   0   3        211.01        219.24         5.07 o                         
   9   0   3        334.57        332.42         5.44 o                         
  10   0   3        181.41        176.51         3.84 o                         
  11   0   3          0.77          0.92         0.47 o                         
  12   0   3         20.43         19.96         1.64 o                         
  13   0   3        424.35        441.49         9.52 o                         
  14   0   3          8.62          9.41         0.67 o                         
 -15   1   3         16.33         13.94         0.70 o                         
 -14   1   3          3.85          4.31         0.64 o                         
 -13   1   3         14.72         15.98         1.71 o                         
 -12   1   3         82.89         87.22         3.07 o                         
 -11   1   3        323.34        294.23         5.31 o                         
 -10   1   3         21.17         17.48         1.44 o                         
  -9   1   3         92.87        112.22         3.55 o                         
  -8   1   3        286.57        302.49         8.82 o                         
  -7   1   3         48.97         53.64         4.26 o                         
  -6   1   3         79.19         78.72         2.37 o                         
  -5   1   3       1698.76       1647.04        17.35 o                         
  -4   1   3        474.93        491.84         5.18 o                         
  -3   1   3         29.28         34.01         1.07 o                         
  -2   1   3        953.11        899.51        17.29 o                         
  -1   1   3        677.12        679.25         3.84 o                         
   0   1   3       1287.59       1167.09         8.20 o                         
   1   1   3       2572.95       2400.55        18.52 o                         
   2   1   3       1674.05       1589.36        15.75 o                         
   3   1   3       1086.16       1026.93        16.83 o                         
   4   1   3         97.08        102.80         2.61 o                         
   5   1   3        262.37        298.65         5.20 o                         
   6   1   3        331.95        323.89         5.82 o                         
   7   1   3         61.63         56.25         2.31 o                         
   8   1   3        368.71        351.81         6.75 o                         
   9   1   3        929.44        929.32        13.60 o                         
  10   1   3        239.51        242.69         4.59 o                         
  11   1   3        215.06        211.96         7.37 o                         
  12   1   3        120.27        126.62         4.89 o                         
  13   1   3          3.94          4.35         0.91 o                         
  14   1   3         56.64         66.58         1.64 o                         
 -14   2   3          2.59          1.18         0.39 o                         
 -13   2   3        132.07        130.79         2.77 o                         
 -12   2   3         38.55         32.45         1.39 o                         
 -11   2   3         58.61         61.49         2.07 o                         
 -10   2   3        455.09        442.74         9.07 o                         
  -9   2   3         87.90         81.85         2.15 o                         
  -8   2   3        307.17        330.70         6.42 o                         
  -7   2   3        762.45        767.63        10.74 o                         
  -6   2   3        251.75        260.41        18.42 o                         
  -5   2   3        174.83        167.55         4.16 o                         
  -4   2   3        418.45        424.84         5.77 o                         
  -3   2   3        467.84        463.72         5.99 o                         
  -2   2   3        230.69        233.67         2.53 o                         
  -1   2   3        497.36        466.82         8.34 o                         
   0   2   3        680.03        641.98         5.91 o                         
   1   2   3        112.08        104.95         1.26 o                         
   2   2   3        260.49        257.06         2.37 o                         
   3   2   3         21.13         25.29         0.84 o                         
   4   2   3       1425.37       1421.92        15.17 o                         
   5   2   3        107.79         93.95         2.86 o                         
   6   2   3        309.29        306.42         5.91 o                         
   7   2   3        601.84        597.21         9.43 o                         
   8   2   3         36.11         40.42         1.72 o                         
   9   2   3        276.90        278.39         6.05 o                         
  10   2   3        512.49        498.54         8.65 o                         
  11   2   3        140.08        142.87         5.38 o                         
  12   2   3         78.77         88.37         2.74 o                         
  13   2   3         18.90         15.87         0.87 o                         
 -14   3   3         16.53         17.40         1.24 o                         
 -13   3   3         35.72         37.88         1.58 o                         
 -12   3   3         13.71          9.39         0.79 o                         
 -11   3   3         12.78         14.45         1.07 o                         
 -10   3   3        102.93        103.22         2.88 o                         
  -9   3   3        315.16        294.04         5.18 o                         
  -8   3   3          5.52          6.41         0.99 o                         
  -7   3   3        419.60        366.52        10.73 o                         
  -5   3   3       2010.41       1957.49        21.44 o                         
  -4   3   3         39.68         36.97         1.53 o                         
  -3   3   3        325.65        310.00         7.43 o                         
  -2   3   3        257.81        237.43         2.93 o                         
  -1   3   3        122.39        124.96         2.57 o                         
   0   3   3          8.39          9.10         1.03 o                         
   1   3   3        215.32        220.72         2.52 o                         
   2   3   3        311.34        313.95         3.95 o                         
   3   3   3         18.56         17.19         0.79 o                         
   4   3   3         54.67         52.56         1.47 o                         
   5   3   3        164.58        164.74         4.21 o                         
   6   3   3        229.15        226.07         5.02 o                         
   7   3   3        228.92        219.15         3.73 o                         
   8   3   3        202.11        199.55         5.07 o                         
   9   3   3        350.99        348.25        10.23 o                         
  10   3   3        376.68        368.41        10.31 o                         
  11   3   3        348.39        375.35         9.67 o                         
  12   3   3         83.43         82.01         3.55 o                         
  13   3   3        150.12        151.92         3.91 o                         
 -13   4   3         37.42         36.66         2.18 o                         
 -12   4   3         83.41         93.61         2.72 o                         
 -11   4   3         62.95         60.54         1.97 o                         
 -10   4   3          2.24          2.35         0.58 o                         
  -9   4   3        122.08        109.16         4.93 o                         
  -8   4   3        159.69        158.37         4.48 o                         
  -7   4   3        333.87        315.72         5.49 o                         
  -6   4   3        137.06        126.25         4.17 o                         
  -5   4   3         55.47         47.95         2.94 o                         
  -4   4   3        339.02        312.23         5.68 o                         
  -3   4   3        151.89        134.23         2.53 o                         
  -2   4   3          6.67          6.00         0.53 o                         
  -1   4   3        549.83        562.90        11.67 o                         
   0   4   3        293.08        308.17         7.76 o                         
   1   4   3        140.71        141.07         2.71 o                         
   2   4   3        108.25        101.49         2.35 o                         
   3   4   3         58.52         59.16         1.90 o                         
   4   4   3        649.25        675.70        14.22 o                         
   5   4   3        538.46        529.31        12.74 o                         
   6   4   3        430.95        429.53         6.16 o                         
   7   4   3          5.72          5.49         0.81 o                         
   8   4   3          2.19          3.59         1.26 o                         
   9   4   3        216.63        218.62         4.91 o                         
  10   4   3        140.68        144.68         5.68 o                         
  11   4   3        141.10        151.78         5.21 o                         
  12   4   3        195.32        182.01         5.83 o                         
 -12   5   3         10.89          6.04         0.82 o                         
 -11   5   3         55.19         56.16         2.94 o                         
 -10   5   3        157.09        142.98         5.54 o                         
  -9   5   3         35.39         34.15         1.58 o                         
  -8   5   3         42.44         44.43         1.85 o                         
  -7   5   3        910.46        892.53        10.56 o                         
  -6   5   3        114.36        119.56         2.54 o                         
  -5   5   3        611.18        602.06        11.40 o                         
  -4   5   3        315.69        308.10         3.80 o                         
  -3   5   3        241.67        244.86         3.98 o                         
  -2   5   3         48.23         48.71         2.00 o                         
  -1   5   3        147.40        156.84         3.83 o                         
   0   5   3        203.39        195.62         3.91 o                         
   1   5   3        403.88        385.34        14.13 o                         
   2   5   3        346.83        349.52         4.36 o                         
   3   5   3         70.12         63.90         1.92 o                         
   4   5   3        236.40        233.04         3.73 o                         
   5   5   3         67.34         58.80         2.50 o                         
   6   5   3        437.50        432.12         7.58 o                         
   7   5   3        210.27        218.95         3.98 o                         
   8   5   3        150.37        150.99         4.02 o                         
   9   5   3         23.97         22.94         1.41 o                         
  10   5   3        348.14        347.03         5.98 o                         
 -11   6   3         12.80         13.80         0.69 o                         
 -10   6   3        160.93        173.90         4.72 o                         
  -9   6   3        191.78        188.02         3.74 o                         
  -8   6   3        111.30        106.86         4.27 o                         
  -7   6   3        116.61        117.67         4.75 o                         
  -6   6   3        230.95        237.41        10.18 o                         
  -5   6   3          3.20          2.85         0.62 o                         
  -4   6   3        401.05        390.28         9.63 o                         
  -3   6   3        143.94        144.39         5.41 o                         
  -2   6   3         81.13         80.35         3.94 o                         
  -1   6   3         84.06         83.51         2.19 o                         
   0   6   3         19.10         17.24         0.80 o                         
   1   6   3         80.51         84.91         1.98 o                         
   2   6   3        232.58        224.12         3.92 o                         
   3   6   3        366.27        356.59         5.12 o                         
   4   6   3        154.06        148.42         5.59 o                         
   5   6   3        119.13        113.63         3.28 o                         
   6   6   3         25.51         30.77         1.61 o                         
   7   6   3        257.96        253.89         6.44 o                         
   9   6   3         61.60         61.11         2.51 o                         
  -9   7   3         18.65         15.36         0.99 o                         
  -8   7   3          5.64          4.60         0.51 o                         
  -7   7   3        217.80        209.91         6.39 o                         
  -6   7   3        187.32        191.52         4.28 o                         
  -5   7   3         78.10         75.93         2.39 o                         
  -4   7   3          3.90          3.71         0.67 o                         
  -3   7   3         20.50         15.01         1.71 o                         
  -2   7   3          7.16          8.37         0.89 o                         
  -1   7   3        142.59        139.75         6.00 o                         
   0   7   3         22.55         19.46         1.25 o                         
   1   7   3         21.38         17.54         0.98 o                         
   2   7   3         22.16         25.02         1.14 o                         
   3   7   3          3.02          2.55         0.59 o                         
   4   7   3         46.07         45.94         1.52 o                         
   5   7   3         35.35         30.78         2.57 o                         
   6   7   3        197.90        196.59         3.72 o                         
   7   7   3         78.70         86.08         2.04 o                         
  -6   8   3        221.93        218.99         4.51 o                         
  -5   8   3         21.82         16.11         0.79 o                         
  -4   8   3        106.32        114.03         3.57 o                         
  -3   8   3        111.57        102.78         3.37 o                         
  -2   8   3        146.40        142.21         2.86 o                         
  -1   8   3        152.71        141.01         4.25 o                         
   0   8   3        168.20        163.31         4.58 o                         
   1   8   3         32.80         34.52         2.08 o                         
   2   8   3         66.28         67.35         1.90 o                         
   3   8   3         62.93         63.95         1.62 o                         
   4   8   3         57.92         62.85         1.91 o                         
   5   8   3        201.73        180.60         4.04 o                         
  -6  -8   4        152.27        139.35         3.28 o                         
  -5  -8   4        177.35        170.34         7.24 o                         
  -4  -8   4         34.70         31.58         1.12 o                         
  -3  -8   4          1.01          1.91         0.46 o                         
  -2  -8   4          9.78         10.27         0.80 o                         
  -1  -8   4         91.03         89.30         3.48 o                         
   0  -8   4        180.71        176.40         4.61 o                         
   1  -8   4         53.82         57.15         2.38 o                         
   2  -8   4        103.93        107.28         6.38 o                         
   3  -8   4         32.11         32.37         1.34 o                         
   4  -8   4         23.23         27.02         1.24 o                         
  -9  -7   4         15.01         16.49         1.03 o                         
  -8  -7   4         16.95         18.02         1.15 o                         
  -6  -7   4         29.97         28.19         1.95 o                         
  -5  -7   4          2.47          3.57         0.50 o                         
  -4  -7   4         53.46         61.04         1.94 o                         
  -3  -7   4         16.59         14.37         0.92 o                         
  -2  -7   4         76.71         72.88         2.09 o                         
  -1  -7   4         94.48         91.06         3.53 o                         
   0  -7   4        213.67        226.71         4.79 o                         
   1  -7   4         18.44         18.58         1.19 o                         
   2  -7   4         31.09         32.41         1.51 o                         
   3  -7   4          3.91          4.25         1.02 o                         
   4  -7   4         95.51        101.23         2.54 o                         
   5  -7   4        175.03        179.61         5.34 o                         
   6  -7   4         63.82         63.52         2.77 o                         
   7  -7   4        353.52        318.87        21.03 o                         
 -10  -6   4          2.24          2.38         0.50 o                         
  -9  -6   4         36.25         39.44         1.81 o                         
  -8  -6   4        138.95        146.92         3.37 o                         
  -7  -6   4        107.49        108.53         2.49 o                         
  -6  -6   4         79.07         82.14         2.70 o                         
  -5  -6   4        248.14        252.86         3.67 o                         
  -4  -6   4         15.92         16.01         0.88 o                         
  -3  -6   4        114.76        117.26         2.54 o                         
  -2  -6   4        392.55        389.08         6.81 o                         
  -1  -6   4        196.13        199.88         4.88 o                         
   0  -6   4        149.19        149.53         4.04 o                         
   1  -6   4        260.85        251.16         3.87 o                         
   2  -6   4        137.74        142.95         3.21 o                         
   3  -6   4         55.87         55.92         2.56 o                         
   4  -6   4         10.91          8.59         0.77 o                         
   5  -6   4        469.97        453.52        11.26 o                         
   6  -6   4         29.00         26.67         1.66 o                         
   7  -6   4          1.34          1.56         0.51 o                         
   8  -6   4         16.30         14.18         0.85 o                         
   9  -6   4        214.35        213.96         3.32 o                         
 -12  -5   4         26.10         26.17         1.36 o                         
 -11  -5   4         25.02         29.11         1.73 o                         
 -10  -5   4         94.86         95.97         2.63 o                         
  -9  -5   4        170.69        170.25         3.88 o                         
  -8  -5   4         60.48         60.08         1.71 o                         
  -7  -5   4        430.09        411.45         9.00 o                         
  -6  -5   4        343.88        354.72         4.23 o                         
  -5  -5   4          4.00          3.53         0.40 o                         
  -4  -5   4        304.02        305.86         4.64 o                         
  -3  -5   4         55.73         54.61         1.86 o                         
  -2  -5   4        360.95        362.57         5.32 o                         
  -1  -5   4        462.00        461.47        15.78 o                         
   0  -5   4         26.26         25.34         1.12 o                         
   1  -5   4        218.45        221.88         3.03 o                         
   2  -5   4        189.40        189.56         2.22 o                         
   3  -5   4        252.58        238.97         3.48 o                         
   4  -5   4        596.31        600.03         6.38 o                         
   5  -5   4        180.76        177.44         6.48 o                         
   6  -5   4        202.24        191.41         4.65 o                         
   7  -5   4        355.15        342.27        10.19 o                         
   8  -5   4        384.02        374.43         7.01 o                         
   9  -5   4         14.59         14.34         0.84 o                         
  10  -5   4        293.68        305.59         7.08 o                         
  11  -5   4         21.73         18.20         1.19 o                         
 -13  -4   4          6.86          7.20         0.79 o                         
 -12  -4   4          1.18          1.29         0.61 o                         
 -11  -4   4         41.35         40.26         2.37 o                         
 -10  -4   4         29.36         29.57         1.54 o                         
  -9  -4   4        200.10        191.14         3.27 o                         
  -8  -4   4        526.60        529.94        11.19 o                         
  -7  -4   4        146.64        142.84         8.54 o                         
  -6  -4   4        299.13        294.83         7.74 o                         
  -5  -4   4         93.24         85.91         2.56 o                         
  -4  -4   4        193.82        193.78         3.22 o                         
  -3  -4   4         25.25         30.37         1.15 o                         
  -2  -4   4        721.28        738.07         9.27 o                         
  -1  -4   4         41.38         41.29         1.33 o                         
   0  -4   4        361.57        363.92         4.76 o                         
   1  -4   4         92.43         94.28         2.15 o                         
   2  -4   4         40.93         50.10         1.56 o                         
   3  -4   4        560.44        560.57         6.56 o                         
   4  -4   4        125.50        141.17         3.80 o                         
   5  -4   4          2.30          2.69         0.67 o                         
   6  -4   4        591.62        574.88         7.86 o                         
   7  -4   4        200.67        190.84         4.87 o                         
   8  -4   4        373.87        371.09         5.76 o                         
   9  -4   4         34.65         35.93         2.04 o                         
  10  -4   4         29.95         29.87         1.71 o                         
  11  -4   4          1.67          4.18         0.68 o                         
  12  -4   4         21.89         22.45         0.99 o                         
 -14  -3   4        141.58        129.34         3.22 o                         
 -13  -3   4         11.62         12.25         1.24 o                         
 -12  -3   4         97.79         90.06         2.66 o                         
 -11  -3   4         98.33         88.75         3.88 o                         
 -10  -3   4         58.28         59.88         2.30 o                         
  -9  -3   4        722.91        721.99         8.31 o                         
  -8  -3   4        126.05        120.98         2.47 o                         
  -7  -3   4         62.16         56.76         3.10 o                         
  -6  -3   4        312.06        298.45         6.11 o                         
  -5  -3   4         12.41         12.15         0.62 o                         
  -4  -3   4         31.02         38.90         0.91 o                         
  -3  -3   4        581.67        575.43         4.60 o                         
  -2  -3   4         19.14         22.66         1.04 o                         
  -1  -3   4        141.74        150.07         2.35 o                         
   0  -3   4       1602.63       1638.04        14.95 o                         
   1  -3   4        205.04        209.41         2.76 o                         
   2  -3   4        294.48        289.90         4.97 o                         
   3  -3   4         54.20         55.63         1.57 o                         
   4  -3   4        747.37        734.49        10.66 o                         
   5  -3   4        371.20        365.49         7.39 o                         
   6  -3   4        193.98        204.56         4.69 o                         
   7  -3   4       1416.92       1357.16        13.48 o                         
   8  -3   4        407.49        405.94         6.85 o                         
   9  -3   4        766.73        771.76         8.71 o                         
  10  -3   4        123.69        132.19         5.68 o                         
  11  -3   4         31.76         30.59         2.44 o                         
  12  -3   4         84.81         91.05         3.59 o                         
  13  -3   4         89.84         86.28         2.65 o                         
 -14  -2   4          7.67          7.52         0.55 o                         
 -13  -2   4         19.58         20.19         1.02 o                         
 -12  -2   4        270.86        274.96        13.83 o                         
 -11  -2   4        178.49        186.44         4.55 o                         
 -10  -2   4        126.14        124.67         3.69 o                         
  -9  -2   4        228.64        229.84         3.60 o                         
  -8  -2   4        599.21        592.55        14.71 o                         
  -7  -2   4        438.45        449.59         8.75 o                         
  -6  -2   4        118.87        116.25         2.25 o                         
  -5  -2   4        586.35        585.99         8.01 o                         
  -4  -2   4         19.22         21.79         5.33 o                         
  -3  -2   4        434.14        433.07         4.59 o                         
  -2  -2   4       1463.86       1528.16        10.66 o                         
  -1  -2   4         30.77         30.81         0.86 o                         
   0  -2   4       1828.81       1816.07        13.83 o                         
   1  -2   4         92.76         71.90         1.69 o                         
   2  -2   4        169.11        154.84         3.49 o                         
   3  -2   4       1335.99       1353.40        13.05 o                         
   4  -2   4       1669.55       1791.22        19.11 o                         
   5  -2   4        205.00        197.60         3.35 o                         
   6  -2   4        295.34        299.90         6.70 o                         
   7  -2   4        381.81        382.33         7.77 o                         
   8  -2   4        307.93        301.48         4.18 o                         
   9  -2   4        264.52        250.20         5.63 o                         
  10  -2   4         28.04         30.78         1.45 o                         
  11  -2   4         53.03         51.78         3.05 o                         
  12  -2   4         36.30         37.06         2.52 o                         
  13  -2   4          0.21          0.87         0.44 o                         
 -14  -1   4         72.95         70.56         1.79 o                         
 -13  -1   4        256.16        264.58         7.36 o                         
 -12  -1   4         43.63         42.92         2.85 o                         
 -11  -1   4          6.53          5.40         0.71 o                         
 -10  -1   4         67.47         72.36         2.75 o                         
  -9  -1   4        376.98        378.80         7.00 o                         
  -8  -1   4        760.86        766.90        10.98 o                         
  -7  -1   4       1479.53       1571.04        18.03 o                         
  -6  -1   4        244.55        242.49         3.64 o                         
  -5  -1   4        231.08        233.66         3.15 o                         
  -4  -1   4        112.41        136.86         2.22 o                         
  -3  -1   4        708.22        712.36         5.73 o                         
  -2  -1   4        424.74        387.09         3.89 o                         
  -1  -1   4        579.80        557.70         3.47 o                         
   0  -1   4       1414.60       1342.92         7.76 o                         
   1  -1   4        687.53        683.74         4.80 o                         
   2  -1   4         23.70         23.50         0.56 o                         
   3  -1   4        949.42       1033.85        15.14 o                         
   4  -1   4        125.98        129.34         2.95 o                         
   5  -1   4        311.67        306.07         5.25 o                         
   6  -1   4        249.08        254.28         4.98 o                         
   7  -1   4          0.17          0.12         0.66 o                         
   8  -1   4        502.17        486.48         8.11 o                         
   9  -1   4       1655.80       1649.79        23.22 o                         
  10  -1   4         89.26         89.84         3.51 o                         
  11  -1   4         75.30         77.30         2.67 o                         
  12  -1   4         74.27         78.67         3.63 o                         
  13  -1   4         19.02         24.90         1.72 o                         
 -15   0   4         10.30          8.89         0.89 o                         
 -14   0   4        151.13        165.89         3.64 o                         
 -13   0   4          9.36          8.39         0.96 o                         
 -12   0   4          2.13          2.73         1.42 o                         
 -11   0   4        117.72        116.22         6.76 o                         
 -10   0   4         66.20         69.39         3.86 o                         
  -9   0   4         22.64         23.95         1.64 o                         
  -8   0   4          6.68          6.43         0.83 o                         
  -7   0   4          3.38          3.12         0.57 o                         
  -6   0   4        123.64        114.34         3.80 o                         
  -5   0   4       1261.45       1226.95        13.72 o                         
  -4   0   4        421.59        440.25         4.59 o                         
  -3   0   4        414.33        419.35         4.69 o                         
  -2   0   4        192.36        191.10         2.03 o                         
  -1   0   4       3110.82       2915.13        17.41 o                         
   0   0   4          2.12          4.85         0.25 o                         
   1   0   4       6726.55       6442.89        49.09 o                         
   2   0   4        185.42        225.09         2.26 o                         
   3   0   4        122.57        139.34         2.00 o                         
   4   0   4       2495.11       2627.77        21.33 o                         
   5   0   4        237.79        250.88         3.42 o                         
   6   0   4         86.13         63.50         3.57 o                         
   7   0   4          0.06          0.25         0.70 o                         
   8   0   4        531.55        537.62        16.24 o                         
   9   0   4       1201.08       1149.64        12.43 o                         
  10   0   4        111.88        114.39         2.99 o                         
  11   0   4         11.89         12.61         1.16 o                         
  12   0   4        489.31        525.08        11.46 o                         
  13   0   4        118.75        128.29         4.20 o                         
 -14   1   4         71.23         76.43         1.84 o                         
 -13   1   4        259.83        264.71         7.40 o                         
 -12   1   4         43.79         42.18         2.90 o                         
 -11   1   4          7.08          6.02         0.94 o                         
 -10   1   4         67.32         69.71         3.14 o                         
  -9   1   4        374.50        394.59         7.33 o                         
  -8   1   4        760.93        783.48        13.28 o                         
  -7   1   4       1478.90       1556.92        27.10 o                         
  -6   1   4        243.35        229.95         4.49 o                         
  -5   1   4        231.49        246.54         4.39 o                         
  -4   1   4        111.38        133.58         2.20 o                         
  -3   1   4        705.81        713.51         5.81 o                         
  -2   1   4        425.98        386.34         5.71 o                         
  -1   1   4        582.62        571.91         3.80 o                         
   0   1   4       1412.88       1303.81         7.08 o                         
   1   1   4        683.48        674.63         6.33 o                         
   2   1   4         22.69         21.26         1.47 o                         
   3   1   4        958.47       1046.72        17.18 o                         
   4   1   4        125.21        131.57         2.97 o                         
   5   1   4        311.08        302.02         5.27 o                         
   6   1   4        246.68        254.51         7.65 o                         
   7   1   4          0.16          0.25         0.66 o                         
   8   1   4        505.50        469.87         6.63 o                         
   9   1   4       1654.44       1609.85        28.63 o                         
  10   1   4         89.39         86.72         3.31 o                         
  11   1   4         74.37         84.79         4.17 o                         
  12   1   4         75.59         78.52         3.67 o                         
  13   1   4         19.06         26.83         1.78 o                         
 -14   2   4          7.46          7.66         0.66 o                         
 -13   2   4         19.94         20.65         1.07 o                         
 -12   2   4        270.12        271.62         5.97 o                         
 -11   2   4        178.06        185.27         3.74 o                         
 -10   2   4        126.95        124.18         3.79 o                         
  -9   2   4        226.28        221.02         4.30 o                         
  -8   2   4        597.15        585.88        15.51 o                         
  -7   2   4        438.91        460.93         7.61 o                         
  -6   2   4        119.80        122.37         2.56 o                         
  -5   2   4        583.80        602.06         9.55 o                         
  -4   2   4         18.61         21.87         4.58 o                         
  -3   2   4        436.38        434.84         4.03 o                         
  -2   2   4       1461.12       1509.70        11.71 o                         
  -1   2   4         29.71         28.73         0.58 o                         
   0   2   4       1819.29       1764.67        11.39 o                         
   1   2   4         91.65         70.66         1.39 o                         
   2   2   4        168.14        152.57         1.72 o                         
   3   2   4       1347.34       1427.88        30.37 o                         
   4   2   4       1669.32       1815.82        19.50 o                         
   5   2   4        204.59        200.91         4.74 o                         
   6   2   4        298.02        299.68         9.02 o                         
   7   2   4        382.66        381.42         7.14 o                         
   8   2   4        307.39        309.17         5.40 o                         
   9   2   4        263.92        252.38         5.76 o                         
  10   2   4         27.97         33.34         1.60 o                         
  11   2   4         53.04         53.95         2.25 o                         
  12   2   4         36.12         35.87         2.24 o                         
  13   2   4          0.26          0.37         0.21 o                         
 -13   3   4         12.32         12.65         0.89 o                         
 -12   3   4         98.78        102.57         2.42 o                         
 -11   3   4         97.10         92.99         2.55 o                         
 -10   3   4         58.63         57.82         1.78 o                         
  -9   3   4        715.70        708.02        11.97 o                         
  -8   3   4        126.89        117.46         3.11 o                         
  -7   3   4         61.24         58.19         2.47 o                         
  -6   3   4        309.11        299.25         5.46 o                         
  -5   3   4         12.52         12.85         0.97 o                         
  -4   3   4         31.51         39.49         1.55 o                         
  -3   3   4        585.20        580.39        10.52 o                         
  -2   3   4         18.90         23.36         1.64 o                         
  -1   3   4        140.66        156.47         4.57 o                         
   0   3   4       1603.20       1621.51        46.57 o                         
   1   3   4        204.36        199.02         2.48 o                         
   2   3   4        294.05        289.23         3.21 o                         
   3   3   4         51.46         53.53         2.11 o                         
   4   3   4        744.59        771.81        10.05 o                         
   5   3   4        373.15        374.84         6.50 o                         
   6   3   4        190.39        213.35         4.87 o                         
   7   3   4       1421.82       1414.28        14.32 o                         
   8   3   4        405.81        397.07         7.04 o                         
   9   3   4        765.31        794.57        16.59 o                         
  10   3   4        125.95        128.03         4.64 o                         
  11   3   4         32.21         30.27         2.01 o                         
  12   3   4         85.90         88.94         3.37 o                         
 -13   4   4          7.21          7.27         0.89 o                         
 -12   4   4          1.23          1.60         0.38 o                         
 -11   4   4         42.37         40.21         2.02 o                         
 -10   4   4         29.25         30.91         1.86 o                         
  -9   4   4        196.04        195.67         4.73 o                         
  -8   4   4        529.47        525.03         8.99 o                         
  -7   4   4        146.88        147.75         3.27 o                         
  -6   4   4        297.19        298.61         4.88 o                         
  -5   4   4         92.08         83.99         3.97 o                         
  -4   4   4        194.18        187.60         6.06 o                         
  -3   4   4         25.83         28.73         2.19 o                         
  -2   4   4        718.29        743.17        14.31 o                         
  -1   4   4         39.43         42.03         2.61 o                         
   0   4   4        360.88        353.18         5.08 o                         
   1   4   4         91.55         91.07         2.66 o                         
   2   4   4         41.30         47.71         1.91 o                         
   3   4   4        562.64        560.86         8.50 o                         
   5   4   4          2.36          2.86         0.45 o                         
   6   4   4        594.90        576.61         8.56 o                         
   7   4   4        202.81        197.55         3.19 o                         
   8   4   4        374.94        373.12         5.51 o                         
   9   4   4         35.00         38.51         1.47 o                         
  10   4   4         30.25         30.62         1.61 o                         
  11   4   4          1.79          3.27         0.74 o                         
  12   4   4         21.97         20.02         1.33 o                         
 -12   5   4         26.73         30.25         1.60 o                         
 -11   5   4         25.31         29.32         1.39 o                         
 -10   5   4         94.42         97.82         2.95 o                         
  -9   5   4        171.19        166.51         4.01 o                         
  -8   5   4         59.79         62.36         2.16 o                         
  -7   5   4        427.32        416.09         6.24 o                         
  -6   5   4        341.57        354.09         4.70 o                         
  -5   5   4          3.86          3.35         0.51 o                         
  -4   5   4        304.20        303.36         4.79 o                         
  -3   5   4         56.21         53.45         1.77 o                         
  -2   5   4        360.82        368.85         6.61 o                         
  -1   5   4        462.04        458.15         7.93 o                         
   0   5   4         27.40         25.53         1.05 o                         
   1   5   4        218.87        222.10         2.97 o                         
   2   5   4        191.08        190.73         2.53 o                         
   3   5   4        248.23        236.42         9.59 o                         
   4   5   4        593.55        593.90         7.59 o                         
   5   5   4        178.15        186.94         4.55 o                         
   6   5   4        201.41        202.21         3.81 o                         
   7   5   4        351.97        356.26         6.05 o                         
   8   5   4        384.11        393.56         6.75 o                         
   9   5   4         14.46         15.41         1.08 o                         
  10   5   4        297.39        298.24         7.29 o                         
 -11   6   4         81.33         70.04         2.15 o                         
 -10   6   4          2.35          2.83         0.64 o                         
  -9   6   4         34.96         40.93         1.57 o                         
  -8   6   4        137.90        140.51         4.88 o                         
  -7   6   4        108.40        108.18         3.99 o                         
  -6   6   4         76.80         85.54         3.75 o                         
  -5   6   4        247.10        234.77         6.92 o                         
  -4   6   4         16.48         18.54         1.86 o                         
  -3   6   4        115.12        116.41         4.74 o                         
  -2   6   4        391.54        371.83         9.71 o                         
  -1   6   4        195.76        201.92         3.17 o                         
   0   6   4        148.40        141.13         2.61 o                         
   1   6   4        260.97        257.25         3.92 o                         
   2   6   4        137.18        147.08         2.64 o                         
   3   6   4         55.43         55.84         1.77 o                         
   4   6   4         10.66          7.35         1.36 o                         
   5   6   4        471.33        478.43         7.56 o                         
   6   6   4         29.19         30.24         2.07 o                         
   7   6   4          1.48          2.52         0.74 o                         
   8   6   4         16.76         16.34         1.42 o                         
  -8   7   4         16.66         18.09         1.23 o                         
  -7   7   4        148.91        137.26         4.18 o                         
  -6   7   4         30.40         30.78         1.36 o                         
  -5   7   4          2.37          3.83         0.63 o                         
  -4   7   4         53.37         61.11         3.03 o                         
  -3   7   4         16.19         13.67         1.53 o                         
  -2   7   4         76.83         67.17         3.25 o                         
  -1   7   4         93.69         89.83         4.13 o                         
   0   7   4        215.00        221.36         5.52 o                         
   1   7   4         18.47         20.14         1.02 o                         
   2   7   4         31.59         33.03         3.12 o                         
   3   7   4          3.84          4.52         0.69 o                         
   4   7   4         96.55        101.93         4.41 o                         
   5   7   4        171.19        182.02         3.66 o                         
   6   7   4         62.14         68.23         1.92 o                         
  -6   8   4        152.38        129.15         3.05 o                         
  -5   8   4        179.26        168.64         2.73 o                         
  -4   8   4         34.15         31.05         1.13 o                         
  -3   8   4          1.01          1.41         0.34 o                         
  -2   8   4          9.40          8.65         1.01 o                         
  -1   8   4         90.53         89.84         2.05 o                         
   0   8   4        179.05        177.03         3.21 o                         
   1   8   4         53.35         59.25         2.76 o                         
   2   8   4        103.68        111.06         3.98 o                         
   3   8   4         32.29         31.18         1.19 o                         
   4   8   4         24.33         27.57         1.38 o                         
  -4  -8   5        170.45        152.95         6.73 o                         
  -3  -8   5         78.05         77.14         2.38 o                         
  -2  -8   5         50.35         53.74         1.40 o                         
  -1  -8   5        105.03        111.50         2.13 o                         
   0  -8   5        121.81        115.52         3.14 o                         
   1  -8   5          0.35          0.70         0.26 o                         
   2  -8   5          8.88          9.36         0.79 o                         
  -8  -7   5         99.87         89.38         2.41 o                         
  -7  -7   5         48.31         50.08         1.62 o                         
  -6  -7   5        210.31        210.45         4.98 o                         
  -5  -7   5         46.42         49.41         2.75 o                         
  -4  -7   5        124.39        125.56         3.09 o                         
  -3  -7   5         42.96         47.31         1.88 o                         
  -2  -7   5         41.70         42.30         1.46 o                         
  -1  -7   5          6.29          5.59         0.70 o                         
   0  -7   5        151.72        152.16         4.81 o                         
   1  -7   5         23.87         23.32         1.75 o                         
   2  -7   5          9.59          8.48         1.08 o                         
   3  -7   5         82.26         86.48         2.34 o                         
   4  -7   5        234.45        236.33         3.98 o                         
   6  -7   5        157.57        162.64         3.92 o                         
   7  -7   5         62.81         66.38         1.98 o                         
 -10  -6   5         47.97         41.90         1.95 o                         
  -9  -6   5         41.91         47.00         1.53 o                         
  -8  -6   5        301.84        323.68         8.05 o                         
  -7  -6   5        581.58        586.88        14.50 o                         
  -6  -6   5        226.28        240.22         7.28 o                         
  -5  -6   5        194.34        199.08         4.30 o                         
  -4  -6   5         28.14         28.17         1.25 o                         
  -3  -6   5         74.15         72.79         1.81 o                         
  -2  -6   5        299.09        296.00         5.19 o                         
  -1  -6   5        224.75        218.60         5.52 o                         
   0  -6   5        260.82        263.67         5.35 o                         
   1  -6   5        142.09        142.68         5.07 o                         
   2  -6   5          5.51          6.56         1.12 o                         
   3  -6   5        432.41        435.61         7.17 o                         
   4  -6   5         21.01         20.14         1.27 o                         
   5  -6   5        219.51        231.99         4.43 o                         
   6  -6   5          2.27          2.40         0.83 o                         
   7  -6   5        147.91        149.26         5.58 o                         
   8  -6   5        153.27        168.14         3.95 o                         
 -12  -5   5          3.29          2.30         0.50 o                         
 -11  -5   5        113.31        113.12         3.35 o                         
 -10  -5   5         14.43         12.82         1.25 o                         
  -9  -5   5        177.16        188.10         3.92 o                         
  -8  -5   5        363.74        370.47         6.22 o                         
  -7  -5   5        286.51        277.17         5.71 o                         
  -6  -5   5         69.78         65.92         1.63 o                         
  -5  -5   5         75.87         78.21         1.69 o                         
  -4  -5   5         48.95         48.17         1.30 o                         
  -3  -5   5         71.34         73.70         1.77 o                         
  -2  -5   5         10.52          9.52         0.68 o                         
  -1  -5   5         25.19         26.82         1.13 o                         
   0  -5   5         25.98         27.55         1.16 o                         
   1  -5   5        172.11        170.64         3.38 o                         
   2  -5   5        472.54        485.26         7.35 o                         
   3  -5   5          4.27          4.90         0.60 o                         
   4  -5   5        175.10        174.82         3.55 o                         
   5  -5   5        138.44        136.06         2.99 o                         
   6  -5   5        666.12        684.67        14.93 o                         
   7  -5   5         53.36         53.29         2.35 o                         
   8  -5   5        249.62        255.40         5.45 o                         
   9  -5   5        101.40        102.57         2.81 o                         
  10  -5   5        213.02        195.78         4.87 o                         
 -12  -4   5         61.82         55.25         2.37 o                         
 -11  -4   5         47.03         49.71         1.86 o                         
 -10  -4   5        239.42        241.23         4.82 o                         
  -9  -4   5         11.95         11.16         0.86 o                         
  -8  -4   5        802.39        796.24        13.02 o                         
  -7  -4   5         93.14         96.52         2.46 o                         
  -6  -4   5        214.59        218.04         6.08 o                         
  -5  -4   5          8.60          6.60         0.66 o                         
  -4  -4   5        212.66        210.74         5.49 o                         
  -3  -4   5        133.02        145.87         4.38 o                         
  -2  -4   5        123.07        126.03         3.95 o                         
  -1  -4   5        334.57        333.53         7.95 o                         
   0  -4   5        510.34        551.52        11.17 o                         
   1  -4   5        243.21        250.06         4.85 o                         
   2  -4   5        258.16        265.01         8.05 o                         
   3  -4   5        149.26        143.17         3.73 o                         
   4  -4   5        140.87        144.68         2.59 o                         
   5  -4   5         73.30         71.48         1.79 o                         
   6  -4   5        120.69        116.82         7.13 o                         
   7  -4   5        117.95        115.87         3.82 o                         
   8  -4   5         51.25         50.12         2.09 o                         
   9  -4   5         63.35         66.39         2.21 o                         
  10  -4   5          9.24         11.68         1.31 o                         
  11  -4   5         38.08         39.30         1.50 o                         
 -13  -3   5         63.78         62.12         1.79 o                         
 -12  -3   5        128.76        118.67         4.41 o                         
 -11  -3   5         55.68         56.88         3.00 o                         
 -10  -3   5        391.20        356.88         6.39 o                         
  -9  -3   5        381.50        390.87         4.81 o                         
  -8  -3   5        507.55        492.36         8.53 o                         
  -7  -3   5          0.94          1.56         0.46 o                         
  -6  -3   5        270.94        260.13         3.41 o                         
  -5  -3   5        542.89        524.36         6.16 o                         
  -4  -3   5         46.79         45.08         1.31 o                         
  -3  -3   5       1567.78       1601.99        23.92 o                         
  -2  -3   5         18.09         18.47         0.92 o                         
  -1  -3   5        322.15        322.45         7.05 o                         
   0  -3   5         52.66         48.59         2.28 o                         
   1  -3   5       3119.89       3051.10        54.49 o                         
   2  -3   5       1012.72       1044.86        18.15 o                         
   3  -3   5        615.29        645.87         8.50 o                         
   4  -3   5        508.30        509.03         8.37 o                         
   5  -3   5         33.01         31.41         1.66 o                         
   6  -3   5         10.16          9.41         1.49 o                         
   7  -3   5        515.43        530.81        12.16 o                         
   8  -3   5        775.11        759.21         9.14 o                         
   9  -3   5        462.95        451.92        13.24 o                         
  10  -3   5        104.86        115.64         5.00 o                         
  11  -3   5         13.01         13.32         1.56 o                         
  12  -3   5        235.28        234.36         3.93 o                         
 -14  -2   5          1.76          2.46         0.40 o                         
 -13  -2   5          5.93          5.98         0.71 o                         
 -12  -2   5        176.43        179.04         4.53 o                         
 -11  -2   5          2.74          2.44         0.48 o                         
 -10  -2   5        209.73        210.18         3.97 o                         
  -9  -2   5        316.27        320.69         5.01 o                         
  -8  -2   5        443.43        448.18         7.05 o                         
  -7  -2   5        107.01        110.72         3.31 o                         
  -6  -2   5        754.80        784.10        33.30 o                         
  -5  -2   5        149.79        169.87         3.66 o                         
  -4  -2   5        380.36        400.37         8.63 o                         
  -3  -2   5        897.51        942.80         7.46 o                         
  -2  -2   5        351.23        370.06         3.22 o                         
  -1  -2   5       1164.30       1241.56        20.15 o                         
   0  -2   5        168.59        161.02         3.60 o                         
   1  -2   5        307.26        308.61         3.19 o                         
   2  -2   5        548.68        623.36         4.88 o                         
   3  -2   5        194.29        205.40         2.31 o                         
   4  -2   5         30.56         35.48         1.21 o                         
   5  -2   5        299.61        305.37         4.90 o                         
   6  -2   5         28.09         29.27         1.36 o                         
   7  -2   5         20.66         20.98         0.90 o                         
   8  -2   5          6.94          6.37         1.16 o                         
   9  -2   5        251.84        261.20         6.96 o                         
  10  -2   5        138.53        150.26         5.62 o                         
  11  -2   5         31.14         32.07         2.29 o                         
  12  -2   5         67.11         75.24         3.28 o                         
  13  -2   5         46.06         55.48         2.09 o                         
 -14  -1   5         50.81         61.54         1.96 o                         
 -13  -1   5          4.86          6.11         0.65 o                         
 -12  -1   5         16.00         15.88         1.04 o                         
 -11  -1   5        222.33        222.15         5.63 o                         
 -10  -1   5        256.65        262.60         5.90 o                         
  -9  -1   5        431.73        424.13         7.77 o                         
  -8  -1   5        736.15        768.61        11.08 o                         
  -7  -1   5        158.73        171.05         4.65 o                         
  -6  -1   5         57.79         66.45         1.63 o                         
  -5  -1   5        546.42        582.09         8.22 o                         
  -4  -1   5        432.69        448.50         4.35 o                         
  -3  -1   5        760.16        784.32         6.48 o                         
  -2  -1   5        242.20        239.20         2.74 o                         
  -1  -1   5        496.89        491.96         3.74 o                         
   0  -1   5        140.91        143.09         2.69 o                         
   1  -1   5        215.65        223.38         3.26 o                         
   2  -1   5       1302.43       1386.86        11.94 o                         
   3  -1   5       2596.55       2743.96        35.72 o                         
   4  -1   5        411.97        411.80         5.20 o                         
   5  -1   5        726.92        787.92        10.36 o                         
   6  -1   5        407.56        430.16         7.02 o                         
   7  -1   5        633.83        611.62        16.35 o                         
   8  -1   5       3057.61       2956.90        46.84 o                         
   9  -1   5         62.71         65.03         2.87 o                         
  10  -1   5        246.82        253.95         7.50 o                         
  11  -1   5         66.24         67.70         3.58 o                         
  12  -1   5          6.81          6.71         1.13 o                         
  13  -1   5         38.07         42.83         1.43 o                         
 -15   0   5          0.91          2.46         0.51 o                         
 -14   0   5         14.67         19.67         1.17 o                         
 -13   0   5          5.51          4.81         0.58 o                         
 -12   0   5          8.22          4.81         1.08 o                         
 -11   0   5        387.11        354.80        22.09 o                         
 -10   0   5        709.26        702.09        10.54 o                         
  -9   0   5         92.41         90.89         3.24 o                         
  -8   0   5       2226.74       2288.74        80.83 o                         
  -7   0   5        481.83        490.57         7.68 o                         
  -6   0   5        221.26        233.04         7.69 o                         
  -5   0   5         93.73        102.47         2.56 o                         
  -4   0   5        172.13        207.40         6.04 o                         
  -3   0   5       4694.87       4923.19        34.95 o                         
  -2   0   5         49.83         70.01         1.16 o                         
  -1   0   5        659.98        680.87         5.08 o                         
   0   0   5       1825.70       1820.02        13.29 o                         
   1   0   5        651.14        644.00        10.53 o                         
   2   0   5       4115.62       4204.85        32.93 o                         
   3   0   5         66.24         93.18         2.53 o                         
   4   0   5         85.38         91.89         3.92 o                         
   5   0   5       1225.06       1210.83        21.36 o                         
   6   0   5         49.13         44.74         3.12 o                         
   7   0   5         46.76         46.93         3.41 o                         
   8   0   5        422.21        443.91         9.89 o                         
   9   0   5        174.73        159.51         4.62 o                         
  10   0   5         33.21         45.11         2.35 o                         
  11   0   5        131.00        132.96         5.28 o                         
  12   0   5         17.43         16.09         1.33 o                         
  13   0   5        109.34         93.33         3.20 o                         
 -14   1   5         50.56         61.22         1.95 o                         
 -13   1   5          4.73          5.99         1.45 o                         
 -12   1   5         16.07         14.85         1.97 o                         
 -11   1   5        223.48        210.71         9.81 o                         
 -10   1   5        256.61        266.47         8.51 o                         
  -9   1   5        431.26        413.33         7.04 o                         
  -8   1   5        733.91        771.00        11.05 o                         
  -7   1   5        159.96        181.44         6.27 o                         
  -6   1   5         56.89         69.08         2.28 o                         
  -5   1   5        549.74        585.46        19.74 o                         
  -4   1   5        429.13        458.35         4.40 o                         
  -3   1   5        758.61        775.75         5.72 o                         
  -2   1   5        238.90        234.86         2.14 o                         
  -1   1   5        497.29        484.27         3.63 o                         
   0   1   5        141.87        140.27         1.96 o                         
   1   1   5        214.84        221.35         2.29 o                         
   2   1   5       1294.35       1390.61        12.16 o                         
   3   1   5       2604.14       2758.23        22.64 o                         
   4   1   5        413.99        417.28         5.62 o                         
   5   1   5        723.56        792.99        15.62 o                         
   6   1   5        407.90        440.07        11.01 o                         
   7   1   5        634.10        616.31         9.79 o                         
   8   1   5       3060.50       3003.48        32.88 o                         
   9   1   5         63.09         64.24         2.85 o                         
  10   1   5        245.55        256.72         5.85 o                         
  11   1   5         66.57         68.02         3.64 o                         
  12   1   5          6.79          8.17         1.22 o                         
  13   1   5         38.57         39.95         1.26 o                         
 -14   2   5          1.80          2.30         0.37 o                         
 -13   2   5          5.81          6.02         0.67 o                         
 -12   2   5        174.73        176.63         2.90 o                         
 -11   2   5          2.52          2.31         0.55 o                         
 -10   2   5        209.83        215.43         5.10 o                         
  -9   2   5        318.55        321.39         5.30 o                         
  -8   2   5        442.42        445.49         6.35 o                         
  -7   2   5        104.25        116.70         3.41 o                         
  -6   2   5        756.13        771.92         8.44 o                         
  -5   2   5        149.62        165.61         2.54 o                         
  -4   2   5        377.15        393.53         4.92 o                         
  -3   2   5        891.56        933.60        15.66 o                         
  -2   2   5        352.05        368.04         3.64 o                         
  -1   2   5       1168.41       1221.75        10.05 o                         
   0   2   5        167.96        160.41         1.81 o                         
   1   2   5        307.77        317.47         4.39 o                         
   2   2   5        549.53        615.85         6.49 o                         
   3   2   5        190.25        206.83         3.25 o                         
   4   2   5         30.89         34.17         1.30 o                         
   5   2   5        301.39        315.62         4.69 o                         
   6   2   5         27.64         29.66         1.85 o                         
   7   2   5         21.17         21.70         1.09 o                         
   8   2   5          7.42          5.92         0.76 o                         
   9   2   5        252.74        268.67         4.77 o                         
  10   2   5        137.74        148.17         5.56 o                         
  11   2   5         31.50         28.75         2.20 o                         
  12   2   5         65.96         68.59         1.68 o                         
  13   2   5         46.18         53.15         1.98 o                         
 -13   3   5         64.63         66.21         2.51 o                         
 -12   3   5        129.28        123.92         2.59 o                         
 -11   3   5         55.17         63.99         2.03 o                         
 -10   3   5        395.34        367.31         4.86 o                         
  -9   3   5        378.72        385.60        10.32 o                         
  -8   3   5        508.27        478.16         6.68 o                         
  -7   3   5          0.98          2.29         0.49 o                         
  -6   3   5        267.95        261.33        12.74 o                         
  -5   3   5        541.32        525.73        10.86 o                         
  -4   3   5         47.06         45.82         1.65 o                         
  -3   3   5       1562.03       1629.90        24.52 o                         
  -2   3   5         19.19         19.64         0.98 o                         
  -1   3   5        323.25        340.95         6.26 o                         
   0   3   5         54.24         52.98         1.33 o                         
   1   3   5       3130.55       3010.07        23.03 o                         
   2   3   5       1010.13       1046.00         8.62 o                         
   3   3   5        611.82        663.65        12.97 o                         
   4   3   5        509.02        512.69        16.47 o                         
   5   3   5         33.91         32.93         1.73 o                         
   6   3   5         11.42         11.18         0.88 o                         
   7   3   5        516.18        510.36         6.74 o                         
   8   3   5        777.16        776.34        15.99 o                         
   9   3   5        464.09        459.08         7.75 o                         
  10   3   5        104.33        106.76         4.31 o                         
  11   3   5         13.26         12.82         0.96 o                         
  12   3   5        235.12        238.11         5.42 o                         
 -13   4   5         73.75         75.15         2.36 o                         
 -12   4   5         62.96         61.96         1.97 o                         
 -11   4   5         47.53         46.25         1.60 o                         
 -10   4   5        236.79        236.62         5.75 o                         
  -9   4   5         11.64         11.20         1.18 o                         
  -8   4   5        798.75        799.46        11.22 o                         
  -7   4   5         93.67         95.66         2.83 o                         
  -6   4   5        215.46        218.83         3.66 o                         
  -5   4   5          8.40          6.67         0.87 o                         
  -4   4   5        209.79        202.71         6.34 o                         
  -3   4   5        131.75        150.19         5.22 o                         
  -2   4   5        123.81        125.15         4.68 o                         
  -1   4   5        333.70        330.87         8.31 o                         
   0   4   5        511.15        543.14         7.89 o                         
   1   4   5        243.76        241.33         3.89 o                         
   2   4   5        260.18        264.23         5.03 o                         
   3   4   5        146.85        135.92         5.39 o                         
   4   4   5        141.99        143.87         2.41 o                         
   5   4   5         73.67         72.65         1.69 o                         
   6   4   5        121.14        117.13         2.39 o                         
   7   4   5        116.71        112.70         2.08 o                         
   8   4   5         50.55         47.96         1.49 o                         
   9   4   5         63.80         63.70         2.31 o                         
  10   4   5          9.44         10.29         0.84 o                         
  11   4   5         37.76         34.40         1.76 o                         
 -12   5   5          3.23          2.86         0.55 o                         
 -11   5   5        111.89        114.29         3.86 o                         
 -10   5   5         13.82         14.34         1.58 o                         
  -9   5   5        177.20        183.73         4.36 o                         
  -8   5   5        369.22        365.19         7.32 o                         
  -7   5   5        285.48        284.00         6.80 o                         
  -6   5   5         69.16         65.14         2.09 o                         
  -5   5   5         75.17         73.95         2.42 o                         
  -4   5   5         50.83         49.63         1.71 o                         
  -3   5   5         70.74         73.22         1.81 o                         
  -2   5   5         10.84          9.91         0.80 o                         
  -1   5   5         24.81         27.93         0.99 o                         
   0   5   5         27.10         27.92         0.99 o                         
   1   5   5        173.38        173.25         2.59 o                         
   2   5   5        471.65        469.55         7.65 o                         
   3   5   5          3.85          2.62         0.89 o                         
   4   5   5        176.70        172.93         4.41 o                         
   5   5   5        139.55        138.53         3.00 o                         
   6   5   5        671.06        680.05         7.82 o                         
   7   5   5         55.27         58.50         2.50 o                         
   8   5   5        249.58        259.53         6.65 o                         
   9   5   5        101.01        100.69         3.78 o                         
  10   5   5        210.44        205.06         3.59 o                         
  -9   6   5         41.05         47.81         1.63 o                         
  -8   6   5        296.04        318.84         7.71 o                         
  -7   6   5        584.66        578.91         6.54 o                         
  -6   6   5        230.63        235.65         3.78 o                         
  -5   6   5        197.21        196.36         5.20 o                         
  -4   6   5         27.38         31.22         2.34 o                         
  -3   6   5         75.18         76.97         2.90 o                         
  -2   6   5        299.77        296.02         5.62 o                         
  -1   6   5        224.17        218.57         3.33 o                         
   0   6   5        257.35        254.48         3.65 o                         
   1   6   5        143.42        142.96         2.60 o                         
   2   6   5          5.16          5.70         0.65 o                         
   3   6   5        431.02        458.27        11.03 o                         
   4   6   5         21.19         20.27         1.35 o                         
   5   6   5        219.37        245.59         6.60 o                         
   6   6   5          2.48          2.90         0.56 o                         
   7   6   5        148.54        158.30         4.75 o                         
   8   6   5        152.59        162.54         4.28 o                         
  -8   7   5        100.82         92.90         2.81 o                         
  -6   7   5        209.71        212.38         7.36 o                         
  -5   7   5         46.42         46.22         1.67 o                         
  -4   7   5        123.74        127.51         4.41 o                         
  -3   7   5         43.91         46.44         2.65 o                         
  -2   7   5         43.33         49.79         2.41 o                         
  -1   7   5          6.35          6.10         0.51 o                         
   0   7   5        152.10        153.68         2.87 o                         
   1   7   5         23.49         21.85         1.04 o                         
   2   7   5          9.93          8.29         0.85 o                         
   3   7   5         79.76         81.59         4.07 o                         
   4   7   5        235.97        253.03         6.53 o                         
   5   7   5         90.42         98.40         2.35 o                         
   6   7   5        155.99        171.53         3.00 o                         
   7   7   5         62.36         65.65         2.20 o                         
  -5   8   5         17.31         13.42         0.61 o                         
  -4   8   5        170.34        150.97        20.55 o                         
  -3   8   5         76.34         79.53         1.80 o                         
  -2   8   5         49.60         56.47         2.28 o                         
  -1   8   5        105.21        112.19         4.59 o                         
   0   8   5        125.48        116.95         3.07 o                         
   1   8   5          0.32          0.37         0.23 o                         
   2   8   5          9.65          9.97         0.54 o                         
   3   8   5         97.95        106.99         2.02 o                         
  -3  -8   6        105.83        107.19         2.74 o                         
  -2  -8   6        103.88        103.44         2.04 o                         
   0  -8   6         38.97         37.88         1.59 o                         
   1  -8   6          4.50          5.19         0.60 o                         
  -8  -7   6         40.02         36.35         1.53 o                         
  -7  -7   6         46.20         45.48         2.09 o                         
  -6  -7   6         67.39         66.68         2.84 o                         
  -5  -7   6         81.13         82.73         2.69 o                         
  -4  -7   6        152.72        168.51         3.38 o                         
  -3  -7   6         76.03         79.29         2.06 o                         
  -2  -7   6         24.32         27.69         1.11 o                         
  -1  -7   6          1.64          2.12         0.47 o                         
   0  -7   6        122.12        123.80         4.57 o                         
   1  -7   6         85.43         85.40         3.29 o                         
   2  -7   6         19.25         21.80         1.57 o                         
   3  -7   6         83.33         84.99         2.94 o                         
   4  -7   6         20.72         22.82         0.97 o                         
   5  -7   6        230.77        226.37         4.91 o                         
  -9  -6   6         23.14         24.60         1.54 o                         
  -8  -6   6         95.23         91.84         2.38 o                         
  -7  -6   6        177.73        183.49         3.01 o                         
  -6  -6   6         31.53         34.16         1.67 o                         
  -5  -6   6        241.88        243.46         4.73 o                         
  -4  -6   6        227.69        223.92         6.08 o                         
  -3  -6   6        120.53        124.82         2.70 o                         
  -2  -6   6        264.11        267.37         8.02 o                         
  -1  -6   6         30.27         34.23         1.81 o                         
   0  -6   6         46.31         46.05         2.78 o                         
   1  -6   6        191.23        208.53         4.34 o                         
   2  -6   6        441.84        442.82         6.89 o                         
   3  -6   6        103.23        103.14         4.77 o                         
   4  -6   6         12.42         13.31         1.33 o                         
   5  -6   6        256.55        257.13        10.22 o                         
   6  -6   6         68.66         70.67         2.09 o                         
   7  -6   6         46.38         43.67         3.40 o                         
   8  -6   6         29.33         30.85         1.39 o                         
 -11  -5   6         40.25         44.71         2.18 o                         
 -10  -5   6         36.23         33.35         1.75 o                         
  -9  -5   6         25.54         24.84         1.07 o                         
  -8  -5   6         60.84         58.42         2.05 o                         
  -7  -5   6         76.45         78.70         2.14 o                         
  -6  -5   6        352.17        350.31         6.73 o                         
  -5  -5   6        387.02        377.68         5.67 o                         
  -4  -5   6          6.91          7.66         0.67 o                         
  -3  -5   6         18.39         21.45         0.98 o                         
  -2  -5   6        179.24        178.84         2.90 o                         
  -1  -5   6        838.60        824.29        11.05 o                         
   0  -5   6        367.39        366.10         8.81 o                         
   1  -5   6        140.10        151.50         5.29 o                         
   2  -5   6         76.35         76.36         2.55 o                         
   3  -5   6        302.93        308.21         5.64 o                         
   4  -5   6         18.29         18.05         1.19 o                         
   5  -5   6        156.69        163.34         3.82 o                         
   6  -5   6        570.91        596.19        12.92 o                         
   7  -5   6        191.52        189.24         3.38 o                         
   8  -5   6        353.51        371.69         7.46 o                         
   9  -5   6         38.11         37.46         2.78 o                         
 -11  -4   6        357.62        359.16         7.55 o                         
 -10  -4   6        319.45        327.76         5.69 o                         
  -9  -4   6        298.18        301.22         4.53 o                         
  -8  -4   6        285.30        286.44        11.68 o                         
  -7  -4   6        330.26        318.87         6.33 o                         
  -6  -4   6        267.29        276.56         5.76 o                         
  -5  -4   6        434.71        452.68         7.69 o                         
  -4  -4   6        123.23        126.98         2.69 o                         
  -3  -4   6        679.89        695.77        12.32 o                         
  -2  -4   6        166.38        169.33         4.63 o                         
  -1  -4   6        143.18        138.84         5.57 o                         
   0  -4   6         64.24         66.88         3.13 o                         
   1  -4   6        793.52        777.25        14.46 o                         
   2  -4   6         61.87         65.27         1.54 o                         
   3  -4   6         58.94         64.67         1.94 o                         
   4  -4   6        116.94        114.71         2.52 o                         
   5  -4   6         58.01         59.37         2.74 o                         
   6  -4   6        138.73        140.50         4.02 o                         
   7  -4   6        101.63        101.04         3.65 o                         
   8  -4   6         63.92         58.89         2.18 o                         
   9  -4   6         17.39         20.57         1.18 o                         
  10  -4   6         71.05         76.13         2.66 o                         
  11  -4   6          0.74          1.05         0.39 o                         
 -13  -3   6         11.26          9.80         1.03 o                         
 -12  -3   6        106.11        108.57         2.74 o                         
 -11  -3   6        416.21        403.73         8.89 o                         
 -10  -3   6         32.54         32.16         1.68 o                         
  -9  -3   6        407.64        382.94         7.62 o                         
  -8  -3   6        516.09        489.42        21.75 o                         
  -7  -3   6         20.79         20.10         1.09 o                         
  -6  -3   6          2.43          2.01         0.40 o                         
  -5  -3   6        114.84        120.27         2.51 o                         
  -4  -3   6        321.75        331.94         5.19 o                         
  -3  -3   6        929.69        951.22        14.96 o                         
  -2  -3   6        117.55        121.09         3.33 o                         
   0  -3   6        223.93        227.92         5.46 o                         
   1  -3   6        266.38        281.49         4.53 o                         
   2  -3   6        759.06        747.38         9.21 o                         
   3  -3   6          6.15          6.81         1.14 o                         
   4  -3   6         39.93         48.28         2.97 o                         
   5  -3   6        763.47        780.99         6.73 o                         
   6  -3   6        109.45        111.47         2.69 o                         
   7  -3   6        486.43        490.07         5.64 o                         
   8  -3   6         53.61         56.80         1.61 o                         
   9  -3   6         81.18         80.89         2.53 o                         
  10  -3   6        133.97        142.82         5.22 o                         
  11  -3   6        114.60        125.94         4.16 o                         
  12  -3   6         25.34         19.06         1.17 o                         
 -14  -2   6         17.26         20.80         1.21 o                         
 -13  -2   6         32.09         36.28         2.22 o                         
 -12  -2   6         19.43         20.23         1.05 o                         
 -11  -2   6        219.39        231.64         5.20 o                         
 -10  -2   6        331.74        343.16         5.60 o                         
  -9  -2   6       1868.69       1899.91        18.29 o                         
  -8  -2   6        483.84        479.96         5.84 o                         
  -7  -2   6        320.76        326.59         4.71 o                         
  -6  -2   6        115.11        130.41         3.20 o                         
  -5  -2   6       1023.09       1064.87        10.48 o                         
  -4  -2   6       1877.01       1995.67        17.20 o                         
  -3  -2   6        488.96        566.62         6.56 o                         
  -2  -2   6        169.45        169.33         4.43 o                         
  -1  -2   6        114.13        115.61         3.10 o                         
   0  -2   6         80.68         90.03         1.50 o                         
   1  -2   6        833.68        873.54         7.53 o                         
   2  -2   6        382.61        402.12         4.24 o                         
   3  -2   6        575.49        598.86         9.53 o                         
   4  -2   6         47.69         44.85         1.77 o                         
   5  -2   6          5.42          5.71         0.70 o                         
   6  -2   6        419.45        405.93         4.44 o                         
   7  -2   6        502.57        508.04         7.50 o                         
   8  -2   6         93.36         94.39         2.51 o                         
   9  -2   6         32.95         34.28         2.69 o                         
  10  -2   6         13.19         12.30         1.63 o                         
  11  -2   6         80.09         79.23         3.59 o                         
  12  -2   6         47.91         44.25         2.16 o                         
 -14  -1   6          0.80          1.76         0.43 o                         
 -13  -1   6         54.28         54.68         3.55 o                         
 -12  -1   6        149.41        149.40         3.94 o                         
 -11  -1   6        307.69        310.83         6.95 o                         
 -10  -1   6        137.04        143.64         4.58 o                         
  -9  -1   6        227.45        225.80         4.41 o                         
  -8  -1   6        357.34        340.08         5.73 o                         
  -7  -1   6        149.54        159.40         3.99 o                         
  -6  -1   6        127.82        148.99         4.42 o                         
  -5  -1   6        188.43        191.39         2.68 o                         
  -4  -1   6       1331.99       1514.07        15.90 o                         
  -3  -1   6        512.92        566.37         5.18 o                         
  -2  -1   6       1475.54       1499.57        10.36 o                         
  -1  -1   6        409.02        381.62         4.39 o                         
   0  -1   6        342.39        355.16         6.27 o                         
   1  -1   6        411.22        444.41         6.10 o                         
   2  -1   6        912.46       1027.03         9.62 o                         
   3  -1   6        488.44        516.05        14.61 o                         
   4  -1   6         67.84         69.84         1.89 o                         
   5  -1   6        498.29        531.14         6.57 o                         
   6  -1   6        264.07        275.43         5.92 o                         
   7  -1   6        456.67        467.01         5.60 o                         
   8  -1   6        359.07        359.32         7.31 o                         
   9  -1   6         16.11         17.70         1.54 o                         
  10  -1   6         10.00          7.53         0.95 o                         
  11  -1   6         32.01         33.53         2.39 o                         
  12  -1   6         13.95         17.84         1.51 o                         
 -14   0   6        174.44        187.99         5.26 o                         
 -13   0   6        116.16        112.38         3.05 o                         
 -12   0   6        171.96        166.18         6.26 o                         
 -11   0   6        412.87        418.94         7.98 o                         
 -10   0   6       3068.13       3134.93        62.76 o                         
  -9   0   6       1178.13       1185.30        15.65 o                         
  -8   0   6        281.15        279.32         5.95 o                         
  -7   0   6        275.16        299.88         5.68 o                         
  -6   0   6        303.79        328.68         5.67 o                         
  -5   0   6        138.13        111.36         2.32 o                         
  -4   0   6        680.38        863.18         8.55 o                         
  -3   0   6       2873.56       3092.19        19.48 o                         
  -2   0   6         20.25         20.65         0.87 o                         
  -1   0   6        541.98        528.96         5.04 o                         
   0   0   6        383.48        419.17        10.47 o                         
   1   0   6        746.59        700.89         7.38 o                         
   2   0   6          1.69          0.92         0.40 o                         
   3   0   6        178.06        168.70         5.05 o                         
   4   0   6          2.84          4.31         2.15 o                         
   5   0   6        384.27        374.01         9.93 o                         
   6   0   6          0.02          1.02         0.73 o                         
   7   0   6         53.28         55.52         2.57 o                         
   8   0   6        361.60        368.67         7.44 o                         
   9   0   6          0.24          0.74         0.59 o                         
  10   0   6          7.16          9.82         1.62 o                         
  11   0   6         29.08         33.76         2.19 o                         
  12   0   6        179.77        198.74         5.55 o                         
  13   0   6          0.07          0.60         0.41 o                         
 -14   1   6          0.83          2.07         0.42 o                         
 -13   1   6         54.67         58.62         3.15 o                         
 -12   1   6        150.34        150.65         5.80 o                         
 -11   1   6        308.48        314.64         6.64 o                         
 -10   1   6        137.65        141.89         4.28 o                         
  -9   1   6        226.90        229.33         5.01 o                         
  -8   1   6        356.28        345.53         5.49 o                         
  -7   1   6        147.01        155.94         3.90 o                         
  -6   1   6        127.02        145.75         2.92 o                         
  -5   1   6        187.00        189.60         3.19 o                         
  -4   1   6       1332.93       1489.60        13.47 o                         
  -3   1   6        514.05        564.50         4.68 o                         
  -2   1   6       1479.80       1544.44        13.13 o                         
  -1   1   6        413.86        378.44         5.24 o                         
   0   1   6        346.76        349.77         5.46 o                         
   1   1   6        415.11        441.98         7.51 o                         
   2   1   6        909.73       1004.65         9.53 o                         
   3   1   6        489.91        515.16         5.89 o                         
   4   1   6         67.81         66.12         2.43 o                         
   5   1   6        498.81        511.91         8.41 o                         
   6   1   6        262.76        279.97         5.98 o                         
   7   1   6        456.82        454.59         8.92 o                         
   8   1   6        356.52        366.86         7.34 o                         
   9   1   6         14.96         17.01         1.51 o                         
  10   1   6          9.87          8.74         1.51 o                         
  11   1   6         31.27         31.57         1.65 o                         
  12   1   6         13.49         15.90         1.00 o                         
 -14   2   6         17.58         19.25         1.09 o                         
 -13   2   6         32.65         37.36         2.20 o                         
 -12   2   6         19.69         21.31         1.88 o                         
 -11   2   6        220.66        234.21         5.07 o                         
 -10   2   6        333.75        348.86         5.54 o                         
  -9   2   6       1866.50       1883.47        19.88 o                         
  -8   2   6        487.87        467.06         5.03 o                         
  -7   2   6        318.30        320.52         5.06 o                         
  -6   2   6        115.89        132.25         2.87 o                         
  -5   2   6       1023.82       1065.43         9.11 o                         
  -4   2   6       1875.86       1981.06        14.96 o                         
  -3   2   6        494.80        580.47         5.97 o                         
  -2   2   6        167.75        157.66         2.21 o                         
  -1   2   6        116.34        114.75         2.54 o                         
   0   2   6         80.74         87.08         1.43 o                         
   1   2   6        827.92        879.67        16.36 o                         
   2   2   6        381.00        401.06         5.23 o                         
   3   2   6        576.16        599.10         6.78 o                         
   4   2   6         47.83         46.20         1.56 o                         
   5   2   6          5.75          7.00         0.69 o                         
   6   2   6        417.74        425.81         6.15 o                         
   7   2   6        501.50        520.26         8.81 o                         
   8   2   6         93.49         90.40         3.27 o                         
   9   2   6         32.36         31.78         2.60 o                         
  10   2   6         13.09         12.54         1.64 o                         
  11   2   6         80.27         79.99         1.99 o                         
  12   2   6         47.82         42.23         1.32 o                         
 -13   3   6         11.24          8.96         0.65 o                         
 -12   3   6        104.87        112.42         4.61 o                         
 -11   3   6        416.21        422.98         7.05 o                         
 -10   3   6         33.32         34.24         1.84 o                         
  -9   3   6        408.44        384.75         6.03 o                         
  -8   3   6        514.79        481.98         8.05 o                         
  -7   3   6         20.16         20.64         1.43 o                         
  -6   3   6          2.72          3.26         0.84 o                         
  -5   3   6        111.28        112.59         2.95 o                         
  -4   3   6        326.13        337.70         5.44 o                         
  -3   3   6        935.23        983.47        11.43 o                         
  -2   3   6        118.30        128.30         2.82 o                         
  -1   3   6        458.52        465.57         5.24 o                         
   0   3   6        222.03        212.84         4.33 o                         
   1   3   6        265.60        291.21         3.40 o                         
   2   3   6        761.00        775.73         9.94 o                         
   3   3   6          5.95          8.15         0.79 o                         
   4   3   6         39.53         48.16         2.10 o                         
   5   3   6        766.94        770.25         6.18 o                         
   6   3   6        109.29        109.00         2.68 o                         
   7   3   6        486.72        477.17        11.81 o                         
   8   3   6         54.10         57.65         3.50 o                         
   9   3   6         80.16         83.24         2.87 o                         
  10   3   6        133.86        142.84         3.49 o                         
  11   3   6        114.76        123.05         2.74 o                         
 -12   4   6         73.38         67.28         1.95 o                         
 -10   4   6        319.41        331.85         6.20 o                         
  -9   4   6        298.62        297.90        11.15 o                         
  -8   4   6        287.06        289.85         6.19 o                         
  -7   4   6        330.54        326.61         4.93 o                         
  -6   4   6        266.68        272.58         4.42 o                         
  -5   4   6        435.86        435.06         5.10 o                         
  -4   4   6        121.44        123.89         2.36 o                         
  -3   4   6        683.34        710.08        13.81 o                         
  -2   4   6        166.80        170.23         3.74 o                         
  -1   4   6        141.12        136.12         3.28 o                         
   0   4   6         64.48         64.40         2.15 o                         
   1   4   6        794.09        779.97        13.95 o                         
   2   4   6         59.83         64.97         2.03 o                         
   3   4   6         59.29         63.48         1.72 o                         
   4   4   6        116.60        112.96         2.37 o                         
   5   4   6         57.63         57.59         1.89 o                         
   6   4   6        138.47        135.14         2.21 o                         
   7   4   6        101.02         99.94         2.52 o                         
   8   4   6         64.29         60.66         2.35 o                         
   9   4   6         17.51         20.69         1.26 o                         
  10   4   6         69.94         73.25         2.65 o                         
  11   4   6          0.73          1.06         0.32 o                         
 -12   5   6        106.74        113.41         2.87 o                         
 -11   5   6         40.45         47.61         2.24 o                         
 -10   5   6         37.06         38.73         2.36 o                         
  -9   5   6         25.90         24.51         1.71 o                         
  -8   5   6         61.86         56.06         2.78 o                         
  -7   5   6         76.25         76.65         2.58 o                         
  -6   5   6        351.88        349.42         8.50 o                         
  -5   5   6        386.56        390.18         5.52 o                         
  -4   5   6          7.11          9.44         0.79 o                         
  -3   5   6         18.07         20.97         0.84 o                         
  -2   5   6        179.01        180.67         3.44 o                         
  -1   5   6        844.65        842.07         8.47 o                         
   0   5   6        370.42        366.12         4.50 o                         
   1   5   6        140.85        147.70         2.61 o                         
   2   5   6         75.63         75.40         2.10 o                         
   3   5   6        303.10        306.38         5.84 o                         
   4   5   6         17.44         16.61         1.06 o                         
   5   5   6        157.78        158.23         4.20 o                         
   6   5   6        566.58        568.64         5.94 o                         
   7   5   6        191.10        194.73         4.18 o                         
   8   5   6        350.78        358.95         8.33 o                         
   9   5   6         37.36         39.62         2.09 o                         
  10   5   6         51.18         42.86         1.85 o                         
 -10   6   6          2.57          2.90         0.54 o                         
  -9   6   6         23.15         24.50         1.97 o                         
  -8   6   6         95.77         94.51         3.57 o                         
  -7   6   6        176.04        172.85         4.12 o                         
  -6   6   6         30.55         33.82         1.30 o                         
  -5   6   6        240.98        225.04         6.58 o                         
  -4   6   6        227.35        225.28         4.63 o                         
  -3   6   6        120.04        122.72         3.08 o                         
  -2   6   6        261.96        269.73         3.44 o                         
  -1   6   6         31.28         34.04         1.52 o                         
   0   6   6         46.04         46.59         1.41 o                         
   1   6   6        192.08        205.59         3.67 o                         
   2   6   6        440.53        445.62         6.29 o                         
   3   6   6        104.03        100.18         4.48 o                         
   4   6   6         12.16         12.15         1.47 o                         
   5   6   6        255.27        263.01         4.75 o                         
   6   6   6         68.96         74.20         3.71 o                         
   7   6   6         45.79         44.92         2.21 o                         
  -8   7   6         41.15         35.97         1.52 o                         
  -7   7   6         45.05         41.93         1.95 o                         
  -6   7   6         67.46         61.64         1.67 o                         
  -5   7   6         80.62         85.10         2.23 o                         
  -4   7   6        152.80        162.02         4.93 o                         
  -3   7   6         75.60         78.93         2.24 o                         
  -2   7   6         24.55         26.24         1.04 o                         
  -1   7   6          2.02          3.45         0.41 o                         
   0   7   6        122.04        123.90         2.12 o                         
   1   7   6         84.84         80.96         2.10 o                         
   2   7   6         19.60         23.22         1.46 o                         
   3   7   6         83.87         86.31         2.40 o                         
   4   7   6         22.13         24.38         1.15 o                         
   5   7   6        231.25        225.37         2.97 o                         
  -3   8   6        105.81        108.47         2.80 o                         
  -2   8   6        103.10        102.35         2.93 o                         
  -1   8   6          6.80          5.40         0.67 o                         
   0   8   6         39.12         36.29         1.50 o                         
   1   8   6          4.62          4.87         0.35 o                         
   2   8   6         74.48         73.77         1.53 o                         
  -1  -8   7         35.65         33.82         1.28 o                         
  -6  -7   7         63.28         61.32         2.45 o                         
  -5  -7   7          7.90          9.70         0.75 o                         
  -4  -7   7         19.86         22.41         1.59 o                         
  -3  -7   7         55.94         59.75         2.67 o                         
  -2  -7   7          9.30          7.47         1.48 o                         
  -1  -7   7        148.69        149.80         2.56 o                         
   0  -7   7         42.85         47.23         1.29 o                         
   1  -7   7          2.31          2.61         0.47 o                         
   2  -7   7          7.52          7.84         0.93 o                         
   3  -7   7        104.85        106.01         3.09 o                         
   4  -7   7         44.99         41.67         1.18 o                         
   5  -7   7        254.58        253.88         4.80 o                         
  -9  -6   7         69.32         66.39         2.38 o                         
  -8  -6   7        147.05        145.64         4.22 o                         
  -7  -6   7         48.42         54.45         1.90 o                         
  -6  -6   7        214.10        207.11         7.02 o                         
  -5  -6   7         35.37         39.81         1.60 o                         
  -4  -6   7        111.77        112.92         4.45 o                         
  -3  -6   7         27.11         25.85         2.10 o                         
  -2  -6   7         10.04         12.28         1.46 o                         
  -1  -6   7        196.38        195.34         6.09 o                         
   0  -6   7        336.42        341.71         5.90 o                         
   1  -6   7         48.33         45.70         1.88 o                         
   2  -6   7         66.58         69.28         1.84 o                         
   3  -6   7          9.29          9.51         1.43 o                         
   4  -6   7          6.34          7.03         0.70 o                         
   5  -6   7         53.51         55.56         2.29 o                         
   6  -6   7         31.30         35.95         1.84 o                         
   7  -6   7          8.53         10.13         0.89 o                         
 -11  -5   7        129.65        114.80         3.43 o                         
 -10  -5   7        109.55        108.72         3.83 o                         
  -9  -5   7         45.34         45.91         2.69 o                         
  -8  -5   7         63.99         65.25         1.93 o                         
  -7  -5   7        272.24        271.21         5.40 o                         
  -6  -5   7        132.15        136.72         3.05 o                         
  -5  -5   7        140.57        140.89         3.17 o                         
  -4  -5   7        247.62        245.32         4.38 o                         
  -3  -5   7        225.73        223.07         4.14 o                         
  -2  -5   7        400.42        378.18         5.68 o                         
  -1  -5   7         27.90         29.36         1.42 o                         
   0  -5   7        254.33        263.15         5.04 o                         
   1  -5   7         97.75        100.62         4.28 o                         
   2  -5   7        184.22        190.13         3.43 o                         
   3  -5   7        137.37        138.84         2.85 o                         
   4  -5   7         39.88         38.17         3.38 o                         
   5  -5   7        106.86        109.40         3.86 o                         
   6  -5   7        235.53        235.54        10.29 o                         
   7  -5   7        556.17        560.45        10.53 o                         
   8  -5   7          7.79          7.86         0.88 o                         
   9  -5   7         29.56         26.04         1.16 o                         
 -12  -4   7        167.18        153.64         4.19 o                         
 -11  -4   7        343.53        340.30         8.04 o                         
 -10  -4   7        157.27        164.31         5.69 o                         
  -9  -4   7        165.64        166.24         6.14 o                         
  -8  -4   7        182.12        186.76         4.43 o                         
  -7  -4   7         43.69         48.19         2.22 o                         
  -6  -4   7        115.19        118.49         3.56 o                         
  -5  -4   7        419.46        407.00        10.38 o                         
  -4  -4   7         86.30         87.36         2.05 o                         
  -3  -4   7        512.76        504.30         5.89 o                         
  -2  -4   7        446.39        440.05         5.94 o                         
  -1  -4   7        217.33        210.92         3.26 o                         
   0  -4   7         66.63         76.60         1.63 o                         
   1  -4   7         95.09         98.63         2.78 o                         
   2  -4   7        164.94        164.82         3.14 o                         
   3  -4   7        224.00        212.05         3.18 o                         
   4  -4   7        231.86        237.74         6.95 o                         
   5  -4   7         14.90         15.11         1.11 o                         
   6  -4   7         59.92         60.02         2.09 o                         
   7  -4   7        162.11        168.43         9.90 o                         
   8  -4   7         32.24         33.45         1.52 o                         
   9  -4   7         96.04        102.34         2.01 o                         
  10  -4   7         27.14         25.47         1.48 o                         
 -13  -3   7         32.98         27.05         1.56 o                         
 -12  -3   7         85.24         96.72         3.78 o                         
 -11  -3   7        122.44        124.84         4.94 o                         
 -10  -3   7        194.18        186.35         6.66 o                         
  -9  -3   7         32.67         29.50         1.92 o                         
  -8  -3   7        200.55        200.53         5.24 o                         
  -7  -3   7        829.83        834.96        10.45 o                         
  -6  -3   7        264.01        268.45         3.85 o                         
  -5  -3   7         19.55         25.76         1.42 o                         
  -4  -3   7        432.52        417.03         6.60 o                         
  -3  -3   7        105.87        111.84         4.40 o                         
  -2  -3   7        165.15        160.01         4.80 o                         
  -1  -3   7         17.74         17.17         1.46 o                         
   0  -3   7        396.08        432.53         8.85 o                         
   1  -3   7        573.69        587.18        10.84 o                         
   2  -3   7         26.38         34.58         1.94 o                         
   3  -3   7        143.20        141.04         2.53 o                         
   4  -3   7         20.22         21.80         0.95 o                         
   5  -3   7        157.26        156.34         3.05 o                         
   6  -3   7        510.10        495.32         6.26 o                         
   7  -3   7        220.24        207.98         3.80 o                         
   8  -3   7        153.51        153.38         3.72 o                         
   9  -3   7         34.03         34.90         1.53 o                         
  10  -3   7          5.16          6.43         1.02 o                         
  11  -3   7         13.13         10.14         0.67 o                         
 -14  -2   7         16.40         17.60         1.11 o                         
 -13  -2   7         98.06        103.37         2.62 o                         
 -12  -2   7        356.77        361.74         6.21 o                         
 -11  -2   7        473.28        478.79         9.68 o                         
 -10  -2   7        915.44        917.07        10.58 o                         
  -9  -2   7        210.20        212.07         4.25 o                         
  -8  -2   7         40.90         41.87         2.27 o                         
  -7  -2   7          8.36          7.66         0.57 o                         
  -6  -2   7        288.03        290.31         6.77 o                         
  -5  -2   7          8.48         10.37         1.21 o                         
  -4  -2   7        190.95        197.25         2.93 o                         
  -3  -2   7        207.89        199.64         3.32 o                         
  -2  -2   7        118.61        120.54         2.06 o                         
  -1  -2   7        453.60        494.21        10.06 o                         
   0  -2   7        150.55        174.95         2.93 o                         
   1  -2   7        649.94        668.41         7.26 o                         
   2  -2   7        179.15        173.72         3.01 o                         
   3  -2   7        293.57        287.86         4.56 o                         
   4  -2   7         68.06         68.69         5.47 o                         
   5  -2   7        230.12        224.80         2.79 o                         
   6  -2   7        168.91        169.30         2.91 o                         
   7  -2   7         43.31         41.94         2.01 o                         
   8  -2   7        219.89        216.80         3.95 o                         
   9  -2   7        115.03        116.98         4.90 o                         
  10  -2   7         77.70         71.39         2.43 o                         
  11  -2   7         17.58         19.73         1.55 o                         
 -14  -1   7         54.21         47.81         5.31 o                         
 -13  -1   7         52.10         56.15         3.05 o                         
 -12  -1   7          6.89          8.71         0.98 o                         
 -11  -1   7        266.76        279.84         5.93 o                         
 -10  -1   7        658.64        675.05        12.99 o                         
  -9  -1   7         30.31         31.25         1.99 o                         
  -8  -1   7         61.66         63.15         2.23 o                         
  -7  -1   7        208.42        204.23         4.25 o                         
  -6  -1   7        407.07        462.86         7.86 o                         
  -5  -1   7        592.84        655.85        13.14 o                         
  -4  -1   7        518.82        480.62         5.09 o                         
  -3  -1   7        142.20        149.91         3.40 o                         
  -2  -1   7        159.61        175.00         2.53 o                         
  -1  -1   7        775.43        801.13         6.38 o                         
   0  -1   7       1445.51       1617.11        14.31 o                         
   1  -1   7        150.48        168.55         3.35 o                         
   2  -1   7         59.42         50.41         1.66 o                         
   3  -1   7         14.56         15.91         1.78 o                         
   4  -1   7          7.95          7.81         0.91 o                         
   5  -1   7          4.54          4.56         0.77 o                         
   6  -1   7        145.17        151.56         2.28 o                         
   7  -1   7        100.72        103.62         2.35 o                         
   8  -1   7         72.21         71.82         1.91 o                         
   9  -1   7        212.37        208.58         4.82 o                         
  10  -1   7         95.78         97.94         4.32 o                         
  11  -1   7         37.47         42.29         2.48 o                         
  12  -1   7         37.18         34.84         1.23 o                         
 -14   0   7          5.50          4.49         0.61 o                         
 -13   0   7        111.70        117.65         3.21 o                         
 -12   0   7          5.07          6.57         0.91 o                         
 -11   0   7         10.59          7.84         1.09 o                         
 -10   0   7       1905.67       1890.71        22.89 o                         
  -9   0   7       1086.33       1087.45        14.99 o                         
  -8   0   7         41.61         40.65         1.80 o                         
  -7   0   7        469.45        463.51         8.12 o                         
  -6   0   7        321.48        342.51        11.52 o                         
  -5   0   7        657.29        710.26        10.16 o                         
  -4   0   7         46.42         38.85         1.22 o                         
  -3   0   7         11.88          8.90         0.60 o                         
  -2   0   7        404.84        422.80         5.26 o                         
  -1   0   7         19.87         24.60         0.92 o                         
   0   0   7        688.43        682.82         9.22 o                         
   1   0   7         34.85         27.28         1.92 o                         
   2   0   7        994.53       1008.63        17.28 o                         
   3   0   7        110.10        110.80         3.17 o                         
   4   0   7        283.08        277.17         8.13 o                         
   5   0   7        188.93        194.48         6.97 o                         
   6   0   7        132.66        137.29         2.64 o                         
   7   0   7         78.01         74.46         1.93 o                         
   8   0   7         48.92         52.11         2.06 o                         
   9   0   7        211.85        208.74        12.67 o                         
  10   0   7         41.91         45.02         2.06 o                         
  11   0   7        407.63        456.21        10.00 o                         
  12   0   7        167.44        188.09         4.84 o                         
 -14   1   7         54.36         45.31         2.89 o                         
 -13   1   7         52.22         57.10         2.02 o                         
 -12   1   7          6.79          9.53         1.53 o                         
 -11   1   7        266.68        273.19         8.45 o                         
 -10   1   7        658.27        670.97        10.79 o                         
  -9   1   7         30.14         32.56         1.55 o                         
  -8   1   7         62.63         61.87         1.86 o                         
  -7   1   7        209.38        216.62         5.12 o                         
  -6   1   7        403.66        465.48         7.90 o                         
  -5   1   7        594.53        658.83         9.89 o                         
  -4   1   7        517.36        479.23         6.08 o                         
  -3   1   7        141.93        147.43         2.45 o                         
  -2   1   7        161.17        173.10         3.01 o                         
  -1   1   7        770.24        796.72         9.32 o                         
   0   1   7       1448.14       1594.38        25.04 o                         
   1   1   7        150.23        159.57         3.70 o                         
   2   1   7         61.00         54.40         1.72 o                         
   3   1   7         14.89         18.58         1.28 o                         
   4   1   7          7.84          6.77         0.88 o                         
   5   1   7          4.25          3.66         0.72 o                         
   6   1   7        141.81        142.35         2.75 o                         
   7   1   7        101.69        109.08         4.69 o                         
   8   1   7         71.94         68.67         2.37 o                         
   9   1   7        212.91        212.97         5.08 o                         
  10   1   7         97.39         92.86         2.99 o                         
  11   1   7         37.60         37.44         1.63 o                         
  12   1   7         36.45         36.31         1.01 o                         
 -12   2   7        357.72        371.05         5.61 o                         
 -11   2   7        472.71        480.60         9.87 o                         
 -10   2   7        914.88        912.18        14.86 o                         
  -9   2   7        208.92        211.87         4.41 o                         
  -8   2   7         40.55         38.20         1.43 o                         
  -7   2   7          8.82          7.66         0.61 o                         
  -6   2   7        284.61        281.50         5.87 o                         
  -5   2   7          9.42          8.61         0.74 o                         
  -4   2   7        192.76        202.43         2.92 o                         
  -3   2   7        208.49        199.11         4.20 o                         
  -2   2   7        118.47        121.59         2.46 o                         
  -1   2   7        452.13        492.65        10.05 o                         
   0   2   7        151.57        168.94         3.75 o                         
   1   2   7        646.89        673.79        12.39 o                         
   2   2   7        178.21        171.83         4.00 o                         
   3   2   7        291.99        289.88         4.59 o                         
   4   2   7         68.41         70.61         3.88 o                         
   5   2   7        232.57        224.90         4.05 o                         
   6   2   7        169.74        167.69         3.69 o                         
   7   2   7         42.48         40.97         1.80 o                         
   8   2   7        218.82        222.54         4.30 o                         
   9   2   7        115.07        116.61         3.51 o                         
  10   2   7         77.82         72.87         2.01 o                         
  11   2   7         18.10         21.05         0.91 o                         
 -13   3   7         32.96         24.62         2.07 o                         
 -12   3   7         85.19         93.86         2.49 o                         
 -11   3   7        120.96        124.66         4.57 o                         
 -10   3   7        197.07        194.76         6.35 o                         
  -9   3   7         33.14         34.53         1.51 o                         
  -8   3   7        201.63        200.24         3.93 o                         
  -7   3   7        830.49        834.11        13.06 o                         
  -6   3   7        262.77        270.84         4.12 o                         
  -5   3   7         20.24         27.49         1.24 o                         
  -4   3   7        432.27        434.37         9.05 o                         
  -3   3   7        105.43        107.22         2.71 o                         
  -2   3   7        165.23        161.16         4.82 o                         
  -1   3   7         18.08         17.74         1.52 o                         
   0   3   7        395.08        430.44         9.18 o                         
   1   3   7        575.43        586.25        11.51 o                         
   2   3   7         26.17         35.82         1.71 o                         
   3   3   7        142.75        138.36         3.68 o                         
   4   3   7         20.37         22.07         0.81 o                         
   5   3   7        155.91        155.75         2.49 o                         
   6   3   7        510.41        490.43         6.62 o                         
   7   3   7        214.39        201.47         4.96 o                         
   8   3   7        153.21        166.67         4.25 o                         
   9   3   7         33.70         32.60         1.70 o                         
  10   3   7          4.93          5.33         0.55 o                         
  11   3   7         12.46         13.31         0.61 o                         
 -12   4   7        168.51        182.88         4.40 o                         
 -11   4   7        343.31        351.90         5.69 o                         
 -10   4   7        155.87        163.68         3.95 o                         
  -9   4   7        167.13        165.04         5.83 o                         
  -8   4   7        180.42        187.26         4.49 o                         
  -7   4   7         42.62         49.26         1.74 o                         
  -6   4   7        113.82        115.98         2.76 o                         
  -5   4   7        420.97        399.10         5.66 o                         
  -4   4   7         86.78         88.89         2.33 o                         
  -3   4   7        516.97        515.53         6.21 o                         
  -2   4   7        450.12        449.27         4.51 o                         
  -1   4   7        216.87        213.39         2.86 o                         
   0   4   7         64.98         73.99         1.74 o                         
   1   4   7         96.95         99.08         2.64 o                         
   2   4   7        165.12        162.74         2.53 o                         
   3   4   7        223.49        209.36         3.39 o                         
   4   4   7        229.10        235.82         3.59 o                         
   5   4   7         13.79         13.98         0.68 o                         
   6   4   7         59.99         62.16         1.66 o                         
   7   4   7        161.58        171.96         3.46 o                         
   8   4   7         31.79         33.86         1.37 o                         
   9   4   7         95.25        105.16         3.07 o                         
  10   4   7         26.81         24.04         1.37 o                         
 -11   5   7        130.17        128.61         3.56 o                         
 -10   5   7        111.56        113.83         3.90 o                         
  -9   5   7         45.26         46.09         2.48 o                         
  -8   5   7         63.08         60.35         1.84 o                         
  -7   5   7        274.55        269.15         5.01 o                         
  -6   5   7        132.25        136.89         2.79 o                         
  -5   5   7        140.12        143.36         3.05 o                         
  -4   5   7        246.06        245.38         3.50 o                         
  -3   5   7        227.44        225.89         4.92 o                         
  -2   5   7        399.64        383.03         5.45 o                         
  -1   5   7         27.90         30.43         1.03 o                         
   0   5   7        253.46        258.75         3.69 o                         
   1   5   7        100.54        101.09         3.09 o                         
   2   5   7        181.63        179.00         6.89 o                         
   3   5   7        135.64        133.69         3.77 o                         
   4   5   7         40.09         36.45         1.48 o                         
   5   5   7        106.43        112.66         2.17 o                         
   6   5   7        238.51        241.64         3.78 o                         
   7   5   7        552.72        572.83        11.55 o                         
   8   5   7          7.97          9.25         1.12 o                         
   9   5   7         29.59         29.39         1.52 o                         
  -9   6   7         70.21         71.12         2.06 o                         
  -8   6   7        147.36        144.83         4.17 o                         
  -7   6   7         48.21         48.75         2.47 o                         
  -6   6   7        214.46        213.51         5.00 o                         
  -5   6   7         33.94         37.69         2.39 o                         
  -4   6   7        112.60        115.63         3.51 o                         
  -3   6   7         27.98         26.79         1.18 o                         
  -2   6   7         10.39         10.90         0.70 o                         
  -1   6   7        196.99        206.15         3.08 o                         
   0   6   7        333.72        335.85         5.61 o                         
   1   6   7         46.61         44.55         1.34 o                         
   2   6   7         66.64         71.45         2.50 o                         
   3   6   7          9.07          8.96         0.91 o                         
   4   6   7          6.35          5.83         0.70 o                         
   5   6   7         53.88         58.79         1.54 o                         
   6   6   7         30.72         31.63         1.91 o                         
  -7   7   7        137.25        125.01         3.32 o                         
  -6   7   7         65.15         57.56         1.59 o                         
  -5   7   7          7.95          9.43         0.72 o                         
  -4   7   7         19.08         20.88         1.52 o                         
  -3   7   7         56.10         62.50         2.58 o                         
  -2   7   7          9.10          7.67         0.58 o                         
  -1   7   7        150.26        151.23         2.23 o                         
   0   7   7         42.22         46.22         1.17 o                         
   1   7   7          2.48          2.90         0.42 o                         
   2   7   7          7.56          8.44         0.60 o                         
   3   7   7        103.12        105.05         2.41 o                         
   4   7   7         45.32         44.26         1.35 o                         
   5   7   7        253.91        244.29         3.51 o                         
  -1   8   7         35.92         32.30         1.37 o                         
  -6  -7   8         17.49         19.06         1.10 o                         
  -4  -7   8         22.70         24.99         1.45 o                         
  -3  -7   8        135.58        137.22         2.71 o                         
  -2  -7   8         15.34         14.96         0.69 o                         
  -1  -7   8         25.39         24.45         1.09 o                         
   0  -7   8        147.77        145.38         5.10 o                         
   1  -7   8         41.00         42.38         1.91 o                         
   2  -7   8        255.05        254.07         5.23 o                         
   3  -7   8         38.97         37.74         1.54 o                         
  -8  -6   8         17.98         18.60         1.29 o                         
  -7  -6   8         28.90         24.84         1.66 o                         
  -6  -6   8         72.25         71.42         1.77 o                         
  -5  -6   8         66.80         66.11         1.79 o                         
  -4  -6   8        262.63        268.82         4.02 o                         
  -3  -6   8         18.64         21.78         1.26 o                         
  -2  -6   8        125.88        128.23         4.24 o                         
  -1  -6   8         30.05         30.00         1.21 o                         
   0  -6   8          5.40          5.32         0.71 o                         
   1  -6   8          5.88          6.45         0.61 o                         
   2  -6   8        130.13        132.79         2.54 o                         
   3  -6   8          9.06         10.30         0.79 o                         
   4  -6   8         35.92         37.01         1.36 o                         
   5  -6   8         10.78         10.64         0.70 o                         
 -11  -5   8         18.70         17.84         1.10 o                         
 -10  -5   8          4.87          6.21         0.89 o                         
  -9  -5   8          5.77          5.22         0.98 o                         
  -8  -5   8          7.21          7.88         0.82 o                         
  -7  -5   8          1.31          1.98         0.60 o                         
  -6  -5   8        122.88        114.76         2.70 o                         
  -5  -5   8        567.13        558.12         7.77 o                         
  -4  -5   8        132.74        128.71         3.03 o                         
  -3  -5   8        272.46        268.41         4.61 o                         
  -2  -5   8         48.93         44.61         1.48 o                         
  -1  -5   8        187.47        190.24         3.75 o                         
   0  -5   8        152.85        155.30         2.94 o                         
   1  -5   8        278.19        286.92         3.74 o                         
   2  -5   8         87.99         90.84         1.72 o                         
   3  -5   8         21.60         24.36         1.13 o                         
   4  -5   8        138.01        148.00         3.34 o                         
   5  -5   8         53.78         55.81         2.59 o                         
   6  -5   8        110.82        116.27         3.81 o                         
   7  -5   8        256.60        267.23         5.86 o                         
   8  -5   8        213.86        210.45         4.43 o                         
 -11  -4   8        223.46        235.01         6.03 o                         
 -10  -4   8         47.21         50.64         2.03 o                         
  -9  -4   8          7.58          7.72         1.39 o                         
  -8  -4   8         61.76         65.69         3.83 o                         
  -7  -4   8        171.53        171.57         4.96 o                         
  -6  -4   8         87.72         87.66         2.47 o                         
  -5  -4   8         21.13         23.75         1.30 o                         
  -4  -4   8        273.04        252.42         5.38 o                         
  -3  -4   8        237.22        233.32         4.24 o                         
  -2  -4   8        186.93        185.27         5.03 o                         
  -1  -4   8        100.22        102.02         3.29 o                         
   0  -4   8        105.54        101.73         2.05 o                         
   1  -4   8        108.37        108.60         2.05 o                         
   2  -4   8        255.76        250.52         3.16 o                         
   3  -4   8         92.12         94.02         2.03 o                         
   4  -4   8         33.23         30.98         1.34 o                         
   5  -4   8        184.64        175.75         3.84 o                         
   6  -4   8         15.40         17.60         1.12 o                         
   7  -4   8         10.75         11.13         1.29 o                         
   8  -4   8         14.32         15.62         1.38 o                         
   9  -4   8         25.41         24.19         1.25 o                         
 -12  -3   8         45.19         49.29         2.48 o                         
 -11  -3   8        105.92        113.36         4.49 o                         
 -10  -3   8         30.16         31.80         2.57 o                         
  -9  -3   8          6.61          6.73         1.37 o                         
  -8  -3   8        238.68        231.22         6.96 o                         
  -7  -3   8        257.88        251.41         5.69 o                         
  -6  -3   8        176.99        180.38         4.65 o                         
  -5  -3   8          9.00         11.34         0.90 o                         
  -4  -3   8        273.65        273.61         3.86 o                         
  -3  -3   8         11.47         11.97         1.54 o                         
  -2  -3   8        197.37        192.25         5.59 o                         
  -1  -3   8          5.48         17.53         1.53 o                         
   0  -3   8         26.48         29.31         1.98 o                         
   1  -3   8         52.86         45.96         1.19 o                         
   2  -3   8        155.21        156.28         2.17 o                         
   3  -3   8         62.01         55.49         1.53 o                         
   4  -3   8        192.22        191.63         3.55 o                         
   5  -3   8        271.19        266.28         4.29 o                         
   6  -3   8         69.72         72.72         2.04 o                         
   7  -3   8        269.18        258.83         9.82 o                         
   8  -3   8        223.50        210.54         5.63 o                         
   9  -3   8          4.89          5.47         0.60 o                         
 -13  -2   8         12.39         11.31         1.38 o                         
 -12  -2   8         39.36         42.59         1.47 o                         
 -11  -2   8         10.64          9.40         1.03 o                         
 -10  -2   8        303.51        308.75         6.27 o                         
  -9  -2   8         13.88         13.21         1.05 o                         
  -8  -2   8        107.53         98.88         2.79 o                         
  -7  -2   8         63.24         67.63         2.73 o                         
  -6  -2   8        122.61        121.46         2.07 o                         
  -5  -2   8        126.45        131.97         4.09 o                         
  -4  -2   8        218.23        216.74         3.69 o                         
  -3  -2   8         62.59         59.29         2.23 o                         
  -2  -2   8        863.67        900.66        17.43 o                         
  -1  -2   8        128.56        131.52         3.16 o                         
   0  -2   8        443.67        453.21         5.76 o                         
   1  -2   8        217.23        204.15         3.50 o                         
   2  -2   8        101.37        107.07         2.45 o                         
   3  -2   8        115.18        118.75         2.12 o                         
   4  -2   8         43.60         45.03         1.49 o                         
   5  -2   8         25.56         24.27         0.98 o                         
   6  -2   8        108.15        109.23         2.33 o                         
   7  -2   8         66.99         59.50         1.84 o                         
   8  -2   8         85.80         83.03         5.46 o                         
   9  -2   8        207.38        213.13         5.83 o                         
  10  -2   8         23.79         23.51         1.68 o                         
 -14  -1   8        191.70        180.69         4.33 o                         
 -13  -1   8         41.34         42.58         2.51 o                         
 -12  -1   8         51.17         58.06         3.47 o                         
 -11  -1   8         24.64         28.60         1.75 o                         
 -10  -1   8         96.63         98.18         2.83 o                         
  -9  -1   8        116.18        115.89         3.12 o                         
  -8  -1   8        349.98        342.32         7.16 o                         
  -7  -1   8         11.95         10.95         0.75 o                         
  -6  -1   8        923.33        930.42        10.58 o                         
  -5  -1   8        578.07        584.27         7.46 o                         
  -4  -1   8          0.56          0.84         0.27 o                         
  -3  -1   8         12.30         13.55         0.88 o                         
  -2  -1   8        361.11        379.45         5.26 o                         
  -1  -1   8        104.71        103.45         3.48 o                         
   0  -1   8        103.77        104.29         3.08 o                         
   1  -1   8        327.48        338.51        11.83 o                         
   2  -1   8        168.49        165.99         4.19 o                         
   3  -1   8         56.90         60.07         2.52 o                         
   4  -1   8         72.86         80.73         1.78 o                         
   5  -1   8         41.84         43.43         1.21 o                         
   6  -1   8        197.49        213.66         4.49 o                         
   7  -1   8        258.21        232.08         3.93 o                         
   8  -1   8         73.72         67.15         2.03 o                         
   9  -1   8        141.91        144.77         5.56 o                         
  10  -1   8         30.65         28.38         2.16 o                         
  11  -1   8          6.32          4.98         0.56 o                         
 -14   0   8         20.26         19.37         1.22 o                         
 -13   0   8          7.34          5.34         0.67 o                         
 -12   0   8         87.04         84.23         2.78 o                         
 -11   0   8          0.01          3.17         3.93 o                         
 -10   0   8          1.51          3.56         0.91 o                         
  -9   0   8          3.91          5.43         0.99 o                         
  -8   0   8         39.12         43.67         2.32 o                         
  -7   0   8         43.87         47.35         1.95 o                         
  -6   0   8         68.84         74.83         2.37 o                         
  -5   0   8        257.46        268.32         4.56 o                         
  -4   0   8          0.55          0.49         0.29 o                         
  -3   0   8         23.14         31.47         1.32 o                         
  -2   0   8         31.92         27.20         1.22 o                         
  -1   0   8         20.00         22.55         1.88 o                         
   0   0   8         27.82         29.30         1.59 o                         
   1   0   8        310.16        313.49         5.92 o                         
   2   0   8         88.67         79.41         2.81 o                         
   3   0   8        669.47        694.02         9.71 o                         
   4   0   8        578.95        575.61         7.40 o                         
   5   0   8        240.38        227.11         2.92 o                         
   6   0   8        137.08        139.52         2.25 o                         
   7   0   8        656.85        663.37         5.76 o                         
   8   0   8         11.08          8.94         0.90 o                         
   9   0   8          1.99          4.24         1.02 o                         
  10   0   8          2.16          1.06         0.51 o                         
  11   0   8        112.04        109.87         2.56 o                         
 -14   1   8        191.35        174.58         3.57 o                         
 -13   1   8         41.15         43.52         1.66 o                         
 -12   1   8         51.04         59.91         3.29 o                         
 -11   1   8         25.33         30.81         2.61 o                         
 -10   1   8         98.67        100.97         3.55 o                         
  -9   1   8        117.82        115.91         2.97 o                         
  -8   1   8        351.88        356.85         5.62 o                         
  -7   1   8         12.35         13.09         0.88 o                         
  -6   1   8        924.45        945.57        12.95 o                         
  -5   1   8        575.56        575.05         7.43 o                         
  -4   1   8          0.52          1.08         0.35 o                         
  -3   1   8         12.15         13.19         0.87 o                         
  -2   1   8        360.91        378.23         5.27 o                         
  -1   1   8        104.72         98.85         4.06 o                         
   0   1   8        102.58        111.83         3.17 o                         
   1   1   8        326.18        344.87         6.28 o                         
   2   1   8        168.32        166.18         4.20 o                         
   3   1   8         56.39         56.06         2.44 o                         
   4   1   8         73.13         77.95         1.63 o                         
   5   1   8         41.37         40.54         1.65 o                         
   6   1   8        195.17        210.48         8.31 o                         
   7   1   8        258.56        234.21         4.57 o                         
   8   1   8         74.77         70.07         2.23 o                         
   9   1   8        140.93        137.99         3.00 o                         
  10   1   8         29.57         26.78         1.47 o                         
  11   1   8          6.25          5.72         0.63 o                         
 -13   2   8         11.93         10.23         0.88 o                         
 -12   2   8         38.48         40.97         1.72 o                         
 -11   2   8         11.37         10.13         0.97 o                         
 -10   2   8        307.09        311.53         6.01 o                         
  -9   2   8         13.43         14.24         1.06 o                         
  -8   2   8        108.30        100.46         2.35 o                         
  -7   2   8         64.45         63.07         1.46 o                         
  -6   2   8        121.68        120.61         2.05 o                         
  -5   2   8        128.93        130.48         3.06 o                         
  -4   2   8        216.14        207.27         4.64 o                         
  -3   2   8         62.91         61.32         2.27 o                         
  -2   2   8        861.77        908.79        16.36 o                         
  -1   2   8        127.54        121.15         4.56 o                         
   0   2   8        446.32        463.18        10.29 o                         
   1   2   8        214.37        194.37         4.49 o                         
   2   2   8        101.42        107.85         3.31 o                         
   3   2   8        113.69        120.28         2.54 o                         
   4   2   8         43.78         43.58         1.14 o                         
   5   2   8         25.67         23.67         1.18 o                         
   6   2   8        108.63        109.97         2.97 o                         
   7   2   8         65.92         61.55         2.17 o                         
   8   2   8         86.36         89.96         2.51 o                         
   9   2   8        206.85        220.55         3.28 o                         
  10   2   8         24.08         27.69         0.95 o                         
  11   2   8         19.83         20.60         1.75 o                         
 -13   3   8         50.90         51.22         1.38 o                         
 -12   3   8         44.58         44.57         1.54 o                         
 -11   3   8        104.68        106.19         3.96 o                         
 -10   3   8         30.18         32.28         2.36 o                         
  -9   3   8          5.94          6.88         0.93 o                         
  -8   3   8        237.88        237.22         4.14 o                         
  -7   3   8        256.44        253.61         4.34 o                         
  -6   3   8        177.30        188.32         5.18 o                         
  -5   3   8          8.33         10.37         1.03 o                         
  -4   3   8        273.32        262.14         6.22 o                         
  -3   3   8         11.25         11.97         0.74 o                         
  -2   3   8        198.34        189.69         5.69 o                         
  -1   3   8          5.31          6.33         1.01 o                         
   0   3   8         25.61         31.76         1.58 o                         
   1   3   8         51.11         47.60         1.18 o                         
   2   3   8        153.02        152.91         2.07 o                         
   3   3   8         61.29         56.12         1.31 o                         
   4   3   8        192.35        190.73         2.38 o                         
   5   3   8        269.85        259.99         3.43 o                         
   6   3   8         68.88         70.55         2.73 o                         
   7   3   8        268.65        270.83         5.66 o                         
   8   3   8        224.97        219.63         4.74 o                         
   9   3   8          4.89          6.46         0.62 o                         
  10   3   8         10.41         11.20         0.87 o                         
 -12   4   8         82.53         83.49         2.71 o                         
 -11   4   8        225.34        235.99         6.02 o                         
 -10   4   8         47.08         50.63         1.97 o                         
  -9   4   8          7.38          8.78         0.76 o                         
  -8   4   8         62.74         61.22         1.93 o                         
  -7   4   8        172.07        175.96         4.32 o                         
  -6   4   8         86.46         86.52         2.86 o                         
  -5   4   8         20.30         25.42         1.30 o                         
  -4   4   8        273.08        263.92         3.30 o                         
  -3   4   8        238.55        232.13         4.14 o                         
  -2   4   8        189.47        184.30         2.84 o                         
  -1   4   8         99.50        101.79         1.78 o                         
   0   4   8        104.94        106.89         2.92 o                         
   1   4   8        109.91        104.31         2.22 o                         
   2   4   8        255.63        256.67         3.38 o                         
   3   4   8         90.76         95.38         1.94 o                         
   4   4   8         33.76         31.57         1.00 o                         
   5   4   8        185.27        175.37         2.56 o                         
   6   4   8         14.62         17.44         1.09 o                         
   7   4   8         10.30         11.03         0.84 o                         
   8   4   8         13.90         15.89         0.87 o                         
   9   4   8         25.57         25.99         1.18 o                         
 -11   5   8         18.37         19.87         1.13 o                         
 -10   5   8          4.88          4.81         0.78 o                         
  -9   5   8          6.63          8.20         0.78 o                         
  -8   5   8          6.89          7.24         0.54 o                         
  -7   5   8          1.77          2.27         0.45 o                         
  -6   5   8        124.91        120.84         3.00 o                         
  -5   5   8        568.71        547.00         5.95 o                         
  -4   5   8        133.36        127.94         2.40 o                         
  -3   5   8        272.10        272.49         3.71 o                         
  -2   5   8         49.81         47.30         1.28 o                         
  -1   5   8        187.61        194.91         3.55 o                         
   0   5   8        153.30        154.73         3.26 o                         
   1   5   8        276.48        291.24         6.61 o                         
   2   5   8         88.67         88.92         2.38 o                         
   3   5   8         21.24         24.10         1.05 o                         
   4   5   8        137.64        144.31         2.51 o                         
   5   5   8         52.81         57.37         1.43 o                         
   6   5   8        109.83        118.75         4.31 o                         
   7   5   8        254.02        255.15         6.32 o                         
   8   5   8        212.98        209.10         4.85 o                         
  -9   6   8         59.45         50.78         1.79 o                         
  -8   6   8         17.22         17.55         1.23 o                         
  -7   6   8         28.68         27.28         1.47 o                         
  -6   6   8         71.97         76.56         3.17 o                         
  -5   6   8         66.94         68.44         2.22 o                         
  -4   6   8        263.57        274.40         4.99 o                         
  -3   6   8         18.78         21.83         1.01 o                         
  -2   6   8        125.25        127.59         2.45 o                         
  -1   6   8         30.23         29.52         1.07 o                         
   0   6   8          5.72          5.83         0.54 o                         
   1   6   8          5.94          5.42         0.61 o                         
   2   6   8        128.81        135.80         4.61 o                         
   3   6   8          9.45         11.21         1.24 o                         
   4   6   8         34.63         37.02         1.30 o                         
   5   6   8         10.40         11.35         1.10 o                         
  -6   7   8         17.40         18.39         0.77 o                         
  -5   7   8          3.46          2.50         0.58 o                         
  -4   7   8         22.93         24.23         1.54 o                         
  -3   7   8        135.36        138.84         4.06 o                         
  -2   7   8         14.65         12.96         0.80 o                         
  -1   7   8         25.55         22.90         0.87 o                         
   0   7   8        145.85        152.35         2.94 o                         
   1   7   8         41.42         44.51         1.21 o                         
   2   7   8        253.36        244.36         3.16 o                         
   3   7   8         38.43         37.08         0.98 o                         
   4   7   8        137.71        122.49         3.07 o                         
  -5  -7   9         19.71         17.22         0.94 o                         
  -4  -7   9         49.70         50.42         1.39 o                         
  -3  -7   9         46.95         45.30         1.78 o                         
  -2  -7   9        128.08        124.74         3.10 o                         
  -1  -7   9         63.04         65.04         1.52 o                         
   0  -7   9         73.98         65.42         2.06 o                         
   1  -7   9         96.90        100.16         2.69 o                         
   2  -7   9        128.64        114.71         2.77 o                         
  -8  -6   9         38.81         35.97         1.50 o                         
  -7  -6   9          1.03          0.92         0.46 o                         
  -6  -6   9        138.15        148.03         2.92 o                         
  -5  -6   9         11.52         11.20         1.17 o                         
  -4  -6   9         25.08         25.31         1.23 o                         
  -3  -6   9        129.30        131.31         2.37 o                         
  -2  -6   9         24.88         25.03         0.88 o                         
  -1  -6   9         56.48         57.05         1.89 o                         
   0  -6   9         83.54         85.42         2.34 o                         
   1  -6   9        131.88        139.37         3.95 o                         
   2  -6   9         24.30         24.11         1.16 o                         
   3  -6   9          5.67          5.27         0.56 o                         
   4  -6   9        156.90        159.66         2.79 o                         
   5  -6   9        168.22        168.19         3.83 o                         
 -10  -5   9         51.22         57.10         2.16 o                         
  -9  -5   9        120.81        121.45         3.84 o                         
  -8  -5   9         62.83         63.01         3.88 o                         
  -7  -5   9         42.79         41.77         1.81 o                         
  -6  -5   9        230.59        238.62         4.93 o                         
  -5  -5   9         19.45         19.78         1.10 o                         
  -4  -5   9         44.38         45.27         1.41 o                         
  -3  -5   9          3.24          3.29         0.45 o                         
  -2  -5   9        104.96        115.99         2.27 o                         
  -1  -5   9         39.83         42.10         1.51 o                         
   0  -5   9        226.84        242.75         3.39 o                         
   1  -5   9        529.50        532.42         5.51 o                         
   2  -5   9        317.11        326.39         3.93 o                         
   3  -5   9         33.61         34.51         1.11 o                         
   4  -5   9        147.97        143.67         3.12 o                         
   5  -5   9        112.06        111.44         3.55 o                         
   6  -5   9         48.66         44.99         1.45 o                         
   7  -5   9        207.98        209.88         4.51 o                         
 -11  -4   9        319.21        314.22        11.08 o                         
 -10  -4   9         68.29         68.89         2.14 o                         
  -9  -4   9         19.56         23.63         2.09 o                         
  -8  -4   9         78.64         81.22         2.83 o                         
  -7  -4   9          5.28          5.77         0.91 o                         
  -6  -4   9        236.72        223.14         7.26 o                         
  -5  -4   9        231.44        234.97         4.22 o                         
  -4  -4   9         26.17         28.86         1.13 o                         
  -3  -4   9         11.63         12.38         0.70 o                         
  -2  -4   9         17.99         17.22         1.05 o                         
  -1  -4   9        242.95        223.15         3.82 o                         
   0  -4   9        139.20        137.20         2.05 o                         
   1  -4   9        108.36        110.57         2.22 o                         
   2  -4   9         24.79         21.65         0.87 o                         
   3  -4   9         80.14         77.79         1.85 o                         
   4  -4   9        386.11        379.59         8.95 o                         
   5  -4   9         29.28         31.58         1.50 o                         
   6  -4   9         73.09         68.63         2.08 o                         
   7  -4   9          8.96          8.22         1.01 o                         
   8  -4   9         22.17         23.78         1.36 o                         
 -12  -3   9         34.02         32.87         1.84 o                         
 -11  -3   9         82.94         93.00         2.58 o                         
 -10  -3   9         12.80         12.08         1.08 o                         
  -9  -3   9         36.83         39.65         2.75 o                         
  -8  -3   9        471.22        454.28        10.98 o                         
  -7  -3   9         33.99         34.40         1.97 o                         
  -6  -3   9         57.07         46.84         1.88 o                         
  -5  -3   9        174.48        164.35         4.47 o                         
  -4  -3   9        300.06        291.96         8.65 o                         
  -3  -3   9         30.88         31.51         1.36 o                         
  -2  -3   9        168.51        155.85         2.38 o                         
  -1  -3   9        108.73        108.94         1.96 o                         
   0  -3   9       1208.93       1184.32         8.27 o                         
   1  -3   9        753.94        745.72         5.94 o                         
   2  -3   9        790.60        779.30         8.66 o                         
   3  -3   9        158.81        155.73         2.49 o                         
   4  -3   9        260.81        257.22         3.77 o                         
   5  -3   9        274.84        262.47         7.86 o                         
   6  -3   9        141.02        131.94         3.24 o                         
   7  -3   9         57.55         53.21         1.85 o                         
   8  -3   9         53.89         52.70         2.37 o                         
   9  -3   9          3.90          3.58         0.55 o                         
 -13  -2   9          7.97          8.21         0.86 o                         
 -12  -2   9         74.72         72.89         2.86 o                         
 -11  -2   9         68.27         72.43         1.93 o                         
 -10  -2   9         25.02         26.23         1.31 o                         
  -9  -2   9          2.82          3.44         0.53 o                         
  -8  -2   9         16.70         16.22         1.12 o                         
  -7  -2   9         55.61         60.90         2.62 o                         
  -6  -2   9        287.00        248.46         3.49 o                         
  -5  -2   9        156.59        156.33         2.15 o                         
  -4  -2   9         31.85         31.75         0.93 o                         
  -3  -2   9        244.04        250.16         6.51 o                         
  -2  -2   9         32.55         33.69         2.83 o                         
  -1  -2   9         83.80         89.10         2.72 o                         
   0  -2   9        383.93        363.84         4.97 o                         
   1  -2   9         12.61         14.73         0.55 o                         
   2  -2   9         19.11         17.80         0.67 o                         
   3  -2   9        169.20        166.14         2.66 o                         
   4  -2   9         31.67         31.28         1.26 o                         
   5  -2   9         82.81         84.99         2.07 o                         
   6  -2   9         39.70         34.15         1.29 o                         
   7  -2   9        190.23        168.77         4.96 o                         
   8  -2   9        121.95        128.26         9.03 o                         
   9  -2   9         61.78         49.63         2.09 o                         
 -13  -1   9         39.14         36.36         1.33 o                         
 -12  -1   9        178.27        185.22         3.90 o                         
 -11  -1   9        126.23        134.90         3.69 o                         
 -10  -1   9         86.67         93.91         3.23 o                         
  -9  -1   9        239.81        242.88         5.76 o                         
  -8  -1   9        212.27        214.57         4.34 o                         
  -7  -1   9         33.75         34.20         1.24 o                         
  -6  -1   9        199.08        195.82         2.56 o                         
  -5  -1   9         24.41         27.04         1.12 o                         
  -4  -1   9        134.91        156.00         6.12 o                         
  -3  -1   9         35.09         33.28         1.47 o                         
  -2  -1   9         99.00        113.18         4.61 o                         
  -1  -1   9        312.30        306.91         8.31 o                         
   0  -1   9        251.87        230.99         5.13 o                         
   1  -1   9        546.09        577.96         9.19 o                         
   2  -1   9        280.15        272.24         2.97 o                         
   3  -1   9        184.84        176.08         2.20 o                         
   4  -1   9        331.55        313.16         3.56 o                         
   5  -1   9        607.63        560.49         5.83 o                         
   6  -1   9        978.55        895.84         9.35 o                         
   7  -1   9         85.16         88.49         2.03 o                         
   8  -1   9         23.63         22.07         1.36 o                         
   9  -1   9         11.12         12.93         1.61 o                         
  10  -1   9         63.01         73.91         3.16 o                         
 -13   0   9          0.42          0.11         0.31 o                         
 -12   0   9          0.00          0.12         0.41 o                         
 -11   0   9        112.49        109.70         3.34 o                         
 -10   0   9         16.22         14.72         1.97 o                         
  -9   0   9         47.39         53.51         2.59 o                         
  -8   0   9        270.48        259.17         6.02 o                         
  -7   0   9        397.65        416.13         7.80 o                         
  -6   0   9          0.08          0.77         0.32 o                         
  -5   0   9         32.92         40.18         1.48 o                         
  -4   0   9          1.56          0.84         0.39 o                         
  -3   0   9        325.20        316.27         4.99 o                         
  -2   0   9          2.03          0.58         0.67 o                         
  -1   0   9          6.71          8.33         1.32 o                         
   0   0   9        244.15        232.12         5.17 o                         
   1   0   9        599.12        605.92         9.55 o                         
   2   0   9        377.17        370.54         7.12 o                         
   3   0   9        835.25        844.53         5.26 o                         
   4   0   9        470.68        463.40         4.56 o                         
   5   0   9        362.79        357.85         3.91 o                         
   6   0   9        362.51        354.30         3.87 o                         
   7   0   9        167.96        146.54         2.84 o                         
   8   0   9          0.41          0.17         0.54 o                         
   9   0   9          0.60          1.11         0.36 o                         
  10   0   9          5.55          6.64         0.70 o                         
  11   0   9         40.62         47.93         2.02 o                         
 -13   1   9         39.45         33.92         1.29 o                         
 -12   1   9        178.79        186.02         9.77 o                         
 -11   1   9        127.96        137.44         5.31 o                         
 -10   1   9         85.99         82.90         4.36 o                         
  -9   1   9        241.72        250.61         4.49 o                         
  -8   1   9        213.92        209.29         4.12 o                         
  -7   1   9         33.49         33.51         1.33 o                         
  -6   1   9        197.47        194.81         2.22 o                         
  -5   1   9         24.20         26.23         0.87 o                         
  -4   1   9        136.24        145.31         4.02 o                         
  -3   1   9         35.45         29.63         1.49 o                         
  -2   1   9         99.87        101.46         4.42 o                         
  -1   1   9        314.07        319.87         8.44 o                         
   0   1   9        256.09        234.03         5.17 o                         
   1   1   9        543.13        563.05         9.13 o                         
   2   1   9        281.25        275.39         3.07 o                         
   3   1   9        182.55        174.05         2.37 o                         
   4   1   9        331.21        311.28         3.60 o                         
   5   1   9        606.30        546.35         5.17 o                         
   6   1   9        974.88        890.11         8.02 o                         
   7   1   9         84.53         88.33         2.18 o                         
   8   1   9         23.18         26.07         1.11 o                         
   9   1   9         10.67         12.32         0.95 o                         
  10   1   9         63.68         74.91         1.72 o                         
 -13   2   9          8.13          7.51         0.57 o                         
 -12   2   9         75.27         78.73         3.15 o                         
 -11   2   9         66.72         68.66         2.17 o                         
 -10   2   9         24.24         25.63         1.47 o                         
  -9   2   9          2.99          3.35         0.60 o                         
  -8   2   9         16.37         15.19         0.93 o                         
  -7   2   9         55.88         60.98         1.83 o                         
  -6   2   9        286.56        257.91         4.42 o                         
  -5   2   9        155.92        152.12         2.31 o                         
  -4   2   9         32.49         31.17         0.83 o                         
  -3   2   9        244.12        253.72         6.32 o                         
  -2   2   9         32.87         33.43         2.44 o                         
  -1   2   9         85.15         90.41         4.12 o                         
   0   2   9        383.61        354.76         4.00 o                         
   1   2   9         12.54         13.56         0.56 o                         
   2   2   9         18.80         18.91         0.85 o                         
   3   2   9        168.89        163.42         2.24 o                         
   4   2   9         31.68         29.56         1.04 o                         
   5   2   9         82.22         83.54         2.64 o                         
   6   2   9         40.35         33.82         1.24 o                         
   7   2   9        190.90        179.63         3.15 o                         
   8   2   9        122.37        134.71         2.90 o                         
   9   2   9         59.98         58.39         1.64 o                         
  10   2   9         46.70         44.50         1.74 o                         
 -12   3   9         33.49         30.26         1.44 o                         
 -11   3   9         82.83         96.71         2.85 o                         
 -10   3   9         12.57         15.01         1.53 o                         
  -9   3   9         36.60         40.28         2.67 o                         
  -8   3   9        478.44        444.63         9.11 o                         
  -7   3   9         34.32         34.73         1.28 o                         
  -6   3   9         56.71         48.66         2.21 o                         
  -5   3   9        173.33        169.08         5.87 o                         
  -4   3   9        298.74        284.16         5.45 o                         
  -3   3   9         30.28         29.89         1.06 o                         
  -2   3   9        168.22        156.57         2.10 o                         
  -1   3   9        108.72        111.71         1.82 o                         
   0   3   9       1204.69       1171.39         9.32 o                         
   1   3   9        751.89        749.09         6.10 o                         
   2   3   9        795.40        776.51         5.88 o                         
   3   3   9        158.56        147.92         2.14 o                         
   4   3   9        262.27        248.43         3.49 o                         
   5   3   9        273.22        260.22         4.39 o                         
   6   3   9        142.43        136.11         4.08 o                         
   7   3   9         55.31         57.50         2.28 o                         
   8   3   9         53.37         51.62         1.60 o                         
   9   3   9          3.99          4.54         0.46 o                         
 -11   4   9        319.70        318.96         4.66 o                         
 -10   4   9         68.27         73.00         2.18 o                         
  -9   4   9         19.85         20.90         1.28 o                         
  -8   4   9         78.29         76.64         2.05 o                         
  -7   4   9          5.41          4.96         0.76 o                         
  -6   4   9        236.83        232.87         5.03 o                         
  -5   4   9        231.24        235.23         8.62 o                         
  -4   4   9         26.14         27.63         1.31 o                         
  -3   4   9         12.36         13.42         0.98 o                         
  -2   4   9         18.29         18.71         0.85 o                         
  -1   4   9        243.08        227.95         2.81 o                         
   0   4   9        138.15        137.93         3.01 o                         
   1   4   9        109.70        111.46         3.09 o                         
   2   4   9         24.30         22.74         1.06 o                         
   3   4   9         80.08         77.59         1.72 o                         
   4   4   9        386.71        382.38         4.16 o                         
   5   4   9         28.69         32.16         1.37 o                         
   6   4   9         73.29         71.43         2.50 o                         
   7   4   9          8.87          9.10         0.87 o                         
   8   4   9         22.95         22.58         1.61 o                         
   9   4   9         75.49         65.98         2.18 o                         
  -9   5   9        122.99        120.47         5.61 o                         
  -8   5   9         63.09         63.87         1.47 o                         
  -7   5   9         42.86         42.24         1.43 o                         
  -6   5   9        232.45        239.21        11.11 o                         
  -5   5   9         18.90         19.60         1.30 o                         
  -4   5   9         43.17         41.84         2.07 o                         
  -3   5   9          3.33          3.55         0.47 o                         
  -2   5   9        106.18        109.57         2.22 o                         
  -1   5   9         39.60         39.42         1.49 o                         
   0   5   9        229.18        236.09         4.13 o                         
   1   5   9        525.81        516.21         8.10 o                         
   2   5   9        318.19        319.73         5.76 o                         
   3   5   9         32.76         34.69         1.18 o                         
   4   5   9        147.12        139.99         2.65 o                         
   5   5   9        111.01        118.04         4.26 o                         
   6   5   9         47.58         46.76         2.36 o                         
   7   5   9        206.90        197.87         4.72 o                         
  -7   6   9          0.96          1.28         0.36 o                         
  -6   6   9        140.66        155.60         3.14 o                         
  -5   6   9         11.63         11.86         1.29 o                         
  -4   6   9         24.29         25.04         1.85 o                         
  -3   6   9        128.82        139.81         4.56 o                         
  -2   6   9         24.87         24.53         1.06 o                         
  -1   6   9         56.53         52.47         1.56 o                         
   0   6   9         81.15         85.22         2.01 o                         
   1   6   9        130.97        139.56         2.59 o                         
   2   6   9         24.77         25.37         1.25 o                         
   3   6   9          6.41          5.97         0.66 o                         
   4   6   9        156.36        157.15         3.47 o                         
   5   6   9        170.39        164.74         3.90 o                         
  -5   7   9         20.08         18.07         1.02 o                         
  -4   7   9         49.91         50.38         3.26 o                         
  -3   7   9         46.31         48.54         1.42 o                         
  -2   7   9        126.86        131.26         3.99 o                         
  -1   7   9         64.61         67.56         3.18 o                         
   0   7   9         74.68         74.64         2.49 o                         
   1   7   9         96.46         95.07         3.53 o                         
   2   7   9        130.11        114.17         2.94 o                         
  -6  -6  10         26.38         23.78         1.33 o                         
  -5  -6  10         65.39         61.82         2.37 o                         
  -4  -6  10         57.85         61.52         1.42 o                         
  -3  -6  10          4.92          5.33         0.56 o                         
  -2  -6  10          2.35          3.39         0.35 o                         
  -1  -6  10        152.66        149.38         2.89 o                         
   0  -6  10        149.31        152.37         2.99 o                         
   1  -6  10        118.82        121.14         3.67 o                         
   2  -6  10        157.04        164.60         4.12 o                         
   3  -6  10          7.83          7.76         0.80 o                         
  -9  -5  10         45.51         44.58         1.91 o                         
  -8  -5  10          0.66          0.71         0.33 o                         
  -7  -5  10         24.70         22.07         1.22 o                         
  -6  -5  10        119.59        119.77         5.03 o                         
  -5  -5  10         38.47         37.56         1.35 o                         
  -4  -5  10        151.84        156.81         2.98 o                         
  -3  -5  10        190.48        191.83         2.83 o                         
  -2  -5  10        557.52        572.07         5.17 o                         
  -1  -5  10         46.08         45.72         1.29 o                         
   0  -5  10        141.12        146.55         2.42 o                         
   1  -5  10        265.61        279.43         5.06 o                         
   2  -5  10         65.43         61.31         1.42 o                         
   3  -5  10        462.91        470.48         6.54 o                         
   4  -5  10        113.62        111.31         4.13 o                         
   5  -5  10         21.13         19.07         1.40 o                         
   6  -5  10          2.47          2.74         0.52 o                         
 -11  -4  10         12.44         10.23         0.81 o                         
 -10  -4  10         14.21         15.07         1.73 o                         
  -9  -4  10         30.74         32.20         2.08 o                         
  -8  -4  10         45.62         45.83         2.77 o                         
  -7  -4  10         99.82         99.42         2.53 o                         
  -6  -4  10         21.62         26.77         1.86 o                         
  -5  -4  10         13.38         15.44         0.97 o                         
  -4  -4  10         48.24         49.28         1.73 o                         
  -3  -4  10         55.70         51.62         2.67 o                         
  -2  -4  10         53.49         56.53         1.73 o                         
  -1  -4  10        461.09        456.13         5.18 o                         
   0  -4  10        239.69        250.87         3.24 o                         
   1  -4  10         20.53         23.43         1.15 o                         
   2  -4  10        309.47        297.30         3.86 o                         
   3  -4  10          7.95          8.11         0.62 o                         
   4  -4  10         17.37         20.39         1.20 o                         
   5  -4  10         46.33         44.81         2.32 o                         
   6  -4  10         15.93         15.78         0.92 o                         
   7  -4  10         21.09         21.19         1.31 o                         
 -12  -3  10         51.90         52.16         1.99 o                         
 -11  -3  10        100.84        111.94         3.45 o                         
 -10  -3  10        245.32        248.82         4.66 o                         
  -9  -3  10        107.03        104.43         3.06 o                         
  -8  -3  10         83.57         79.59         2.80 o                         
  -7  -3  10        176.39        165.56         4.32 o                         
  -6  -3  10        204.15        184.09         7.85 o                         
  -5  -3  10         88.72         90.52         3.34 o                         
  -4  -3  10        649.20        637.84        13.94 o                         
  -3  -3  10        116.35        123.56         2.63 o                         
  -2  -3  10        375.97        386.54         6.11 o                         
  -1  -3  10        806.18        819.51         6.87 o                         
   0  -3  10        288.31        309.21         3.26 o                         
   1  -3  10        150.80        149.23         2.72 o                         
   2  -3  10        267.76        263.18         3.87 o                         
   3  -3  10         60.25         66.49         1.59 o                         
   4  -3  10        593.18        551.67         8.37 o                         
   5  -3  10        575.94        524.82        12.12 o                         
   6  -3  10        433.94        432.25         8.87 o                         
   7  -3  10         19.51         16.11         0.95 o                         
   8  -3  10         15.11         11.72         0.99 o                         
 -12  -2  10        114.91        124.56         3.74 o                         
 -11  -2  10         12.43         13.64         1.02 o                         
 -10  -2  10         22.86         22.37         1.16 o                         
  -9  -2  10          1.60          0.95         0.41 o                         
  -8  -2  10          5.83          5.89         0.57 o                         
  -7  -2  10        106.00         99.08         2.10 o                         
  -6  -2  10         81.72         70.27         1.76 o                         
  -5  -2  10         10.77          7.90         0.64 o                         
  -4  -2  10         98.77         99.29         3.30 o                         
  -3  -2  10         20.44         24.47         6.07 o                         
  -2  -2  10         85.44         88.02         1.59 o                         
  -1  -2  10        311.68        311.21         3.03 o                         
   0  -2  10        260.92        270.37         2.35 o                         
   1  -2  10        437.86        431.32         3.70 o                         
   2  -2  10        188.00        191.79         3.38 o                         
   3  -2  10         64.46         64.74         1.47 o                         
   4  -2  10        113.94        110.26         2.15 o                         
   5  -2  10         77.17         71.60         2.12 o                         
   6  -2  10          4.82          5.51         0.65 o                         
   7  -2  10         15.90         14.04         0.89 o                         
   8  -2  10         68.27         65.85         2.63 o                         
 -13  -1  10         47.87         46.36         1.26 o                         
 -12  -1  10         69.05         78.41         1.78 o                         
 -11  -1  10         14.16         17.55         0.97 o                         
 -10  -1  10         39.72         39.09         1.87 o                         
  -9  -1  10         28.83         28.71         1.40 o                         
  -8  -1  10         17.08         15.82         0.84 o                         
  -7  -1  10        612.69        580.48         5.83 o                         
  -6  -1  10         76.68         78.03         2.64 o                         
  -5  -1  10        348.63        340.83         3.77 o                         
  -4  -1  10         66.70         66.46         1.32 o                         
  -3  -1  10         94.09         91.60         1.82 o                         
  -2  -1  10        342.33        342.20         3.28 o                         
  -1  -1  10       1576.37       1545.21         7.48 o                         
   0  -1  10       2274.34       2287.66        10.96 o                         
   1  -1  10         41.66         43.86         0.94 o                         
   2  -1  10        434.00        429.08         4.01 o                         
   3  -1  10        154.17        147.59         3.38 o                         
   4  -1  10        291.92        250.81         3.90 o                         
   5  -1  10        414.86        352.95         4.24 o                         
   6  -1  10         64.86         64.59         1.76 o                         
   7  -1  10          2.74          1.32         0.39 o                         
   8  -1  10          8.35         10.47         1.56 o                         
   9  -1  10         36.19         38.62         2.34 o                         
 -13   0  10         20.73         23.66         1.45 o                         
 -12   0  10          2.00          2.83         0.53 o                         
 -11   0  10         11.91         11.25         1.40 o                         
 -10   0  10        103.40        107.17         3.25 o                         
  -9   0  10        496.68        496.57         8.66 o                         
  -8   0  10        294.67        295.46         5.61 o                         
  -7   0  10          5.10          1.65         0.47 o                         
  -6   0  10        100.08         80.96         1.86 o                         
  -5   0  10         22.28         16.72         0.87 o                         
  -4   0  10        502.03        489.89         4.42 o                         
  -3   0  10        160.83        158.83         2.25 o                         
  -2   0  10        752.61        744.29        10.62 o                         
  -1   0  10          4.03          5.76         0.43 o                         
   0   0  10        663.79        630.34         4.53 o                         
   1   0  10       1101.84       1092.63         7.16 o                         
   2   0  10        630.19        637.36         5.23 o                         
   3   0  10        447.18        445.81         4.17 o                         
   4   0  10          9.39          7.65         0.53 o                         
   5   0  10          5.31          3.21         0.39 o                         
   6   0  10          0.14          0.50         0.32 o                         
   7   0  10        220.16        225.89         3.99 o                         
   8   0  10        113.07        123.87         2.61 o                         
   9   0  10         39.50         43.87         2.59 o                         
  10   0  10        102.62        122.89         3.66 o                         
 -13   1  10         47.22         44.39         1.26 o                         
 -12   1  10         66.97         70.78         2.90 o                         
 -11   1  10         14.56         17.28         1.44 o                         
 -10   1  10         39.56         37.90         1.86 o                         
  -9   1  10         28.89         29.48         2.28 o                         
  -8   1  10         17.87         16.99         1.12 o                         
  -7   1  10        610.29        567.58         6.22 o                         
  -6   1  10         75.65         76.17         1.53 o                         
  -5   1  10        349.22        341.11         3.31 o                         
  -4   1  10         67.86         63.68         1.31 o                         
  -3   1  10         95.16         91.85         1.43 o                         
  -2   1  10        343.90        348.80         4.07 o                         
  -1   1  10       1571.05       1528.28        12.00 o                         
   0   1  10       2279.57       2281.13        12.90 o                         
   1   1  10         42.06         44.55         1.15 o                         
   2   1  10        431.59        427.15         4.43 o                         
   3   1  10        156.60        154.08         3.03 o                         
   4   1  10        289.88        249.21         3.53 o                         
   5   1  10        416.08        358.58         4.39 o                         
   6   1  10         66.21         70.37         1.91 o                         
   7   1  10          2.90          1.89         0.38 o                         
   8   1  10          8.98          9.89         0.77 o                         
   9   1  10         37.25         38.61         1.23 o                         
 -12   2  10        115.24        122.28         2.58 o                         
 -11   2  10         12.41         12.57         0.88 o                         
 -10   2  10         23.70         22.55         1.60 o                         
  -9   2  10          1.46          1.57         0.54 o                         
  -8   2  10          5.74          6.37         0.62 o                         
  -7   2  10        107.54         96.41         2.02 o                         
  -6   2  10         81.18         69.87         1.47 o                         
  -5   2  10         10.86          7.72         0.58 o                         
  -4   2  10         98.96         96.03         1.68 o                         
  -3   2  10         20.32         15.80         0.74 o                         
  -2   2  10         84.17         86.39         1.38 o                         
  -1   2  10        312.95        315.57         3.59 o                         
   0   2  10        261.75        269.02         2.83 o                         
   1   2  10        442.74        427.77         4.05 o                         
   2   2  10        186.96        200.75         3.53 o                         
   3   2  10         64.58         64.37         1.73 o                         
   4   2  10        114.08        111.84         2.29 o                         
   5   2  10         75.44         67.53         1.94 o                         
   6   2  10          4.49          5.14         0.59 o                         
   7   2  10         16.17         15.66         0.84 o                         
   8   2  10         68.96         74.39         1.61 o                         
   9   2  10          4.73          6.98         1.19 o                         
 -12   3  10         49.96         51.35         1.69 o                         
 -11   3  10        103.00        116.08         5.11 o                         
 -10   3  10        249.16        257.16         6.36 o                         
  -9   3  10        106.96        105.58         4.14 o                         
  -8   3  10         85.38         82.37         2.58 o                         
  -7   3  10        176.79        165.21         4.07 o                         
  -6   3  10        206.06        184.87         4.61 o                         
  -5   3  10         89.23         92.88         2.44 o                         
  -4   3  10        650.47        628.98         6.83 o                         
  -3   3  10        115.49        118.80         4.63 o                         
  -2   3  10        376.70        387.49         3.67 o                         
  -1   3  10        807.30        801.21         7.65 o                         
   0   3  10        288.80        309.89         3.18 o                         
   1   3  10        149.86        150.81         2.25 o                         
   2   3  10        267.43        263.56         3.85 o                         
   3   3  10         58.58         64.71         1.74 o                         
   4   3  10        596.11        555.95        14.05 o                         
   5   3  10        573.12        531.78         8.46 o                         
   6   3  10        435.16        432.15        10.16 o                         
   7   3  10         19.85         18.28         1.67 o                         
   8   3  10         15.16         13.80         0.87 o                         
 -11   4  10         12.13         10.00         0.78 o                         
 -10   4  10         14.06         14.85         0.87 o                         
  -9   4  10         31.36         31.42         1.96 o                         
  -8   4  10         45.55         46.53         1.28 o                         
  -7   4  10        100.29         97.78         2.30 o                         
  -6   4  10         21.41         23.78         1.46 o                         
  -5   4  10         12.90         16.41         1.04 o                         
  -4   4  10         48.71         48.17         1.73 o                         
  -3   4  10         56.05         56.30         1.84 o                         
  -2   4  10         52.38         51.75         1.53 o                         
  -1   4  10        465.14        438.06         6.53 o                         
   0   4  10        238.72        243.57         4.18 o                         
   1   4  10         20.18         22.14         0.90 o                         
   2   4  10        309.58        302.30         4.05 o                         
   3   4  10          7.93          8.01         0.65 o                         
   4   4  10         18.05         19.83         1.15 o                         
   5   4  10         46.74         44.12         1.87 o                         
   6   4  10         15.86         18.38         1.21 o                         
   7   4  10         20.81         20.51         1.00 o                         
   8   4  10         86.56         71.66         2.29 o                         
  -9   5  10         46.10         43.63         1.88 o                         
  -8   5  10          0.72          0.38         0.29 o                         
  -7   5  10         24.59         24.72         1.01 o                         
  -6   5  10        121.42        123.69         2.47 o                         
  -5   5  10         37.77         39.02         1.70 o                         
  -4   5  10        154.09        155.60         2.57 o                         
  -3   5  10        188.67        188.46         4.11 o                         
  -2   5  10        558.42        537.02         8.02 o                         
  -1   5  10         45.72         45.82         1.35 o                         
   0   5  10        143.98        146.04         2.47 o                         
   1   5  10        268.54        270.68         3.56 o                         
   2   5  10         65.65         62.13         1.50 o                         
   3   5  10        469.10        473.78         4.82 o                         
   4   5  10        113.80        111.63         2.15 o                         
   5   5  10         20.00         17.32         1.42 o                         
   6   5  10          2.76          3.69         0.62 o                         
  -6   6  10         25.62         25.63         1.23 o                         
  -5   6  10         66.12         66.34         2.54 o                         
  -4   6  10         58.04         64.16         2.74 o                         
  -3   6  10          4.99          5.89         0.64 o                         
  -2   6  10          2.51          3.33         0.44 o                         
  -1   6  10        154.28        155.09         3.68 o                         
   0   6  10        151.86        149.81         3.08 o                         
   1   6  10        120.69        120.05         3.83 o                         
   2   6  10        158.37        162.15         4.31 o                         
   3   6  10          8.48          9.12         0.88 o                         
   4   6  10         59.44         55.11         1.83 o                         
  -4  -6  11         77.46         81.68         2.54 o                         
  -3  -6  11        112.94        114.71         3.23 o                         
  -2  -6  11         13.85         13.55         1.09 o                         
  -1  -6  11         58.67         59.51         1.52 o                         
   0  -6  11         30.56         29.30         1.04 o                         
   2  -6  11         53.45         48.97         1.69 o                         
  -8  -5  11         33.27         30.63         1.51 o                         
  -7  -5  11          6.56          5.24         0.56 o                         
  -6  -5  11          8.93          8.83         1.05 o                         
  -5  -5  11        126.70        123.11         3.75 o                         
  -4  -5  11        298.28        304.83         4.23 o                         
  -3  -5  11       1034.43       1020.25        12.39 o                         
  -2  -5  11        395.04        407.70         4.85 o                         
  -1  -5  11         88.14         90.06         1.98 o                         
   0  -5  11        197.08        204.68         3.17 o                         
   1  -5  11         62.81         63.44         1.99 o                         
   2  -5  11         41.29         45.64         2.18 o                         
   3  -5  11         88.75         88.17         2.94 o                         
   4  -5  11         27.97         27.19         1.00 o                         
   5  -5  11         15.83         14.36         0.90 o                         
 -10  -4  11          8.75          7.57         0.73 o                         
  -9  -4  11         16.25         16.66         1.33 o                         
  -8  -4  11         37.25         36.65         2.23 o                         
  -7  -4  11        276.06        278.06         7.34 o                         
  -6  -4  11        121.16        120.05         3.28 o                         
  -5  -4  11         47.44         51.21         2.23 o                         
  -4  -4  11         11.58         11.60         1.51 o                         
  -3  -4  11         63.02         64.04         2.48 o                         
  -2  -4  11         62.55         64.86         1.42 o                         
  -1  -4  11        248.82        261.10         3.16 o                         
   0  -4  11        154.45        158.37         3.00 o                         
   1  -4  11         66.11         67.16         1.81 o                         
   2  -4  11        128.57        128.38         4.27 o                         
   3  -4  11         35.22         36.98         1.27 o                         
   4  -4  11         13.78         14.48         0.93 o                         
   5  -4  11         47.33         45.47         2.09 o                         
   6  -4  11         47.94         42.35         2.86 o                         
 -11  -3  11         19.71         15.01         1.07 o                         
 -10  -3  11         92.46         88.34         2.24 o                         
  -9  -3  11        302.12        310.64         5.48 o                         
  -8  -3  11          9.65          9.68         0.94 o                         
  -7  -3  11        158.10        149.30         3.87 o                         
  -6  -3  11         60.42         59.07         2.38 o                         
  -5  -3  11          5.86          4.30         1.09 o                         
  -4  -3  11         27.62         31.72         1.84 o                         
  -3  -3  11        896.76        868.31        11.39 o                         
  -2  -3  11        819.58        832.01         7.73 o                         
  -1  -3  11       1066.57       1035.97         7.47 o                         
   0  -3  11        125.01        123.10         1.95 o                         
   1  -3  11         93.46         87.11         2.81 o                         
   2  -3  11       1098.91       1064.50        10.95 o                         
   3  -3  11        138.40        134.61         2.78 o                         
   4  -3  11         44.08         48.90         1.89 o                         
   5  -3  11         10.33         11.42         0.91 o                         
   6  -3  11         51.79         50.41         1.66 o                         
   7  -3  11         23.58         22.22         1.36 o                         
 -11  -2  11        164.31        164.40         3.54 o                         
 -10  -2  11         16.06         18.67         1.13 o                         
  -9  -2  11          2.04          3.13         0.49 o                         
  -8  -2  11         69.72         65.81         2.08 o                         
  -7  -2  11        110.68        103.58         2.58 o                         
  -6  -2  11        199.82        200.56         3.78 o                         
  -5  -2  11          6.01          5.26         0.66 o                         
  -4  -2  11         52.68         51.97         2.30 o                         
  -3  -2  11        378.91        367.45         7.39 o                         
  -2  -2  11         30.46         30.19         0.91 o                         
  -1  -2  11        147.04        142.92         2.25 o                         
   0  -2  11        622.43        607.92         7.05 o                         
   1  -2  11         33.85         31.86         0.84 o                         
   2  -2  11        317.45        309.79         4.39 o                         
   3  -2  11          4.85          5.80         0.57 o                         
   4  -2  11         81.90         66.80         2.14 o                         
   5  -2  11         36.01         37.89         1.49 o                         
   6  -2  11         38.04         34.85         1.32 o                         
   7  -2  11         45.54         45.88         2.21 o                         
 -12  -1  11          3.60          4.60         0.70 o                         
 -11  -1  11         70.91         74.23         3.06 o                         
 -10  -1  11         50.01         51.75         1.63 o                         
  -9  -1  11         58.74         54.81         1.81 o                         
  -8  -1  11         55.46         56.04         1.90 o                         
  -7  -1  11        927.46        825.24         9.60 o                         
  -6  -1  11        216.60        192.30         2.69 o                         
  -5  -1  11        163.73        145.49         4.29 o                         
  -4  -1  11        145.22        137.77         5.91 o                         
  -3  -1  11        221.09        206.98         2.69 o                         
  -2  -1  11       2480.89       2406.78        20.88 o                         
  -1  -1  11       1973.08       1891.84         9.34 o                         
   0  -1  11         84.44         91.53         1.32 o                         
   1  -1  11         51.81         48.77         1.01 o                         
   2  -1  11         35.47         35.83         0.99 o                         
   3  -1  11         31.86         26.90         1.09 o                         
   4  -1  11         48.51         39.21         1.27 o                         
   5  -1  11         25.08         24.64         1.09 o                         
   6  -1  11         32.11         33.14         1.36 o                         
   7  -1  11         58.33         55.26         3.25 o                         
   8  -1  11         57.23         62.39         3.03 o                         
 -12   0  11         67.57         76.89         1.95 o                         
 -11   0  11        401.19        429.92         6.44 o                         
 -10   0  11        174.35        184.25         7.02 o                         
  -9   0  11         79.88         77.87         2.72 o                         
  -8   0  11        621.76        591.48        18.63 o                         
  -7   0  11          0.65          1.53         0.42 o                         
  -6   0  11         27.14         21.47         1.12 o                         
  -5   0  11        115.17        103.89         2.64 o                         
  -4   0  11        228.15        238.78         3.47 o                         
  -3   0  11         18.46         15.84         0.88 o                         
  -2   0  11         68.33         71.52         1.33 o                         
  -1   0  11         14.68         16.25         0.67 o                         
   0   0  11        167.06        167.11         1.88 o                         
   1   0  11        941.59        916.43         5.72 o                         
   2   0  11        704.53        697.32         4.94 o                         
   3   0  11        447.13        458.15         5.69 o                         
   4   0  11        517.06        476.89         5.10 o                         
   5   0  11         12.44          9.55         0.87 o                         
   6   0  11         90.98        100.34         4.93 o                         
   7   0  11         10.25         10.03         1.54 o                         
   8   0  11         48.81         53.94         2.91 o                         
   9   0  11        177.28        191.66         4.90 o                         
 -12   1  11          3.41          4.61         0.49 o                         
 -11   1  11         72.73         80.27         2.75 o                         
 -10   1  11         49.22         51.12         1.98 o                         
  -9   1  11         59.34         54.60         1.71 o                         
  -8   1  11         55.18         56.04         1.84 o                         
  -7   1  11        933.52        828.80        10.02 o                         
  -6   1  11        217.06        187.66         2.67 o                         
  -5   1  11        161.48        145.33         2.59 o                         
  -4   1  11        146.05        129.70         2.12 o                         
  -3   1  11        220.82        204.73         3.82 o                         
  -2   1  11       2484.14       2431.92        23.91 o                         
  -1   1  11       1969.07       1875.17        16.32 o                         
   0   1  11         84.73         88.28         1.61 o                         
   1   1  11         54.14         49.07         1.39 o                         
   2   1  11         34.90         36.06         1.16 o                         
   3   1  11         31.99         21.18         1.12 o                         
   4   1  11         48.63         37.64         1.42 o                         
   5   1  11         24.85         26.42         1.82 o                         
   6   1  11         32.26         32.77         3.45 o                         
   7   1  11         58.86         59.82         2.12 o                         
   8   1  11         56.51         63.47         3.06 o                         
 -11   2  11        166.88        173.79         4.53 o                         
 -10   2  11         15.82         17.74         1.04 o                         
  -9   2  11          1.91          2.82         0.46 o                         
  -8   2  11         68.86         65.35         2.37 o                         
  -7   2  11        112.40        101.10         2.18 o                         
  -6   2  11        201.13        193.22         2.64 o                         
  -5   2  11          6.04          4.46         0.50 o                         
  -4   2  11         52.28         54.53         1.95 o                         
  -3   2  11        381.90        373.22         6.40 o                         
  -2   2  11         30.63         31.05         0.97 o                         
  -1   2  11        146.56        143.47         2.01 o                         
   0   2  11        616.64        602.12         5.91 o                         
   1   2  11         34.20         32.50         1.03 o                         
   2   2  11        319.91        315.26         3.74 o                         
   3   2  11          4.23          4.19         0.51 o                         
   4   2  11         83.65         66.15         2.16 o                         
   5   2  11         36.33         38.23         1.56 o                         
   6   2  11         36.30         33.98         1.36 o                         
   7   2  11         45.08         47.02         1.42 o                         
   8   2  11         37.75         41.72         1.76 o                         
 -11   3  11         19.33         18.44         1.17 o                         
 -10   3  11         93.77         93.53         2.24 o                         
  -9   3  11        300.67        299.68         7.14 o                         
  -8   3  11          9.66          8.86         0.96 o                         
  -7   3  11        160.37        142.46         2.94 o                         
  -6   3  11         61.30         56.19         1.75 o                         
  -5   3  11          5.85          5.01         0.78 o                         
  -4   3  11         28.22         31.61         1.26 o                         
  -3   3  11        898.63        882.80         7.41 o                         
  -2   3  11        825.86        838.68         7.78 o                         
  -1   3  11       1068.80       1036.25         7.80 o                         
   0   3  11        127.73        124.89         2.22 o                         
   1   3  11         93.78         84.99         1.99 o                         
   2   3  11       1103.93       1084.15        14.27 o                         
   3   3  11        135.55        133.91         3.78 o                         
   4   3  11         42.93         50.25         3.09 o                         
   5   3  11         10.36         12.91         1.06 o                         
   6   3  11         51.60         56.02         1.95 o                         
   7   3  11         23.54         25.75         1.20 o                         
 -10   4  11          9.09          8.23         0.75 o                         
  -9   4  11         16.78         15.86         1.82 o                         
  -8   4  11         36.85         34.28         1.96 o                         
  -7   4  11        274.85        256.37         6.59 o                         
  -6   4  11        121.26        116.42         3.21 o                         
  -5   4  11         48.30         52.30         1.74 o                         
  -4   4  11         11.86         10.60         0.81 o                         
  -3   4  11         62.02         65.38         1.49 o                         
  -2   4  11         62.96         64.28         1.56 o                         
  -1   4  11        251.90        265.07         5.10 o                         
   0   4  11        153.49        145.78         2.58 o                         
   1   4  11         66.51         67.26         1.94 o                         
   2   4  11        127.52        128.15         2.67 o                         
   3   4  11         35.77         37.96         1.73 o                         
   4   4  11         13.18         14.29         1.05 o                         
   5   4  11         48.64         47.69         1.67 o                         
   6   4  11         48.41         43.28         2.79 o                         
  -8   5  11         34.46         29.94         1.47 o                         
  -7   5  11          5.72          4.88         0.43 o                         
  -6   5  11          8.87          8.32         1.14 o                         
  -5   5  11        126.71        126.88         3.64 o                         
  -4   5  11        297.77        301.78         5.11 o                         
  -3   5  11       1038.81       1052.34        12.45 o                         
  -2   5  11        393.77        403.15         5.04 o                         
  -1   5  11         86.99         88.04         2.01 o                         
   0   5  11        197.78        205.13         5.57 o                         
   1   5  11         63.29         59.06         2.68 o                         
   2   5  11         42.36         43.78         2.15 o                         
   3   5  11         87.62         88.63         3.21 o                         
   4   5  11         26.20         23.18         1.46 o                         
  -5   6  11         74.50         71.90         2.58 o                         
  -4   6  11         78.23         76.50         2.49 o                         
  -3   6  11        114.05        110.51         2.27 o                         
  -2   6  11         13.91         16.48         1.21 o                         
   0   6  11         29.47         29.71         1.55 o                         
   1   6  11          8.89          8.26         0.82 o                         
   2   6  11         53.33         48.69         1.69 o                         
  -7  -5  12          1.84          1.32         0.37 o                         
  -6  -5  12         44.34         41.98         1.56 o                         
  -5  -5  12        111.38        110.49         1.92 o                         
  -4  -5  12        147.03        149.25         2.97 o                         
  -3  -5  12         78.82         76.76         2.25 o                         
  -2  -5  12         71.22         71.85         1.97 o                         
  -1  -5  12         53.50         54.45         2.37 o                         
   0  -5  12         91.18         93.26         2.12 o                         
   1  -5  12          8.11          7.42         0.84 o                         
   3  -5  12         62.44         56.47         1.89 o                         
  -9  -4  12          9.02          6.49         0.78 o                         
  -8  -4  12          5.59          4.51         0.51 o                         
  -7  -4  12         36.84         41.77         1.55 o                         
  -6  -4  12         27.45         27.53         1.97 o                         
  -5  -4  12          4.24          2.57         0.70 o                         
  -4  -4  12         83.30         83.62         2.02 o                         
  -3  -4  12         68.27         69.86         1.86 o                         
  -2  -4  12        228.81        236.63         3.73 o                         
  -1  -4  12        137.29        142.14         2.63 o                         
   0  -4  12         63.90         64.59         2.08 o                         
   1  -4  12         93.41         89.91         2.01 o                         
   2  -4  12          8.40          8.02         1.11 o                         
   3  -4  12         53.16         48.65         1.55 o                         
   4  -4  12          0.04          0.34         0.27 o                         
   5  -4  12          3.79          3.07         0.36 o                         
 -10  -3  12         85.39         79.37         2.59 o                         
  -9  -3  12        139.62        132.01         4.07 o                         
  -8  -3  12        253.72        252.17         4.52 o                         
  -7  -3  12         33.03         34.07         2.15 o                         
  -6  -3  12         48.24         53.04         2.09 o                         
  -5  -3  12         25.88         28.05         1.58 o                         
  -4  -3  12        219.71        214.34         3.66 o                         
  -3  -3  12        524.92        540.55         6.59 o                         
  -2  -3  12        240.22        258.43         3.97 o                         
  -1  -3  12         19.83         19.22         1.23 o                         
   0  -3  12         24.05         22.05         1.30 o                         
   1  -3  12        242.80        236.62         3.23 o                         
   2  -3  12          3.32          3.42         0.61 o                         
   3  -3  12         27.81         24.95         1.28 o                         
   4  -3  12          2.32          2.20         0.49 o                         
   6  -3  12          9.73          7.65         0.81 o                         
 -10  -2  12         54.99         53.09         2.21 o                         
  -9  -2  12         18.23         16.88         1.46 o                         
  -8  -2  12         54.57         55.00         2.86 o                         
  -7  -2  12         26.49         27.64         1.65 o                         
  -6  -2  12        117.90        106.82         3.08 o                         
  -5  -2  12         82.59         94.45         6.86 o                         
  -4  -2  12        147.44        141.47         3.33 o                         
  -3  -2  12        130.08        132.19         2.48 o                         
  -2  -2  12         79.22         88.08         5.82 o                         
  -1  -2  12          7.87          7.28         0.44 o                         
   0  -2  12         89.56         86.17         3.09 o                         
   1  -2  12         39.93         39.31         1.11 o                         
   2  -2  12        129.56        121.60         2.20 o                         
   3  -2  12         27.45         25.94         1.15 o                         
   4  -2  12         20.94         18.37         1.08 o                         
   5  -2  12          5.39          4.52         0.55 o                         
   6  -2  12         23.78         22.46         1.06 o                         
 -11  -1  12          8.79          6.00         0.77 o                         
 -10  -1  12         38.05         37.94         2.15 o                         
  -9  -1  12         13.21         11.62         1.40 o                         
  -8  -1  12        104.03         83.22         3.59 o                         
  -7  -1  12         56.26         46.92         2.08 o                         
  -6  -1  12        139.05        147.16         4.01 o                         
  -5  -1  12         11.37          9.28         1.22 o                         
  -4  -1  12        120.30        124.67         8.39 o                         
  -3  -1  12        345.01        355.18         3.84 o                         
  -2  -1  12          6.57         17.60         3.31 o                         
  -1  -1  12         23.62         25.65         0.91 o                         
   0  -1  12        143.63        147.58         1.81 o                         
   1  -1  12          0.81          1.00         0.28 o                         
   2  -1  12         30.75         37.21         1.13 o                         
   3  -1  12         60.24         60.65         2.15 o                         
   4  -1  12         96.09         94.56         2.13 o                         
   5  -1  12         78.84         83.80         2.86 o                         
   6  -1  12         42.64         50.06         2.03 o                         
   7  -1  12         64.09         72.99         2.13 o                         
 -11   0  12         26.49         28.60         1.17 o                         
 -10   0  12         37.00         46.67         1.72 o                         
  -9   0  12         76.22         81.51         2.76 o                         
  -8   0  12          1.66          2.01         0.60 o                         
  -7   0  12        225.67        215.15         6.31 o                         
  -6   0  12          3.76          9.55         2.01 o                         
  -5   0  12         25.92         31.88         5.84 o                         
  -4   0  12        127.43        125.93         3.86 o                         
  -3   0  12         40.26         38.16         2.08 o                         
  -2   0  12        515.36        506.72         4.23 o                         
  -1   0  12         14.09         13.94         0.67 o                         
   0   0  12        199.01        193.18         2.28 o                         
   1   0  12         39.09         38.30         0.97 o                         
   2   0  12        557.69        553.90         5.29 o                         
   3   0  12         14.05         17.82         1.18 o                         
   4   0  12          7.82          7.06         0.79 o                         
   5   0  12          4.39          5.86         0.89 o                         
   6   0  12         18.48         18.23         1.24 o                         
   7   0  12         12.48         19.31         1.78 o                         
   8   0  12          7.23          7.54         0.93 o                         
 -11   1  12          8.91          5.64         0.77 o                         
 -10   1  12         37.84         38.53         2.15 o                         
  -9   1  12         13.96         12.25         0.91 o                         
  -8   1  12        102.67         84.52         2.10 o                         
  -7   1  12         55.20         47.64         2.04 o                         
  -6   1  12        139.90        137.11         3.05 o                         
  -5   1  12         11.39          9.20         0.98 o                         
  -4   1  12        118.98        120.63         5.93 o                         
  -3   1  12        343.40        349.11         7.10 o                         
  -2   1  12          5.99          9.36         0.68 o                         
  -1   1  12         23.66         25.01         1.03 o                         
   0   1  12        143.37        148.11         2.71 o                         
   1   1  12          0.62          0.57         0.35 o                         
   2   1  12         31.15         36.51         1.42 o                         
   3   1  12         59.39         62.64         2.22 o                         
   4   1  12         95.79         95.63         2.21 o                         
   5   1  12         77.76         90.25         2.40 o                         
   6   1  12         43.46         48.63         1.59 o                         
   7   1  12         63.80         69.80         2.52 o                         
 -11   2  12         37.16         37.95         1.62 o                         
 -10   2  12         55.47         52.90         2.00 o                         
  -9   2  12         18.25         17.66         1.39 o                         
  -8   2  12         54.43         59.45         2.06 o                         
  -7   2  12         27.74         28.55         1.26 o                         
  -6   2  12        116.38        103.31         2.34 o                         
  -5   2  12         80.99         93.57         2.54 o                         
  -4   2  12        146.36        138.04         2.18 o                         
  -3   2  12        128.38        130.14         2.72 o                         
  -2   2  12         81.03         78.76         2.08 o                         
  -1   2  12          8.10          7.99         0.63 o                         
   0   2  12         89.24         86.91         2.02 o                         
   1   2  12         40.39         40.14         1.78 o                         
   2   2  12        128.50        122.55         4.10 o                         
   3   2  12         27.93         25.97         1.57 o                         
   4   2  12         21.51         20.56         1.00 o                         
   5   2  12          5.36          5.59         0.52 o                         
   6   2  12         23.25         25.00         1.05 o                         
   7   2  12         37.65         40.79         1.91 o                         
 -10   3  12         87.24         74.92         3.31 o                         
  -9   3  12        142.20        126.53         3.31 o                         
  -8   3  12        252.77        260.65         6.34 o                         
  -7   3  12         32.27         30.77         1.57 o                         
  -6   3  12         48.76         49.46         1.61 o                         
  -5   3  12         26.52         23.62         1.18 o                         
  -4   3  12        221.54        213.16         3.22 o                         
  -3   3  12        518.23        523.84         6.75 o                         
  -2   3  12        235.44        254.30         3.66 o                         
  -1   3  12         19.37         18.39         1.05 o                         
   0   3  12         24.34         18.81         1.34 o                         
   1   3  12        242.13        238.06         5.13 o                         
   2   3  12          3.44          3.94         0.75 o                         
   3   3  12         27.76         29.26         2.22 o                         
   4   3  12          2.53          2.52         0.79 o                         
   5   3  12         84.44         88.27         2.34 o                         
   6   3  12          9.65          8.35         0.64 o                         
  -9   4  12          8.46          7.80         0.71 o                         
  -8   4  12          5.88          6.66         0.82 o                         
  -7   4  12         37.23         36.60         1.99 o                         
  -6   4  12         27.09         23.22         1.44 o                         
  -5   4  12          3.84          2.17         0.37 o                         
  -4   4  12         83.38         81.95         2.36 o                         
  -3   4  12         67.25         69.35         1.87 o                         
  -2   4  12        226.55        228.97         3.66 o                         
  -1   4  12        136.12        135.75         2.66 o                         
   0   4  12         64.19         59.20         3.03 o                         
   1   4  12         94.97         88.87         3.51 o                         
   2   4  12          8.43          7.61         0.78 o                         
   3   4  12         54.51         49.44         1.69 o                         
   4   4  12          0.06          0.12         0.28 o                         
   5   4  12          3.63          2.98         0.57 o                         
  -6   5  12         44.76         37.73         1.76 o                         
  -5   5  12        110.52        106.25         2.32 o                         
  -4   5  12        144.89        155.28         4.12 o                         
  -3   5  12         78.11         78.16         2.97 o                         
  -2   5  12         72.48         73.16         2.84 o                         
  -1   5  12         53.33         50.08         2.22 o                         
   0   5  12         89.03         89.89         2.95 o                         
   1   5  12          7.91          4.66         0.87 o                         
   2   5  12         26.43         21.75         1.45 o                         
   3   5  12         63.48         55.32         2.03 o                         
  -4  -5  13        256.80        228.19         4.57 o                         
  -3  -5  13        315.24        268.34         5.15 o                         
  -2  -5  13         11.15         10.36         0.59 o                         
  -1  -5  13          1.69          2.01         0.42 o                         
  -7  -4  13         15.37         14.94         0.74 o                         
  -6  -4  13         41.63         43.70         1.95 o                         
  -5  -4  13          8.88          9.44         1.05 o                         
  -4  -4  13         81.91         84.46         3.20 o                         
  -3  -4  13         74.92         76.93         3.04 o                         
  -2  -4  13         11.24         12.62         0.84 o                         
  -1  -4  13         38.13         38.69         1.44 o                         
   0  -4  13         41.33         40.78         1.43 o                         
   1  -4  13         29.01         26.45         1.12 o                         
   3  -4  13          8.19          6.19         0.69 o                         
  -8  -3  13         55.68         52.27         2.27 o                         
  -7  -3  13         91.27         92.20         2.28 o                         
  -6  -3  13         21.66         21.44         1.16 o                         
  -5  -3  13          6.85          6.64         0.73 o                         
  -4  -3  13         94.82         98.61         2.73 o                         
  -3  -3  13         59.32         56.56         2.05 o                         
  -2  -3  13         77.94         79.40         2.44 o                         
  -1  -3  13         30.91         30.95         1.15 o                         
   0  -3  13         20.90         18.99         1.55 o                         
   1  -3  13          1.13          0.74         0.54 o                         
   2  -3  13         29.24         25.42         1.28 o                         
   3  -3  13         13.49         14.46         1.14 o                         
   4  -3  13         73.11         71.87         2.62 o                         
 -10  -2  13         17.45         11.88         0.90 o                         
  -9  -2  13         66.03         68.10         3.32 o                         
  -8  -2  13        114.85        118.86         3.25 o                         
  -7  -2  13          9.21          9.81         0.86 o                         
  -6  -2  13         22.01         21.67         1.29 o                         
  -5  -2  13         69.22         70.86         1.91 o                         
  -4  -2  13         82.66         76.11         2.03 o                         
  -3  -2  13         19.14         20.44         1.46 o                         
  -2  -2  13         57.50         55.23         2.18 o                         
  -1  -2  13         18.56         17.63         0.99 o                         
   0  -2  13         49.64         50.17         2.22 o                         
   1  -2  13        129.13        120.21         2.33 o                         
   2  -2  13         16.37         17.42         1.30 o                         
   3  -2  13         57.06         53.88         2.01 o                         
   4  -2  13         20.30         18.20         1.46 o                         
 -10  -1  13         10.19         12.46         1.02 o                         
  -9  -1  13         17.92         14.50         1.31 o                         
  -8  -1  13          2.98          3.56         0.82 o                         
  -7  -1  13         12.07         12.39         1.44 o                         
  -6  -1  13          5.60          6.17         1.22 o                         
  -5  -1  13        233.39        248.71         5.20 o                         
  -4  -1  13         44.81         45.69         3.02 o                         
  -3  -1  13          9.44         25.77        15.60 o                         
  -2  -1  13        210.40        213.67         6.77 o                         
  -1  -1  13        146.53        149.83         2.23 o                         
   0  -1  13        164.46        167.41         3.87 o                         
   1  -1  13         28.05         30.41         1.08 o                         
   2  -1  13         15.98         16.69         1.09 o                         
   3  -1  13        120.44        122.92         4.14 o                         
   4  -1  13         72.61         71.53         1.96 o                         
   5  -1  13        122.70        120.48         3.06 o                         
   6  -1  13         68.34         65.13         3.10 o                         
 -10   0  13         88.20         79.75         2.81 o                         
  -9   0  13          9.13          8.02         1.07 o                         
  -8   0  13        107.20        100.77         3.97 o                         
  -7   0  13          3.60          2.83         0.83 o                         
  -6   0  13         59.59         76.99        14.53 o                         
  -5   0  13          1.96         24.32        20.59 o                         
  -4   0  13          0.03         12.64        11.82 o                         
  -3   0  13         64.64         72.33        11.87 o                         
  -2   0  13         15.35         26.74         3.53 o                         
  -1   0  13        204.18        205.55         2.74 o                         
   0   0  13        195.86        191.51         2.48 o                         
   1   0  13        171.07        169.46         3.64 o                         
   2   0  13          0.00          0.32         0.41 o                         
   3   0  13         19.99         18.82         2.39 o                         
   4   0  13          3.44          2.19         0.60 o                         
   5   0  13         38.29         34.00         2.53 o                         
   6   0  13          2.25          0.66         0.59 o                         
 -10   1  13         10.39         11.59         0.99 o                         
  -9   1  13         17.42         14.82         1.33 o                         
  -8   1  13          3.38          3.18         0.84 o                         
  -7   1  13         12.06         12.85         1.46 o                         
  -6   1  13          5.76          6.70         1.19 o                         
  -5   1  13        232.73        234.98         5.13 o                         
  -4   1  13         44.83         48.81         2.56 o                         
  -3   1  13          9.54         32.21        14.92 o                         
  -2   1  13        209.78        217.92         4.06 o                         
  -1   1  13        144.17        148.29         2.86 o                         
   0   1  13        165.75        162.38         2.95 o                         
   1   1  13         29.10         28.63         1.24 o                         
   2   1  13         16.26         16.52         1.15 o                         
   3   1  13        118.14        122.54         2.41 o                         
   4   1  13         73.64         73.66         2.05 o                         
   5   1  13        122.00        122.87         2.45 o                         
   6   1  13         67.44         62.58         1.97 o                         
  -8   2  13        116.76        115.74         3.63 o                         
  -7   2  13          9.21          9.49         1.17 o                         
  -6   2  13         22.30         22.40         1.29 o                         
  -5   2  13         68.83         72.23         1.98 o                         
  -4   2  13         81.38         75.04         4.79 o                         
  -3   2  13         19.26         21.73         1.77 o                         
  -2   2  13         56.88         55.30         2.60 o                         
  -1   2  13         18.72         16.42         0.93 o                         
   0   2  13         48.66         51.49         1.80 o                         
   1   2  13        128.95        128.00         2.43 o                         
   2   2  13         15.82         16.21         1.01 o                         
   3   2  13         57.97         53.86         1.48 o                         
   4   2  13         21.04         18.96         0.82 o                         
   5   2  13          8.40         10.76         0.76 o                         
   6   2  13         88.63         88.61         2.64 o                         
  -8   3  13         54.46         53.01         2.14 o                         
  -7   3  13         91.74         96.06         3.30 o                         
  -6   3  13         21.71         25.42         1.31 o                         
  -5   3  13          6.37          4.56         1.03 o                         
  -4   3  13         94.14        101.10         4.01 o                         
  -3   3  13         56.70         54.44         2.12 o                         
  -2   3  13         78.38         78.32         3.28 o                         
  -1   3  13         30.63         25.31         2.21 o                         
   0   3  13         21.57         20.03         1.97 o                         
   1   3  13          1.21          1.23         0.85 o                         
   3   3  13         13.09         14.04         2.06 o                         
   4   3  13         72.12         75.98         2.38 o                         
  -5   4  13          8.47          8.84         0.99 o                         
  -4   4  13         81.28         81.93         3.08 o                         
  -3   4  13         73.88         79.16         2.96 o                         
  -2   4  13         11.21         13.31         1.24 o                         
  -1   4  13         37.60         34.85         2.11 o                         
   0   4  13         41.45         36.26         2.16 o                         
   1   4  13         27.96         22.64         1.70 o                         
   2   4  13         17.58         18.22         1.43 o                         
   3   4  13          8.06          4.38         0.75 o                         
  -3   5  13        312.67        280.95         5.43 o                         
  -2   5  13         10.10         10.00         0.90 o                         
  -1   5  13          1.80          1.05         0.44 o                         
   0   5  13          3.80          2.93         0.56 o                         
  -4  -4  14         81.37         72.51         2.28 o                         
  -1  -4  14         17.94         17.52         1.12 o                         
  -7  -3  14         45.42         41.26         1.66 o                         
  -6  -3  14         45.98         42.44         1.87 o                         
  -5  -3  14         49.33         50.97         2.13 o                         
  -4  -3  14          6.34          7.41         0.92 o                         
  -3  -3  14         71.72         77.25         2.93 o                         
  -2  -3  14         15.78         15.31         1.32 o                         
  -1  -3  14         30.21         29.77         1.80 o                         
   1  -3  14          6.15          3.29         0.62 o                         
   2  -3  14         43.14         53.26         2.01 o                         
  -7  -2  14         31.36         26.27         1.48 o                         
  -6  -2  14         17.61         12.19         1.19 o                         
  -5  -2  14         11.88         12.38         1.26 o                         
  -4  -2  14         72.23         77.76         3.19 o                         
  -3  -2  14         69.63         72.86         2.18 o                         
  -2  -2  14        118.66        125.91         2.97 o                         
  -1  -2  14        139.78        149.54         4.57 o                         
   0  -2  14         93.17         91.38         3.41 o                         
   1  -2  14         11.75          7.83         1.01 o                         
   2  -2  14         17.39         20.75         1.45 o                         
  -9  -1  14         29.30         29.01         1.38 o                         
  -8  -1  14         32.28         36.49         1.86 o                         
  -7  -1  14         16.33         17.08         1.44 o                         
  -6  -1  14         23.15         26.87         1.91 o                         
  -5  -1  14         82.32         76.72         3.42 o                         
  -4  -1  14        101.12        110.88         4.26 o                         
  -3  -1  14        161.05        178.36        16.93 o                         
  -2  -1  14         40.80         42.78         2.65 o                         
  -1  -1  14         51.02         52.59         2.94 o                         
   0  -1  14         20.23         16.93         1.83 o                         
   1  -1  14          4.21          4.31         0.65 o                         
   2  -1  14         61.04         64.13         3.12 o                         
   3  -1  14          1.52          0.52         0.53 o                         
   4  -1  14         37.33         44.03         2.09 o                         
  -9   0  14        117.52        111.44         3.15 o                         
  -8   0  14          7.69          6.48         0.89 o                         
  -7   0  14        453.60        452.79         9.34 o                         
  -6   0  14          0.06          1.20         0.72 o                         
  -5   0  14          1.83         21.78        18.18 o                         
  -4   0  14        136.06        168.00        14.30 o                         
  -3   0  14         41.02         96.66         9.50 o                         
  -2   0  14          2.22          8.06         6.08 o                         
  -1   0  14         94.43        119.98         3.77 o                         
   0   0  14          5.64         13.83         5.16 o                         
   1   0  14          2.40          1.22         0.52 o                         
   2   0  14         11.18         11.07         1.29 o                         
   3   0  14        100.54        108.64         3.64 o                         
  -9   1  14         29.78         29.48         1.40 o                         
  -8   1  14         33.22         36.22         1.85 o                         
  -7   1  14         15.39         14.73         1.36 o                         
  -6   1  14         23.16         22.89         1.80 o                         
  -5   1  14         81.48         78.18         3.46 o                         
  -4   1  14         99.65        116.93         4.39 o                         
  -3   1  14        162.61        173.47         9.31 o                         
  -2   1  14         39.70         43.74         1.90 o                         
  -1   1  14         51.08         54.19         1.86 o                         
   0   1  14         20.56         24.57         2.17 o                         
   1   1  14          4.11          4.81         0.80 o                         
   2   1  14         61.46         67.58         2.22 o                         
   3   1  14          1.54          0.24         0.37 o                         
   4   1  14         37.81         45.72         1.50 o                         
  -6   2  14         17.11         41.05         2.15 o                         
  -5   2  14         11.82         26.77         1.91 o                         
  -4   2  14         71.72         80.72         3.41 o                         
  -3   2  14         69.02         72.04         3.32 o                         
  -2   2  14        118.41        121.88         3.41 o                         
  -1   2  14        141.24        147.85         3.46 o                         
   0   2  14         93.64         94.85         2.59 o                         
   1   2  14         11.80          8.74         1.24 o                         
   2   2  14         17.01         19.61         1.69 o                         
   3   2  14         13.88         14.39         1.23 o                         
   4   2  14          2.94          3.71         0.59 o                         
  -6   3  14         46.40         51.71         1.93 o                         
  -5   3  14         48.21         58.12         2.35 o                         
  -4   3  14          6.45          7.30         1.02 o                         
  -3   3  14         72.84         85.50         3.25 o                         
  -2   3  14         16.63         27.08         2.03 o                         
  -1   3  14         29.30         30.18         2.05 o                         
   0   3  14         14.36         13.54         0.94 o                         
   1   3  14          6.09          3.36         0.88 o                         
   2   3  14         42.76         55.27         2.17 o                         
  -3   4  14          0.21          0.89         0.46 o                         
  -2   4  14         48.14         45.60         1.93 o                         
   0   4  14         17.38         16.08         1.02 o                         
  -7  -1  15         28.91         21.54         1.17 o                         
  -6  -1  15        145.03        137.22         3.72 o                         
  -5  -1  15         70.04         67.32         2.64 o                         
  -4  -1  15        231.85        241.68         5.76 o                         
  -3  -1  15          0.48          0.99         0.57 o                         
  -7   0  15         48.81         52.61         2.03 o                         
  -6   0  15         93.44         96.82         3.16 o                         
  -5   0  15          0.77          1.69         0.64 o                         
  -4   0  15         29.20         31.08         1.91 o                         
  -3   0  15         20.33         41.30        14.19 o                         
  -2   0  15        134.94        152.75         4.41 o                         
  -6   1  15        146.26        147.19         3.82 o                         
  -5   1  15         69.86         68.16         2.65 o                         
  -4   1  15        227.32        236.63         4.37 o                         
  -3   1  15          0.49          1.91         0.63 o                         
  -2   1  15         57.08         85.47         3.13 o                         
  -1   1  15          1.76         27.93        12.16 o                         
   0   1  15         50.91         65.36         2.69 o                         
   1   1  15         83.48        116.57         3.58 o                         
   2   1  15        119.69        132.14         3.51 o                         
  -5   2  15        104.25        110.82         3.15 o                         
  -4   2  15         44.82         67.08         2.55 o                         
  -2   2  15         36.46         54.35         2.28 o                         
  -1   2  15         11.83         30.06         1.24 o                         
   0   2  15          3.97         30.85         9.07 o                         
   1   2  15         38.64         54.68         5.15 o                         
  -3   3  15        158.08        151.89         3.51 o                         
                                                                                
