# Supplementary material for: Novel multi-component crystals of berberine with improved pharmaceutical properties
Source: IUCrJ. 2023 Jan 1;10(Pt 1):66–76. doi: 10.1107/S2052252522010983 (PMC9812220; doi:10.1107/S2052252522010983)
Supplement: Supplementary file 6 [file m-10-00066-1BER-1LTA-1Wsup6.hkl]

data_1BER-1LTA-1W                                                               
_shelx_title ' YXR-19-100K.INS in P2(1)'                                        
_shelx_refln_list_code          4                                               
_shelx_F_calc_maximum      117.88                                               
_exptl_crystal_F_000       528.00                                               
_reflns_d_resolution_high  0.7955                                               
                                                                                
loop_                                                                           
 _space_group_symop_operation_xyz                                               
 'x, y, z'                                                                      
 '-x, y+1/2, -z'                                                                
                                                                                
_cell_length_a    12.1118                                                       
_cell_length_b     7.0931                                                       
_cell_length_c    12.7037                                                       
_cell_angle_alpha  90.000                                                       
_cell_angle_beta   99.436                                                       
_cell_angle_gamma  90.000                                                       
                                                                                
_shelx_F_squared_multiplier     1.000                                           
                                                                                
loop_                                                                           
 _refln_index_h                                                                 
 _refln_index_k                                                                 
 _refln_index_l                                                                 
 _refln_F_squared_calc                                                          
 _refln_F_squared_meas                                                          
 _refln_F_squared_sigma                                                         
 _refln_observed_status                                                         
   1  -7   0        196.13        160.14         7.62 o                         
   7  -7   0         21.49         19.71         2.08 o                         
   8  -7   0         42.48         43.34         2.73 o                         
   1  -6   0        967.56        916.24        23.29 o                         
   2  -6   0        321.20        303.05        14.02 o                         
   3  -6   0        391.77        423.26        10.18 o                         
   4  -6   0         86.85         79.12         4.16 o                         
   5  -6   0         29.25         30.99         2.10 o                         
   6  -6   0         61.11         69.10         3.65 o                         
   8  -6   0         22.18         19.73         2.61 o                         
   9  -6   0         34.74         34.86         3.11 o                         
  10  -6   0         97.53         94.36         3.18 o                         
  11  -6   0         69.43         64.21         2.37 o                         
   1  -5   0         61.08         58.10         3.04 o                         
   2  -5   0        182.24        170.64         4.57 o                         
   3  -5   0        317.42        340.06         7.00 o                         
   4  -5   0        350.82        344.54         7.25 o                         
   5  -5   0        311.71        284.28         7.94 o                         
   6  -5   0        205.40        222.28         7.03 o                         
   7  -5   0          4.10          2.85         1.06 o                         
   8  -5   0         25.10         23.42         1.86 o                         
   9  -5   0         41.84         47.31         3.00 o                         
  10  -5   0         55.14         53.20         2.94 o                         
  11  -5   0         63.75         65.12         2.08 o                         
  12  -5   0         21.99         21.52         2.07 o                         
   0  -4   0       3029.22       3286.65        59.63 o                         
   1  -4   0       2545.16       2493.74        33.22 o                         
   2  -4   0       1989.88       1987.79        27.74 o                         
   3  -4   0       1070.31       1128.42        18.79 o                         
   4  -4   0        637.12        656.61        12.25 o                         
   5  -4   0        336.03        365.79        12.72 o                         
   6  -4   0         89.17         90.63         4.24 o                         
   7  -4   0        158.83        174.26         4.99 o                         
   8  -4   0         35.34         35.17         1.92 o                         
   9  -4   0        238.08        240.57         4.57 o                         
  10  -4   0         13.61         12.81         1.46 o                         
  11  -4   0         85.52         86.39         2.78 o                         
  12  -4   0         50.97         47.47         3.00 o                         
  13  -4   0          6.59          6.51         0.85 o                         
   1  -3   0       2632.81       2472.79        27.72 o                         
   2  -3   0       1643.80       1563.08        20.20 o                         
   3  -3   0       1343.96       1349.24        14.72 o                         
   4  -3   0         37.51         40.63         1.55 o                         
   5  -3   0        314.23        315.36         9.65 o                         
   6  -3   0        628.30        615.22         8.23 o                         
   7  -3   0        218.98        243.64         5.28 o                         
   8  -3   0         44.09         39.55         1.47 o                         
   9  -3   0         18.90         12.27         1.66 o                         
  10  -3   0        298.89        287.31         6.86 o                         
  11  -3   0        116.04        117.15         3.13 o                         
  12  -3   0        164.43        171.85         3.96 o                         
  13  -3   0        146.44        162.12         4.22 o                         
  14  -3   0          9.25          8.61         1.39 o                         
   1  -2   0       6465.35       5810.82        93.08 o                         
   2  -2   0       4544.13       4320.91        40.99 o                         
   3  -2   0        994.87       1014.38        11.22 o                         
   4  -2   0        743.59        753.49         8.03 o                         
   5  -2   0       1594.52       1691.93        13.96 o                         
   6  -2   0        952.49        993.14         9.75 o                         
   7  -2   0        213.40        221.81         4.20 o                         
   8  -2   0         96.02         98.68         4.04 o                         
   9  -2   0        239.51        235.75         6.27 o                         
  10  -2   0         38.19         37.92         1.83 o                         
  11  -2   0         60.95         51.46         2.31 o                         
  12  -2   0         16.70         14.90         3.13 o                         
  13  -2   0        156.41        152.73        10.00 o                         
  14  -2   0         41.33         39.43         4.29 o                         
   1  -1   0          0.94          1.83         0.31 o                         
   2  -1   0        696.50        648.36         8.50 o                         
   3  -1   0       2695.99       2556.68        21.68 o                         
   4  -1   0        417.59        416.63         4.23 o                         
   5  -1   0        644.76        646.48         5.78 o                         
   6  -1   0        287.13        355.69         4.57 o                         
   7  -1   0         78.02         76.21         1.90 o                         
   8  -1   0        146.41        162.04         4.36 o                         
   9  -1   0        148.57        146.52         3.46 o                         
  10  -1   0        525.85        509.66         6.23 o                         
  11  -1   0        129.00        113.77         3.14 o                         
  12  -1   0        118.71        128.51         4.87 o                         
  13  -1   0         49.26         47.36         4.52 o                         
  14  -1   0          4.00          2.21         1.35 o                         
   1   0   0        593.24        474.46         8.40 o                         
   2   0   0       4182.53       3640.29        42.09 o                         
   3   0   0         57.63         39.53         1.30 o                         
   4   0   0        689.90        679.34         6.73 o                         
   5   0   0       1214.22       1241.70        11.88 o                         
   6   0   0        152.12        206.22         4.15 o                         
   7   0   0         15.03         12.57         1.09 o                         
   8   0   0         62.51         58.11         4.06 o                         
   9   0   0         83.62         91.51         4.04 o                         
  10   0   0         40.46         38.28         1.73 o                         
  11   0   0        202.92        207.30         4.45 o                         
  12   0   0          4.26          2.22         0.78 o                         
  13   0   0         44.70         35.35         2.35 o                         
  14   0   0          6.20          4.89         1.68 o                         
  15   0   0          0.84          1.20         0.51 o                         
   1   1   0          0.97          1.47         0.25 o                         
   2   1   0        700.10        643.83         8.31 o                         
   3   1   0       2705.91       2497.57        36.07 o                         
   4   1   0        417.28        403.74         4.44 o                         
   5   1   0        643.60        665.14        10.14 o                         
   6   1   0        289.65        361.94         7.05 o                         
   7   1   0         78.36         78.65         3.16 o                         
   8   1   0        145.98        166.04         5.46 o                         
   9   1   0        147.06        146.41         4.41 o                         
  10   1   0        527.45        504.36         9.43 o                         
  11   1   0        128.03        104.17         3.73 o                         
  12   1   0        118.46        124.55         5.88 o                         
  13   1   0         49.22         48.82         2.63 o                         
  14   1   0          4.02          3.53         1.03 o                         
   1   2   0       6472.61       5697.30        47.25 o                         
   2   2   0       4545.79       4359.89        35.98 o                         
   3   2   0        990.04       1032.65        16.73 o                         
   4   2   0        748.00        760.48         7.19 o                         
   5   2   0       1587.31       1660.95        43.21 o                         
   6   2   0        946.37       1018.20        25.15 o                         
   7   2   0        212.30        220.52         5.73 o                         
   8   2   0         95.66         92.71         3.83 o                         
   9   2   0        240.37        236.55         5.09 o                         
  10   2   0         37.34         34.63         3.32 o                         
  11   2   0         61.12         51.97         2.66 o                         
  12   2   0         17.21         17.56         2.40 o                         
  13   2   0        156.42        142.16         8.36 o                         
  14   2   0         40.00         38.57         2.87 o                         
   1   3   0       2634.84       2440.49        44.23 o                         
   2   3   0       1648.21       1619.16        17.60 o                         
   3   3   0       1344.08       1331.45        15.22 o                         
   4   3   0         36.84         40.70         2.17 o                         
   5   3   0        317.81        319.98        10.09 o                         
   6   3   0        623.41        624.80        16.02 o                         
   8   3   0         44.97         37.05         2.57 o                         
   9   3   0         18.15         14.03         1.67 o                         
  10   3   0        301.49        280.85         7.65 o                         
  11   3   0        117.86        109.03         4.82 o                         
  12   3   0        163.32        176.68         6.47 o                         
  13   3   0        145.46        158.88         7.30 o                         
  14   3   0          9.06          5.66         1.21 o                         
   0   4   0       3021.06       3350.27        42.84 o                         
   1   4   0       2533.99       2518.47        36.45 o                         
   2   4   0       1986.86       2037.64        22.73 o                         
   3   4   0       1063.16       1127.21        18.32 o                         
   4   4   0        636.08        642.28        21.91 o                         
   5   4   0        334.14        351.20         8.34 o                         
   6   4   0         92.59        100.46         5.52 o                         
   7   4   0        161.10        175.56         4.39 o                         
   8   4   0         34.21         30.84         2.96 o                         
   9   4   0        236.72        252.46         6.97 o                         
  10   4   0         13.55         12.42         2.03 o                         
  11   4   0         86.07         80.26         4.45 o                         
  12   4   0         51.27         50.02         3.14 o                         
  13   4   0          7.00          7.47         1.46 o                         
   1   5   0         60.43         57.56         4.63 o                         
   2   5   0        183.85        171.69         5.84 o                         
   3   5   0        315.32        333.78         8.56 o                         
   4   5   0        350.82        338.32         7.19 o                         
   5   5   0        311.47        283.27         4.18 o                         
   6   5   0        207.35        224.97         4.30 o                         
   7   5   0          3.71          3.54         0.79 o                         
   8   5   0         25.20         25.29         1.62 o                         
   9   5   0         41.90         42.87         2.84 o                         
  10   5   0         54.92         51.78         2.69 o                         
  11   5   0         62.68         60.68         3.37 o                         
   0   6   0        498.50        474.03         6.61 o                         
   1   6   0        962.32        946.64         8.08 o                         
   2   6   0        319.81        308.43         4.75 o                         
   3   6   0        385.53        414.95         5.48 o                         
   4   6   0         85.56         82.75         2.09 o                         
   5   6   0         29.24         34.77         1.81 o                         
   6   6   0         60.04         60.55         3.23 o                         
   7   6   0         72.35         65.38         3.28 o                         
   8   6   0         22.26         20.40         1.82 o                         
   9   6   0         34.34         33.58         2.53 o                         
  10   6   0         97.90         96.35         3.44 o                         
  11   6   0         69.30         67.14         3.45 o                         
   1   7   0        195.68        191.75         3.17 o                         
   2   7   0         66.28         69.72         2.16 o                         
   3   7   0         62.44         65.86         2.23 o                         
   4   7   0        233.79        240.18         8.30 o                         
   5   7   0          0.78          1.66         0.68 o                         
   6   7   0         13.24         14.71         1.49 o                         
   7   7   0         21.58         19.85         1.90 o                         
   8   7   0         42.43         46.65         2.56 o                         
   9   7   0         19.99         20.42         1.78 o                         
   0   8   0          8.46         12.70         2.33 o                         
   1   8   0        108.47        120.96         6.59 o                         
   2   8   0         70.55         79.36         3.64 o                         
   3   8   0        161.63        183.34         7.37 o                         
   4   8   0        133.64        141.25         6.20 o                         
   5   8   0          9.45         14.24         1.91 o                         
   6   8   0        165.68        179.71         6.16 o                         
  -9  -7   1          4.18          2.76         0.77 o                         
   0  -7   1         14.26          8.53         1.78 o                         
   1  -7   1         20.10         17.09         2.47 o                         
   8  -7   1         24.06         19.72         1.86 o                         
 -11  -6   1         13.12         12.90         0.95 o                         
 -10  -6   1         16.73         15.91         1.30 o                         
  -9  -6   1        124.62        120.48         5.53 o                         
  -8  -6   1        182.85        177.41         7.46 o                         
  -6  -6   1        106.86        108.39         8.25 o                         
  -5  -6   1        556.36        537.77        11.90 o                         
  -4  -6   1        999.82        937.08        18.09 o                         
  -3  -6   1        965.77        913.20        16.71 o                         
  -2  -6   1        354.03        331.98        12.44 o                         
  -1  -6   1        499.38        469.42        10.41 o                         
   0  -6   1        101.01         91.03         5.80 o                         
   1  -6   1        115.57         99.35         4.38 o                         
   2  -6   1         11.72          9.43         1.48 o                         
   3  -6   1         97.02        105.68         4.65 o                         
   4  -6   1        144.47        143.69         5.61 o                         
   5  -6   1        121.25        123.58         5.20 o                         
   6  -6   1        133.49        141.56         5.48 o                         
   8  -6   1          8.06         10.68         1.89 o                         
   9  -6   1         38.96         42.74         2.30 o                         
  10  -6   1        116.67        103.33         6.19 o                         
 -12  -5   1         15.36         13.87         0.99 o                         
 -11  -5   1         41.59         43.98         2.69 o                         
 -10  -5   1         78.25         78.82         2.94 o                         
  -9  -5   1         75.82         86.26         3.94 o                         
  -8  -5   1          8.62          7.34         0.98 o                         
  -7  -5   1         15.99         13.72         2.49 o                         
  -6  -5   1         96.64         91.12         4.45 o                         
  -5  -5   1         32.68         33.86         2.71 o                         
  -4  -5   1        205.46        200.54         5.42 o                         
  -3  -5   1        349.86        333.71         8.63 o                         
  -2  -5   1        129.41        125.01         3.80 o                         
  -1  -5   1        199.31        203.64        12.30 o                         
   0  -5   1         18.33         15.60         1.34 o                         
   1  -5   1        113.34         98.39         4.09 o                         
   2  -5   1          8.86          9.27         1.42 o                         
   3  -5   1          1.26          2.97         0.79 o                         
   4  -5   1        233.43        228.41         4.93 o                         
   5  -5   1        201.16        187.58         6.18 o                         
   6  -5   1        419.26        410.69         8.17 o                         
   7  -5   1         17.06         18.07         1.66 o                         
   8  -5   1        193.69        202.70         5.19 o                         
   9  -5   1        161.81        169.41         5.73 o                         
  10  -5   1        241.51        243.29         5.34 o                         
  11  -5   1         83.88         84.92         2.95 o                         
 -13  -4   1          0.91          0.75         0.55 o                         
 -12  -4   1         52.08         52.51         2.25 o                         
 -11  -4   1         22.06         19.81         1.27 o                         
 -10  -4   1        119.05        106.11         3.80 o                         
  -9  -4   1         76.86         78.05         3.55 o                         
  -8  -4   1        274.36        286.73         8.24 o                         
  -7  -4   1        519.56        535.28         9.63 o                         
  -6  -4   1        222.62        250.05         6.05 o                         
  -5  -4   1        296.74        311.95         7.76 o                         
  -4  -4   1        387.50        367.22        17.14 o                         
  -3  -4   1       1107.62       1219.38        17.94 o                         
  -2  -4   1       1817.96       1839.50        34.45 o                         
  -1  -4   1       1254.42       1265.98        25.97 o                         
   0  -4   1        122.28        135.72         6.14 o                         
   1  -4   1        103.91         99.15         4.20 o                         
   2  -4   1        261.21        230.09         4.85 o                         
   3  -4   1        459.05        512.66         8.29 o                         
   4  -4   1        538.04        557.90        10.88 o                         
   5  -4   1        114.54        130.53         4.00 o                         
   6  -4   1         43.82         49.01         2.53 o                         
   7  -4   1        347.31        349.47         7.22 o                         
   8  -4   1        862.15        875.58        13.99 o                         
   9  -4   1        104.57         93.38         2.76 o                         
  10  -4   1        246.09        248.27         6.03 o                         
  11  -4   1         58.30         62.24         2.07 o                         
  12  -4   1         36.22         39.23         1.91 o                         
  13  -4   1         19.49         14.61         1.57 o                         
 -14  -3   1         65.47         57.24         2.32 o                         
 -13  -3   1          4.85          5.98         0.88 o                         
 -12  -3   1        167.95        156.70         3.85 o                         
 -11  -3   1        638.76        628.81         9.28 o                         
 -10  -3   1         62.38         60.68         2.58 o                         
  -9  -3   1        245.55        244.34         4.61 o                         
  -8  -3   1         66.63         64.82         3.57 o                         
  -7  -3   1        604.83        610.89         9.86 o                         
  -6  -3   1        399.15        419.23         6.20 o                         
  -5  -3   1        192.60        191.89         5.03 o                         
  -4  -3   1        734.21        702.80         8.93 o                         
  -3  -3   1         87.27        111.53         2.91 o                         
  -2  -3   1         11.30         14.19         1.02 o                         
  -1  -3   1        657.99        651.77        20.49 o                         
   0  -3   1       5493.53       5420.69        84.36 o                         
   1  -3   1        549.67        499.98         6.79 o                         
   2  -3   1        647.04        617.58         7.31 o                         
   3  -3   1        152.89        166.17         3.53 o                         
   4  -3   1        191.35        183.11         3.51 o                         
   5  -3   1        272.78        279.86         7.51 o                         
   6  -3   1         38.33         42.34         2.01 o                         
   7  -3   1        110.87        118.52         3.22 o                         
   8  -3   1         66.08         57.42         2.36 o                         
   9  -3   1         14.72         21.17         1.61 o                         
  10  -3   1         15.84         15.36         1.27 o                         
  11  -3   1        258.92        262.50         4.77 o                         
  12  -3   1         91.42        103.23         4.27 o                         
  13  -3   1         18.06         13.57         1.61 o                         
 -14  -2   1          7.99          6.63         0.86 o                         
 -13  -2   1         23.80         21.94         1.73 o                         
 -12  -2   1        100.16         89.63         3.04 o                         
 -11  -2   1          4.85          5.66         0.80 o                         
 -10  -2   1         92.54         86.84         2.51 o                         
  -9  -2   1         42.37         46.77         1.61 o                         
  -8  -2   1        737.18        807.42        11.50 o                         
  -7  -2   1        358.29        394.74         5.65 o                         
  -6  -2   1       1352.78       1524.80        13.40 o                         
  -5  -2   1        456.12        485.15         5.91 o                         
  -4  -2   1         71.62         72.26         2.08 o                         
  -3  -2   1        323.49        331.24         4.60 o                         
  -2  -2   1       6122.83       5683.49        91.16 o                         
  -1  -2   1      13892.69      12455.81       140.96 o                         
   0  -2   1         68.76         72.55         1.09 o                         
   1  -2   1       2059.38       1821.95        14.03 o                         
   2  -2   1        938.11        939.77        10.63 o                         
   3  -2   1        441.78        442.03         5.34 o                         
   4  -2   1       1468.91       1502.58        16.57 o                         
   5  -2   1       2411.31       2365.26        26.92 o                         
   6  -2   1         10.89         11.70         0.83 o                         
   7  -2   1         96.77         89.72         2.53 o                         
   8  -2   1        632.25        609.57        17.90 o                         
   9  -2   1         55.67         54.90         2.24 o                         
  10  -2   1         84.59         70.60         2.12 o                         
  11  -2   1        642.88        621.83         7.46 o                         
  12  -2   1          2.47          3.74         0.97 o                         
  13  -2   1         48.52         44.95         2.72 o                         
  14  -2   1         17.02         13.78         1.81 o                         
 -15  -1   1          6.29          7.21         1.27 o                         
 -14  -1   1         34.59         33.41         2.53 o                         
 -13  -1   1        128.99        138.21         4.38 o                         
 -12  -1   1        337.78        306.66         5.28 o                         
 -11  -1   1         53.63         47.53         2.05 o                         
 -10  -1   1         11.50          9.90         0.92 o                         
  -9  -1   1         19.47         22.13         2.00 o                         
  -8  -1   1        276.70        292.14         5.60 o                         
  -7  -1   1         81.21         77.13         1.75 o                         
  -6  -1   1        338.13        336.71         3.83 o                         
  -5  -1   1       1611.86       1618.44        12.14 o                         
  -4  -1   1        477.93        438.90         4.83 o                         
  -3  -1   1        876.50        879.09        19.75 o                         
  -2  -1   1       3213.44       2855.31        47.00 o                         
  -1  -1   1       1123.98        960.95        12.80 o                         
   0  -1   1        138.12        137.44         1.95 o                         
   1  -1   1        564.12        493.96        20.10 o                         
   2  -1   1        417.29        393.19         4.18 o                         
   3  -1   1         68.50        113.70         2.47 o                         
   4  -1   1        187.96        183.29         2.57 o                         
   5  -1   1       1734.81       1774.97        23.96 o                         
   6  -1   1        141.62        155.75         2.99 o                         
   7  -1   1        419.24        428.58         7.37 o                         
   8  -1   1         65.63         64.55         3.32 o                         
   9  -1   1        582.42        602.05         6.88 o                         
  10  -1   1        224.12        227.17         3.96 o                         
  11  -1   1         43.56         51.02         1.86 o                         
  12  -1   1         32.86         26.71         1.75 o                         
  13  -1   1         16.10         16.55         1.99 o                         
  14  -1   1          9.25          8.83         1.78 o                         
 -15   0   1         19.82         21.80         2.25 o                         
 -14   0   1          3.13          2.51         1.54 o                         
 -13   0   1         46.35         48.10         4.93 o                         
 -12   0   1        789.77        738.07        10.91 o                         
 -11   0   1          8.89          6.58         0.90 o                         
 -10   0   1        858.46        819.52         9.04 o                         
  -9   0   1        171.06        171.15         5.55 o                         
  -8   0   1         31.29         49.12         2.66 o                         
  -7   0   1        807.21        954.91        11.91 o                         
  -6   0   1       7461.81       7986.69        76.08 o                         
  -5   0   1        345.03        357.56         3.91 o                         
  -4   0   1       5016.78       4770.93        39.36 o                         
  -3   0   1       1691.89       1667.82        20.42 o                         
  -2   0   1      11310.72       9297.53       149.88 o                         
  -1   0   1        628.38        510.39         9.55 o                         
   0   0   1        402.28        386.57         7.03 o                         
   1   0   1         28.15         24.07         0.80 o                         
   2   0   1       1081.06        926.66         9.66 o                         
   3   0   1          3.40         11.63         1.90 o                         
   4   0   1        527.10        552.41         8.54 o                         
   5   0   1          1.26          6.37         1.02 o                         
   6   0   1       2069.06       2134.81        37.22 o                         
   7   0   1        153.95        169.87         4.97 o                         
   8   0   1        220.13        211.35         8.29 o                         
   9   0   1          9.79         11.10         1.16 o                         
  10   0   1        331.10        313.00         5.12 o                         
  11   0   1        248.12        211.77         3.86 o                         
  12   0   1        419.96        404.35        11.44 o                         
  13   0   1          8.94          5.82         1.34 o                         
  14   0   1          4.17          4.52         0.94 o                         
 -15   1   1          6.40          7.09         1.24 o                         
 -14   1   1         33.81         32.03         3.24 o                         
 -13   1   1        131.17        126.07         7.43 o                         
 -12   1   1        337.39        294.21        13.01 o                         
 -11   1   1         53.38         42.98         3.35 o                         
 -10   1   1         11.90          9.76         1.74 o                         
  -9   1   1         18.94         18.34         1.79 o                         
  -8   1   1        275.65        289.73         6.97 o                         
  -7   1   1         80.17         72.59         2.41 o                         
  -6   1   1        340.24        338.58         5.43 o                         
  -5   1   1       1610.45       1635.26        21.24 o                         
  -4   1   1        477.55        437.15         5.46 o                         
  -3   1   1        873.91        898.05        16.95 o                         
  -2   1   1       3216.76       2865.02        47.37 o                         
  -1   1   1       1119.27        939.82        11.83 o                         
   0   1   1        137.88        135.70         2.35 o                         
   1   1   1        561.93        509.60        15.64 o                         
   2   1   1        415.62        383.55         7.60 o                         
   3   1   1         67.54        114.44         2.97 o                         
   4   1   1        188.32        187.73         3.43 o                         
   5   1   1       1728.43       1781.01        19.10 o                         
   6   1   1        142.06        156.42         3.66 o                         
   7   1   1        420.04        448.08        17.80 o                         
   8   1   1         66.93         67.40         4.46 o                         
   9   1   1        581.59        610.65        11.65 o                         
  10   1   1        223.77        221.49         4.86 o                         
  11   1   1         41.93         52.70         2.14 o                         
  12   1   1         33.19         29.30         2.62 o                         
  13   1   1         15.54         14.46         1.95 o                         
  14   1   1          9.17          6.65         1.57 o                         
 -14   2   1          8.61          7.77         1.82 o                         
 -13   2   1         22.94         20.57         1.73 o                         
 -12   2   1        101.75         90.80         4.01 o                         
 -11   2   1          4.23          5.92         1.31 o                         
 -10   2   1         93.12         89.58         4.15 o                         
  -9   2   1         41.05         43.59         2.37 o                         
  -8   2   1        736.70        789.54        20.42 o                         
  -7   2   1        358.00        413.54        12.20 o                         
  -6   2   1       1356.77       1514.34        16.78 o                         
  -5   2   1        453.02        486.23         8.65 o                         
  -4   2   1         72.37         70.51         1.40 o                         
  -3   2   1        323.76        329.26         4.98 o                         
  -2   2   1       6117.65       5707.29        93.16 o                         
  -1   2   1      13896.08      12404.22       120.16 o                         
   0   2   1         67.81         71.44         1.28 o                         
   1   2   1       2043.43       1868.67        38.64 o                         
   2   2   1        930.85        956.60        17.73 o                         
   3   2   1        438.97        447.45         9.86 o                         
   4   2   1       1474.40       1505.69        25.65 o                         
   5   2   1       2427.93       2356.90        42.77 o                         
   6   2   1         11.15         13.72         1.87 o                         
   7   2   1         96.49         86.59         4.91 o                         
   8   2   1        629.96        601.68        16.36 o                         
   9   2   1         55.42         54.60         2.12 o                         
  10   2   1         81.81         72.01         2.78 o                         
  11   2   1        644.90        622.48         9.92 o                         
  12   2   1          2.38          2.81         1.04 o                         
  13   2   1         47.95         42.87         2.36 o                         
  14   2   1         17.10         15.63         1.72 o                         
 -14   3   1         65.33         55.87         3.48 o                         
 -13   3   1          4.96          7.30         1.09 o                         
 -12   3   1        165.05        155.70         6.13 o                         
 -11   3   1        631.83        638.10        14.80 o                         
 -10   3   1         62.96         59.25         3.46 o                         
  -9   3   1        245.39        235.55        12.24 o                         
  -8   3   1         66.35         57.44         3.33 o                         
  -7   3   1        608.50        611.34        16.00 o                         
  -6   3   1        397.39        412.85         8.19 o                         
  -5   3   1        193.08        194.88         3.96 o                         
  -4   3   1        737.63        703.51        12.90 o                         
  -3   3   1         86.12        113.07         2.21 o                         
  -2   3   1         11.17         15.31         1.32 o                         
  -1   3   1        659.74        658.47         8.94 o                         
   0   3   1       5488.16       5302.30        74.02 o                         
   1   3   1        554.10        496.40         7.30 o                         
   2   3   1        646.72        602.00         8.64 o                         
   3   3   1        152.51        167.73         3.83 o                         
   4   3   1        191.09        183.57         5.03 o                         
   5   3   1        272.86        292.24         5.36 o                         
   6   3   1         38.98         39.16         2.33 o                         
   7   3   1        109.94        118.63         6.47 o                         
   8   3   1         65.13         56.48         2.38 o                         
   9   3   1         14.76         21.12         1.75 o                         
  10   3   1         15.81         14.99         2.25 o                         
  11   3   1        259.82        260.98         8.16 o                         
  12   3   1         89.78         91.65         6.44 o                         
  13   3   1         18.44         14.27         2.27 o                         
 -13   4   1          1.00          1.63         0.73 o                         
 -12   4   1         53.19         50.84         2.62 o                         
 -11   4   1         21.85         17.66         1.85 o                         
 -10   4   1        117.41        110.46         4.68 o                         
  -9   4   1         74.94         68.10         4.53 o                         
  -8   4   1        272.03        295.77        10.72 o                         
  -7   4   1        518.27        516.21        19.32 o                         
  -6   4   1        224.37        247.90         9.39 o                         
  -5   4   1        294.86        308.48         9.13 o                         
  -4   4   1        389.46        370.45         8.17 o                         
  -3   4   1       1105.10       1177.62        14.90 o                         
  -2   4   1       1815.30       1816.35        20.94 o                         
  -1   4   1       1257.84       1279.08        15.80 o                         
   0   4   1        123.06        142.33         4.67 o                         
   1   4   1        103.30        104.21         3.27 o                         
   2   4   1        264.35        232.36         8.57 o                         
   3   4   1        461.96        508.57        10.85 o                         
   4   4   1        541.42        559.17        11.12 o                         
   5   4   1        113.04        127.59         4.80 o                         
   6   4   1         43.44         42.89         2.28 o                         
   7   4   1        344.18        329.06         5.17 o                         
   8   4   1        856.66        845.85        34.34 o                         
   9   4   1        103.99         99.31         3.76 o                         
  10   4   1        246.99        238.55        10.14 o                         
  11   4   1         59.60         62.68         3.84 o                         
  12   4   1         36.07         34.11         2.53 o                         
  13   4   1         19.97         16.08         1.98 o                         
 -12   5   1         15.26         15.03         2.08 o                         
 -11   5   1         41.30         36.13         3.94 o                         
 -10   5   1         79.43         73.71         3.70 o                         
  -9   5   1         75.61         78.73         6.63 o                         
  -8   5   1          9.18          7.88         1.19 o                         
  -7   5   1         16.17         15.21         1.54 o                         
  -6   5   1         96.83         94.23         2.50 o                         
  -5   5   1         33.04         33.72         1.35 o                         
  -4   5   1        207.42        199.00         3.90 o                         
  -3   5   1        348.22        345.72         8.54 o                         
  -2   5   1        128.38        125.69         4.64 o                         
  -1   5   1        201.35        202.42         5.25 o                         
   0   5   1         18.77         17.29         2.48 o                         
   1   5   1        114.46        106.36         4.50 o                         
   2   5   1          9.22          9.21         2.13 o                         
   3   5   1          1.19          2.77         1.00 o                         
   4   5   1        233.34        229.60         4.81 o                         
   5   5   1        202.71        187.52         3.50 o                         
   6   5   1        417.69        403.51         8.07 o                         
   7   5   1         17.19         20.11         1.47 o                         
   8   5   1        192.87        202.81         7.44 o                         
   9   5   1        161.97        173.16         4.78 o                         
  10   5   1        240.36        237.09        14.09 o                         
  11   5   1         81.89         72.33         5.89 o                         
  12   5   1         16.65         16.00         1.31 o                         
 -10   6   1         17.17         16.44         1.86 o                         
  -9   6   1        120.82        113.39         4.52 o                         
  -8   6   1        180.63        173.98         6.30 o                         
  -7   6   1         67.68         65.70         3.28 o                         
  -6   6   1        104.03        108.04         3.74 o                         
  -5   6   1        554.52        554.94        10.96 o                         
  -4   6   1        997.56        944.08        10.48 o                         
  -3   6   1        963.66        944.26         9.02 o                         
  -2   6   1        360.23        363.64         4.65 o                         
  -1   6   1        496.47        508.04         5.64 o                         
   0   6   1        101.57        100.39         2.06 o                         
   1   6   1        115.89        108.68         2.18 o                         
   2   6   1         11.25         12.02         0.83 o                         
   3   6   1         96.19        103.78         2.54 o                         
   4   6   1        145.01        155.30         3.57 o                         
   5   6   1        123.33        123.20         3.88 o                         
   6   6   1        133.12        147.84         5.04 o                         
   7   6   1         49.38         49.26         2.82 o                         
   8   6   1          7.89          8.75         1.07 o                         
   9   6   1         37.42         40.85         2.67 o                         
  10   6   1        117.60        104.91         3.49 o                         
  -9   7   1          4.57          3.72         0.66 o                         
  -8   7   1         86.19         83.62         8.69 o                         
  -7   7   1        117.93        113.45         6.45 o                         
  -6   7   1         86.25         86.42         4.18 o                         
  -5   7   1        157.12        174.75        14.18 o                         
  -4   7   1         65.32         62.05         3.19 o                         
  -3   7   1          2.06          1.18         0.59 o                         
  -2   7   1         53.86         58.54         1.83 o                         
  -1   7   1         92.17         99.57         2.53 o                         
   0   7   1         14.08         10.05         0.83 o                         
   1   7   1         20.61         21.13         1.02 o                         
   2   7   1         18.83         16.19         1.10 o                         
   3   7   1          4.13          4.34         0.76 o                         
   4   7   1          7.36          8.17         1.09 o                         
   5   7   1         16.27         16.49         1.55 o                         
   6   7   1         57.14         63.65         7.26 o                         
   7   7   1          0.24          0.39         1.13 o                         
   8   7   1         23.86         23.99         2.44 o                         
  -5   8   1        118.95        105.93         5.06 o                         
  -4   8   1         52.04         44.88         3.52 o                         
  -3   8   1        190.79        157.65         7.03 o                         
  -2   8   1        291.62        285.30        11.92 o                         
  -1   8   1         34.50         30.54         2.34 o                         
   0   8   1         47.83         56.75         3.96 o                         
   1   8   1        127.06        124.59         6.79 o                         
   2   8   1         67.21         89.16         5.54 o                         
   3   8   1         56.35         63.16         3.10 o                         
   4   8   1         19.62         20.47         1.70 o                         
   5   8   1        198.34        225.48         7.53 o                         
   6   8   1          6.40          6.63         1.19 o                         
  -9  -7   2          1.87          1.32         0.64 o                         
   8  -7   2        128.00        118.51         4.61 o                         
 -11  -6   2         12.21         12.13         1.43 o                         
 -10  -6   2        111.73        108.85         3.51 o                         
  -9  -6   2         23.69         24.97         2.66 o                         
  -6  -6   2         37.92         35.95         2.81 o                         
  -5  -6   2         61.04         53.99         3.44 o                         
  -4  -6   2        244.09        229.94         7.24 o                         
  -3  -6   2        654.69        616.71        13.11 o                         
  -2  -6   2        540.61        496.54        25.08 o                         
  -1  -6   2        191.70        187.54         6.69 o                         
   0  -6   2        119.61        126.03         4.74 o                         
   1  -6   2         65.42         65.24         3.56 o                         
   2  -6   2        236.84        245.07         7.36 o                         
   3  -6   2         17.45         19.87         1.72 o                         
   4  -6   2         74.96         67.78         3.08 o                         
   5  -6   2         96.52         90.58         4.66 o                         
   7  -6   2         11.89         12.62         2.16 o                         
   8  -6   2        101.91        103.26         5.42 o                         
   9  -6   2         81.22         83.94         2.60 o                         
  10  -6   2         13.74         12.92         0.90 o                         
 -12  -5   2        103.64         97.93         2.57 o                         
 -11  -5   2          1.74          2.29         1.25 o                         
 -10  -5   2        101.95        105.92         3.35 o                         
  -9  -5   2          5.69          8.37         1.89 o                         
  -8  -5   2         29.15         32.62         2.13 o                         
  -7  -5   2         29.36         28.68         2.61 o                         
  -6  -5   2        221.37        275.31        11.08 o                         
  -5  -5   2        182.70        190.06         6.58 o                         
  -4  -5   2        528.55        507.00        15.56 o                         
  -3  -5   2        320.84        317.84         9.59 o                         
  -2  -5   2          1.58          2.17         0.73 o                         
  -1  -5   2        300.85        266.41         6.73 o                         
   0  -5   2        165.16        165.88         6.90 o                         
   1  -5   2        159.30        142.75        12.63 o                         
   2  -5   2         54.14         49.82         2.97 o                         
   3  -5   2         69.34         71.81         3.70 o                         
   4  -5   2        257.76        236.14         7.20 o                         
   5  -5   2        520.19        510.72        10.90 o                         
   6  -5   2         13.20         17.12         1.41 o                         
   7  -5   2        275.11        284.91         6.45 o                         
   8  -5   2         73.97         74.80         5.48 o                         
   9  -5   2        162.24        181.53         5.87 o                         
  10  -5   2        101.89        107.43         3.34 o                         
  11  -5   2         47.60         48.14         1.67 o                         
 -13  -4   2         18.07         20.56         1.33 o                         
 -12  -4   2         43.68         41.37         3.62 o                         
 -11  -4   2         20.36         19.16         1.39 o                         
 -10  -4   2         23.66         23.95         1.60 o                         
  -9  -4   2        141.08        149.64         4.56 o                         
  -8  -4   2        206.00        214.31         4.80 o                         
  -7  -4   2        325.87        330.21        10.05 o                         
  -6  -4   2        126.55        138.84         6.36 o                         
  -5  -4   2        236.51        237.66         9.73 o                         
  -4  -4   2        270.30        266.66         6.49 o                         
  -3  -4   2        803.75        860.44        18.93 o                         
  -2  -4   2       3225.35       3151.52        98.54 o                         
  -1  -4   2        644.41        643.36        12.06 o                         
   0  -4   2         92.92         92.02         2.39 o                         
   1  -4   2         14.37         13.15         0.96 o                         
   2  -4   2        264.68        259.11         3.99 o                         
   3  -4   2         93.97        106.94         2.51 o                         
   4  -4   2        159.76        161.87         4.09 o                         
   5  -4   2         82.42         79.32         2.73 o                         
   6  -4   2        493.51        478.16         7.40 o                         
   7  -4   2        150.72        157.83         3.52 o                         
   8  -4   2         72.86         67.41         2.35 o                         
   9  -4   2         20.07         21.23         1.76 o                         
  10  -4   2        189.75        197.97         4.89 o                         
  11  -4   2         83.51         84.09         2.68 o                         
  12  -4   2        105.61         97.48         2.86 o                         
 -14  -3   2         65.96         60.34         2.40 o                         
 -13  -3   2          3.94          2.34         0.59 o                         
 -12  -3   2        340.02        344.02         6.01 o                         
 -11  -3   2        141.37        143.79         3.92 o                         
 -10  -3   2        263.56        251.52         4.81 o                         
  -9  -3   2         40.45         44.34         2.10 o                         
  -8  -3   2          4.79          3.56         0.66 o                         
  -7  -3   2        125.19        129.85         6.42 o                         
  -6  -3   2        218.28        216.66         5.71 o                         
  -5  -3   2        342.28        342.82         7.02 o                         
  -4  -3   2        520.20        537.24         9.34 o                         
  -3  -3   2        144.12        144.32         3.56 o                         
  -2  -3   2        943.30        921.85        10.63 o                         
  -1  -3   2       2091.38       2042.64        22.56 o                         
   0  -3   2        148.57        159.77         2.83 o                         
   1  -3   2        737.91        727.66         8.69 o                         
   2  -3   2        315.07        311.74         4.48 o                         
   3  -3   2        454.06        448.73         6.80 o                         
   4  -3   2          3.85          5.24         0.58 o                         
   5  -3   2         70.29         66.37         2.19 o                         
   6  -3   2         59.18         67.54         2.31 o                         
   7  -3   2         68.62         74.56         2.25 o                         
   8  -3   2         43.21         45.04         1.73 o                         
   9  -3   2        288.32        272.90         5.65 o                         
  10  -3   2         94.96        104.36         3.92 o                         
  11  -3   2        159.90        164.98         5.83 o                         
  12  -3   2         13.58         15.59         1.40 o                         
  13  -3   2        126.88        132.32         4.81 o                         
 -14  -2   2         80.15         81.35         2.70 o                         
 -13  -2   2         44.03         35.84         1.64 o                         
 -12  -2   2         35.67         32.38         1.66 o                         
 -11  -2   2         22.05         22.71         2.02 o                         
 -10  -2   2         21.39         18.19         1.32 o                         
  -9  -2   2          5.45          7.55         0.78 o                         
  -8  -2   2         32.55         37.66         1.80 o                         
  -7  -2   2        879.96       1002.38        11.13 o                         
  -6  -2   2        947.35        992.46         9.39 o                         
  -5  -2   2        953.66       1005.47        14.32 o                         
  -4  -2   2        328.04        326.88        14.57 o                         
  -3  -2   2        249.65        243.42         3.55 o                         
  -2  -2   2       3779.77       3513.87        34.36 o                         
  -1  -2   2       1751.46       1500.38        15.51 o                         
   0  -2   2        438.23        381.78         3.87 o                         
   1  -2   2       2867.41       2647.32        20.26 o                         
   2  -2   2        524.37        496.84         4.91 o                         
   3  -2   2        493.81        469.22         4.24 o                         
   4  -2   2        526.04        518.83         5.63 o                         
   5  -2   2        119.08        127.22         2.79 o                         
   6  -2   2         14.97         11.81         0.92 o                         
   7  -2   2          9.03          9.07         0.89 o                         
   8  -2   2        313.66        317.20         5.25 o                         
   9  -2   2        221.19        223.69         3.88 o                         
  10  -2   2        220.60        231.13         4.05 o                         
  11  -2   2         41.93         41.86         1.64 o                         
  12  -2   2         10.74          9.06         1.54 o                         
  13  -2   2          7.05          6.34         1.12 o                         
  14  -2   2         15.08         13.83         1.73 o                         
 -15  -1   2         42.60         39.57         2.76 o                         
 -14  -1   2          3.47          4.54         1.20 o                         
 -13  -1   2         56.41         53.30         2.74 o                         
 -12  -1   2        109.15         94.14         3.15 o                         
 -11  -1   2          6.65          3.69         0.83 o                         
 -10  -1   2        152.26        154.72         4.04 o                         
  -9  -1   2         79.97         84.89         3.84 o                         
  -8  -1   2        155.19        167.58         4.14 o                         
  -7  -1   2        347.44        358.23         4.56 o                         
  -6  -1   2        203.19        212.47         4.03 o                         
  -5  -1   2        682.02        678.84        12.05 o                         
  -4  -1   2        319.01        290.02         4.21 o                         
  -3  -1   2       5630.01       5025.06        64.66 o                         
  -2  -1   2          3.72          1.23         0.43 o                         
  -1  -1   2       2087.27       1814.73        31.30 o                         
   0  -1   2        761.99        664.38         9.05 o                         
   1  -1   2         23.09         22.57         1.59 o                         
   2  -1   2        955.31        850.74         7.34 o                         
   3  -1   2        467.13        445.18         5.08 o                         
   4  -1   2       1946.87       1857.89        16.47 o                         
   5  -1   2        287.29        283.26         4.03 o                         
   6  -1   2         22.10         28.53         1.44 o                         
   7  -1   2        693.01        707.59        18.72 o                         
   8  -1   2         95.95        114.10         6.87 o                         
   9  -1   2          6.36          7.69         0.81 o                         
  10  -1   2         22.82         26.31         1.28 o                         
  11  -1   2        148.12        153.90         3.44 o                         
  12  -1   2         86.95         95.50         4.42 o                         
  13  -1   2         43.57         44.95         2.84 o                         
  14  -1   2         46.91         52.01         3.54 o                         
 -15   0   2         52.42         45.86         4.27 o                         
 -14   0   2         28.69         38.74         2.91 o                         
 -13   0   2          3.53          2.20         1.74 o                         
 -12   0   2          3.10          8.46         1.38 o                         
 -11   0   2        450.75        434.10         8.80 o                         
 -10   0   2        356.85        383.34         5.49 o                         
  -9   0   2       1224.08       1293.32        20.18 o                         
  -8   0   2         40.82         39.29         1.87 o                         
  -7   0   2        389.46        471.21         7.16 o                         
  -6   0   2        144.98        177.07         3.46 o                         
  -5   0   2       1042.59       1000.97        11.24 o                         
  -4   0   2       1794.32       1699.42        22.21 o                         
  -3   0   2       2221.57       1891.01        18.93 o                         
  -2   0   2       2816.03       2481.55        42.52 o                         
  -1   0   2        198.41        171.78         4.62 o                         
   0   0   2       2908.67       2736.47        31.94 o                         
   1   0   2       1521.80       1345.28        23.25 o                         
   2   0   2       2325.85       2165.47        18.20 o                         
   3   0   2        304.04        322.89         3.91 o                         
   4   0   2        983.59        935.05        10.69 o                         
   5   0   2        292.11        293.96         8.85 o                         
   6   0   2        876.18        846.30        30.03 o                         
   7   0   2        202.01        201.44         9.59 o                         
   8   0   2         56.66         64.26         5.06 o                         
   9   0   2        352.84        379.19         4.89 o                         
  10   0   2        355.62        332.51         5.40 o                         
  11   0   2        358.70        356.14         5.63 o                         
  12   0   2         52.70         59.17         3.03 o                         
  13   0   2          0.23         -0.24         0.72 o                         
  14   0   2        124.42         95.53         4.68 o                         
 -15   1   2         42.77         39.61         1.98 o                         
 -14   1   2          3.43          2.83         1.06 o                         
 -13   1   2         55.64         54.03         5.22 o                         
 -12   1   2        110.42         95.23         5.00 o                         
 -11   1   2          6.06          2.89         1.04 o                         
 -10   1   2        151.95        150.03         4.57 o                         
  -9   1   2         79.67         80.82         5.74 o                         
  -8   1   2        156.00        158.23         3.97 o                         
  -7   1   2        351.61        356.21         7.75 o                         
  -6   1   2        202.28        212.11         4.71 o                         
  -5   1   2        682.17        685.68        10.06 o                         
  -4   1   2        321.34        290.50         7.78 o                         
  -3   1   2       5629.12       4930.87        58.33 o                         
  -2   1   2          3.08          1.21         0.72 o                         
  -1   1   2       2084.50       1818.67        22.15 o                         
   0   1   2        761.43        666.05         9.15 o                         
   1   1   2         22.09         19.92         0.94 o                         
   2   1   2        957.29        891.30        13.58 o                         
   3   1   2        463.15        450.81         5.86 o                         
   4   1   2       1947.73       1844.06        28.25 o                         
   5   1   2        286.33        288.58         8.32 o                         
   6   1   2         21.94         33.64         2.89 o                         
   7   1   2        691.49        730.56        13.00 o                         
   8   1   2         95.60        130.49         6.65 o                         
   9   1   2          6.72          7.86         0.94 o                         
  10   1   2         22.17         25.27         1.53 o                         
  11   1   2        148.37        152.32         3.59 o                         
  12   1   2         87.05         97.09         3.99 o                         
  13   1   2         43.40         47.50         3.09 o                         
 -14   2   2         80.67         79.75         4.69 o                         
 -13   2   2         43.44         40.05         3.99 o                         
 -12   2   2         34.78         29.46         3.86 o                         
 -11   2   2         22.72         21.76         2.08 o                         
 -10   2   2         21.39         18.58         1.93 o                         
  -9   2   2          5.44          6.70         1.04 o                         
  -8   2   2         32.32         39.82         3.67 o                         
  -7   2   2        882.10        998.97        22.76 o                         
  -6   2   2        956.84       1007.02        21.54 o                         
  -5   2   2        954.63       1008.16        11.84 o                         
  -4   2   2        326.27        326.46         4.26 o                         
  -3   2   2        251.55        249.82         5.02 o                         
  -2   2   2       3792.25       3587.29        26.87 o                         
  -1   2   2       1770.17       1551.32        24.77 o                         
   0   2   2        433.21        379.88         4.40 o                         
   1   2   2       2865.96       2661.30        26.20 o                         
   2   2   2        525.90        510.04         6.40 o                         
   3   2   2        493.64        474.22         7.36 o                         
   4   2   2        525.29        511.21         7.22 o                         
   5   2   2        116.27        124.22         3.89 o                         
   6   2   2         14.35         10.31         1.26 o                         
   7   2   2          9.08         11.28         1.44 o                         
   8   2   2        312.67        311.96         8.12 o                         
   9   2   2        221.49        221.77         4.65 o                         
  10   2   2        219.84        226.90         4.52 o                         
  11   2   2         43.47         43.06         2.39 o                         
  12   2   2         11.74         12.32         1.66 o                         
  13   2   2          6.81          8.90         2.16 o                         
 -14   3   2         66.03         59.19         2.55 o                         
 -13   3   2          3.81          3.63         0.86 o                         
 -12   3   2        339.74        331.24         9.41 o                         
 -11   3   2        143.19        148.86         6.59 o                         
 -10   3   2        262.51        232.79         8.64 o                         
  -9   3   2         40.40         44.60         3.10 o                         
  -8   3   2          4.62          3.18         1.07 o                         
  -7   3   2        126.29        139.78         6.43 o                         
  -6   3   2        218.57        218.73         6.12 o                         
  -5   3   2        341.29        347.77         6.88 o                         
  -4   3   2        521.71        526.30         6.35 o                         
  -3   3   2        145.54        141.16         2.57 o                         
  -2   3   2        944.12        887.56        11.19 o                         
  -1   3   2       2097.65       2048.86        25.81 o                         
   0   3   2        148.53        154.09         5.93 o                         
   1   3   2        740.07        723.29        16.06 o                         
   2   3   2        313.59        304.02         5.00 o                         
   3   3   2        454.98        469.96         7.35 o                         
   4   3   2          3.82          3.99         0.63 o                         
   5   3   2         70.98         71.53         3.07 o                         
   6   3   2         58.69         60.71         3.08 o                         
   7   3   2         67.30         76.21         3.62 o                         
   8   3   2         42.75         43.21         2.04 o                         
   9   3   2        286.72        270.40         8.44 o                         
  10   3   2         91.67         94.62         4.21 o                         
  11   3   2        158.63        163.00         8.82 o                         
  12   3   2         13.98         19.82         2.73 o                         
  13   3   2        127.16        141.84         4.59 o                         
 -13   4   2         17.94         18.99         1.62 o                         
 -12   4   2         42.52         41.01         2.37 o                         
 -11   4   2         20.65         19.34         1.95 o                         
 -10   4   2         23.51         23.36         2.32 o                         
  -9   4   2        140.63        147.69         5.62 o                         
  -8   4   2        205.78        207.88         5.74 o                         
  -7   4   2        329.57        334.20        10.66 o                         
  -6   4   2        127.01        140.91         6.67 o                         
  -5   4   2        236.15        238.13         8.93 o                         
  -4   4   2        269.31        260.89         5.37 o                         
  -3   4   2        812.44        834.34        11.40 o                         
  -2   4   2       3231.85       3151.05        84.32 o                         
  -1   4   2        651.36        649.03         9.69 o                         
   0   4   2         93.50         93.80         3.08 o                         
   1   4   2         14.71         13.20         1.78 o                         
   2   4   2        262.73        263.65         7.69 o                         
   3   4   2         94.65        112.77        10.42 o                         
   4   4   2        159.75        156.82         7.68 o                         
   5   4   2         80.75         72.79         5.48 o                         
   6   4   2        493.64        464.11         7.37 o                         
   7   4   2        148.70        154.57         3.72 o                         
   8   4   2         73.94         67.68         3.48 o                         
   9   4   2         20.56         21.23         2.06 o                         
  10   4   2        190.13        201.12         7.04 o                         
  11   4   2         83.16         85.15         4.31 o                         
  12   4   2        107.18        105.82         5.96 o                         
 -12   5   2        103.67         93.98         4.91 o                         
 -11   5   2          1.53          0.96         0.85 o                         
 -10   5   2        104.26        109.52         5.23 o                         
  -9   5   2          5.94          6.33         0.97 o                         
  -8   5   2         28.53         30.44         1.90 o                         
  -7   5   2         30.94         32.88         1.84 o                         
  -6   5   2        221.84        232.73         4.46 o                         
  -5   5   2        182.17        180.25         4.07 o                         
  -4   5   2        530.32        511.54         5.87 o                         
  -3   5   2        322.77        323.27         7.78 o                         
  -2   5   2          1.60          1.37         0.59 o                         
  -1   5   2        300.79        273.28         6.24 o                         
   0   5   2        163.00        172.29         4.87 o                         
   1   5   2        161.28        154.54         5.63 o                         
   2   5   2         53.38         48.62         3.09 o                         
   3   5   2         69.68         70.06         2.60 o                         
   4   5   2        255.09        232.19         5.08 o                         
   5   5   2        521.36        507.45         7.85 o                         
   6   5   2         13.53         15.17         1.21 o                         
   7   5   2        273.24        281.80         5.18 o                         
   8   5   2         73.86         79.59         3.47 o                         
   9   5   2        159.74        170.05         4.64 o                         
  10   5   2        103.13        115.01         4.95 o                         
  11   5   2         48.46         44.70         4.18 o                         
 -11   6   2         12.25         11.35         1.64 o                         
 -10   6   2        111.48        107.21         5.56 o                         
  -9   6   2         24.36         24.91         2.58 o                         
  -8   6   2         61.93         61.04         3.65 o                         
  -7   6   2        214.71        212.40        11.00 o                         
  -6   6   2         38.63         33.52         2.29 o                         
  -5   6   2         60.98         58.97         2.39 o                         
  -4   6   2        241.97        229.81         5.59 o                         
  -3   6   2        654.57        662.80         7.49 o                         
  -2   6   2        542.47        528.88         6.60 o                         
  -1   6   2        192.55        197.11         3.48 o                         
   0   6   2        118.12        124.52         3.20 o                         
   1   6   2         66.49         66.90         1.78 o                         
   2   6   2        239.29        239.81         4.22 o                         
   3   6   2         17.46         20.20         1.05 o                         
   4   6   2         73.92         69.35         2.48 o                         
   5   6   2         96.35         95.14         2.62 o                         
   6   6   2        358.86        364.05         7.16 o                         
   7   6   2         11.16         13.20         1.78 o                         
   8   6   2        101.42        116.75         6.42 o                         
   9   6   2         81.02         77.71         4.79 o                         
  10   6   2         13.99         11.21         1.48 o                         
  -8   7   2         26.96         31.15         2.75 o                         
  -7   7   2        159.15        169.20         5.48 o                         
  -6   7   2         15.57         18.75         2.04 o                         
  -5   7   2         45.55         42.44         2.51 o                         
  -4   7   2         10.33         10.46         1.08 o                         
  -3   7   2         23.48         21.81         1.37 o                         
  -2   7   2         65.49         75.06         2.45 o                         
  -1   7   2         62.56         60.55         2.18 o                         
   0   7   2         57.51         54.45         2.34 o                         
   1   7   2         16.45         11.32         1.12 o                         
   2   7   2          0.24          0.25         0.58 o                         
   3   7   2         65.50         65.21         3.14 o                         
   4   7   2         54.09         61.85         3.56 o                         
   5   7   2          8.85          8.39         1.17 o                         
   6   7   2         20.23         21.71         3.44 o                         
   7   7   2         47.12         56.65         2.86 o                         
   8   7   2        130.66        127.07         5.34 o                         
  -6   8   2         60.30         56.30         3.31 o                         
  -5   8   2        363.60        340.33        10.24 o                         
  -4   8   2        366.24        329.97        10.59 o                         
  -3   8   2        459.13        473.63        35.14 o                         
  -2   8   2        135.89        133.31         4.72 o                         
  -1   8   2         48.61         45.26         2.81 o                         
   0   8   2         77.12         86.94         5.33 o                         
   1   8   2         83.06        100.48         4.08 o                         
   2   8   2         27.77         26.89         2.12 o                         
   3   8   2         26.25         28.46         2.14 o                         
   4   8   2         86.89        102.60         5.27 o                         
   5   8   2         12.61         13.57         1.66 o                         
  -8  -7   3          4.78          3.84         0.99 o                         
   8  -7   3         55.04         48.64         2.70 o                         
 -11  -6   3         11.58         13.43         2.40 o                         
 -10  -6   3        147.78        145.33         4.78 o                         
  -9  -6   3        181.07        185.71         7.00 o                         
  -6  -6   3        220.39        224.22         7.13 o                         
  -5  -6   3          3.01          2.27         0.95 o                         
  -4  -6   3        391.20        352.72         9.47 o                         
  -3  -6   3        142.34        140.34         5.16 o                         
  -2  -6   3         76.43         70.14         3.68 o                         
  -1  -6   3         79.41         82.49         3.89 o                         
   0  -6   3         19.55         15.70         1.45 o                         
   1  -6   3         77.34         80.10         3.92 o                         
   2  -6   3        217.60        219.21         6.88 o                         
   3  -6   3        365.15        355.14         9.27 o                         
   4  -6   3        145.99        137.62         7.63 o                         
   5  -6   3        115.75        103.60         4.63 o                         
   6  -6   3         24.70         25.95         2.90 o                         
   8  -6   3        190.12        188.38         7.54 o                         
   9  -6   3         54.09         54.78         2.00 o                         
  10  -6   3         67.30         68.90         3.38 o                         
 -12  -5   3          8.83          7.53         0.76 o                         
 -11  -5   3         50.50         52.75         2.20 o                         
 -10  -5   3        147.24        150.42         5.11 o                         
  -9  -5   3         35.17         42.41         4.01 o                         
  -8  -5   3         42.01         40.56         3.00 o                         
  -7  -5   3        873.71        892.25        16.63 o                         
  -6  -5   3        113.33        137.29         7.81 o                         
  -5  -5   3        595.07        589.67        18.09 o                         
  -4  -5   3        303.99        312.84         7.94 o                         
  -3  -5   3        238.59        252.68         9.35 o                         
  -2  -5   3         46.44         46.77         2.70 o                         
  -1  -5   3        143.73        150.89         4.10 o                         
   0  -5   3        200.41        194.71         5.89 o                         
   1  -5   3        403.14        387.60         7.23 o                         
   2  -5   3        347.30        345.91         6.96 o                         
   3  -5   3         72.84         65.70         2.90 o                         
   4  -5   3        232.59        234.75         5.85 o                         
   5  -5   3         64.41         57.67         3.49 o                         
   6  -5   3        420.22        409.46         8.07 o                         
   7  -5   3        206.00        211.14         5.07 o                         
   8  -5   3        146.51        142.26         8.39 o                         
   9  -5   3         24.08         20.86         1.57 o                         
  10  -5   3        336.13        357.22         6.45 o                         
  11  -5   3        203.78        202.35         3.38 o                         
 -13  -4   3         36.53         35.67         2.89 o                         
 -12  -4   3         80.55         92.94         6.86 o                         
 -11  -4   3         58.23         56.20         3.21 o                         
 -10  -4   3          2.00          1.05         0.73 o                         
  -9  -4   3        121.39        111.91         3.41 o                         
  -8  -4   3        151.95        152.73         8.26 o                         
  -7  -4   3        325.32        330.08         8.68 o                         
  -6  -4   3        131.28        138.22         7.46 o                         
  -5  -4   3         50.94         45.05         3.31 o                         
  -4  -4   3        330.34        321.84         7.46 o                         
  -3  -4   3        150.85        143.66         4.21 o                         
  -2  -4   3          6.56          6.46         0.70 o                         
  -1  -4   3        550.85        536.60         8.74 o                         
   0  -4   3        287.69        293.62         4.69 o                         
   1  -4   3        135.16        127.94         3.01 o                         
   2  -4   3        105.06         99.40         2.73 o                         
   3  -4   3         59.52         59.64         2.05 o                         
   4  -4   3        630.65        637.49         9.41 o                         
   5  -4   3        526.69        524.23         6.91 o                         
   6  -4   3        434.13        434.66         8.54 o                         
   7  -4   3          4.91          4.02         0.70 o                         
   8  -4   3          2.57          3.23         0.77 o                         
   9  -4   3        204.48        204.77         5.48 o                         
  10  -4   3        135.24        132.65         7.34 o                         
  11  -4   3        139.88        147.89         3.96 o                         
  12  -4   3        185.17        173.22         6.69 o                         
 -14  -3   3         17.17         17.96         1.75 o                         
 -13  -3   3         31.98         35.16         1.61 o                         
 -12  -3   3         12.51         11.01         1.31 o                         
 -11  -3   3         11.98         13.92         1.59 o                         
 -10  -3   3        100.10        100.41         3.27 o                         
  -9  -3   3        299.73        284.35         5.91 o                         
  -8  -3   3          5.09          6.18         0.77 o                         
  -7  -3   3        401.31        402.98         7.27 o                         
  -6  -3   3         78.05         76.49         3.29 o                         
  -5  -3   3       1953.39       1896.61        35.29 o                         
  -4  -3   3         40.41         37.32         2.66 o                         
  -3  -3   3        321.76        314.72         8.10 o                         
  -2  -3   3        246.27        230.86         3.65 o                         
  -1  -3   3        117.20        130.00         4.62 o                         
   0  -3   3          9.66          8.43         0.68 o                         
   1  -3   3        201.86        208.46         3.56 o                         
   2  -3   3        303.05        296.29         4.39 o                         
   3  -3   3         20.51         22.73         1.30 o                         
   4  -3   3         54.82         51.32         1.82 o                         
   5  -3   3        164.92        170.23         3.28 o                         
   6  -3   3        225.64        226.75         4.49 o                         
   7  -3   3        226.64        218.81         3.49 o                         
   8  -3   3        197.23        200.51         4.08 o                         
   9  -3   3        339.39        342.41         5.30 o                         
  10  -3   3        368.38        367.01         6.70 o                         
  11  -3   3        342.06        361.40         6.22 o                         
  12  -3   3         79.57         78.89         3.48 o                         
  13  -3   3        147.51        146.87         7.55 o                         
 -14  -2   3          1.94          1.40         0.74 o                         
 -13  -2   3        126.73        123.49         3.92 o                         
 -12  -2   3         35.28         29.31         1.83 o                         
 -11  -2   3         55.07         60.47         2.93 o                         
 -10  -2   3        426.48        419.87         5.93 o                         
  -9  -2   3         85.28         78.56         3.07 o                         
  -8  -2   3        299.98        322.24         5.42 o                         
  -7  -2   3        738.89        768.82         8.15 o                         
  -6  -2   3        249.07        264.88         4.97 o                         
  -5  -2   3        170.67        161.26         4.20 o                         
  -4  -2   3        407.69        404.13        13.45 o                         
  -3  -2   3        457.26        448.26         6.12 o                         
  -2  -2   3        227.04        222.11         3.08 o                         
  -1  -2   3        507.15        459.32         8.01 o                         
   0  -2   3        680.69        649.43         6.14 o                         
   1  -2   3        115.72        105.27         1.76 o                         
   2  -2   3        261.93        251.34         5.70 o                         
   3  -2   3         19.84         25.99         0.83 o                         
   4  -2   3       1412.89       1388.13        10.68 o                         
   5  -2   3        109.85         96.90         2.22 o                         
   6  -2   3        311.15        333.20         5.14 o                         
   7  -2   3        595.15        603.17         8.40 o                         
   8  -2   3         34.53         38.21         1.43 o                         
   9  -2   3        271.79        268.98         4.69 o                         
  10  -2   3        499.40        487.46         6.15 o                         
  11  -2   3        133.19        133.58         3.34 o                         
  12  -2   3         74.98         73.02         3.68 o                         
  13  -2   3         17.10         18.99         2.43 o                         
 -15  -1   3         16.43         12.79         1.66 o                         
 -14  -1   3          3.69          3.49         1.09 o                         
 -13  -1   3         12.64         12.81         1.25 o                         
 -12  -1   3         76.21         74.56         2.61 o                         
 -11  -1   3        312.06        279.29         5.10 o                         
 -10  -1   3         19.67         16.22         1.36 o                         
  -9  -1   3         89.15        107.90         4.07 o                         
  -8  -1   3        278.65        279.14         4.80 o                         
  -7  -1   3         43.16         45.93         1.57 o                         
  -6  -1   3         75.65         69.52         2.12 o                         
  -5  -1   3       1662.61       1577.63        16.93 o                         
  -4  -1   3        469.44        462.39         9.86 o                         
  -3  -1   3         31.85         37.58         1.23 o                         
  -2  -1   3        946.18        841.28         9.41 o                         
  -1  -1   3        672.21        660.55         9.34 o                         
   0  -1   3       1296.29       1182.35        12.33 o                         
   1  -1   3       2562.53       2336.94        55.48 o                         
   2  -1   3       1674.53       1564.53        14.48 o                         
   3  -1   3       1082.41       1053.43         8.48 o                         
   4  -1   3         96.34        105.74         1.83 o                         
   5  -1   3        258.32        295.17         3.85 o                         
   6  -1   3        330.16        324.97         5.02 o                         
   7  -1   3         59.91         58.23         2.61 o                         
   8  -1   3        365.19        335.77         7.11 o                         
   9  -1   3        904.70        943.98        11.27 o                         
  10  -1   3        237.68        238.87         3.81 o                         
  11  -1   3        216.11        208.19         4.08 o                         
  12  -1   3        117.28        115.40         3.44 o                         
  13  -1   3          4.29          2.89         0.79 o                         
 -15   0   3          9.01          8.41         1.06 o                         
 -14   0   3         49.78         44.94         2.97 o                         
 -13   0   3         86.60         73.57         3.46 o                         
 -12   0   3         13.23         18.49         2.60 o                         
 -11   0   3        332.68        315.33         8.36 o                         
 -10   0   3         78.87         81.88         3.03 o                         
  -9   0   3        143.63        166.62         5.24 o                         
  -8   0   3        422.76        399.43         7.67 o                         
  -7   0   3        146.85        149.20         3.44 o                         
  -6   0   3        189.45        257.24         4.43 o                         
  -5   0   3        444.15        472.11         6.33 o                         
  -4   0   3        384.12        376.91         4.55 o                         
  -3   0   3        121.02        137.17         3.28 o                         
  -2   0   3       1924.67       1669.29        20.08 o                         
  -1   0   3       5591.05       4855.70        56.46 o                         
   0   0   3        252.51        251.48         5.16 o                         
   1   0   3       2959.74       2693.04        45.68 o                         
   2   0   3       3508.24       3378.09        29.84 o                         
   3   0   3         90.04         76.96         1.50 o                         
   4   0   3          0.10          0.73         0.37 o                         
   5   0   3         15.47         22.63         1.18 o                         
   6   0   3        960.29        984.69        15.85 o                         
   7   0   3         26.28         29.95         2.29 o                         
   8   0   3        212.66        221.03         5.55 o                         
   9   0   3        330.44        326.74         4.28 o                         
  10   0   3        181.91        169.66         3.72 o                         
  11   0   3          0.82          1.05         0.57 o                         
  12   0   3         19.15         14.82         1.42 o                         
  13   0   3        407.30        403.93         9.06 o                         
  14   0   3          6.80          5.99         1.17 o                         
 -15   1   3         16.25         12.13         1.18 o                         
 -14   1   3          3.28          3.67         1.26 o                         
 -13   1   3         12.99         16.11         2.20 o                         
 -12   1   3         76.38         77.11         4.53 o                         
 -11   1   3        311.95        282.97        11.50 o                         
 -10   1   3         20.32         19.19         1.58 o                         
  -9   1   3         90.47        107.18         4.58 o                         
  -8   1   3        280.85        289.89        11.05 o                         
  -7   1   3         43.94         42.59         3.44 o                         
  -6   1   3         75.35         80.07         4.32 o                         
  -5   1   3       1668.95       1603.26        30.26 o                         
  -4   1   3        470.83        479.04         8.21 o                         
  -3   1   3         32.80         37.97         2.02 o                         
  -2   1   3        949.35        870.96         9.49 o                         
  -1   1   3        668.13        654.60         7.30 o                         
   0   1   3       1294.17       1163.79        12.79 o                         
   1   1   3       2556.39       2351.96        22.51 o                         
   2   1   3       1670.94       1549.78        22.88 o                         
   3   1   3       1086.97       1084.81        10.43 o                         
   4   1   3         98.75        108.54         2.28 o                         
   5   1   3        259.12        306.49         4.93 o                         
   6   1   3        328.02        326.45         6.08 o                         
   7   1   3         58.67         57.89         2.90 o                         
   8   1   3        364.19        355.35         8.83 o                         
   9   1   3        906.84        936.43        11.80 o                         
  10   1   3        237.02        243.49         4.34 o                         
  11   1   3        214.45        206.72         4.65 o                         
  12   1   3        117.98        116.45         5.29 o                         
  13   1   3          4.29          4.56         1.72 o                         
 -14   2   3          2.02          1.48         0.96 o                         
 -13   2   3        125.27        127.39         5.30 o                         
 -12   2   3         36.04         31.72         2.37 o                         
 -11   2   3         55.45         51.62         3.15 o                         
 -10   2   3        425.63        418.70         8.14 o                         
  -9   2   3         85.43         82.68         2.91 o                         
  -8   2   3        300.36        323.50        11.44 o                         
  -7   2   3        742.93        782.27        13.78 o                         
  -6   2   3        250.29        252.05         9.31 o                         
  -5   2   3        172.07        166.67         3.93 o                         
  -4   2   3        409.18        410.32         7.84 o                         
  -3   2   3        461.27        451.68         5.54 o                         
  -2   2   3        226.02        216.69         2.84 o                         
  -1   2   3        503.75        457.17         7.67 o                         
   0   2   3        680.20        670.57         7.93 o                         
   1   2   3        115.73        109.25         2.45 o                         
   2   2   3        259.82        252.77         4.80 o                         
   3   2   3         19.85         28.27         1.32 o                         
   4   2   3       1415.12       1425.89        20.96 o                         
   5   2   3        110.32        102.23         3.68 o                         
   6   2   3        312.86        327.08         7.72 o                         
   7   2   3        592.74        608.74        12.00 o                         
   8   2   3         32.69         35.29         1.69 o                         
   9   2   3        266.02        273.76         4.29 o                         
  10   2   3        500.35        490.52        12.13 o                         
  11   2   3        133.74        128.64         4.63 o                         
  12   2   3         74.33         81.32         4.00 o                         
  13   2   3         16.75         18.32         2.64 o                         
 -13   3   3         31.97         33.11         2.46 o                         
 -12   3   3         12.10          8.01         1.55 o                         
 -11   3   3         12.14         13.86         2.97 o                         
 -10   3   3        101.44         99.85         4.23 o                         
  -9   3   3        302.44        271.17         8.97 o                         
  -8   3   3          4.85          4.63         1.18 o                         
  -7   3   3        402.76        365.39        11.68 o                         
  -6   3   3         77.84         70.66         4.15 o                         
  -5   3   3       1953.86       1902.18        37.40 o                         
  -4   3   3         41.19         39.68         2.19 o                         
  -3   3   3        319.21        306.05         5.24 o                         
  -2   3   3        247.47        230.65         4.41 o                         
  -1   3   3        115.95        125.17         2.47 o                         
   0   3   3         10.00         11.13         1.35 o                         
   1   3   3        202.11        204.93         3.48 o                         
   2   3   3        300.74        295.63         4.25 o                         
   3   3   3         21.00         21.28         1.35 o                         
   4   3   3         54.62         52.22         2.14 o                         
   5   3   3        163.87        165.50         5.09 o                         
   6   3   3        227.09        240.49         6.66 o                         
   7   3   3        228.58        223.37         4.63 o                         
   8   3   3        198.88        204.59         4.54 o                         
   9   3   3        339.96        341.35        10.09 o                         
  10   3   3        371.31        368.59         8.46 o                         
  11   3   3        343.78        354.36         9.70 o                         
  12   3   3         80.02         79.89         4.34 o                         
  13   3   3        147.09        148.50         4.31 o                         
 -13   4   3         36.17         36.07         2.13 o                         
 -12   4   3         81.17         90.38         4.32 o                         
 -11   4   3         56.86         57.11         3.12 o                         
 -10   4   3          2.12          2.00         1.36 o                         
  -9   4   3        123.18        113.10         4.11 o                         
  -8   4   3        153.03        154.45         5.24 o                         
  -7   4   3        331.54        311.97         9.16 o                         
  -6   4   3        131.68        116.42         4.05 o                         
  -5   4   3         51.05         51.23         3.89 o                         
  -4   4   3        330.38        306.87         7.64 o                         
  -3   4   3        153.93        138.95         4.90 o                         
  -2   4   3          6.59          6.11         0.87 o                         
  -1   4   3        552.07        531.83         8.60 o                         
   0   4   3        285.27        284.68         5.87 o                         
   1   4   3        134.38        133.07         4.57 o                         
   2   4   3        107.29        103.53         4.16 o                         
   3   4   3         60.47         63.68         3.10 o                         
   4   4   3        628.72        636.47        18.75 o                         
   5   4   3        525.97        512.01        16.85 o                         
   6   4   3        437.41        425.57         7.10 o                         
   7   4   3          4.67          4.91         0.90 o                         
   8   4   3          2.94          3.48         0.97 o                         
   9   4   3        202.38        213.17         6.34 o                         
  10   4   3        136.55        129.26         4.53 o                         
  11   4   3        139.60        149.90         3.74 o                         
  12   4   3        183.14        186.24         7.28 o                         
 -12   5   3          8.82          6.83         1.37 o                         
 -11   5   3         49.26         49.55         4.25 o                         
 -10   5   3        146.72        146.47         8.42 o                         
  -9   5   3         34.75         33.21         2.58 o                         
  -8   5   3         41.91         40.93         1.96 o                         
  -7   5   3        875.23        812.71        11.68 o                         
  -6   5   3        115.40        127.31         3.63 o                         
  -5   5   3        600.86        589.31        15.65 o                         
  -4   5   3        306.30        308.75         4.52 o                         
  -3   5   3        235.36        231.45         3.68 o                         
  -2   5   3         46.64         44.01         2.35 o                         
  -1   5   3        142.79        151.43         5.50 o                         
   0   5   3        201.16        196.67         5.31 o                         
   1   5   3        397.91        400.71         8.07 o                         
   2   5   3        344.06        350.92         7.65 o                         
   3   5   3         73.65         64.91         2.44 o                         
   4   5   3        232.18        227.71         4.71 o                         
   5   5   3         63.43         55.05         2.72 o                         
   6   5   3        421.02        408.87         5.99 o                         
   7   5   3        206.66        212.81         4.17 o                         
   8   5   3        144.96        140.78         5.03 o                         
   9   5   3         24.43         21.25         1.64 o                         
  10   5   3        334.25        362.67        10.74 o                         
  11   5   3        208.97        214.00         7.40 o                         
 -11   6   3         12.33         12.33         1.58 o                         
 -10   6   3        146.39        143.40         6.73 o                         
  -9   6   3        183.27        192.13         5.76 o                         
  -8   6   3        109.70        107.51         4.47 o                         
  -7   6   3        116.37        108.08         4.17 o                         
  -6   6   3        219.17        217.48        10.79 o                         
  -5   6   3          2.87          2.82         0.67 o                         
  -4   6   3        393.54        367.50         7.79 o                         
  -3   6   3        144.14        147.94         3.90 o                         
  -2   6   3         76.62         72.69         2.79 o                         
  -1   6   3         81.26         88.26         3.00 o                         
   0   6   3         20.25         16.43         1.13 o                         
   1   6   3         78.94         81.80         3.02 o                         
   2   6   3        220.47        218.76         3.80 o                         
   3   6   3        368.33        376.81         8.11 o                         
   4   6   3        145.19        133.59         3.41 o                         
   5   6   3        114.63        107.16         3.09 o                         
   6   6   3         23.49         25.41         3.49 o                         
   7   6   3        249.13        276.38         6.61 o                         
   8   6   3        190.98        207.74         8.37 o                         
   9   6   3         53.30         51.16         3.66 o                         
  10   6   3         68.96         63.53         3.08 o                         
  -9   7   3         15.95         15.26         1.80 o                         
  -8   7   3          4.65          3.19         1.18 o                         
  -7   7   3        211.38        228.17         6.37 o                         
  -6   7   3        176.85        184.04         6.36 o                         
  -5   7   3         77.18         77.08         4.94 o                         
  -4   7   3          3.76          3.35         1.24 o                         
  -3   7   3         19.93         16.56         1.69 o                         
  -2   7   3          5.71          9.29         1.72 o                         
  -1   7   3        138.96        134.06         4.64 o                         
   0   7   3         21.74         18.41         1.80 o                         
   1   7   3         21.89         20.25         2.03 o                         
   2   7   3         22.22         21.91         1.48 o                         
   3   7   3          3.37          2.49         0.90 o                         
   4   7   3         46.30         46.83         7.28 o                         
   5   7   3         36.79         32.59         1.95 o                         
   6   7   3        181.59        191.72        16.11 o                         
   7   7   3         75.11         90.72         4.85 o                         
   8   7   3         55.67         51.30         3.08 o                         
  -6   8   3        215.67        219.09         6.93 o                         
  -5   8   3         20.90         19.05         2.19 o                         
  -4   8   3        105.63        123.96         4.18 o                         
  -3   8   3        105.73         95.00         3.82 o                         
  -2   8   3        135.48        143.19         3.98 o                         
  -1   8   3        140.82        140.06         5.27 o                         
   0   8   3        159.39        170.86         7.54 o                         
   1   8   3         30.09         34.64         3.40 o                         
   2   8   3         61.89         70.00         3.21 o                         
   3   8   3         61.69         69.53         3.01 o                         
   4   8   3         55.96         67.20         4.02 o                         
  -8  -7   4         15.63         15.02         1.50 o                         
  -7  -7   4        141.58        142.87         5.32 o                         
   5  -7   4        175.79        172.47         6.32 o                         
   6  -7   4         58.83         67.67         3.59 o                         
   7  -7   4        338.75        335.44         8.97 o                         
 -11  -6   4         75.31         72.18         3.19 o                         
 -10  -6   4          1.67          0.88         0.47 o                         
  -9  -6   4         32.55         43.21         3.35 o                         
  -5  -6   4        244.39        236.55         7.52 o                         
  -4  -6   4         17.75         20.83         3.22 o                         
  -3  -6   4        109.87        100.06         4.41 o                         
  -2  -6   4        387.27        372.43        12.65 o                         
  -1  -6   4        187.35        185.56         6.02 o                         
   0  -6   4        143.21        126.80         3.99 o                         
   1  -6   4        248.70        242.05         5.86 o                         
   2  -6   4        136.08        135.99         4.36 o                         
   3  -6   4         53.84         49.62         2.62 o                         
   4  -6   4          9.26          7.03         1.90 o                         
   6  -6   4         25.98         29.31         3.12 o                         
   7  -6   4          1.89          2.00         1.15 o                         
   8  -6   4         17.25         15.43         1.55 o                         
   9  -6   4        203.65        214.87         3.99 o                         
 -12  -5   4         23.24         26.85         1.57 o                         
 -11  -5   4         22.82         25.50         1.51 o                         
 -10  -5   4         87.32         92.23         3.21 o                         
  -9  -5   4        159.51        162.59         7.63 o                         
  -8  -5   4         55.67         55.25         5.04 o                         
  -7  -5   4        408.65        414.70         8.04 o                         
  -6  -5   4        325.98        361.08        13.47 o                         
  -5  -5   4          4.08          2.84         0.97 o                         
  -4  -5   4        296.55        299.32         8.75 o                         
  -3  -5   4         54.74         57.61         4.38 o                         
  -2  -5   4        356.79        355.18         8.35 o                         
  -1  -5   4        440.87        439.93         7.81 o                         
   0  -5   4         28.20         29.43         1.88 o                         
   1  -5   4        216.24        204.19         8.53 o                         
   2  -5   4        189.97        199.95         9.37 o                         
   3  -5   4        250.86        218.05         9.72 o                         
   4  -5   4        576.22        582.39        21.08 o                         
   5  -5   4        178.36        189.18         9.01 o                         
   6  -5   4        200.77        208.48         5.40 o                         
   7  -5   4        348.30        362.42         8.90 o                         
   8  -5   4        366.01        391.39         9.13 o                         
   9  -5   4         16.29         16.96         1.74 o                         
  10  -5   4        287.17        308.10         6.91 o                         
  11  -5   4         20.10         17.85         1.01 o                         
 -13  -4   4          6.91          8.69         0.99 o                         
 -12  -4   4          1.11          1.50         0.55 o                         
 -11  -4   4         40.28         36.11         2.12 o                         
 -10  -4   4         26.60         29.75         2.52 o                         
  -9  -4   4        186.55        200.71         5.53 o                         
  -8  -4   4        503.36        539.72         8.21 o                         
  -7  -4   4        139.34        152.94         4.51 o                         
  -6  -4   4        280.50        281.72         9.28 o                         
  -5  -4   4         92.27         81.70         3.64 o                         
  -4  -4   4        193.63        181.78        13.20 o                         
  -3  -4   4         27.75         34.58         1.79 o                         
  -2  -4   4        699.20        728.47        11.56 o                         
  -1  -4   4         38.49         36.88         1.62 o                         
   0  -4   4        349.98        338.98         6.37 o                         
   1  -4   4         87.64         84.28         2.48 o                         
   2  -4   4         44.35         48.66         2.24 o                         
   3  -4   4        540.65        547.21         9.05 o                         
   4  -4   4        126.40        130.54         8.65 o                         
   5  -4   4          2.66          2.38         0.63 o                         
   6  -4   4        587.97        593.35         8.38 o                         
   7  -4   4        199.37        192.58         3.61 o                         
   8  -4   4        369.97        361.95         6.36 o                         
   9  -4   4         33.37         35.39         1.92 o                         
  10  -4   4         28.92         30.65         1.97 o                         
  11  -4   4          1.00          3.24         0.94 o                         
  12  -4   4         20.90         22.71         1.64 o                         
 -14  -3   4        137.60        134.36         4.90 o                         
 -13  -3   4         10.69         10.35         1.10 o                         
 -12  -3   4         92.33         96.65         3.41 o                         
 -11  -3   4         90.05         83.46         3.45 o                         
 -10  -3   4         54.45         50.86         2.55 o                         
  -9  -3   4        668.29        704.67         8.62 o                         
  -8  -3   4        118.19        113.85         2.92 o                         
  -7  -3   4         62.29         61.32         2.44 o                         
  -6  -3   4        296.35        290.96         6.90 o                         
  -5  -3   4         13.19         11.03         1.95 o                         
  -4  -3   4         30.76         38.60         1.88 o                         
  -3  -3   4        571.20        566.02         9.47 o                         
  -2  -3   4         18.75         19.52         1.02 o                         
  -1  -3   4        136.14        142.22         2.92 o                         
   0  -3   4       1575.86       1618.92        18.17 o                         
   1  -3   4        200.34        204.77         6.68 o                         
   2  -3   4        290.34        283.60         4.59 o                         
   3  -3   4         54.57         66.74         2.33 o                         
   4  -3   4        728.33        713.04         8.77 o                         
   5  -3   4        366.34        359.13         6.33 o                         
   6  -3   4        182.91        200.28         4.22 o                         
   7  -3   4       1391.68       1343.82        12.53 o                         
   8  -3   4        402.67        411.07         6.25 o                         
   9  -3   4        738.54        763.64         8.68 o                         
  10  -3   4        118.86        123.43         3.64 o                         
  11  -3   4         31.12         28.37         1.46 o                         
  12  -3   4         86.78         83.75         3.31 o                         
  13  -3   4         81.35         77.59         3.57 o                         
 -14  -2   4          6.82          6.59         0.70 o                         
 -13  -2   4         19.55         20.06         1.40 o                         
 -12  -2   4        246.65        258.37         4.40 o                         
 -11  -2   4        170.10        176.80         3.57 o                         
 -10  -2   4        121.28        114.84         3.66 o                         
  -9  -2   4        218.16        223.56         3.47 o                         
  -8  -2   4        561.08        579.34         7.36 o                         
  -7  -2   4        429.85        454.17         7.28 o                         
  -6  -2   4        116.85        120.93         3.11 o                         
  -5  -2   4        572.99        561.08         9.76 o                         
  -4  -2   4         19.53         20.79         1.10 o                         
  -3  -2   4        422.57        405.49         7.44 o                         
  -2  -2   4       1420.71       1435.98        18.81 o                         
  -1  -2   4         29.43         30.17         1.39 o                         
   0  -2   4       1807.90       1751.67        15.09 o                         
   1  -2   4         91.96         67.92         1.63 o                         
   2  -2   4        167.16        149.01         2.73 o                         
   3  -2   4       1316.33       1415.66        16.65 o                         
   4  -2   4       1634.71       1733.41        13.72 o                         
   5  -2   4        204.44        199.07         3.13 o                         
   6  -2   4        300.10        300.70         5.04 o                         
   7  -2   4        372.09        375.47         5.60 o                         
   8  -2   4        305.23        298.49         4.22 o                         
   9  -2   4        268.93        251.14         4.19 o                         
  10  -2   4         29.36         31.64         1.37 o                         
  11  -2   4         54.25         48.34         2.00 o                         
  12  -2   4         34.05         27.49         2.24 o                         
  13  -2   4          0.26          0.28         0.83 o                         
 -14  -1   4         65.31         67.03         2.67 o                         
 -13  -1   4        246.26        242.57         5.10 o                         
 -12  -1   4         40.79         40.75         2.61 o                         
 -11  -1   4          6.74          7.02         0.82 o                         
 -10  -1   4         62.48         63.00         2.28 o                         
  -9  -1   4        363.20        380.40         5.75 o                         
  -8  -1   4        747.44        725.66        10.27 o                         
  -7  -1   4       1446.88       1517.60        17.38 o                         
  -6  -1   4        240.78        230.03         5.17 o                         
  -5  -1   4        223.56        226.71         4.08 o                         
  -4  -1   4        108.36        124.06         3.11 o                         
  -3  -1   4        693.23        705.75         8.59 o                         
  -2  -1   4        415.91        363.80         6.23 o                         
  -1  -1   4        579.76        558.54         7.02 o                         
   0  -1   4       1384.42       1290.68        37.08 o                         
   1  -1   4        678.57        641.84         6.67 o                         
   2  -1   4         22.40         20.77         0.88 o                         
   3  -1   4        952.10       1089.29        21.70 o                         
   4  -1   4        123.05        131.84         2.38 o                         
   5  -1   4        308.39        315.36         4.22 o                         
   6  -1   4        246.63        270.21         6.85 o                         
   7  -1   4          0.02          0.20         0.69 o                         
   8  -1   4        504.67        492.37         5.67 o                         
   9  -1   4       1629.18       1652.70        14.18 o                         
  10  -1   4         85.91         89.77         2.46 o                         
  11  -1   4         73.39         74.65         2.88 o                         
  12  -1   4         72.15         73.45         2.90 o                         
  13  -1   4         18.08         20.29         2.40 o                         
 -15   0   4          8.23          7.12         0.94 o                         
 -14   0   4        136.50        142.21         8.03 o                         
 -13   0   4          8.16          6.73         1.24 o                         
 -12   0   4          2.18          1.70         1.12 o                         
 -11   0   4        115.09        114.15         4.32 o                         
 -10   0   4         59.89         59.09         2.66 o                         
  -9   0   4         20.55         23.40         1.76 o                         
  -8   0   4          6.98          5.13         1.36 o                         
  -7   0   4          3.35          3.03         0.56 o                         
  -6   0   4        120.34        124.13         2.91 o                         
  -5   0   4       1215.44       1174.32        13.52 o                         
  -4   0   4        408.01        415.54         5.07 o                         
  -3   0   4        418.60        407.71         6.07 o                         
  -2   0   4        190.84        178.35         2.78 o                         
  -1   0   4       3116.81       2858.84        28.15 o                         
   0   0   4          1.55          5.41         0.37 o                         
   1   0   4       6681.33       6177.58        50.70 o                         
   2   0   4        185.82        215.99         2.70 o                         
   3   0   4        124.71        202.54         3.33 o                         
   4   0   4       2476.37       2635.53        34.55 o                         
   5   0   4        234.46        254.41         6.11 o                         
   6   0   4         82.58         66.19         2.31 o                         
   7   0   4          0.01          0.50         0.65 o                         
   8   0   4        525.98        530.22         6.51 o                         
   9   0   4       1197.42       1162.84        11.38 o                         
  10   0   4        109.52        107.77         3.29 o                         
  11   0   4          9.79         11.38         1.34 o                         
  12   0   4        462.18        492.73         9.12 o                         
  13   0   4        117.56        113.11         5.97 o                         
 -15   1   4          8.94          7.87         1.28 o                         
 -14   1   4         66.88         65.38         3.39 o                         
 -13   1   4        242.89        243.68         6.26 o                         
 -12   1   4         40.64         41.71         3.42 o                         
 -11   1   4          6.25          7.16         1.15 o                         
 -10   1   4         62.60         65.26         6.24 o                         
  -9   1   4        365.62        373.02         6.88 o                         
  -8   1   4        747.35        726.85        19.77 o                         
  -7   1   4       1447.44       1498.94        31.39 o                         
  -6   1   4        241.97        229.12         8.11 o                         
  -5   1   4        223.13        235.31         7.66 o                         
  -4   1   4        109.32        125.41         2.96 o                         
  -3   1   4        695.66        712.26         7.67 o                         
  -2   1   4        414.68        355.98         4.96 o                         
  -1   1   4        577.04        538.51        11.00 o                         
   0   1   4       1386.08       1294.46        14.42 o                         
   1   1   4        682.59        658.73         7.87 o                         
   2   1   4         23.40         21.82         0.92 o                         
   3   1   4        943.09       1057.59        22.57 o                         
   4   1   4        123.77        135.34         2.47 o                         
   5   1   4        308.91        315.87         5.96 o                         
   6   1   4        249.05        272.20         5.96 o                         
   7   1   4          0.03          0.79         0.55 o                         
   8   1   4        501.40        487.09         6.14 o                         
   9   1   4       1630.51       1656.36        19.39 o                         
  10   1   4         85.77         90.16         2.55 o                         
  11   1   4         74.28         72.81         3.46 o                         
  12   1   4         70.88         74.03         4.02 o                         
  13   1   4         18.05         23.18         2.83 o                         
 -14   2   4          7.02          6.79         1.67 o                         
 -13   2   4         19.24         17.78         1.61 o                         
 -12   2   4        247.32        255.59         5.72 o                         
 -11   2   4        170.56        170.84         6.40 o                         
 -10   2   4        120.54        120.81         4.16 o                         
  -9   2   4        220.46        227.52         4.94 o                         
  -8   2   4        563.03        565.45        22.14 o                         
  -7   2   4        429.32        433.77        14.00 o                         
  -6   2   4        115.92        113.47         9.97 o                         
  -5   2   4        575.48        558.04        10.36 o                         
  -4   2   4         20.15         20.82         1.41 o                         
  -3   2   4        420.32        399.59         5.30 o                         
  -2   2   4       1423.33       1427.11        11.00 o                         
  -1   2   4         30.46         29.71         0.88 o                         
   0   2   4       1817.31       1758.69        18.37 o                         
   1   2   4         93.09         69.47         2.64 o                         
   2   2   4        168.14        148.77         2.98 o                         
   3   2   4       1305.15       1395.47        15.83 o                         
   4   2   4       1634.98       1737.86        15.07 o                         
   5   2   4        204.86        192.53         3.91 o                         
   6   2   4        297.43        312.45         9.20 o                         
   7   2   4        371.30        380.51         7.94 o                         
   8   2   4        305.72        302.74         5.70 o                         
   9   2   4        269.52        255.12         5.38 o                         
  10   2   4         29.43         30.21         1.73 o                         
  11   2   4         54.25         48.88         3.26 o                         
  12   2   4         34.25         23.18         2.71 o                         
  13   2   4          0.22          0.67         0.99 o                         
 -14   3   4        138.46        141.09         5.88 o                         
 -13   3   4         10.05         11.68         1.52 o                         
 -12   3   4         91.40         95.46         5.19 o                         
 -11   3   4         91.16         82.39         3.30 o                         
 -10   3   4         54.12         53.28         2.76 o                         
  -9   3   4        675.15        687.95        12.91 o                         
  -8   3   4        117.40        110.13         4.61 o                         
  -6   3   4        299.23        284.63         9.43 o                         
  -5   3   4         13.08         14.32         2.31 o                         
  -4   3   4         30.27         36.27         3.69 o                         
  -3   3   4        567.68        551.37        10.38 o                         
  -2   3   4         19.01         20.42         1.03 o                         
  -1   3   4        137.19        141.24         2.86 o                         
   0   3   4       1575.34       1605.86        25.27 o                         
   1   3   4        201.03        201.06         3.67 o                         
   2   3   4        290.79        277.78         4.01 o                         
   3   3   4         57.41         60.79         2.31 o                         
   4   3   4        731.03        697.69        18.64 o                         
   5   3   4        364.44        343.74         8.45 o                         
   6   3   4        186.50        199.66         9.58 o                         
   7   3   4       1386.70       1342.00        15.02 o                         
   8   3   4        404.36        411.12         7.16 o                         
   9   3   4        739.90        747.08        15.45 o                         
  10   3   4        116.74        124.27         4.59 o                         
  11   3   4         30.70         28.74         2.60 o                         
  12   3   4         85.69         89.62         3.66 o                         
  13   3   4         83.71         75.56         3.63 o                         
 -13   4   4          6.58          6.12         1.15 o                         
 -12   4   4          1.02          1.02         1.13 o                         
 -11   4   4         39.29         36.59         2.78 o                         
 -10   4   4         26.68         29.14         2.55 o                         
  -9   4   4        190.38        197.21         7.49 o                         
  -8   4   4        500.59        520.08        12.50 o                         
  -7   4   4        139.14        144.67         4.01 o                         
  -6   4   4        282.31        272.70         5.55 o                         
  -5   4   4         93.43         82.66         4.94 o                         
  -4   4   4        193.30        189.45         5.93 o                         
  -3   4   4         27.14         33.65         2.43 o                         
  -2   4   4        702.18        704.58        14.95 o                         
  -1   4   4         40.39         47.00         2.24 o                         
   0   4   4        350.70        353.03         6.77 o                         
   1   4   4         88.40         87.70         3.75 o                         
   2   4   4         43.98         49.96         2.46 o                         
   3   4   4        538.61        497.36        16.59 o                         
   4   4   4        126.00        136.65         5.56 o                         
   5   4   4          2.60          2.94         0.76 o                         
   6   4   4        584.74        536.04        13.47 o                         
   7   4   4        197.27        196.17         5.31 o                         
   8   4   4        368.87        368.70        12.23 o                         
   9   4   4         33.01         37.05         2.61 o                         
  10   4   4         28.63         31.95         2.20 o                         
  11   4   4          0.91          2.96         0.75 o                         
  12   4   4         20.84         19.82         2.05 o                         
 -12   5   4         22.67         21.00         2.06 o                         
 -11   5   4         22.56         22.56         2.76 o                         
 -10   5   4         87.72         78.82         4.12 o                         
  -9   5   4        159.07        157.33         6.44 o                         
  -8   5   4         56.33         54.21         2.67 o                         
  -7   5   4        411.21        397.06        17.76 o                         
  -6   5   4        328.14        328.82         7.09 o                         
  -5   5   4          4.22          4.40         0.75 o                         
  -4   5   4        296.45        290.38         5.95 o                         
  -3   5   4         54.26         51.25         1.60 o                         
  -2   5   4        356.92        359.32         5.78 o                         
  -1   5   4        440.82        447.80         9.06 o                         
   0   5   4         27.01         25.26         1.43 o                         
   1   5   4        215.76        212.40         4.09 o                         
   2   5   4        188.31        193.79         4.01 o                         
   3   5   4        255.22        239.48         6.85 o                         
   4   5   4        578.87        564.93        14.92 o                         
   5   5   4        180.94        174.66         4.48 o                         
   6   5   4        201.61        198.67         4.30 o                         
   7   5   4        351.42        357.48         7.56 o                         
   8   5   4        365.89        383.63         9.77 o                         
   9   5   4         16.33         16.68         2.08 o                         
  10   5   4        283.62        326.64        10.60 o                         
 -10   6   4          1.58          2.00         1.09 o                         
  -9   6   4         33.74         35.57         2.57 o                         
  -8   6   4        130.24        144.46         6.25 o                         
  -7   6   4        100.32        110.87         4.95 o                         
  -6   6   4         75.85         77.88         4.69 o                         
  -5   6   4        245.29        240.30         7.00 o                         
  -4   6   4         17.15         15.19         1.33 o                         
  -3   6   4        109.54        117.22         4.46 o                         
  -2   6   4        388.22        377.26         8.17 o                         
  -1   6   4        187.71        193.51         4.83 o                         
   0   6   4        143.97        132.27         3.09 o                         
   1   6   4        248.54        250.35         6.55 o                         
   2   6   4        136.62        152.65         4.57 o                         
   3   6   4         54.26         52.20         2.38 o                         
   4   6   4          9.50          8.03         1.03 o                         
   5   6   4        458.70        454.17         9.66 o                         
   6   6   4         25.85         25.14         2.14 o                         
   7   6   4          1.76          1.65         0.92 o                         
   8   6   4         16.79         17.74         1.75 o                         
  -9   7   4         13.38         12.63         1.48 o                         
  -8   7   4         15.93         18.67         2.31 o                         
  -7   7   4        140.34        148.74         4.98 o                         
  -6   7   4         27.26         27.61         2.37 o                         
  -5   7   4          2.36          3.08         1.20 o                         
  -4   7   4         48.10         57.57         2.92 o                         
  -3   7   4         18.48         13.98         3.96 o                         
  -2   7   4         72.17         63.52         4.49 o                         
  -1   7   4         92.95         94.08         4.27 o                         
   0   7   4        206.81        205.90        10.67 o                         
   1   7   4         16.29         16.66         1.76 o                         
   2   7   4         29.51         27.11         2.08 o                         
   3   7   4          3.52          3.31         1.56 o                         
   4   7   4         87.14         86.66         3.25 o                         
   5   7   4        179.63        170.42        12.14 o                         
   6   7   4         60.44         65.58         3.05 o                         
   7   7   4        335.73        301.27         9.25 o                         
  -6   8   4        150.97        143.39         5.06 o                         
  -5   8   4        163.80        170.85         4.47 o                         
  -4   8   4         32.25         32.27         2.94 o                         
  -3   8   4          0.99          2.06         1.17 o                         
  -2   8   4         10.83         11.85         1.99 o                         
  -1   8   4         86.93         91.81         5.35 o                         
   0   8   4        170.44        177.30         9.90 o                         
   1   8   4         53.54         58.29         4.16 o                         
   2   8   4        102.91        113.14         3.91 o                         
   3   8   4         30.23         32.55         1.92 o                         
   5  -7   5         89.07         92.54         4.35 o                         
   6  -7   5        153.73        154.33         5.44 o                         
   7  -7   5         59.18         62.34         3.00 o                         
 -10  -6   5         44.89         45.94         2.03 o                         
  -9  -6   5         36.10         44.21         3.19 o                         
  -8  -6   5        277.58        302.78         9.75 o                         
  -5  -6   5        185.77        176.27         8.92 o                         
  -4  -6   5         26.84         24.36         2.33 o                         
  -3  -6   5         70.67         74.28         3.78 o                         
  -2  -6   5        288.89        295.48        11.04 o                         
  -1  -6   5        218.58        211.05         6.46 o                         
   0  -6   5        261.46        251.35         5.82 o                         
   1  -6   5        139.41        138.56         4.25 o                         
   2  -6   5          5.36          5.55         1.25 o                         
   3  -6   5        409.26        427.87         8.13 o                         
   5  -6   5        208.21        218.01         8.73 o                         
   6  -6   5          3.08          4.17         0.99 o                         
   7  -6   5        146.54        158.56         4.76 o                         
   8  -6   5        149.94        159.31         6.25 o                         
   9  -6   5         38.28         37.37         1.37 o                         
 -12  -5   5          3.58          2.53         0.64 o                         
 -11  -5   5        104.98        106.82         4.98 o                         
 -10  -5   5         12.33         12.58         1.66 o                         
  -9  -5   5        168.88        187.57         5.79 o                         
  -8  -5   5        348.46        364.93        12.29 o                         
  -7  -5   5        269.08        274.10         7.64 o                         
  -6  -5   5         62.97         58.42         5.25 o                         
  -5  -5   5         71.79         75.12         3.78 o                         
  -4  -5   5         47.51         48.36         3.06 o                         
  -3  -5   5         67.07         69.93         4.64 o                         
  -2  -5   5          9.75          7.71         1.05 o                         
  -1  -5   5         24.25         26.25         2.27 o                         
   0  -5   5         23.22         22.78         1.49 o                         
   1  -5   5        171.44        167.20         5.69 o                         
   2  -5   5        453.59        449.02        11.68 o                         
   3  -5   5          4.52          5.42         1.19 o                         
   4  -5   5        168.70        155.79         4.67 o                         
   5  -5   5        139.27        129.93         3.63 o                         
   6  -5   5        663.78        689.51        11.74 o                         
   7  -5   5         52.01         55.12         3.27 o                         
   8  -5   5        244.68        257.71         5.69 o                         
   9  -5   5        100.88        103.20         3.14 o                         
  10  -5   5        205.37        203.69         4.05 o                         
 -13  -4   5         66.53         69.34         3.52 o                         
 -12  -4   5         56.61         55.90         2.05 o                         
 -11  -4   5         42.45         43.90         2.26 o                         
 -10  -4   5        221.68        236.18         5.72 o                         
  -9  -4   5         11.61         12.08         1.02 o                         
  -8  -4   5        757.46        810.49        10.67 o                         
  -7  -4   5         87.60         93.49         4.22 o                         
  -6  -4   5        204.41        215.05        13.16 o                         
  -5  -4   5          8.52          7.09         1.93 o                         
  -4  -4   5        197.77        189.72        11.19 o                         
  -3  -4   5        130.25        145.99         3.96 o                         
  -2  -4   5        122.47        125.48         3.69 o                         
  -1  -4   5        316.52        326.56         5.48 o                         
   0  -4   5        503.27        526.21         8.64 o                         
   1  -4   5        239.09        236.36         4.68 o                         
   2  -4   5        255.92        254.93        13.27 o                         
   3  -4   5        145.12        140.99         4.21 o                         
   4  -4   5        138.22        146.08         8.24 o                         
   5  -4   5         72.81         70.45         3.62 o                         
   6  -4   5        116.99        121.67         3.96 o                         
   7  -4   5        115.90        116.72         3.49 o                         
   8  -4   5         49.51         47.80         2.27 o                         
   9  -4   5         63.39         67.68         2.28 o                         
  10  -4   5          9.97         12.85         1.09 o                         
  11  -4   5         36.60         38.00         1.69 o                         
 -14  -3   5         18.22         18.61         1.89 o                         
 -13  -3   5         60.75         56.86         3.95 o                         
 -12  -3   5        120.65        116.60         3.21 o                         
 -11  -3   5         54.21         58.90         2.87 o                         
 -10  -3   5        365.83        358.30         5.73 o                         
  -9  -3   5        357.11        376.72         6.54 o                         
  -8  -3   5        479.10        485.51         7.57 o                         
  -7  -3   5          1.22          3.03         1.16 o                         
  -6  -3   5        251.88        258.21         6.65 o                         
  -5  -3   5        525.53        517.23        13.47 o                         
  -4  -3   5         45.86         42.10         2.56 o                         
  -3  -3   5       1513.50       1589.67        18.18 o                         
  -2  -3   5         17.07         17.77         1.64 o                         
  -1  -3   5        315.60        314.94         5.68 o                         
   0  -3   5         53.29         50.04         1.78 o                         
   1  -3   5       3088.93       2993.91        42.66 o                         
   2  -3   5       1001.74       1039.06        13.45 o                         
   3  -3   5        605.32        640.57        11.97 o                         
   4  -3   5        503.66        504.41         9.14 o                         
   5  -3   5         32.01         33.00         1.62 o                         
   6  -3   5         11.95         11.93         0.84 o                         
   7  -3   5        503.37        537.36         8.89 o                         
   8  -3   5        775.11        759.14         9.54 o                         
   9  -3   5        459.35        471.43         7.78 o                         
  10  -3   5         99.07        101.90         3.64 o                         
  11  -3   5         12.72         14.36         1.12 o                         
  12  -3   5        217.86        208.39         7.27 o                         
 -14  -2   5          1.65          2.40         1.07 o                         
 -13  -2   5          5.22          4.60         0.90 o                         
 -12  -2   5        161.73        170.65         3.78 o                         
 -11  -2   5          2.71          3.70         0.79 o                         
 -10  -2   5        192.09        200.11         3.88 o                         
  -9  -2   5        308.24        319.93         5.41 o                         
  -8  -2   5        416.83        442.11         6.71 o                         
  -7  -2   5         98.74        111.38         4.51 o                         
  -6  -2   5        715.35        739.41        10.11 o                         
  -5  -2   5        145.28        157.37         4.05 o                         
  -4  -2   5        367.86        373.58         5.99 o                         
  -3  -2   5        886.10        955.44        11.61 o                         
  -2  -2   5        344.78        349.00         5.71 o                         
  -1  -2   5       1135.08       1167.33        10.65 o                         
   0  -2   5        160.24        156.45         2.66 o                         
   1  -2   5        303.76        300.91         4.01 o                         
   2  -2   5        547.60        601.46         6.98 o                         
   3  -2   5        187.41        211.38         4.53 o                         
   4  -2   5         30.92         34.92         1.24 o                         
   5  -2   5        298.13        311.99         5.57 o                         
   6  -2   5         29.64         33.25         1.99 o                         
   7  -2   5         20.87         20.63         1.24 o                         
   8  -2   5          6.73          4.56         0.74 o                         
   9  -2   5        246.99        252.44         4.95 o                         
  10  -2   5        131.08        142.12         3.48 o                         
  11  -2   5         30.96         29.24         1.99 o                         
  12  -2   5         60.24         61.23         2.99 o                         
 -14  -1   5         47.05         53.27         2.28 o                         
 -13  -1   5          5.41          5.83         1.06 o                         
 -12  -1   5         14.11         13.73         1.39 o                         
 -11  -1   5        206.36        209.63         4.60 o                         
 -10  -1   5        245.92        249.46         5.68 o                         
  -9  -1   5        404.45        394.22         5.23 o                         
  -8  -1   5        701.65        735.46        10.51 o                         
  -7  -1   5        153.75        176.88         4.04 o                         
  -6  -1   5         55.01         71.18         2.31 o                         
  -5  -1   5        533.19        561.32         8.13 o                         
  -4  -1   5        407.60        422.15         7.00 o                         
  -3  -1   5        738.08        788.70        10.05 o                         
  -2  -1   5        235.81        221.22         7.85 o                         
  -1  -1   5        487.83        473.08         5.66 o                         
   0  -1   5        140.54        134.88         2.69 o                         
   1  -1   5        211.02        213.00         2.91 o                         
   2  -1   5       1279.78       1345.36        11.64 o                         
   3  -1   5       2547.26       2726.10        34.66 o                         
   4  -1   5        422.89        419.77         5.25 o                         
   5  -1   5        722.09        789.15         9.85 o                         
   6  -1   5        407.11        459.34         7.18 o                         
   7  -1   5        626.80        603.85         7.34 o                         
   8  -1   5       3020.32       2948.93        21.40 o                         
   9  -1   5         61.79         63.80         2.08 o                         
  10  -1   5        239.36        242.12         4.40 o                         
  11  -1   5         60.80         67.11         3.88 o                         
  12  -1   5          6.64          7.15         1.11 o                         
  13  -1   5         34.02         34.56         2.75 o                         
 -14   0   5         14.14         16.14         1.39 o                         
 -13   0   5          4.51          4.23         1.07 o                         
 -12   0   5          7.79          5.92         1.27 o                         
 -11   0   5        349.38        329.76        10.05 o                         
 -10   0   5        644.07        667.43        12.59 o                         
  -9   0   5         84.67         82.48         2.28 o                         
  -8   0   5       2125.48       2064.86        29.07 o                         
  -7   0   5        465.98        458.63         9.21 o                         
  -6   0   5        220.10        218.17         7.69 o                         
  -5   0   5         92.11         97.56         2.23 o                         
  -4   0   5        170.33        189.93         3.12 o                         
  -3   0   5       4568.21       4737.94        46.13 o                         
  -2   0   5         47.67         62.26         1.80 o                         
  -1   0   5        665.82        661.59        10.91 o                         
   0   0   5       1821.69       1848.04        18.87 o                         
   1   0   5        626.74        658.41         6.21 o                         
   2   0   5       4062.44       4006.22        30.43 o                         
   3   0   5         65.60        133.14         3.10 o                         
   4   0   5         86.66         91.25         2.47 o                         
   5   0   5       1201.69       1221.50        13.47 o                         
   6   0   5         44.68         42.31         1.95 o                         
   7   0   5         44.68         49.92         2.55 o                         
   8   0   5        406.34        414.43         5.63 o                         
   9   0   5        169.10        161.39         3.74 o                         
  10   0   5         31.14         38.53         1.82 o                         
  11   0   5        118.93        119.21         5.40 o                         
  12   0   5         16.07         15.82         1.92 o                         
  13   0   5        101.67         79.38         4.51 o                         
 -14   1   5         47.28         58.62         3.06 o                         
 -13   1   5          5.56          6.19         1.14 o                         
 -12   1   5         14.04         13.85         1.75 o                         
 -11   1   5        205.27        212.01         6.57 o                         
 -10   1   5        245.92        251.33         5.23 o                         
  -9   1   5        404.90        394.01         6.46 o                         
  -8   1   5        703.79        753.15        19.78 o                         
  -7   1   5        152.58        174.19         7.69 o                         
  -6   1   5         55.85         74.96         4.54 o                         
  -5   1   5        529.95        551.04         8.30 o                         
  -4   1   5        411.16        430.18         8.25 o                         
  -3   1   5        739.63        781.57         8.59 o                         
  -2   1   5        239.10        216.38         3.28 o                         
  -1   1   5        487.35        452.84         5.13 o                         
   0   1   5        139.62        134.69         2.32 o                         
   1   1   5        211.80        218.44         3.87 o                         
   2   1   5       1287.77       1350.94        15.26 o                         
   3   1   5       2539.65       2740.19        24.44 o                         
   4   1   5        420.88        426.19         6.09 o                         
   5   1   5        725.39        799.18         9.86 o                         
   6   1   5        406.76        442.80         8.23 o                         
   7   1   5        626.54        597.58         9.10 o                         
   8   1   5       3017.60       2925.90        29.25 o                         
   9   1   5         61.41         62.71         2.31 o                         
  10   1   5        240.59        247.38         5.61 o                         
  11   1   5         60.48         67.34         3.74 o                         
  12   1   5          6.66          5.81         1.32 o                         
  13   1   5         33.55         32.59         2.91 o                         
 -14   2   5          1.61          2.57         1.12 o                         
 -13   2   5          5.31          5.34         1.30 o                         
 -12   2   5        163.25        170.98         5.40 o                         
 -11   2   5          2.93          4.85         1.25 o                         
 -10   2   5        191.99        209.33         5.52 o                         
  -9   2   5        306.08        312.18         6.84 o                         
  -8   2   5        417.75        428.62         7.66 o                         
  -7   2   5        101.36        111.58         6.57 o                         
  -6   2   5        714.03        717.86        24.15 o                         
  -5   2   5        145.44        158.26         7.16 o                         
  -4   2   5        370.89        390.39         6.75 o                         
  -3   2   5        892.06        954.04        10.35 o                         
  -2   2   5        343.95        341.89         4.91 o                         
  -1   2   5       1130.94       1161.51        11.74 o                         
   0   2   5        160.94        157.44         2.96 o                         
   1   2   5        303.24        284.29         6.57 o                         
   2   2   5        546.77        614.87        10.84 o                         
   3   2   5        191.44        207.69         4.56 o                         
   4   2   5         30.57         34.12         1.81 o                         
   5   2   5        296.39        314.07        11.59 o                         
   6   2   5         30.10         33.06         2.49 o                         
   7   2   5         20.36         20.15         1.49 o                         
   8   2   5          6.29          6.23         1.12 o                         
   9   2   5        246.10        260.51         7.22 o                         
  10   2   5        131.81        133.29         4.72 o                         
  11   2   5         30.63         29.10         2.06 o                         
  12   2   5         61.33         63.44         3.00 o                         
  13   2   5         44.49         50.25         2.97 o                         
 -13   3   5         59.97         61.74         4.67 o                         
 -12   3   5        120.21        110.83         7.82 o                         
 -11   3   5         54.68         57.66         2.79 o                         
 -10   3   5        362.01        347.01         6.44 o                         
  -9   3   5        359.71        361.41         6.70 o                         
  -8   3   5        478.43        471.42         9.73 o                         
  -7   3   5          1.17          2.24         0.95 o                         
  -6   3   5        254.78        233.55        10.11 o                         
  -5   3   5        527.07        492.97        15.52 o                         
  -4   3   5         45.59         41.53         2.02 o                         
  -3   3   5       1519.34       1585.80        23.00 o                         
  -2   3   5         16.05         15.78         1.57 o                         
  -1   3   5        314.51        322.01         6.56 o                         
   0   3   5         51.81         49.60         1.79 o                         
   1   3   5       3078.41       3068.94        62.89 o                         
   2   3   5       1004.25       1037.17        13.79 o                         
   3   3   5        608.65        642.07         9.95 o                         
   4   3   5        502.97        485.45        10.11 o                         
   5   3   5         31.17         29.78         2.46 o                         
   6   3   5         10.73         11.62         1.25 o                         
   7   3   5        502.60        514.74         8.26 o                         
   8   3   5        773.16        757.84        12.26 o                         
   9   3   5        458.21        448.38        11.90 o                         
  10   3   5         99.61        100.68         3.96 o                         
  11   3   5         12.50         10.04         1.19 o                         
  12   3   5        217.98        198.97         6.85 o                         
 -12   4   5         55.55         47.49         3.66 o                         
 -11   4   5         42.06         38.64         2.42 o                         
 -10   4   5        224.18        226.30         6.44 o                         
  -9   4   5         11.89         11.86         1.73 o                         
  -8   4   5        760.86        779.00        16.88 o                         
  -7   4   5         87.20         95.16         3.78 o                         
  -6   4   5        203.57        220.01         5.50 o                         
  -5   4   5          8.70          7.68         1.29 o                         
  -4   4   5        200.55        201.14        10.85 o                         
  -3   4   5        131.40        143.41         5.35 o                         
  -2   4   5        121.75        123.58         7.59 o                         
  -1   4   5        317.37        331.45         6.53 o                         
   0   4   5        502.38        537.13        10.58 o                         
   1   4   5        238.62        242.81         7.53 o                         
   2   4   5        253.96        247.50         7.77 o                         
   3   4   5        147.40        144.88         5.88 o                         
   4   4   5        137.04        140.22         4.41 o                         
   5   4   5         72.45         66.45         2.75 o                         
   6   4   5        116.55        113.89         3.61 o                         
   7   4   5        117.13        116.74         4.02 o                         
   8   4   5         50.23         47.12         4.24 o                         
   9   4   5         62.94         70.90         6.91 o                         
  10   4   5          9.76         10.37         1.57 o                         
  11   4   5         36.92         33.46         1.92 o                         
 -11   5   5        106.31         93.25         5.04 o                         
 -10   5   5         12.90         12.82         2.54 o                         
  -9   5   5        168.83        172.98         5.39 o                         
  -8   5   5        343.30        341.89        15.29 o                         
  -7   5   5        270.05        271.47        13.52 o                         
  -6   5   5         63.55         68.05         4.52 o                         
  -5   5   5         72.47         69.89         3.26 o                         
  -4   5   5         45.72         44.24         1.83 o                         
  -3   5   5         67.64         71.80         2.16 o                         
  -2   5   5          9.49          7.66         0.86 o                         
  -1   5   5         24.63         25.95         1.34 o                         
   0   5   5         22.28         22.51         1.27 o                         
   1   5   5        170.17        163.16         4.20 o                         
   2   5   5        454.40        456.17         6.84 o                         
   3   5   5          5.00          5.15         0.95 o                         
   4   5   5        167.16        154.97         9.66 o                         
   5   5   5        138.15        136.22         3.91 o                         
   6   5   5        658.87        663.04        10.46 o                         
   7   5   5         50.22         56.58         2.64 o                         
   8   5   5        244.70        258.15         7.97 o                         
   9   5   5        101.24        104.94         4.40 o                         
  10   5   5        207.84        211.22         7.57 o                         
 -10   6   5         44.86         37.33         2.86 o                         
  -9   6   5         36.85         46.27         2.75 o                         
  -8   6   5        283.03        293.51         8.20 o                         
  -7   6   5        551.28        546.51        39.81 o                         
  -6   6   5        211.09        226.26         7.24 o                         
  -5   6   5        183.10        186.72         5.59 o                         
  -4   6   5         27.57         30.47         1.78 o                         
  -3   6   5         69.70         67.09         2.96 o                         
  -2   6   5        288.15        288.31         6.44 o                         
  -1   6   5        219.09        217.72         5.40 o                         
   0   6   5        264.89        268.27         9.65 o                         
   1   6   5        138.12        133.82         3.20 o                         
   2   6   5          5.74          6.28         0.90 o                         
   3   6   5        410.66        418.97         9.29 o                         
   4   6   5         21.60         20.11         1.66 o                         
   5   6   5        208.39        227.73         7.68 o                         
   6   6   5          2.84          3.64         1.08 o                         
   7   6   5        145.90        156.41         7.03 o                         
   8   6   5        150.65        171.54         7.51 o                         
   9   6   5         38.07         33.12         2.43 o                         
  -8   7   5         93.96         88.15         3.09 o                         
  -7   7   5         46.48         45.73         6.04 o                         
  -6   7   5        194.36        216.76         8.93 o                         
  -5   7   5         41.18         43.88         2.99 o                         
  -4   7   5        115.25        106.90         4.57 o                         
  -3   7   5         43.10         42.26         2.50 o                         
  -2   7   5         38.25         41.14         2.53 o                         
  -1   7   5          5.37          5.79         1.17 o                         
   0   7   5        146.62        153.53         4.22 o                         
   1   7   5         20.63         20.13         1.57 o                         
   2   7   5          7.01          6.29         1.12 o                         
   3   7   5         80.20         75.12         3.12 o                         
   4   7   5        225.15        230.83         6.33 o                         
   5   7   5         89.40         90.15         4.86 o                         
   6   7   5        155.28        164.08         4.95 o                         
   7   7   5         59.62         56.97         3.07 o                         
  -5   8   5         16.64         17.42         1.26 o                         
  -4   8   5        162.77        168.07         5.74 o                         
  -3   8   5         75.33         87.47         4.61 o                         
  -2   8   5         49.13         60.52         2.58 o                         
  -1   8   5         98.10        126.64         5.85 o                         
   0   8   5        123.82        121.55         5.85 o                         
   1   8   5          0.65          0.23         0.58 o                         
   2   8   5          9.32          8.63         1.06 o                         
   3   8   5         91.01        111.13         4.82 o                         
  -8  -7   6         38.11         27.53         1.98 o                         
   4  -7   6         20.82         23.24         2.30 o                         
   5  -7   6        223.11        204.47         6.55 o                         
   6  -7   6        112.83        102.79         3.90 o                         
 -10  -6   6          2.45          2.32         0.76 o                         
  -9  -6   6         21.54         22.26         2.23 o                         
  -8  -6   6         86.53         81.21         4.71 o                         
  -7  -6   6        170.48        166.50         7.23 o                         
  -4  -6   6        210.21        196.07         9.59 o                         
  -3  -6   6        116.30        123.71         4.91 o                         
  -2  -6   6        250.91        246.98         6.77 o                         
  -1  -6   6         29.63         29.50         2.34 o                         
   0  -6   6         43.78         38.79         2.70 o                         
   1  -6   6        177.00        181.76         8.37 o                         
   2  -6   6        434.33        426.59        10.41 o                         
   4  -6   6         11.44         13.37         2.24 o                         
   5  -6   6        240.20        242.69         8.56 o                         
   6  -6   6         69.92         71.45         6.34 o                         
   7  -6   6         45.12         42.50         1.79 o                         
   8  -6   6         29.48         28.18         1.61 o                         
 -11  -5   6         38.22         39.16         1.58 o                         
 -10  -5   6         33.03         35.76         1.85 o                         
  -9  -5   6         26.23         25.76         2.05 o                         
  -8  -5   6         58.49         52.86         4.27 o                         
  -7  -5   6         70.65         74.22         2.68 o                         
  -6  -5   6        329.31        337.58        11.15 o                         
  -5  -5   6        365.50        365.11        11.97 o                         
  -4  -5   6          6.88          7.49         1.77 o                         
  -3  -5   6         17.88         23.44         1.99 o                         
  -2  -5   6        173.19        185.22         7.33 o                         
  -1  -5   6        819.37        825.76        14.79 o                         
   0  -5   6        364.36        388.20        12.88 o                         
   1  -5   6        131.26        138.73         4.28 o                         
   2  -5   6         76.97         76.36         4.70 o                         
   3  -5   6        299.93        310.94         6.76 o                         
   4  -5   6         18.21         18.81         1.61 o                         
   5  -5   6        151.48        149.69         4.38 o                         
   6  -5   6        549.82        580.97         9.82 o                         
   7  -5   6        186.59        194.37         4.91 o                         
   8  -5   6        333.71        353.64         6.54 o                         
   9  -5   6         36.17         39.32         1.77 o                         
  10  -5   6         44.16         40.15         2.58 o                         
 -12  -4   6         65.52         60.15         2.28 o                         
 -11  -4   6        334.43        355.53         5.69 o                         
 -10  -4   6        294.45        321.63         8.11 o                         
  -9  -4   6        275.03        300.34         6.57 o                         
  -8  -4   6        276.07        292.00         5.06 o                         
  -7  -4   6        312.31        320.51         5.75 o                         
  -6  -4   6        249.19        264.78         9.96 o                         
  -5  -4   6        407.18        409.59        14.61 o                         
  -4  -4   6        116.43        118.02         4.58 o                         
  -3  -4   6        641.00        671.56        10.39 o                         
  -2  -4   6        158.65        167.19         4.49 o                         
  -1  -4   6        139.18        132.27         4.94 o                         
   0  -4   6         63.32         67.44         2.40 o                         
   1  -4   6        773.41        754.20         9.91 o                         
   2  -4   6         59.18         62.12         2.78 o                         
   3  -4   6         56.64         61.73         2.41 o                         
   4  -4   6        114.76        105.10         2.82 o                         
   5  -4   6         58.21         57.76         2.11 o                         
   6  -4   6        130.33        130.14         3.63 o                         
   7  -4   6        102.80        103.93         3.87 o                         
   8  -4   6         65.12         60.06         2.43 o                         
   9  -4   6         17.11         20.41         1.57 o                         
  10  -4   6         67.42         70.29         2.42 o                         
  11  -4   6          0.71          0.72         0.60 o                         
 -13  -3   6         10.96         11.11         1.83 o                         
 -12  -3   6         92.14         96.88         2.83 o                         
 -11  -3   6        377.95        392.60         5.95 o                         
 -10  -3   6         29.41         29.02         1.53 o                         
  -9  -3   6        382.47        386.43         5.99 o                         
  -8  -3   6        480.70        466.38         6.00 o                         
  -7  -3   6         20.02         19.94         1.21 o                         
  -6  -3   6          2.69          4.36         0.81 o                         
  -5  -3   6        109.35        112.18         3.77 o                         
  -4  -3   6        304.72        327.44         6.13 o                         
  -3  -3   6        898.15        966.66        19.76 o                         
  -2  -3   6        110.46        121.35         4.29 o                         
  -1  -3   6        449.93        463.13         7.73 o                         
   0  -3   6        209.45        208.62         4.72 o                         
   1  -3   6        262.47        288.09         5.81 o                         
   2  -3   6        734.23        732.32         9.20 o                         
   3  -3   6          6.03          9.53         1.06 o                         
   4  -3   6         38.00         45.61         1.93 o                         
   5  -3   6        747.82        736.68         9.97 o                         
   6  -3   6        112.09        108.50         3.24 o                         
   7  -3   6        472.04        490.44         7.98 o                         
   8  -3   6         51.64         51.92         1.93 o                         
   9  -3   6         79.25         82.06         2.88 o                         
  10  -3   6        124.41        138.98         3.64 o                         
  11  -3   6        107.42        107.26         7.12 o                         
 -14  -2   6         15.01         18.41         2.04 o                         
 -13  -2   6         27.33         31.56         3.11 o                         
 -12  -2   6         18.40         16.86         1.58 o                         
 -11  -2   6        205.84        207.32         3.97 o                         
 -10  -2   6        312.45        342.46         5.87 o                         
  -9  -2   6       1750.51       1817.68        16.27 o                         
  -8  -2   6        457.79        441.80         5.40 o                         
  -7  -2   6        306.36        306.81         6.01 o                         
  -6  -2   6        109.30        130.32         3.54 o                         
  -5  -2   6        976.08        978.29        12.57 o                         
  -4  -2   6       1790.53       1865.75        20.87 o                         
  -3  -2   6        466.52        554.75         7.06 o                         
  -2  -2   6        168.98        154.08         3.54 o                         
  -1  -2   6        113.56        115.91         2.67 o                         
   0  -2   6         78.94         85.84         3.48 o                         
   1  -2   6        819.34        846.44        10.97 o                         
   2  -2   6        367.45        376.58         6.33 o                         
   3  -2   6        569.44        580.88         6.65 o                         
   4  -2   6         44.36         43.55         1.78 o                         
   5  -2   6          5.23          7.81         0.88 o                         
   6  -2   6        404.36        388.95         6.16 o                         
   7  -2   6        495.49        497.83         7.18 o                         
   8  -2   6         90.65         82.12         2.30 o                         
   9  -2   6         29.41         31.67         1.56 o                         
  10  -2   6         11.44         10.49         0.99 o                         
  11  -2   6         75.54         73.02         2.84 o                         
  12  -2   6         45.34         36.43         2.93 o                         
 -14  -1   6          0.81          2.43         1.16 o                         
 -13  -1   6         49.15         55.89         3.45 o                         
 -12  -1   6        139.83        136.72         5.63 o                         
 -11  -1   6        282.21        280.24         5.44 o                         
 -10  -1   6        124.69        129.38         3.15 o                         
  -9  -1   6        219.31        234.84         3.92 o                         
  -8  -1   6        335.42        327.98         4.93 o                         
  -7  -1   6        137.13        148.09         3.76 o                         
  -6  -1   6        118.75        143.06         4.28 o                         
  -5  -1   6        178.98        174.55         3.65 o                         
  -4  -1   6       1275.09       1427.36        16.47 o                         
  -3  -1   6        488.60        568.42         7.90 o                         
  -2  -1   6       1449.05       1465.67        12.91 o                         
  -1  -1   6        397.03        360.55         8.71 o                         
   0  -1   6        347.18        357.88         4.89 o                         
   1  -1   6        416.50        444.50         5.01 o                         
   2  -1   6        892.11       1009.75         9.38 o                         
   3  -1   6        486.78        499.93         6.55 o                         
   4  -1   6         65.81         65.75         1.91 o                         
   5  -1   6        489.30        517.28        11.69 o                         
   6  -1   6        260.83        294.11         6.24 o                         
   7  -1   6        442.11        450.26         5.77 o                         
   8  -1   6        344.38        351.34         6.09 o                         
   9  -1   6         15.27         17.00         1.13 o                         
  10  -1   6          9.44          7.38         1.12 o                         
  11  -1   6         29.46         34.62         2.65 o                         
  12  -1   6         12.89         14.90         1.60 o                         
 -14   0   6        148.34        157.86         6.66 o                         
 -13   0   6        102.22        101.27         4.77 o                         
 -12   0   6        162.18        159.92         5.28 o                         
 -11   0   6        390.12        379.32         8.79 o                         
 -10   0   6       2893.35       2899.48        28.20 o                         
  -9   0   6       1091.26       1136.84        11.49 o                         
  -8   0   6        261.75        260.00         7.10 o                         
  -7   0   6        258.06        288.98        10.10 o                         
  -6   0   6        288.23        310.89         6.06 o                         
  -5   0   6        138.86        103.25         3.83 o                         
  -4   0   6        650.58        821.69        23.55 o                         
  -3   0   6       2777.71       2992.43        47.28 o                         
  -2   0   6         22.14         22.31         0.93 o                         
  -1   0   6        520.46        508.48         5.33 o                         
   0   0   6        370.58        416.56         5.90 o                         
   1   0   6        730.20        690.01         6.76 o                         
   2   0   6          1.26          1.04         0.31 o                         
   3   0   6        173.05        165.77         3.19 o                         
   4   0   6          2.04          1.38         0.46 o                         
   5   0   6        368.30        363.09         6.24 o                         
   6   0   6          0.12          1.06         0.58 o                         
   7   0   6         55.00         55.22         1.88 o                         
   8   0   6        352.26        364.15         6.86 o                         
   9   0   6          0.57          0.60         0.60 o                         
  10   0   6          8.24         10.45         1.25 o                         
  11   0   6         27.69         34.70         2.85 o                         
  12   0   6        165.63        186.58         6.50 o                         
 -14   1   6          0.83          1.52         0.98 o                         
 -13   1   6         48.80         49.67         2.62 o                         
 -12   1   6        138.95        138.34         5.12 o                         
 -11   1   6        281.56        291.52         9.80 o                         
 -10   1   6        124.18        126.85         4.77 o                         
  -9   1   6        219.81        230.79         4.79 o                         
  -8   1   6        336.40        325.79         9.15 o                         
  -7   1   6        139.48        156.39         7.46 o                         
  -6   1   6        119.53        145.24         6.77 o                         
  -5   1   6        180.43        184.20         5.63 o                         
  -4   1   6       1274.17       1393.38        16.81 o                         
  -3   1   6        487.58        566.20        10.26 o                         
  -2   1   6       1444.84       1435.34        12.50 o                         
  -1   1   6        392.36        342.29         4.41 o                         
   0   1   6        342.87        336.66         4.60 o                         
   1   1   6        412.67        427.18         6.59 o                         
   2   1   6        894.79        984.24        12.34 o                         
   3   1   6        485.31        478.55        10.20 o                         
   4   1   6         65.81         68.07         2.29 o                         
   5   1   6        488.74        492.76         7.57 o                         
   6   1   6        262.10        290.49         5.78 o                         
   7   1   6        441.93        446.01         9.11 o                         
   8   1   6        346.83        351.15         8.57 o                         
   9   1   6         16.42         15.69         1.61 o                         
  10   1   6          9.57          8.27         1.44 o                         
  11   1   6         30.17         29.60         2.36 o                         
  12   1   6         13.33         17.57         2.38 o                         
 -14   2   6         14.75         18.61         2.12 o                         
 -13   2   6         26.81         29.21         2.35 o                         
 -12   2   6         18.18         18.25         1.83 o                         
 -11   2   6        204.68        211.69         6.35 o                         
 -10   2   6        310.60        342.08        11.46 o                         
  -9   2   6       1752.68       1829.33        31.97 o                         
  -8   2   6        453.93        439.53        11.18 o                         
  -7   2   6        308.76        303.42         8.27 o                         
  -6   2   6        108.57        123.27         6.89 o                         
  -5   2   6        975.43        968.95        13.58 o                         
  -4   2   6       1791.53       1879.17        23.22 o                         
  -3   2   6        460.92        537.69         8.28 o                         
  -2   2   6        170.69        164.53         4.88 o                         
  -1   2   6        111.39        108.94         2.37 o                         
   0   2   6         78.93         85.67         2.83 o                         
   1   2   6        825.06        831.33        14.27 o                         
   2   2   6        369.01        373.42        11.54 o                         
   3   2   6        568.83        575.42         9.20 o                         
   4   2   6         44.25         43.58         4.50 o                         
   5   2   6          4.92          6.23         1.26 o                         
   6   2   6        406.00        383.80         9.88 o                         
   7   2   6        496.52        497.36         8.94 o                         
   8   2   6         90.51         85.76         3.70 o                         
   9   2   6         29.97         29.25         2.41 o                         
  10   2   6         11.54         10.02         1.40 o                         
  11   2   6         75.37         68.85         3.52 o                         
  12   2   6         45.43         33.24         2.35 o                         
 -13   3   6         10.97          9.48         1.89 o                         
 -12   3   6         93.27        105.16         4.67 o                         
 -11   3   6        377.96        394.84        10.75 o                         
 -10   3   6         28.74         25.48         2.27 o                         
  -9   3   6        381.85        361.41        10.86 o                         
  -8   3   6        481.93        464.23        12.75 o                         
  -7   3   6         20.65         18.13         2.39 o                         
  -6   3   6          2.41          3.67         1.19 o                         
  -5   3   6        112.77        119.47         4.99 o                         
  -4   3   6        300.66        315.47         6.67 o                         
  -3   3   6        892.91        967.70        11.37 o                         
  -2   3   6        109.77        113.34         2.99 o                         
  -1   3   6        452.02        478.31         9.41 o                         
   0   3   6        211.28        202.36         4.17 o                         
   1   3   6        263.28        284.73         6.94 o                         
   2   3   6        732.30        724.81         9.54 o                         
   3   3   6          6.23          9.60         1.16 o                         
   4   3   6         38.40         47.42         2.52 o                         
   5   3   6        744.37        728.52        18.48 o                         
   6   3   6        112.25        110.60         3.52 o                         
   7   3   6        471.75        476.78         7.87 o                         
   8   3   6         51.19         51.15         2.57 o                         
   9   3   6         80.22         81.29         4.54 o                         
  10   3   6        124.47        138.30         4.34 o                         
  11   3   6        107.32        105.63         3.71 o                         
  12   3   6         24.44         19.74         1.85 o                         
 -12   4   6         65.18         58.07         4.22 o                         
 -11   4   6        331.99        340.84         7.46 o                         
 -10   4   6        294.50        310.50        13.63 o                         
  -9   4   6        274.65        272.84         7.32 o                         
  -8   4   6        274.37        269.90         7.49 o                         
  -7   4   6        312.07        302.84         7.98 o                         
  -6   4   6        249.75        253.35        14.15 o                         
  -5   4   6        406.10        421.49        10.29 o                         
  -4   4   6        118.13        119.26         6.33 o                         
  -3   4   6        637.87        693.83        13.83 o                         
  -2   4   6        158.17        173.12         6.18 o                         
  -1   4   6        141.14        138.23         5.56 o                         
   0   4   6         63.07         64.59         3.84 o                         
   1   4   6        772.79        767.44        25.30 o                         
   2   4   6         61.17         69.63         2.92 o                         
   3   4   6         56.30         63.03         2.31 o                         
   4   4   6        115.03        107.46         4.19 o                         
   5   4   6         58.63         54.24         2.58 o                         
   6   4   6        130.55        132.44         4.47 o                         
   7   4   6        103.36        101.70         5.05 o                         
   8   4   6         64.73         61.43         8.11 o                         
   9   4   6         16.99         19.61         3.08 o                         
  10   4   6         68.50         72.35         3.37 o                         
  11   4   6          0.72          1.55         0.78 o                         
 -11   5   6         38.01         34.75         3.19 o                         
 -10   5   6         32.27         30.79         2.77 o                         
  -9   5   6         25.87         23.79         1.99 o                         
  -8   5   6         57.52         49.70         3.58 o                         
  -7   5   6         70.86         67.07         4.36 o                         
  -6   5   6        329.54        341.83         7.16 o                         
  -5   5   6        365.98        359.08         8.06 o                         
  -4   5   6          6.69          9.56         1.51 o                         
  -3   5   6         18.20         18.88         1.68 o                         
  -2   5   6        173.40        178.83         5.35 o                         
  -1   5   6        813.50        769.19        13.80 o                         
   0   5   6        361.35        365.79         7.10 o                         
   1   5   6        130.58        147.98         3.75 o                         
   2   5   6         77.62         78.18         2.66 o                         
   3   5   6        299.73        300.19        10.88 o                         
   4   5   6         19.06         15.09         1.89 o                         
   5   5   6        150.42        147.59         4.56 o                         
   6   5   6        554.03        569.93         9.32 o                         
   7   5   6        186.98        190.69         6.71 o                         
   8   5   6        336.32        343.90         8.86 o                         
   9   5   6         36.94         36.73         2.39 o                         
  10   5   6         43.53         40.24         2.70 o                         
 -10   6   6          2.68          2.03         0.88 o                         
  -9   6   6         21.50         21.67         1.78 o                         
  -8   6   6         86.06         78.78         5.70 o                         
  -7   6   6        172.08        174.71         8.44 o                         
  -6   6   6         32.20         27.99         3.96 o                         
  -5   6   6        227.90        218.79         6.16 o                         
  -4   6   6        210.45        214.96         6.56 o                         
  -3   6   6        116.83        121.80         3.90 o                         
  -2   6   6        252.92        262.11         6.19 o                         
  -1   6   6         28.67         32.32         2.10 o                         
   0   6   6         44.03         44.25         2.18 o                         
   1   6   6        176.16        192.10         4.54 o                         
   2   6   6        435.75        444.53        15.09 o                         
   3   6   6        100.49         99.60         4.51 o                         
   4   6   6         11.71         11.20         1.23 o                         
   5   6   6        241.35        249.96         6.32 o                         
   6   6   6         69.61         76.87         3.13 o                         
   7   6   6         45.66         45.49         2.79 o                         
  -8   7   6         37.05         33.67         2.48 o                         
  -7   7   6         42.22         39.33         2.19 o                         
  -6   7   6         63.98         61.68         4.17 o                         
  -5   7   6         75.83         86.31         4.21 o                         
  -4   7   6        143.57        139.68         5.23 o                         
  -3   7   6         72.26         75.26         3.16 o                         
  -2   7   6         23.19         25.58         2.48 o                         
  -1   7   6          1.70          2.13         0.85 o                         
   0   7   6        114.27        118.69         7.34 o                         
   1   7   6         80.08         79.95         4.57 o                         
   2   7   6         16.87         19.71         2.02 o                         
   3   7   6         80.96         84.14         3.09 o                         
   4   7   6         19.47         19.69         2.62 o                         
   5   7   6        222.59        219.88         7.81 o                         
   6   7   6        113.89        109.48         4.27 o                         
  -4   8   6         52.52         60.97         2.28 o                         
  -3   8   6         96.91        118.08         3.51 o                         
  -2   8   6         97.62        106.07        10.39 o                         
   0   8   6         36.32         35.29         2.81 o                         
   1   8   6          4.32          5.06         0.80 o                         
   2   8   6         73.21         82.51         3.85 o                         
  -7  -7   7        123.82        125.20         4.52 o                         
  -6  -7   7         59.85         47.69         2.70 o                         
  -4  -7   7         17.75         17.57         1.98 o                         
   1  -7   7          2.70          2.62         0.99 o                         
   2  -7   7          6.74          5.55         1.29 o                         
   4  -7   7         44.02         41.51         2.75 o                         
   5  -7   7        244.53        216.34         6.17 o                         
 -10  -6   7         24.03         18.70         1.61 o                         
  -9  -6   7         62.55         63.90         2.95 o                         
  -8  -6   7        138.72        118.13         5.21 o                         
  -7  -6   7         42.04         40.38         3.15 o                         
   2  -6   7         63.11         60.76         4.48 o                         
   3  -6   7          7.74          6.86         1.61 o                         
   4  -6   7          6.12          5.39         1.62 o                         
   5  -6   7         48.76         54.30         3.54 o                         
   6  -6   7         29.19         31.26         2.37 o                         
   7  -6   7          8.55          8.62         0.68 o                         
 -11  -5   7        121.56        108.82         3.32 o                         
 -10  -5   7         97.09         94.93         3.43 o                         
  -9  -5   7         40.48         44.28         3.31 o                         
  -8  -5   7         59.97         56.58         4.58 o                         
  -7  -5   7        254.91        262.98        10.54 o                         
  -6  -5   7        131.15        149.25         3.76 o                         
  -5  -5   7        133.48        131.68         5.13 o                         
  -4  -5   7        238.02        236.28         9.43 o                         
  -3  -5   7        221.61        231.05        10.15 o                         
  -2  -5   7        377.92        356.76         8.53 o                         
  -1  -5   7         25.43         32.38         3.43 o                         
   0  -5   7        248.51        262.00         7.41 o                         
   1  -5   7         99.62         95.35         3.54 o                         
   2  -5   7        172.64        173.43         8.35 o                         
   3  -5   7        125.02        130.26         3.55 o                         
   4  -5   7         37.77         34.76         1.79 o                         
   5  -5   7        105.08        112.08         6.70 o                         
   6  -5   7        234.04        240.62         8.47 o                         
   7  -5   7        527.39        556.29         8.88 o                         
   8  -5   7          6.73          6.82         0.87 o                         
   9  -5   7         27.41         30.96         1.93 o                         
 -12  -4   7        154.92        164.20         4.38 o                         
 -11  -4   7        309.15        315.73         5.93 o                         
 -10  -4   7        143.73        152.45         4.96 o                         
  -9  -4   7        151.01        164.14         4.69 o                         
  -8  -4   7        168.11        183.61         3.84 o                         
  -7  -4   7         38.32         46.98         2.39 o                         
  -6  -4   7        111.39        120.48         3.87 o                         
  -5  -4   7        384.50        392.60        12.39 o                         
  -4  -4   7         81.50         80.78         3.08 o                         
  -3  -4   7        495.01        482.53         8.48 o                         
  -2  -4   7        438.93        430.10         9.91 o                         
  -1  -4   7        208.65        200.58         5.15 o                         
   0  -4   7         66.50         70.91         2.97 o                         
   1  -4   7         93.81         95.75         4.37 o                         
   2  -4   7        156.34        153.03         3.93 o                         
   3  -4   7        222.33        211.59         5.26 o                         
   4  -4   7        222.10        231.56         4.86 o                         
   5  -4   7         13.37         12.74         1.21 o                         
   6  -4   7         54.63         59.07         2.93 o                         
   7  -4   7        159.10        169.51         4.89 o                         
   8  -4   7         32.39         32.13         1.52 o                         
   9  -4   7         91.25        102.05         3.18 o                         
  10  -4   7         28.31         27.80         1.17 o                         
 -13  -3   7         30.24         26.89         2.60 o                         
 -12  -3   7         82.00         90.52         3.69 o                         
 -11  -3   7        114.75        116.37         3.42 o                         
 -10  -3   7        181.35        176.81         4.29 o                         
  -9  -3   7         30.76         36.73         1.61 o                         
  -8  -3   7        191.69        198.78         3.99 o                         
  -7  -3   7        777.47        822.11         9.33 o                         
  -6  -3   7        252.83        268.27         5.28 o                         
  -5  -3   7         18.59         22.86         1.59 o                         
  -4  -3   7        413.35        399.07         9.46 o                         
  -3  -3   7        102.13        107.20         3.38 o                         
  -2  -3   7        156.96        155.47         4.14 o                         
  -1  -3   7         16.58         16.53         2.25 o                         
   0  -3   7        384.01        450.23         7.78 o                         
   1  -3   7        563.00        566.65         9.14 o                         
   2  -3   7         26.71         36.72         3.98 o                         
   3  -3   7        137.17        133.88         3.44 o                         
   4  -3   7         19.88         19.29         1.29 o                         
   5  -3   7        148.04        147.66         3.90 o                         
   6  -3   7        503.58        477.00        11.48 o                         
   7  -3   7        209.79        199.35         6.90 o                         
   8  -3   7        150.47        160.17         4.05 o                         
   9  -3   7         31.93         37.43         2.71 o                         
  10  -3   7          4.59          4.94         1.10 o                         
  11  -3   7         12.12          8.79         1.42 o                         
 -14  -2   7         15.12         19.37         1.99 o                         
 -13  -2   7         87.18         96.87         5.64 o                         
 -12  -2   7        327.02        323.15         8.01 o                         
 -11  -2   7        435.18        446.51         8.20 o                         
 -10  -2   7        842.30        861.40        10.61 o                         
  -9  -2   7        196.72        211.38         3.60 o                         
  -8  -2   7         36.91         35.19         1.43 o                         
  -7  -2   7          8.38          7.43         0.69 o                         
  -6  -2   7        272.99        275.74         6.96 o                         
  -5  -2   7          7.77          7.50         0.98 o                         
  -4  -2   7        181.72        192.52         3.99 o                         
  -3  -2   7        202.38        181.19         3.95 o                         
  -2  -2   7        118.02        123.13         2.96 o                         
  -1  -2   7        436.73        468.56         6.99 o                         
   0  -2   7        145.35        161.54         5.06 o                         
   1  -2   7        620.79        633.93         8.24 o                         
   2  -2   7        176.05        171.95         3.64 o                         
   3  -2   7        285.63        282.52         4.49 o                         
   4  -2   7         67.73         63.12         2.08 o                         
   5  -2   7        224.65        214.81         3.17 o                         
   6  -2   7        165.82        161.34         4.21 o                         
   7  -2   7         41.96         39.56         1.75 o                         
   8  -2   7        215.84        215.83         4.97 o                         
   9  -2   7        105.94        105.95         3.36 o                         
  10  -2   7         71.45         71.12         2.52 o                         
  11  -2   7         17.81         20.52         1.74 o                         
 -14  -1   7         48.82         46.04         3.67 o                         
 -13  -1   7         45.69         55.58         4.63 o                         
 -12  -1   7          6.35          8.61         1.59 o                         
 -11  -1   7        248.38        252.01         6.33 o                         
 -10  -1   7        611.26        631.97        15.91 o                         
  -9  -1   7         28.51         30.47         1.35 o                         
  -8  -1   7         58.91         58.46         1.81 o                         
  -7  -1   7        197.27        198.68         8.30 o                         
  -6  -1   7        377.52        458.41        10.57 o                         
  -5  -1   7        566.14        619.34         8.03 o                         
  -4  -1   7        501.81        451.73         7.97 o                         
  -3  -1   7        135.17        144.40         3.13 o                         
  -2  -1   7        157.22        168.43         3.34 o                         
  -1  -1   7        748.84        756.07        10.42 o                         
   0  -1   7       1398.80       1592.84        17.92 o                         
   1  -1   7        144.41        158.24         3.17 o                         
   2  -1   7         60.21         51.03         1.81 o                         
   3  -1   7         15.65         16.14         1.08 o                         
   4  -1   7          7.40          7.63         0.75 o                         
   5  -1   7          3.85          4.14         0.77 o                         
   6  -1   7        140.66        138.20         2.63 o                         
   7  -1   7        103.84        103.41         3.04 o                         
   8  -1   7         67.75         65.92         2.73 o                         
   9  -1   7        204.44        205.06         4.44 o                         
  10  -1   7         91.74         91.69         3.57 o                         
  11  -1   7         33.06         35.02         2.99 o                         
  12  -1   7         35.38         34.80         2.79 o                         
 -14   0   7          5.08          5.18         1.32 o                         
 -13   0   7         96.79         96.56         6.34 o                         
 -12   0   7          4.23          4.73         2.18 o                         
 -11   0   7          8.75          7.11         1.08 o                         
 -10   0   7       1772.48       1733.13        19.68 o                         
  -9   0   7       1011.05       1026.44        11.89 o                         
  -8   0   7         37.32         36.52         1.78 o                         
  -7   0   7        440.83        429.42         9.41 o                         
  -6   0   7        308.98        325.12         6.47 o                         
  -5   0   7        633.77        669.15        12.46 o                         
  -4   0   7         44.60         37.66         1.61 o                         
  -3   0   7         12.00         10.81         0.97 o                         
  -2   0   7        398.57        416.09         5.15 o                         
  -1   0   7         20.06         22.43         1.08 o                         
   0   0   7        673.93        687.04        11.89 o                         
   1   0   7         33.91         27.89         1.28 o                         
   2   0   7        983.43        941.60         9.31 o                         
   3   0   7        107.43        100.82         2.61 o                         
   4   0   7        280.91        270.32         6.08 o                         
   5   0   7        190.46        186.60         4.49 o                         
   6   0   7        132.31        137.63         3.22 o                         
   7   0   7         80.59         73.25         2.94 o                         
   8   0   7         44.06         49.92         2.49 o                         
   9   0   7        212.68        206.33         5.53 o                         
  10   0   7         41.35         48.12         3.40 o                         
  11   0   7        390.59        462.78        14.71 o                         
  12   0   7        159.56        168.44         4.74 o                         
 -14   1   7         48.68         44.66         2.41 o                         
 -13   1   7         45.59         49.80         2.92 o                         
 -12   1   7          6.44          6.66         1.24 o                         
 -11   1   7        248.45        249.65        11.93 o                         
 -10   1   7        611.59        625.35        12.37 o                         
  -9   1   7         28.66         33.74         2.28 o                         
  -8   1   7         57.99         53.75         2.31 o                         
  -7   1   7        196.44        207.51         9.10 o                         
  -6   1   7        380.76        432.83        15.38 o                         
  -5   1   7        564.44        632.95         9.75 o                         
  -4   1   7        503.28        452.66         6.37 o                         
  -3   1   7        135.44        138.80         2.90 o                         
  -2   1   7        155.73        160.28         3.24 o                         
  -1   1   7        753.92        751.31         8.69 o                         
   0   1   7       1396.09       1532.81        21.33 o                         
   1   1   7        144.63        155.08         3.75 o                         
   2   1   7         58.62         47.48         2.55 o                         
   3   1   7         15.33         16.14         1.58 o                         
   4   1   7          7.51          7.18         1.02 o                         
   5   1   7          4.13          3.16         0.84 o                         
   6   1   7        143.96        145.75         4.19 o                         
   7   1   7        102.91        100.63         3.63 o                         
   8   1   7         67.98         63.53         3.51 o                         
   9   1   7        203.94        205.96         6.60 o                         
  10   1   7         90.19         84.24         3.07 o                         
  11   1   7         32.93         38.44         3.70 o                         
  12   1   7         36.10         30.10         2.68 o                         
 -13   2   7         87.83         82.70         5.24 o                         
 -12   2   7        326.19        340.40        13.78 o                         
 -11   2   7        435.59        444.42        19.62 o                         
 -10   2   7        842.71        814.98        21.35 o                         
  -9   2   7        197.93        200.34         5.60 o                         
  -8   2   7         37.22         37.28         2.02 o                         
  -7   2   7          7.93          6.29         1.03 o                         
  -6   2   7        276.30        283.26         9.38 o                         
  -5   2   7          6.96          9.27         1.19 o                         
  -4   2   7        180.03        183.43         4.87 o                         
  -3   2   7        201.80        187.50         4.10 o                         
  -2   2   7        118.18        118.17         5.22 o                         
  -1   2   7        438.12        466.34         5.99 o                         
   0   2   7        144.34        166.58         4.37 o                         
   1   2   7        623.86        668.92        18.23 o                         
   2   2   7        177.05        169.98         5.69 o                         
   3   2   7        287.16        280.79        12.53 o                         
   4   2   7         67.37         65.79         4.20 o                         
   5   2   7        222.26        212.94         4.77 o                         
   6   2   7        165.08        161.50         4.30 o                         
   7   2   7         42.78         36.47         2.63 o                         
   8   2   7        216.88        222.61         6.83 o                         
   9   2   7        105.85        109.81         4.28 o                         
  10   2   7         71.39         69.06         2.98 o                         
  11   2   7         17.31         18.24         1.65 o                         
 -13   3   7         30.26         24.27         2.55 o                         
 -12   3   7         82.03         87.65         7.84 o                         
 -11   3   7        116.16        122.69         6.66 o                         
 -10   3   7        178.56        177.37        15.00 o                         
  -9   3   7         30.36         32.67         4.56 o                         
  -8   3   7        190.67        186.33         9.85 o                         
  -7   3   7        776.82        764.93        18.53 o                         
  -6   3   7        254.05        264.34         5.13 o                         
  -5   3   7         17.94         23.80         2.03 o                         
  -4   3   7        413.54        386.73         7.91 o                         
  -3   3   7        102.52        107.88         3.75 o                         
  -2   3   7        156.88        153.68         3.76 o                         
  -1   3   7         16.31         15.84         1.45 o                         
   0   3   7        384.92        440.71         7.07 o                         
   1   3   7        561.37        566.33        10.24 o                         
   2   3   7         26.90         35.71         2.25 o                         
   3   3   7        137.61        131.32         4.09 o                         
   4   3   7         19.75         20.26         1.61 o                         
   5   3   7        149.33        151.57         4.83 o                         
   6   3   7        503.26        473.77        13.26 o                         
   7   3   7        215.46        204.99         4.72 o                         
   8   3   7        150.78        156.37         5.33 o                         
   9   3   7         32.26         31.00         3.91 o                         
  10   3   7          4.79          5.25         1.16 o                         
  11   3   7         12.77         13.54         1.74 o                         
 -12   4   7        153.71        155.87         6.74 o                         
 -11   4   7        309.32        319.64         8.35 o                         
 -10   4   7        144.97        153.47         8.82 o                         
  -9   4   7        149.65        166.35         9.82 o                         
  -8   4   7        169.68        169.71        16.66 o                         
  -7   4   7         39.28         39.81         4.42 o                         
  -6   4   7        112.65        120.44         8.89 o                         
  -5   4   7        383.16        374.76        11.17 o                         
  -4   4   7         81.08         74.83         4.26 o                         
  -3   4   7        490.95        471.53         8.74 o                         
  -2   4   7        435.28        417.79         7.01 o                         
  -1   4   7        209.05        199.14         6.28 o                         
   0   4   7         68.15         71.17         2.77 o                         
   1   4   7         91.98         88.91         2.42 o                         
   2   4   7        156.14        154.02         5.50 o                         
   3   4   7        222.83        201.77         4.53 o                         
   4   4   7        224.77        227.40         6.77 o                         
   5   4   7         14.42         14.41         1.25 o                         
   6   4   7         54.56         55.46         3.37 o                         
   7   4   7        159.65        160.94         6.53 o                         
   8   4   7         32.85         38.66         2.93 o                         
   9   4   7         92.01         94.86         5.95 o                         
  10   4   7         28.64         29.28         2.29 o                         
 -11   5   7        121.06        106.31         5.18 o                         
 -10   5   7         95.35         98.98         4.20 o                         
  -9   5   7         40.54         39.76         4.32 o                         
  -8   5   7         60.80         52.75         3.85 o                         
  -7   5   7        252.81        251.41         8.33 o                         
  -6   5   7        131.02        137.57         6.09 o                         
  -5   5   7        133.96        121.77         5.65 o                         
  -4   5   7        239.45        231.15         5.86 o                         
  -3   5   7        220.02        215.65         6.55 o                         
  -2   5   7        378.74        336.82         9.73 o                         
  -1   5   7         25.45         26.72         1.76 o                         
   0   5   7        249.41        264.33         7.72 o                         
   1   5   7         96.87        104.21         3.08 o                         
   2   5   7        175.11        169.47         4.95 o                         
   3   5   7        126.65        123.76         4.20 o                         
   4   5   7         37.59         34.68         2.03 o                         
   5   5   7        105.50        105.27         4.24 o                         
   6   5   7        231.17        235.07         7.90 o                         
   7   5   7        530.72        554.36        18.20 o                         
   8   5   7          6.56          7.54         1.29 o                         
   9   5   7         27.35         29.65         1.82 o                         
 -10   6   7         23.69         19.78         1.83 o                         
  -8   6   7        138.44        133.37         5.80 o                         
  -7   6   7         42.21         45.23         4.30 o                         
  -6   6   7        200.78        194.08         6.49 o                         
  -5   6   7         35.22         35.29         2.36 o                         
  -4   6   7        102.51        104.19         4.65 o                         
  -3   6   7         26.72         25.94         2.15 o                         
  -2   6   7          9.17          9.16         2.27 o                         
  -1   6   7        178.42        190.01         6.19 o                         
   0   6   7        325.89        369.84        14.77 o                         
   1   6   7         47.17         43.77         2.49 o                         
   2   6   7         63.04         63.72         4.68 o                         
   3   6   7          7.93          7.59         1.62 o                         
   4   6   7          6.10          4.92         1.34 o                         
   5   6   7         48.40         50.71         2.63 o                         
   6   6   7         29.75         29.32         2.09 o                         
   7   6   7          8.74         10.56         1.80 o                         
  -7   7   7        122.81        124.84         5.39 o                         
  -6   7   7         58.14         58.77         2.61 o                         
  -5   7   7          6.93          8.89         1.99 o                         
  -4   7   7         18.47         19.50         1.57 o                         
  -3   7   7         51.32         60.41         3.61 o                         
  -2   7   7          8.44          7.54         1.07 o                         
  -1   7   7        142.36        160.98         6.89 o                         
   0   7   7         42.74         40.24         2.77 o                         
   1   7   7          2.54          1.57         0.96 o                         
   2   7   7          6.70          5.96         0.94 o                         
   3   7   7         99.42         95.92         4.25 o                         
   4   7   7         43.69         43.98         3.27 o                         
   5   7   7        245.15        222.82         6.73 o                         
  -6  -7   8         14.47         15.75         1.46 o                         
  -5  -7   8          2.88          2.76         0.77 o                         
  -4  -7   8         20.11         15.92         1.59 o                         
   0  -7   8        136.82        130.46         5.34 o                         
   1  -7   8         37.49         31.21         2.36 o                         
   2  -7   8        237.19        201.19         6.31 o                         
   3  -7   8         35.55         34.84         2.43 o                         
   4  -7   8        130.19        121.02         4.19 o                         
  -9  -6   8         50.53         45.84         1.50 o                         
  -8  -6   8         15.01         15.08         1.30 o                         
  -7  -6   8         27.44         24.66         1.77 o                         
  -6  -6   8         64.81         61.10         4.06 o                         
  -5  -6   8         57.25         55.03         3.97 o                         
  -3  -6   8         17.27         21.94         2.81 o                         
  -2  -6   8        119.82        111.13         6.05 o                         
   1  -6   8          5.35          5.64         1.55 o                         
   2  -6   8        122.32        119.12         6.14 o                         
   3  -6   8          9.29         11.19         1.36 o                         
   4  -6   8         32.35         32.98         3.37 o                         
   5  -6   8         10.89          9.96         1.07 o                         
   6  -6   8         32.33         32.56         1.43 o                         
 -11  -5   8         14.75         15.07         1.35 o                         
 -10  -5   8          3.90          5.06         0.74 o                         
  -9  -5   8          6.83          8.23         2.11 o                         
  -8  -5   8          6.72          7.55         1.83 o                         
  -7  -5   8          2.05          2.18         1.31 o                         
  -6  -5   8        112.20        107.41         6.16 o                         
  -5  -5   8        536.33        531.28        11.33 o                         
  -4  -5   8        121.10        122.28         4.86 o                         
  -3  -5   8        251.94        250.79         6.77 o                         
  -2  -5   8         43.34         42.07         2.95 o                         
  -1  -5   8        177.39        174.04         6.55 o                         
   0  -5   8        147.07        149.00         5.27 o                         
   1  -5   8        265.13        264.49         9.11 o                         
   2  -5   8         83.68         81.91         3.17 o                         
   3  -5   8         20.24         20.03         2.07 o                         
   4  -5   8        133.16        141.08         4.22 o                         
   5  -5   8         51.18         53.87         3.68 o                         
   6  -5   8        105.16        111.12         3.49 o                         
   7  -5   8        248.87        267.42         4.52 o                         
   8  -5   8        206.17        206.28         4.78 o                         
 -12  -4   8         72.72         69.96         3.51 o                         
 -11  -4   8        201.87        224.21         5.70 o                         
 -10  -4   8         41.76         42.80         2.63 o                         
  -9  -4   8          6.91          8.72         0.99 o                         
  -8  -4   8         56.54         56.10         4.91 o                         
  -7  -4   8        154.00        163.43         4.00 o                         
  -6  -4   8         82.15         81.77         2.82 o                         
  -5  -4   8         19.49         23.35         1.81 o                         
  -4  -4   8        261.39        255.99         6.80 o                         
  -3  -4   8        222.10        218.09         6.14 o                         
  -2  -4   8        176.24        181.07         5.68 o                         
  -1  -4   8         96.56        101.68         3.18 o                         
   0  -4   8         97.96        101.34         3.13 o                         
   1  -4   8        100.55        102.87         4.48 o                         
   2  -4   8        245.54        232.33         5.63 o                         
   3  -4   8         85.14         82.45         2.54 o                         
   4  -4   8         31.44         31.43         2.08 o                         
   5  -4   8        175.20        166.32         5.06 o                         
   6  -4   8         13.98         18.40         1.68 o                         
   7  -4   8          9.09          7.98         0.99 o                         
   8  -4   8         15.22         19.07         1.28 o                         
   9  -4   8         26.39         26.07         2.10 o                         
 -13  -3   8         45.38         40.66         2.77 o                         
 -12  -3   8         40.15         35.10         3.06 o                         
 -11  -3   8         97.37         94.93         3.26 o                         
 -10  -3   8         28.70         26.44         3.34 o                         
  -9  -3   8          4.87          5.92         0.92 o                         
  -8  -3   8        216.27        226.24         3.96 o                         
  -7  -3   8        237.13        234.86         4.45 o                         
  -6  -3   8        164.43        177.88         4.91 o                         
  -5  -3   8          8.91         10.81         1.53 o                         
  -4  -3   8        258.65        267.78         5.69 o                         
  -3  -3   8         10.49         13.87         2.06 o                         
  -2  -3   8        181.29        182.93         5.41 o                         
  -1  -3   8          4.91          5.07         1.02 o                         
   0  -3   8         25.78         34.60         3.18 o                         
   1  -3   8         47.56         43.79         1.97 o                         
   2  -3   8        147.54        147.60         3.11 o                         
   3  -3   8         56.79         53.32         2.34 o                         
   4  -3   8        188.24        177.85         4.36 o                         
   5  -3   8        263.24        251.53         5.67 o                         
   6  -3   8         64.49         65.96         3.37 o                         
   7  -3   8        261.20        264.55         6.31 o                         
   8  -3   8        211.22        204.66         5.20 o                         
   9  -3   8          4.51          7.24         1.03 o                         
  10  -3   8         11.10         11.87         1.30 o                         
 -13  -2   8          9.76          9.16         1.26 o                         
 -12  -2   8         34.85         41.12         2.26 o                         
 -11  -2   8          9.41          8.48         1.19 o                         
 -10  -2   8        274.23        287.50         6.70 o                         
  -9  -2   8         12.02         12.38         1.10 o                         
  -8  -2   8        101.11         99.36         3.24 o                         
  -7  -2   8         57.54         59.47         2.48 o                         
  -6  -2   8        112.57        113.86         2.56 o                         
  -5  -2   8        121.57        126.67         3.46 o                         
  -4  -2   8        202.96        202.94         5.37 o                         
  -3  -2   8         57.93         63.79         2.08 o                         
  -2  -2   8        825.07        868.40        10.48 o                         
  -1  -2   8        120.45        117.76         2.81 o                         
   0  -2   8        430.10        444.99         6.74 o                         
   1  -2   8        203.79        196.07         4.09 o                         
   2  -2   8         96.36        102.61         2.86 o                         
   3  -2   8        108.66        109.31         2.38 o                         
   4  -2   8         42.74         41.15         1.47 o                         
   5  -2   8         23.44         22.17         1.50 o                         
   6  -2   8        105.97        103.46         3.48 o                         
   7  -2   8         60.30         56.47         2.26 o                         
   8  -2   8         81.41         83.16         2.96 o                         
   9  -2   8        200.68        201.42         5.21 o                         
  10  -2   8         23.55         26.39         1.67 o                         
  11  -2   8         16.63         17.95         2.03 o                         
 -14  -1   8        172.80        165.64         4.49 o                         
 -13  -1   8         36.17         38.80         2.68 o                         
 -12  -1   8         45.81         53.05         4.86 o                         
 -11  -1   8         23.80         23.58         2.24 o                         
 -10  -1   8         87.74         88.70         2.57 o                         
  -9  -1   8        109.81        111.72         3.57 o                         
  -8  -1   8        326.28        315.33         5.10 o                         
  -7  -1   8         12.18         13.07         1.31 o                         
  -6  -1   8        880.33        938.57        13.34 o                         
  -5  -1   8        544.14        558.17         9.53 o                         
  -4  -1   8          0.40          1.34         0.47 o                         
  -3  -1   8         11.45         13.14         0.99 o                         
  -2  -1   8        344.62        371.84         5.02 o                         
  -1  -1   8         99.72         94.27         2.73 o                         
   0  -1   8        101.74        105.36         2.72 o                         
   1  -1   8        312.34        328.75         5.22 o                         
   2  -1   8        166.03        170.19         4.43 o                         
   3  -1   8         54.07         57.66         2.55 o                         
   4  -1   8         71.78         75.77         1.82 o                         
   5  -1   8         40.00         38.36         1.68 o                         
   6  -1   8        188.94        214.05         4.94 o                         
   7  -1   8        251.25        223.93         4.58 o                         
   8  -1   8         70.22         66.65         3.94 o                         
   9  -1   8        132.07        134.41         4.39 o                         
  10  -1   8         27.35         24.94         5.13 o                         
  11  -1   8          5.59          3.99         0.91 o                         
 -14   0   8         18.96         18.00         2.24 o                         
 -13   0   8          6.73          5.04         1.63 o                         
 -12   0   8         82.31         74.87         5.88 o                         
 -11   0   8          0.05         -0.57         0.81 o                         
 -10   0   8          0.99          1.59         0.63 o                         
  -9   0   8          3.44          5.31         0.90 o                         
  -8   0   8         34.84         42.01         1.99 o                         
  -7   0   8         40.11         39.89         1.69 o                         
  -6   0   8         64.39         64.79         3.53 o                         
  -5   0   8        239.36        246.72         4.80 o                         
  -4   0   8          0.77          0.60         0.36 o                         
  -3   0   8         22.39         26.05         1.30 o                         
  -2   0   8         30.14         23.82         1.24 o                         
  -1   0   8         19.63         23.23         1.77 o                         
   0   0   8         24.34         27.17         1.50 o                         
   1   0   8        297.27        306.05         6.11 o                         
   2   0   8         83.99         76.35         5.83 o                         
   3   0   8        643.32        665.22        21.51 o                         
   4   0   8        556.09        565.75         9.79 o                         
   5   0   8        227.99        214.36         3.40 o                         
   6   0   8        137.11        142.34         4.56 o                         
   7   0   8        634.23        673.78        10.09 o                         
   8   0   8         10.70         11.26         1.30 o                         
   9   0   8          2.31          3.49         1.02 o                         
  10   0   8          1.69          1.00         0.79 o                         
  11   0   8        110.69        107.49         7.96 o                         
 -14   1   8        173.10        160.51         4.26 o                         
 -13   1   8         36.36         37.50         3.89 o                         
 -12   1   8         45.93         54.07         4.93 o                         
 -11   1   8         23.17         21.90         3.78 o                         
 -10   1   8         85.92         85.91         3.30 o                         
  -9   1   8        108.33        114.23         5.21 o                         
  -8   1   8        324.52        325.41         8.19 o                         
  -7   1   8         11.78         13.61         1.99 o                         
  -6   1   8        879.27        920.64        17.14 o                         
  -5   1   8        546.53        548.86        23.08 o                         
  -4   1   8          0.45          0.49         0.81 o                         
  -3   1   8         11.60         13.57         1.51 o                         
  -2   1   8        344.82        394.91        26.69 o                         
  -1   1   8         99.69         92.67         2.70 o                         
   0   1   8        102.92        108.40         4.52 o                         
   1   1   8        313.61        311.57         8.20 o                         
   2   1   8        166.27        164.34         5.65 o                         
   3   1   8         54.57         58.78         5.17 o                         
   4   1   8         71.50         74.01         3.33 o                         
   5   1   8         40.43         38.73         2.32 o                         
   6   1   8        191.15        205.90         6.69 o                         
   7   1   8        250.91        219.26        11.26 o                         
   8   1   8         69.21         63.49         3.43 o                         
   9   1   8        133.04        142.53         4.80 o                         
  10   1   8         28.43         26.05         1.61 o                         
  11   1   8          5.66          6.68         1.09 o                         
 -13   2   8         10.16         11.43         2.02 o                         
 -12   2   8         35.65         36.78         5.06 o                         
 -11   2   8          8.78          9.14         2.20 o                         
 -10   2   8        271.02        276.08         9.35 o                         
  -9   2   8         12.45         12.88         1.41 o                         
  -8   2   8        100.39         95.33         5.16 o                         
  -7   2   8         56.44         55.97         3.13 o                         
  -6   2   8        113.44        115.22         3.14 o                         
  -5   2   8        119.23        125.63         4.75 o                         
  -4   2   8        204.96        204.83         8.31 o                         
  -3   2   8         57.63         63.35         2.46 o                         
  -2   2   8        826.98        839.53        12.31 o                         
  -1   2   8        121.39        114.64         4.00 o                         
   0   2   8        427.61        448.86         9.98 o                         
   1   2   8        206.48        194.63         5.21 o                         
   2   2   8         96.35         98.80         4.59 o                         
   3   2   8        110.09        113.39         3.83 o                         
   4   2   8         42.58         43.77         2.65 o                         
   5   2   8         23.34         18.15         2.62 o                         
   6   2   8        105.50        104.18         4.12 o                         
   7   2   8         61.32         52.84         3.05 o                         
   8   2   8         80.93         82.04         3.20 o                         
   9   2   8        201.20        202.66         4.76 o                         
  10   2   8         23.28         23.21         2.69 o                         
 -13   3   8         45.03         43.70         2.08 o                         
 -12   3   8         40.68         37.14         3.56 o                         
 -11   3   8         98.51         99.23         6.73 o                         
 -10   3   8         28.71         27.80         3.72 o                         
  -9   3   8          5.46          6.42         1.10 o                         
  -8   3   8        216.95        221.38         7.89 o                         
  -7   3   8        238.43        229.34         5.83 o                         
  -6   3   8        164.15        168.20         4.31 o                         
  -5   3   8          9.61         10.77         1.07 o                         
  -4   3   8        258.95        253.16         5.69 o                         
  -3   3   8         10.69         14.80         2.28 o                         
  -2   3   8        180.42        169.39         8.17 o                         
  -1   3   8          5.06          6.02         1.01 o                         
   0   3   8         26.64         27.65         1.64 o                         
   1   3   8         49.24         41.93         1.63 o                         
   2   3   8        149.67        146.85         3.90 o                         
   3   3   8         57.53         57.47         2.89 o                         
   4   3   8        188.12        186.24         5.30 o                         
   5   3   8        264.56        250.26         9.24 o                         
   6   3   8         65.25         67.50         2.69 o                         
   7   3   8        261.72        260.34         8.92 o                         
   8   3   8        209.76        202.45         8.36 o                         
   9   3   8          4.51          8.12         2.11 o                         
  10   3   8         11.17         10.69         1.24 o                         
 -12   4   8         73.41         73.87         3.99 o                         
 -11   4   8        200.16        208.60         6.25 o                         
 -10   4   8         41.86         41.04         3.12 o                         
  -9   4   8          7.10          7.26         2.17 o                         
  -8   4   8         55.67         57.93         3.18 o                         
  -7   4   8        153.53        153.53         4.65 o                         
  -6   4   8         83.33         77.34         3.87 o                         
  -5   4   8         20.27         18.79         1.74 o                         
  -4   4   8        261.33        237.46        11.93 o                         
  -3   4   8        220.87        209.42         6.54 o                         
  -2   4   8        173.89        165.16         6.67 o                         
  -1   4   8         97.25         93.99         5.07 o                         
   0   4   8         98.55         98.78         3.30 o                         
   1   4   8         99.12         94.47         3.22 o                         
   2   4   8        245.67        241.98         5.48 o                         
   3   4   8         86.44         86.72         3.63 o                         
   4   4   8         30.93         29.54         2.43 o                         
   5   4   8        174.62        164.66         4.42 o                         
   6   4   8         14.71         15.90         1.90 o                         
   7   4   8          9.50          9.62         2.29 o                         
   8   4   8         15.65         16.46         1.91 o                         
   9   4   8         26.20         25.55         2.74 o                         
 -10   5   8          3.89          3.69         0.97 o                         
  -9   5   8          5.98          6.44         1.36 o                         
  -8   5   8          7.02         11.14         2.54 o                         
  -7   5   8          1.59          1.64         1.39 o                         
  -6   5   8        110.33         97.33         5.53 o                         
  -5   5   8        534.72        525.03        10.75 o                         
  -4   5   8        120.53        113.95         6.26 o                         
  -3   5   8        252.34        232.17         5.13 o                         
  -2   5   8         42.54         36.65         2.56 o                         
  -1   5   8        177.25        174.79         5.08 o                         
   0   5   8        146.67        154.38         4.11 o                         
   1   5   8        266.74        278.82        10.18 o                         
   2   5   8         83.03         85.23         3.38 o                         
   3   5   8         20.59         23.43         1.85 o                         
   4   5   8        133.51        137.01         4.33 o                         
   5   5   8         52.09         59.37         2.99 o                         
   6   5   8        106.15        116.00         4.94 o                         
   7   5   8        251.35        277.08         7.13 o                         
  -8   6   8         15.72         16.75         2.31 o                         
  -7   6   8         27.65         25.24         3.09 o                         
  -6   6   8         65.06         67.73         4.41 o                         
  -5   6   8         57.11         63.29         2.84 o                         
  -4   6   8        249.11        253.05         6.16 o                         
  -3   6   8         17.12         22.48         1.89 o                         
  -2   6   8        120.39        126.47         5.08 o                         
  -1   6   8         28.92         31.59         3.13 o                         
   0   6   8          4.82          5.38         1.15 o                         
   1   6   8          5.30          5.34         1.18 o                         
   2   6   8        123.56        125.17         6.86 o                         
   3   6   8          8.93         10.45         1.66 o                         
   4   6   8         33.58         33.98         2.56 o                         
   5   6   8         11.26         13.32         1.49 o                         
   6   6   8         30.97         30.78         2.78 o                         
  -6   7   8         14.56         19.47         2.03 o                         
  -5   7   8          2.77          2.43         0.62 o                         
  -4   7   8         19.91         18.04         1.47 o                         
  -3   7   8        126.77        135.39         4.18 o                         
  -2   7   8         15.86         14.49         1.23 o                         
  -1   7   8         21.54         20.06         1.76 o                         
   0   7   8        138.56        138.83         4.70 o                         
   1   7   8         37.17         37.39         3.16 o                         
   2   7   8        238.78        222.05         4.53 o                         
   3   7   8         36.05         38.08         2.09 o                         
  -2  -7   9        115.88        117.18         4.66 o                         
  -1  -7   9         57.39         53.79         3.01 o                         
   0  -7   9         71.77         61.26         3.08 o                         
   2  -7   9        128.77        115.65         4.20 o                         
  -8  -6   9         33.32         30.18         1.24 o                         
  -7  -6   9          0.81          0.99         0.36 o                         
  -6  -6   9        125.98        125.99         5.56 o                         
  -5  -6   9         10.23          9.87         1.22 o                         
  -4  -6   9         22.80         19.46         2.49 o                         
  -3  -6   9        120.41        122.83         6.03 o                         
  -2  -6   9         24.84         28.02         3.09 o                         
  -1  -6   9         52.16         45.30         3.74 o                         
   0  -6   9         72.15         68.33         3.20 o                         
   1  -6   9        120.41        124.65         4.22 o                         
   2  -6   9         22.44         18.06         1.56 o                         
   3  -6   9          5.99          6.78         1.03 o                         
   4  -6   9        149.08        154.60         5.00 o                         
   5  -6   9        162.54        147.65         7.12 o                         
 -10  -5   9         44.86         44.84         3.22 o                         
  -9  -5   9        117.03        123.71         3.24 o                         
  -8  -5   9         58.45         60.74         2.44 o                         
  -7  -5   9         37.90         37.16         2.02 o                         
  -6  -5   9        213.32        227.12        15.14 o                         
  -5  -5   9         18.64         14.90         2.17 o                         
  -4  -5   9         39.66         40.71         3.74 o                         
  -3  -5   9          2.75          3.43         1.20 o                         
  -2  -5   9        104.23        105.73         3.70 o                         
  -1  -5   9         35.36         33.49         1.75 o                         
   0  -5   9        218.16        233.68        10.16 o                         
   1  -5   9        494.91        519.82        22.84 o                         
   2  -5   9        305.96        321.83         6.81 o                         
   3  -5   9         30.05         30.01         2.42 o                         
   4  -5   9        140.75        135.01         3.40 o                         
   5  -5   9        107.86        110.99         7.39 o                         
   6  -5   9         46.65         47.16         2.01 o                         
   7  -5   9        193.10        198.75         3.31 o                         
 -11  -4   9        283.28        294.92         5.15 o                         
 -10  -4   9         57.97         55.06         4.09 o                         
  -9  -4   9         17.72         18.92         1.94 o                         
  -8  -4   9         70.79         70.72         3.71 o                         
  -7  -4   9          4.34          3.48         1.23 o                         
  -6  -4   9        218.19        212.24         5.72 o                         
  -5  -4   9        215.69        212.96         4.26 o                         
  -4  -4   9         24.95         27.11         1.65 o                         
  -3  -4   9         10.69         12.17         1.67 o                         
  -2  -4   9         17.79         17.36         1.23 o                         
  -1  -4   9        222.43        211.79         4.69 o                         
   0  -4   9        126.27        127.12         3.22 o                         
   1  -4   9        106.80         96.70         3.08 o                         
   2  -4   9         23.20         19.35         1.28 o                         
   3  -4   9         76.33         72.86         3.35 o                         
   4  -4   9        367.18        383.53         6.05 o                         
   5  -4   9         27.04         29.67         2.05 o                         
   6  -4   9         70.17         65.56         3.46 o                         
   7  -4   9          8.38          8.56         1.29 o                         
   8  -4   9         21.76         22.29         2.43 o                         
 -12  -3   9         30.85         28.07         1.42 o                         
 -11  -3   9         74.23         88.94         2.97 o                         
 -10  -3   9         11.45         13.54         1.41 o                         
  -9  -3   9         31.88         30.97         2.59 o                         
  -8  -3   9        426.63        443.78         7.29 o                         
  -7  -3   9         31.43         28.99         1.71 o                         
  -6  -3   9         52.09         44.46         1.87 o                         
  -5  -3   9        161.06        155.24         4.67 o                         
  -4  -3   9        277.50        271.60         7.41 o                         
  -3  -3   9         27.24         30.32         1.92 o                         
  -2  -3   9        151.66        145.66         3.19 o                         
  -1  -3   9        107.56        103.38         2.65 o                         
   0  -3   9       1145.34       1134.34        13.74 o                         
   1  -3   9        712.79        697.48         8.61 o                         
   2  -3   9        755.71        733.63        10.29 o                         
   3  -3   9        151.76        151.21         4.04 o                         
   4  -3   9        252.43        246.28         4.96 o                         
   5  -3   9        270.24        254.75        14.09 o                         
   6  -3   9        139.98        129.83         3.73 o                         
   7  -3   9         51.80         53.62         2.21 o                         
   8  -3   9         53.00         49.60         6.25 o                         
   9  -3   9          3.88          4.02         0.91 o                         
 -13  -2   9          6.62          6.49         1.30 o                         
 -12  -2   9         68.28         76.08         3.51 o                         
 -11  -2   9         60.46         67.88         4.02 o                         
 -10  -2   9         21.29         23.28         1.67 o                         
  -9  -2   9          2.87          2.64         0.84 o                         
  -8  -2   9         15.08         12.89         0.97 o                         
  -7  -2   9         51.93         57.68         2.25 o                         
  -6  -2   9        264.63        248.93         6.36 o                         
  -5  -2   9        142.23        146.01         3.12 o                         
  -4  -2   9         28.80         28.17         1.33 o                         
  -3  -2   9        229.02        235.71         3.48 o                         
  -2  -2   9         29.79         31.25         1.54 o                         
  -1  -2   9         81.80         83.32         3.18 o                         
   0  -2   9        358.43        358.60         5.15 o                         
   1  -2   9         11.23         11.30         0.78 o                         
   2  -2   9         18.80         16.67         1.24 o                         
   3  -2   9        161.69        157.23         3.63 o                         
   4  -2   9         30.83         30.41         1.61 o                         
   5  -2   9         76.09         70.76         3.31 o                         
   6  -2   9         38.93         32.99         1.58 o                         
   7  -2   9        182.09        170.17         4.94 o                         
   8  -2   9        113.93        121.41         3.92 o                         
   9  -2   9         55.57         51.29         2.29 o                         
  10  -2   9         42.77         40.84         2.11 o                         
 -13  -1   9         37.10         31.16         2.15 o                         
 -12  -1   9        166.69        171.69         7.69 o                         
 -11  -1   9        111.99        120.12         3.60 o                         
 -10  -1   9         78.34         83.89         3.02 o                         
  -9  -1   9        219.39        224.34         4.54 o                         
  -8  -1   9        201.15        195.08         4.54 o                         
  -7  -1   9         31.11         32.24         1.45 o                         
  -6  -1   9        178.50        188.94         3.61 o                         
  -5  -1   9         21.93         23.22         1.07 o                         
  -4  -1   9        128.77        152.66         3.73 o                         
  -3  -1   9         31.92         29.85         1.44 o                         
  -2  -1   9         92.19         94.51         2.66 o                         
  -1  -1   9        296.49        301.17         4.88 o                         
   0  -1   9        252.17        218.50         4.37 o                         
   1  -1   9        530.28        542.58         9.31 o                         
   2  -1   9        274.53        258.81         4.36 o                         
   3  -1   9        174.97        174.28         2.91 o                         
   4  -1   9        309.23        297.68         6.04 o                         
   5  -1   9        592.96        521.86         8.36 o                         
   6  -1   9        945.21        862.68        13.98 o                         
   7  -1   9         80.34         86.87         3.85 o                         
   8  -1   9         23.20         22.58         1.64 o                         
   9  -1   9         10.47         12.73         1.40 o                         
  10  -1   9         60.43         84.98         4.95 o                         
 -13   0   9          0.20          0.01         0.72 o                         
 -12   0   9          0.01          0.14         0.88 o                         
 -11   0   9        101.24        106.18         4.75 o                         
 -10   0   9         12.75          9.99         2.00 o                         
  -9   0   9         38.22         41.95         2.42 o                         
  -8   0   9        240.34        227.63         4.76 o                         
  -7   0   9        361.56        380.68         6.98 o                         
  -6   0   9          0.01          0.53         0.43 o                         
  -5   0   9         28.87         35.92         1.61 o                         
  -4   0   9          1.56          0.88         0.41 o                         
  -3   0   9        305.06        304.33         6.30 o                         
  -2   0   9          1.53          0.36         0.54 o                         
  -1   0   9          7.31          7.60         0.85 o                         
   0   0   9        233.83        229.82         5.51 o                         
   1   0   9        577.35        611.65        12.60 o                         
   2   0   9        359.13        351.97         9.03 o                         
   3   0   9        786.32        799.57         9.05 o                         
   4   0   9        458.48        457.00         8.06 o                         
   5   0   9        355.82        357.66         8.27 o                         
   6   0   9        339.28        337.35        18.03 o                         
   7   0   9        160.23        135.91         5.94 o                         
   8   0   9          0.45          0.31         0.90 o                         
   9   0   9          0.71          0.32         0.72 o                         
  10   0   9          5.22          4.99         0.69 o                         
 -13   1   9         36.81         32.55         2.21 o                         
 -12   1   9        166.22        167.23         6.03 o                         
 -11   1   9        110.47        111.25         5.45 o                         
 -10   1   9         78.94         82.16         4.47 o                         
  -9   1   9        217.68        229.72         6.32 o                         
  -8   1   9        199.62        199.44         7.48 o                         
  -7   1   9         31.37         32.50         2.12 o                         
  -6   1   9        179.98        185.01         4.38 o                         
  -5   1   9         22.13         21.48         1.68 o                         
  -4   1   9        127.52        143.68         8.23 o                         
  -3   1   9         31.60         28.57         1.73 o                         
  -2   1   9         91.44         92.76         3.34 o                         
  -1   1   9        294.84        286.61         6.91 o                         
   0   1   9        248.12        231.02         9.19 o                         
   1   1   9        533.16        518.28        16.20 o                         
   2   1   9        273.41        259.83         8.87 o                         
   3   1   9        177.14        177.74         4.35 o                         
   4   1   9        309.52        306.74         9.88 o                         
   5   1   9        594.25        514.99        10.72 o                         
   6   1   9        948.71        849.64        12.33 o                         
   7   1   9         80.95         82.66         3.30 o                         
   8   1   9         23.65         22.99         2.02 o                         
   9   1   9         10.89         11.55         1.76 o                         
  10   1   9         59.78         75.65         4.70 o                         
 -12   2   9         67.82         69.31         5.02 o                         
 -11   2   9         61.83         66.68         3.97 o                         
 -10   2   9         22.00         25.09         2.14 o                         
  -9   2   9          2.70          3.06         0.92 o                         
  -8   2   9         15.38         13.37         1.31 o                         
  -7   2   9         51.70         59.33         2.35 o                         
  -6   2   9        265.00        253.72         4.94 o                         
  -5   2   9        142.85        148.23         3.53 o                         
  -4   2   9         28.20         27.58         1.36 o                         
  -3   2   9        228.97        230.53         4.74 o                         
  -2   2   9         29.50         30.01         1.99 o                         
  -1   2   9         80.51         77.30         4.19 o                         
   0   2   9        358.67        354.33         5.39 o                         
   1   2   9         11.28         12.09         1.01 o                         
   2   2   9         19.10         17.00         2.05 o                         
   3   2   9        162.01        149.33         5.57 o                         
   4   2   9         30.83         27.47         2.47 o                         
   5   2   9         76.65         76.34         4.98 o                         
   6   2   9         38.34         36.52         3.32 o                         
   7   2   9        181.46        172.52         6.52 o                         
   8   2   9        113.54        117.51         8.20 o                         
   9   2   9         57.26         52.62         3.16 o                         
  10   2   9         42.87         41.11         2.07 o                         
 -12   3   9         31.36         30.71         2.90 o                         
 -11   3   9         74.28         87.90         5.92 o                         
 -10   3   9         11.67         13.08         2.89 o                         
  -9   3   9         32.10         24.52         3.30 o                         
  -8   3   9        420.17        399.99        11.54 o                         
  -7   3   9         31.11         28.28         2.10 o                         
  -6   3   9         52.45         41.95         2.43 o                         
  -5   3   9        162.15        150.50         6.31 o                         
  -4   3   9        278.68        263.45        13.87 o                         
  -3   3   9         27.79         25.04         2.01 o                         
  -2   3   9        151.90        137.96         3.83 o                         
  -1   3   9        107.57         99.47         2.99 o                         
   0   3   9       1149.42       1118.74        11.15 o                         
   1   3   9        714.75        696.47        12.64 o                         
   2   3   9        751.12        723.62        10.08 o                         
   3   3   9        151.98        145.67         4.64 o                         
   4   3   9        250.99        249.19         7.09 o                         
   5   3   9        271.87        265.15         6.41 o                         
   6   3   9        138.64        124.41         4.72 o                         
   7   3   9         53.92         52.86         3.04 o                         
   8   3   9         53.50         48.89         4.48 o                         
   9   3   9          3.80          4.43         1.01 o                         
 -11   4   9        282.85        276.80         6.72 o                         
 -10   4   9         58.05         59.06         4.67 o                         
  -9   4   9         17.45         18.44         2.20 o                         
  -8   4   9         71.12         70.40         4.00 o                         
  -7   4   9          4.23          2.50         0.99 o                         
  -6   4   9        218.10        205.26         6.35 o                         
  -5   4   9        215.86        217.68         6.60 o                         
  -4   4   9         25.03         22.82         1.90 o                         
  -3   4   9         10.03         14.65         2.04 o                         
  -2   4   9         17.52         16.78         2.45 o                         
  -1   4   9        222.33        189.88         6.26 o                         
   0   4   9        127.26        125.79         4.25 o                         
   1   4   9        105.50        100.93         3.65 o                         
   2   4   9         23.67         22.87         1.57 o                         
   3   4   9         76.40         78.76         4.03 o                         
   4   4   9        366.69        359.85        10.04 o                         
   5   4   9         27.59         28.19         2.03 o                         
   6   4   9         69.98         66.15         3.21 o                         
   7   4   9          8.46          8.37         1.80 o                         
   8   4   9         21.01         19.95         1.94 o                         
   9   4   9         72.56         64.29         2.34 o                         
 -10   5   9         45.47         49.82         3.32 o                         
  -9   5   9        114.96        115.46         6.03 o                         
  -8   5   9         58.21         60.98         3.53 o                         
  -7   5   9         37.84         37.18         3.00 o                         
  -6   5   9        211.65        213.75         5.95 o                         
  -5   5   9         19.17         18.74         1.65 o                         
  -4   5   9         40.79         37.84         2.28 o                         
  -3   5   9          2.66          1.75         1.05 o                         
  -2   5   9        103.07        105.81         4.60 o                         
  -1   5   9         35.57         35.37         6.26 o                         
   0   5   9        216.01        222.02         6.66 o                         
   1   5   9        498.36        490.98        12.51 o                         
   2   5   9        304.94        315.58         9.42 o                         
   3   5   9         30.83         30.45         4.19 o                         
   4   5   9        141.54        135.62         4.49 o                         
   5   5   9        108.88        110.88         4.70 o                         
   6   5   9         47.71         43.55         2.65 o                         
   7   5   9        194.14        187.45         7.19 o                         
  -8   6   9         33.82         31.46         2.57 o                         
  -7   6   9          0.87          2.18         1.10 o                         
  -6   6   9        123.77        143.32         6.74 o                         
  -5   6   9         10.12         10.57         1.48 o                         
  -4   6   9         23.54         24.68         2.24 o                         
  -3   6   9        120.86        129.92         5.11 o                         
  -2   6   9         24.84         26.90         3.11 o                         
  -1   6   9         52.13         45.94         4.74 o                         
   0   6   9         74.37         79.27         5.83 o                         
   1   6   9        121.22        121.61         4.18 o                         
   2   6   9         22.01         23.68         2.23 o                         
   3   6   9          5.31          5.15         1.57 o                         
   4   6   9        149.61        156.47        11.03 o                         
   5   6   9        160.49        170.43         6.57 o                         
  -3   7   9         44.40         38.66         2.71 o                         
  -2   7   9        116.99        107.38         5.04 o                         
  -1   7   9         55.95         52.06         2.52 o                         
   0   7   9         71.05         71.38         3.97 o                         
   1   7   9         88.29         87.18         3.66 o                         
   2   7   9        127.38        118.20         4.75 o                         
  -7  -6  10         39.17         36.87         2.41 o                         
  -6  -6  10         23.50         21.93         3.44 o                         
  -5  -6  10         62.64         54.66         3.11 o                         
  -4  -6  10         52.33         53.79         3.24 o                         
  -3  -6  10          4.72          5.83         0.97 o                         
  -2  -6  10          3.11          3.54         1.20 o                         
  -1  -6  10        146.13        137.41         4.33 o                         
   0  -6  10        137.44        139.07         3.73 o                         
   1  -6  10        111.72        112.46         3.61 o                         
   2  -6  10        145.61        141.74         5.48 o                         
   3  -6  10          7.20          7.14         0.75 o                         
   4  -6  10         53.24         49.72         1.80 o                         
  -9  -5  10         38.44         38.61         1.35 o                         
  -8  -5  10          0.78          0.87         0.45 o                         
  -7  -5  10         22.17         20.20         1.26 o                         
  -6  -5  10        110.44        110.30         2.99 o                         
  -5  -5  10         36.37         37.50         2.13 o                         
  -4  -5  10        150.32        144.34         5.84 o                         
  -3  -5  10        166.27        169.44        11.80 o                         
  -2  -5  10        518.07        528.17        12.57 o                         
  -1  -5  10         37.34         37.40         2.17 o                         
   0  -5  10        132.69        137.41         7.15 o                         
   1  -5  10        256.07        273.82         6.07 o                         
   2  -5  10         60.90         54.40         2.50 o                         
   3  -5  10        445.30        472.72         7.99 o                         
   4  -5  10        109.53        109.14         3.20 o                         
   5  -5  10         19.27         19.10         1.28 o                         
   6  -5  10          2.79          3.89         0.60 o                         
 -11  -4  10         11.31          8.75         0.88 o                         
 -10  -4  10         11.96         13.69         1.81 o                         
  -9  -4  10         26.25         30.71         1.52 o                         
  -8  -4  10         41.53         40.90         2.11 o                         
  -7  -4  10         92.28         94.61         3.19 o                         
  -6  -4  10         18.29         20.58         1.73 o                         
  -5  -4  10         10.56         14.97         1.57 o                         
  -4  -4  10         47.14         50.02         4.21 o                         
  -3  -4  10         51.46         51.90         2.06 o                         
  -2  -4  10         50.00         47.69         1.97 o                         
  -1  -4  10        433.91        429.03         6.37 o                         
   0  -4  10        222.84        232.14         4.50 o                         
   1  -4  10         17.74         20.65         1.52 o                         
   2  -4  10        289.32        278.63         6.81 o                         
   3  -4  10          6.99          6.87         0.99 o                         
   4  -4  10         16.04         18.08         1.39 o                         
   5  -4  10         42.84         40.52         1.88 o                         
   6  -4  10         13.85         15.96         1.69 o                         
   7  -4  10         20.82         22.14         1.66 o                         
   8  -4  10         80.50         59.89         2.98 o                         
 -11  -3  10         89.37        105.46         3.58 o                         
 -10  -3  10        213.67        232.75        10.87 o                         
  -9  -3  10         95.83         93.66         2.95 o                         
  -8  -3  10         76.41         80.63         3.30 o                         
  -7  -3  10        159.59        156.30         4.83 o                         
  -6  -3  10        187.89        175.54         3.61 o                         
  -5  -3  10         84.70         80.53         2.59 o                         
  -4  -3  10        604.14        584.30        11.27 o                         
  -3  -3  10        114.48        122.34         2.85 o                         
  -2  -3  10        352.48        355.82         5.79 o                         
  -1  -3  10        768.69        769.44         8.62 o                         
   0  -3  10        269.88        304.58         4.80 o                         
   1  -3  10        145.54        143.93         4.00 o                         
   2  -3  10        246.19        243.57         4.81 o                         
   3  -3  10         57.68         68.81         2.18 o                         
   4  -3  10        559.48        542.28         7.66 o                         
   5  -3  10        546.50        505.60         9.17 o                         
   6  -3  10        412.86        438.45         9.57 o                         
   7  -3  10         18.17         21.35         2.60 o                         
   8  -3  10         13.03         11.23         1.27 o                         
   9  -3  10          5.55          7.41         1.19 o                         
 -12  -2  10         99.75        105.42         4.76 o                         
 -11  -2  10         10.77         12.33         1.68 o                         
 -10  -2  10         20.99         18.44         1.44 o                         
  -9  -2  10          1.30          2.12         0.95 o                         
  -8  -2  10          5.58          7.82         0.80 o                         
  -7  -2  10         97.37         93.80         2.44 o                         
  -6  -2  10         74.92         63.21         2.41 o                         
  -5  -2  10          9.03          7.26         0.76 o                         
  -4  -2  10         92.27         86.73         2.29 o                         
  -3  -2  10         17.65         17.12         1.29 o                         
  -2  -2  10         80.24         82.48         2.01 o                         
  -1  -2  10        295.53        298.89         4.24 o                         
   0  -2  10        244.48        254.56         4.29 o                         
   1  -2  10        420.00        401.11         6.44 o                         
   2  -2  10        173.50        181.05         3.97 o                         
   3  -2  10         62.06         61.81         2.08 o                         
   4  -2  10        104.47        103.52         3.94 o                         
   5  -2  10         69.95         60.06         2.54 o                         
   6  -2  10          4.07          4.96         1.13 o                         
   7  -2  10         15.00         12.09         1.32 o                         
   8  -2  10         65.88         73.22         4.15 o                         
   9  -2  10          4.38          5.61         1.22 o                         
 -13  -1  10         39.08         40.17         2.90 o                         
 -12  -1  10         57.00         60.53         3.31 o                         
 -11  -1  10         12.94         18.18         1.64 o                         
 -10  -1  10         35.00         35.32         3.82 o                         
  -9  -1  10         27.11         29.49         1.75 o                         
  -8  -1  10         16.78         14.91         1.10 o                         
  -7  -1  10        552.67        539.72         7.22 o                         
  -6  -1  10         67.48         74.22         2.18 o                         
  -5  -1  10        325.51        314.65         6.17 o                         
  -4  -1  10         65.49         61.73         1.82 o                         
  -3  -1  10         90.93         83.33         2.28 o                         
  -2  -1  10        326.06        327.97         4.64 o                         
  -1  -1  10       1506.24       1475.35        12.61 o                         
   0  -1  10       2138.89       2228.33        19.08 o                         
   1  -1  10         40.22         42.33         2.25 o                         
   2  -1  10        402.13        391.90         6.49 o                         
   3  -1  10        147.76        142.93         5.26 o                         
   4  -1  10        280.99        239.19         4.84 o                         
   5  -1  10        404.58        346.66         7.47 o                         
   6  -1  10         64.70         67.74         3.13 o                         
   7  -1  10          2.74          2.47         1.30 o                         
   8  -1  10          8.13          6.63         1.10 o                         
   9  -1  10         35.88         36.89         1.88 o                         
 -13   0  10         14.40         18.14         1.47 o                         
 -12   0  10          1.43          3.55         1.33 o                         
 -11   0  10          9.77          9.72         1.28 o                         
 -10   0  10         89.43         97.57         3.99 o                         
  -9   0  10        441.38        459.84         8.18 o                         
  -8   0  10        268.05        270.43        12.26 o                         
  -7   0  10          4.38          1.40         0.73 o                         
  -6   0  10         90.84         75.88         2.19 o                         
  -5   0  10         20.63         16.50         1.05 o                         
  -4   0  10        463.92        451.77         6.58 o                         
  -3   0  10        154.40        150.68         3.02 o                         
  -2   0  10        702.61        720.97        10.07 o                         
  -1   0  10          3.44          4.72         0.71 o                         
   0   0  10        624.44        607.03         7.19 o                         
   1   0  10       1045.49       1040.23        12.29 o                         
   2   0  10        599.23        591.94        10.95 o                         
   3   0  10        421.74        446.17         7.95 o                         
   4   0  10          7.70          6.70         1.09 o                         
   5   0  10          5.35          2.26         1.01 o                         
   6   0  10          0.04          1.25         0.85 o                         
   7   0  10        208.24        213.43         7.14 o                         
   8   0  10        109.00        122.44         4.75 o                         
   9   0  10         32.68         37.07         2.40 o                         
 -13   1  10         39.61         39.32         3.29 o                         
 -12   1  10         58.80         67.32         5.47 o                         
 -11   1  10         12.60         15.38         2.00 o                         
 -10   1  10         35.17         30.95         2.31 o                         
  -9   1  10         27.05         26.43         2.90 o                         
  -8   1  10         16.05         14.94         1.33 o                         
  -7   1  10        554.91        555.95        10.91 o                         
  -6   1  10         68.41         70.75         3.05 o                         
  -5   1  10        324.98        311.76         7.57 o                         
  -4   1  10         64.38         56.23         3.86 o                         
  -3   1  10         89.87         81.09         2.41 o                         
  -2   1  10        324.59        325.61         5.99 o                         
  -1   1  10       1511.22       1493.15        22.38 o                         
   0   1  10       2133.92       2164.53        17.83 o                         
   1   1  10         39.84         39.34         2.78 o                         
   2   1  10        404.37        394.18        13.86 o                         
   3   1  10        145.45        144.87         6.75 o                         
   4   1  10        282.91        245.80        17.34 o                         
   5   1  10        403.44        353.74         8.24 o                         
   6   1  10         63.40         66.94         3.45 o                         
   7   1  10          2.59          1.47         0.82 o                         
   8   1  10          7.53          8.43         1.54 o                         
   9   1  10         34.88         32.32         1.83 o                         
 -12   2  10         99.43        107.85         5.48 o                         
 -11   2  10         10.80         14.20         2.57 o                         
 -10   2  10         20.25         17.81         1.72 o                         
  -9   2  10          1.43          0.65         0.73 o                         
  -8   2  10          5.67          6.39         0.99 o                         
  -7   2  10         95.98         88.89         2.86 o                         
  -6   2  10         75.44         65.67         2.73 o                         
  -5   2  10          8.94          5.60         0.87 o                         
  -4   2  10         92.09         85.18         2.78 o                         
  -3   2  10         17.76         15.36         1.72 o                         
  -2   2  10         81.42         83.76         3.06 o                         
  -1   2  10        294.32        298.09         5.47 o                         
   0   2  10        243.68        253.12         4.98 o                         
   1   2  10        415.42        400.71         8.37 o                         
   2   2  10        174.47        173.47         4.92 o                         
   3   2  10         61.96         59.67         3.33 o                         
   4   2  10        104.41        115.82         4.68 o                         
   5   2  10         71.57         57.54         4.04 o                         
   6   2  10          4.38          6.32         1.12 o                         
   7   2  10         14.73         13.83         1.55 o                         
   8   2  10         65.18         65.58         4.96 o                         
   9   2  10          4.08          5.63         1.37 o                         
 -12   3  10         43.90         40.66         4.64 o                         
 -11   3  10         87.49         94.59         4.21 o                         
 -10   3  10        210.34        221.08         6.83 o                         
  -9   3  10         95.91         88.76         6.71 o                         
  -8   3  10         74.73         64.94         4.03 o                         
  -7   3  10        159.23        145.34         6.62 o                         
  -6   3  10        186.18        162.78         4.60 o                         
  -5   3  10         84.25         94.03         4.35 o                         
  -4   3  10        602.89        562.90        17.02 o                         
  -3   3  10        115.33        111.52         4.84 o                         
  -2   3  10        351.84        364.22        16.87 o                         
  -1   3  10        767.71        747.52        10.56 o                         
   0   3  10        269.43        297.33         7.09 o                         
   1   3  10        146.41        129.84         4.47 o                         
   2   3  10        246.49        254.27         6.22 o                         
   3   3  10         59.29         66.56         4.58 o                         
   4   3  10        556.68        550.74        13.66 o                         
   5   3  10        549.16        505.58         8.84 o                         
   6   3  10        411.60        416.67         8.84 o                         
   7   3  10         17.86         17.18         2.89 o                         
   8   3  10         12.91         15.58         2.29 o                         
   9   3  10          5.17          4.70         1.01 o                         
 -11   4  10         11.59         10.02         1.00 o                         
 -10   4  10         12.09         14.36         1.53 o                         
  -9   4  10         25.73         26.32         2.29 o                         
  -8   4  10         41.60         39.26         2.35 o                         
  -7   4  10         91.86         90.90         5.09 o                         
  -6   4  10         18.48         20.05         1.90 o                         
  -5   4  10         10.93         13.44         1.50 o                         
  -4   4  10         46.72         47.45         5.31 o                         
  -3   4  10         51.09         46.08         3.76 o                         
  -2   4  10         51.03         46.72         3.82 o                         
  -1   4  10        430.07        400.71         8.02 o                         
   0   4  10        223.70        222.97         6.59 o                         
   1   4  10         18.04         20.95         2.22 o                         
   2   4  10        289.24        276.60         5.70 o                         
   3   4  10          7.00          7.74         1.43 o                         
   4   4  10         15.43         20.05         3.34 o                         
   5   4  10         42.46         37.29         2.42 o                         
   6   4  10         13.92         15.04         1.68 o                         
   7   4  10         21.12         21.88         1.77 o                         
  -9   5  10         37.90         33.48         2.67 o                         
  -8   5  10          0.71          0.69         1.04 o                         
  -7   5  10         22.27         19.51         2.63 o                         
  -6   5  10        108.79        101.46         5.54 o                         
  -5   5  10         37.05         36.24         2.28 o                         
  -4   5  10        148.19        144.60         4.10 o                         
  -3   5  10        167.97        157.17         9.14 o                         
  -2   5  10        517.24        501.91        10.28 o                         
  -1   5  10         37.68         36.41         5.11 o                         
   0   5  10        130.06        133.45         7.00 o                         
   1   5  10        253.28        256.86         8.07 o                         
   2   5  10         60.70         53.96         3.45 o                         
   3   5  10        439.45        454.38         8.67 o                         
   4   5  10        109.45        113.76         4.23 o                         
   5   5  10         20.32         18.06         2.44 o                         
  -6   6  10         24.20         22.69         2.15 o                         
  -5   6  10         61.96         54.60         3.51 o                         
  -4   6  10         52.14         50.64         2.63 o                         
  -3   6  10          4.65          7.20         1.98 o                         
  -2   6  10          2.94          4.11         1.69 o                         
  -1   6  10        144.54        145.33         7.78 o                         
   0   6  10        135.15        141.35         4.69 o                         
   1   6  10        110.03        111.58         3.47 o                         
   2   6  10        144.43        139.48         6.05 o                         
   3   6  10          6.62          7.15         1.79 o                         
  -5  -6  11         63.77         66.48         2.21 o                         
  -4  -6  11         71.79         69.63         2.48 o                         
  -3  -6  11        100.79         96.19         4.34 o                         
  -2  -6  11         12.49         12.48         0.93 o                         
  -1  -6  11         53.95         51.32         2.05 o                         
   0  -6  11         26.62         23.18         1.87 o                         
   1  -6  11          8.04          8.12         0.89 o                         
   2  -6  11         48.68         44.71         1.79 o                         
  -8  -5  11         32.61         25.69         1.07 o                         
  -7  -5  11          5.32          4.31         0.58 o                         
  -6  -5  11          8.00          7.55         0.92 o                         
  -5  -5  11        116.95        106.54         3.23 o                         
  -4  -5  11        270.66        289.57         5.93 o                         
  -3  -5  11        948.19        972.57        13.25 o                         
  -2  -5  11        366.94        368.46         6.32 o                         
  -1  -5  11         80.95         77.53         2.82 o                         
   0  -5  11        182.40        195.69         5.12 o                         
   1  -5  11         57.59         57.16         2.42 o                         
   2  -5  11         39.03         38.56         1.60 o                         
   3  -5  11         81.12         80.78         2.53 o                         
   4  -5  11         24.26         21.45         1.50 o                         
   5  -5  11         14.48         12.56         1.48 o                         
 -10  -4  11          7.55          6.66         1.00 o                         
  -9  -4  11         14.57         16.50         1.18 o                         
  -8  -4  11         31.85         31.56         2.06 o                         
  -7  -4  11        248.51        250.51         4.82 o                         
  -6  -4  11        107.11        111.89         3.74 o                         
  -5  -4  11         45.08         48.75         2.61 o                         
  -4  -4  11         11.37         10.30         1.36 o                         
  -3  -4  11         56.77         60.88         2.97 o                         
  -2  -4  11         55.91         61.54         3.00 o                         
  -1  -4  11        227.63        246.07         5.28 o                         
   0  -4  11        140.53        143.49         5.64 o                         
   1  -4  11         60.26         62.74         2.62 o                         
   2  -4  11        120.68        126.99         3.07 o                         
   3  -4  11         31.56         33.98         1.98 o                         
   4  -4  11         12.18         14.05         1.55 o                         
   5  -4  11         47.58         42.62         2.29 o                         
   6  -4  11         45.35         42.23         2.11 o                         
 -10  -3  11         84.08         84.34         2.68 o                         
  -9  -3  11        271.18        280.75         7.11 o                         
  -8  -3  11          9.55         10.17         1.47 o                         
  -7  -3  11        150.10        137.41         4.35 o                         
  -6  -3  11         57.30         51.24         2.74 o                         
  -5  -3  11          5.66          3.16         0.84 o                         
  -4  -3  11         24.80         24.99         1.45 o                         
  -3  -3  11        832.69        816.27        14.82 o                         
  -2  -3  11        761.15        782.71        10.64 o                         
  -1  -3  11        987.85        980.27        11.11 o                         
   0  -3  11        119.32        119.09         3.24 o                         
   1  -3  11         90.10         80.70         3.38 o                         
   2  -3  11       1022.69       1013.79        24.23 o                         
   3  -3  11        131.42        131.69         3.29 o                         
   4  -3  11         39.58         42.07         2.49 o                         
   5  -3  11          9.47         11.05         1.20 o                         
   6  -3  11         46.82         52.70         2.72 o                         
 -11  -2  11        140.87        142.73         9.90 o                         
 -10  -2  11         13.00         13.47         1.61 o                         
  -9  -2  11          1.84          1.67         0.82 o                         
  -8  -2  11         61.76         58.17         2.52 o                         
  -7  -2  11        100.16         99.57         5.43 o                         
  -6  -2  11        181.42        177.14         4.20 o                         
  -5  -2  11          4.76          3.22         0.59 o                         
  -4  -2  11         46.73         47.11         1.76 o                         
  -3  -2  11        344.27        353.07         5.84 o                         
  -2  -2  11         26.29         26.43         1.54 o                         
  -1  -2  11        135.34        132.92         3.14 o                         
   0  -2  11        573.62        586.43        10.93 o                         
   1  -2  11         29.13         26.97         1.55 o                         
   2  -2  11        301.14        300.08         5.10 o                         
   3  -2  11          3.94          4.97         0.97 o                         
   4  -2  11         79.51         64.99         3.72 o                         
   5  -2  11         33.67         34.23         2.11 o                         
   6  -2  11         34.27         37.70         2.66 o                         
   7  -2  11         42.58         46.46         2.63 o                         
   8  -2  11         35.13         41.97         2.12 o                         
 -12  -1  11          2.86          3.91         1.30 o                         
 -11  -1  11         64.08         63.99         3.14 o                         
 -10  -1  11         43.85         42.67         2.37 o                         
  -9  -1  11         54.82         45.90         3.30 o                         
  -8  -1  11         51.67         51.82         2.47 o                         
  -7  -1  11        856.82        774.54         8.17 o                         
  -6  -1  11        198.02        189.61         3.65 o                         
  -5  -1  11        145.09        129.37         2.69 o                         
  -4  -1  11        127.75        116.06         3.01 o                         
  -3  -1  11        197.11        193.36         3.64 o                         
  -2  -1  11       2322.50       2363.05        19.83 o                         
  -1  -1  11       1831.84       1789.70        20.21 o                         
   0  -1  11         84.44         90.88         3.07 o                         
   1  -1  11         50.55         44.64         2.02 o                         
   2  -1  11         33.89         38.73         2.48 o                         
   3  -1  11         31.35         24.63         1.62 o                         
   4  -1  11         45.56         37.05         2.11 o                         
   5  -1  11         23.09         25.81         3.40 o                         
   6  -1  11         30.82         36.26         3.92 o                         
   7  -1  11         54.69         61.21         6.99 o                         
   8  -1  11         53.29         61.27         4.44 o                         
 -12   0  11         55.89         62.85         2.78 o                         
 -11   0  11        338.58        378.42         6.42 o                         
 -10   0  11        154.79        153.13         4.65 o                         
  -9   0  11         71.15         74.36         3.47 o                         
  -8   0  11        550.85        537.13        12.88 o                         
  -7   0  11          0.53          2.47         0.82 o                         
  -6   0  11         23.15         19.78         1.31 o                         
  -5   0  11        104.69         93.58         3.00 o                         
  -4   0  11        212.85        219.54         4.71 o                         
  -3   0  11         15.46         17.39         1.40 o                         
  -2   0  11         58.36         59.40         2.79 o                         
  -1   0  11         13.25         17.02         1.59 o                         
   0   0  11        158.56        171.52         5.35 o                         
   1   0  11        865.84        894.55        11.16 o                         
   2   0  11        665.94        651.76        18.56 o                         
   3   0  11        407.19        456.86         9.55 o                         
   4   0  11        492.84        465.72         9.44 o                         
   5   0  11         10.49          7.81         1.62 o                         
   6   0  11         84.12         92.11         8.92 o                         
   7   0  11         10.44         14.11         1.91 o                         
   8   0  11         44.98         48.22         2.83 o                         
   9   0  11        167.73        165.66         5.86 o                         
 -12   1  11          3.02          3.95         0.84 o                         
 -11   1  11         62.52         66.05         3.89 o                         
 -10   1  11         44.52         44.36         2.14 o                         
  -9   1  11         54.35         51.16         2.48 o                         
  -8   1  11         51.91         50.59         2.32 o                         
  -7   1  11        851.35        766.55        18.14 o                         
  -6   1  11        197.60        186.32         7.29 o                         
  -5   1  11        147.09        131.02         4.21 o                         
  -4   1  11        127.03        116.02         3.91 o                         
  -3   1  11        197.34        187.49         7.48 o                         
  -2   1  11       2319.52       2324.95        25.79 o                         
  -1   1  11       1835.51       1826.09        18.75 o                         
   0   1  11         84.18         79.34         4.42 o                         
   1   1  11         48.39         42.68         2.75 o                         
   2   1  11         34.42         34.41         3.44 o                         
   3   1  11         31.25         23.13         2.86 o                         
   4   1  11         45.42         39.95         3.53 o                         
   5   1  11         23.32         26.68         2.79 o                         
   6   1  11         30.66         32.05         2.52 o                         
   7   1  11         54.19         57.83         4.72 o                         
   8   1  11         53.98         60.79         6.47 o                         
 -11   2  11        138.70        133.77        10.74 o                         
 -10   2  11         13.18         14.12         1.37 o                         
  -9   2  11          1.97          2.87         0.83 o                         
  -8   2  11         62.52         56.90         3.25 o                         
  -7   2  11         98.60        100.72         3.72 o                         
  -6   2  11        180.23        177.61         4.39 o                         
  -5   2  11          4.75          2.89         0.69 o                         
  -4   2  11         47.13         46.42         2.61 o                         
  -3   2  11        341.57        360.36         8.13 o                         
  -2   2  11         26.14         27.09         1.69 o                         
  -1   2  11        135.78        131.21         3.59 o                         
   0   2  11        578.96        592.39        11.10 o                         
   1   2  11         28.79         28.70         1.91 o                         
   2   2  11        298.83        294.33         7.73 o                         
   3   2  11          4.51          4.28         1.00 o                         
   4   2  11         77.85         69.70         3.67 o                         
   5   2  11         33.38         33.20         2.07 o                         
   6   2  11         35.91         30.61         2.63 o                         
   7   2  11         43.01         42.45         2.72 o                         
   8   2  11         34.69         40.83         4.90 o                         
 -11   3  11         16.61         14.97         1.86 o                         
 -10   3  11         82.92         76.51         4.78 o                         
  -9   3  11        272.41        265.95         8.09 o                         
  -8   3  11          9.54          7.17         1.16 o                         
  -7   3  11        148.06        124.86         4.69 o                         
  -6   3  11         56.48         48.55         2.97 o                         
  -5   3  11          5.68          4.86         1.08 o                         
  -4   3  11         24.26         24.33         2.34 o                         
  -3   3  11        830.92        790.07        20.12 o                         
  -2   3  11        755.34        808.61        12.28 o                         
  -1   3  11        985.70        940.31        12.29 o                         
   0   3  11        116.84        111.17         5.18 o                         
   1   3  11         89.80         80.77         4.11 o                         
   2   3  11       1018.03        996.03        21.01 o                         
   3   3  11        134.15        122.61         8.52 o                         
   4   3  11         40.66         39.32         4.82 o                         
   5   3  11          9.45         10.62         2.58 o                         
   6   3  11         46.99         45.31         2.97 o                         
  -9   4  11         14.12         12.70         1.35 o                         
  -8   4  11         32.21         33.00         1.88 o                         
  -7   4  11        249.55        234.56         5.59 o                         
  -6   4  11        107.03        107.46        13.44 o                         
  -5   4  11         44.28         47.00         5.04 o                         
  -4   4  11         11.11         11.22         1.99 o                         
  -3   4  11         57.71         61.78         4.13 o                         
  -2   4  11         55.54         51.44         3.87 o                         
  -1   4  11        224.83        228.30         7.80 o                         
   0   4  11        141.35        143.48         5.12 o                         
   1   4  11         59.92         65.07         2.94 o                         
   2   4  11        121.64        118.24         4.35 o                         
   3   4  11         31.05         35.35         4.27 o                         
   4   4  11         12.72         15.13         2.53 o                         
   5   4  11         46.34         42.80         2.14 o                         
   6   4  11         44.93         40.15         3.15 o                         
  -7   5  11          6.03          3.49         0.93 o                         
  -6   5  11          8.02          9.22         1.88 o                         
  -5   5  11        116.91        118.17         8.29 o                         
  -4   5  11        271.12        287.03        11.51 o                         
  -3   5  11        944.12        967.82        25.04 o                         
  -2   5  11        368.12        376.64         9.96 o                         
  -1   5  11         81.96         84.23         5.31 o                         
   0   5  11        181.73        199.98         9.25 o                         
   1   5  11         57.15         55.49         4.46 o                         
   2   5  11         38.10         39.14         2.05 o                         
   3   5  11         82.12         77.89         3.24 o                         
   4   5  11         25.91         22.99         2.47 o                         
  -4   6  11         71.08         71.39         4.14 o                         
  -2   6  11         12.44         13.52         2.06 o                         
  -1   6  11         53.24         55.98         3.56 o                         
   0   6  11         27.62         26.99         1.83 o                         
   1   6  11          7.93          8.19         1.02 o                         
  -7  -5  12          1.17          1.11         0.62 o                         
  -6  -5  12         41.71         39.10         1.57 o                         
  -5  -5  12         97.50         99.69         3.35 o                         
  -4  -5  12        135.53        139.54         2.92 o                         
  -3  -5  12         69.09         70.70         2.08 o                         
  -2  -5  12         62.70         62.19         2.27 o                         
  -1  -5  12         50.05         49.25         2.52 o                         
   0  -5  12         82.03         81.76         2.23 o                         
   1  -5  12          7.43          6.57         0.68 o                         
   2  -5  12         24.09         22.19         1.49 o                         
   3  -5  12         57.96         56.84         2.92 o                         
  -9  -4  12          7.42          6.75         1.11 o                         
  -8  -4  12          5.40          5.11         0.99 o                         
  -7  -4  12         34.23         37.54         1.41 o                         
  -6  -4  12         23.94         22.44         1.59 o                         
  -5  -4  12          3.56          2.54         0.68 o                         
  -4  -4  12         74.20         77.66         2.56 o                         
  -3  -4  12         62.39         63.49         2.73 o                         
  -2  -4  12        202.92        210.46         4.52 o                         
  -1  -4  12        128.54        122.06         3.91 o                         
   0  -4  12         61.76         63.09         2.37 o                         
   1  -4  12         84.54         87.60         3.13 o                         
   2  -4  12          8.19          8.50         0.92 o                         
   3  -4  12         49.83         47.67         2.77 o                         
   4  -4  12          0.03          0.20         0.56 o                         
   5  -4  12          3.52          2.53         0.84 o                         
 -10  -3  12         74.03         68.83         3.57 o                         
  -9  -3  12        125.85        123.89         3.24 o                         
  -8  -3  12        227.48        229.67         4.95 o                         
  -7  -3  12         30.67         29.55         1.64 o                         
  -6  -3  12         43.58         52.07         1.99 o                         
  -5  -3  12         25.31         24.35         1.82 o                         
  -4  -3  12        199.07        195.02         4.69 o                         
  -3  -3  12        473.44        493.67        12.66 o                         
  -2  -3  12        219.44        243.44         5.27 o                         
  -1  -3  12         17.86         15.34         1.99 o                         
   0  -3  12         20.51         18.63         1.34 o                         
   1  -3  12        220.82        227.91         4.92 o                         
   2  -3  12          3.80          3.64         0.95 o                         
   3  -3  12         25.16         22.33         2.82 o                         
   4  -3  12          2.27          3.57         1.38 o                         
   5  -3  12         78.83         82.59         4.64 o                         
   6  -3  12          9.35          8.89         1.48 o                         
 -11  -2  12         30.79         30.65         2.29 o                         
  -9  -2  12         14.46         16.27         1.70 o                         
  -8  -2  12         47.02         45.35         2.35 o                         
  -7  -2  12         25.92         25.81         1.66 o                         
  -6  -2  12        100.33         91.58         3.60 o                         
  -5  -2  12         75.23         82.34         2.70 o                         
  -4  -2  12        135.42        135.68         4.62 o                         
  -3  -2  12        121.06        124.71         3.21 o                         
  -2  -2  12         73.06         74.36         3.31 o                         
  -1  -2  12          8.05          6.31         1.03 o                         
   0  -2  12         82.95         86.20         2.55 o                         
   1  -2  12         35.12         37.22         2.03 o                         
   2  -2  12        116.39        114.31         3.50 o                         
   3  -2  12         27.60         26.58         1.91 o                         
   4  -2  12         19.94         19.25         1.62 o                         
   5  -2  12          5.30          3.57         0.97 o                         
   6  -2  12         21.45         24.79         1.83 o                         
 -11  -1  12          7.44          5.12         0.76 o                         
 -10  -1  12         32.84         26.39         3.31 o                         
  -9  -1  12         12.26         11.11         1.77 o                         
  -8  -1  12         99.74         79.60         5.38 o                         
  -7  -1  12         52.28         41.24         1.93 o                         
  -6  -1  12        128.05        124.16         3.47 o                         
  -5  -1  12         10.54          9.47         1.29 o                         
  -4  -1  12        106.43        104.18         2.99 o                         
  -3  -1  12        314.43        346.26        10.79 o                         
  -2  -1  12          6.34          7.07         0.95 o                         
  -1  -1  12         21.82         24.27         1.46 o                         
   0  -1  12        134.94        137.37         3.38 o                         
   1  -1  12          0.37          0.75         0.71 o                         
   2  -1  12         29.50         33.36         2.38 o                         
   3  -1  12         56.30         57.49         3.83 o                         
   4  -1  12         89.17         86.42         7.85 o                         
   5  -1  12         70.95         91.75         6.25 o                         
   7  -1  12         59.19         68.40         3.06 o                         
 -11   0  12         23.07         23.71         1.79 o                         
 -10   0  12         31.09         42.56         2.24 o                         
  -9   0  12         67.42         67.62         3.97 o                         
  -8   0  12          1.08          1.46         1.14 o                         
  -7   0  12        196.25        185.85         8.92 o                         
  -6   0  12          4.27          9.25         1.92 o                         
  -5   0  12         21.55         22.72         1.66 o                         
  -4   0  12        114.65        114.84         4.70 o                         
  -3   0  12         38.57         42.55         2.29 o                         
  -2   0  12        467.46        503.77         8.71 o                         
  -1   0  12         13.71         13.44         1.31 o                         
   0   0  12        184.14        185.00         5.50 o                         
   1   0  12         36.45         36.34         2.15 o                         
   2   0  12        517.78        523.34         8.85 o                         
   3   0  12         12.72         19.44         2.54 o                         
   4   0  12          8.11          4.94         1.38 o                         
   5   0  12          3.59          5.23         1.07 o                         
   6   0  12         17.95         16.37         2.31 o                         
   7   0  12         12.90         19.15         2.57 o                         
 -11   1  12          7.28          3.69         0.76 o                         
 -10   1  12         33.04         28.39         1.74 o                         
  -9   1  12         11.60         11.59         1.19 o                         
  -8   1  12        100.97         74.96         4.41 o                         
  -7   1  12         53.23         46.90         2.54 o                         
  -6   1  12        127.27        125.27         4.72 o                         
  -5   1  12         10.52         11.26         1.43 o                         
  -4   1  12        107.59        101.99         4.39 o                         
  -3   1  12        315.85        340.50         8.80 o                         
  -2   1  12          6.91          7.60         1.07 o                         
  -1   1  12         21.79         23.31         1.94 o                         
   0   1  12        135.14        140.71         5.12 o                         
   1   1  12          0.53          0.64         0.71 o                         
   2   1  12         29.15         33.10         3.27 o                         
   3   1  12         57.10         56.75         7.94 o                         
   4   1  12         89.42         88.01         4.75 o                         
   5   1  12         71.95         89.26         3.12 o                         
   6   1  12         38.27         44.49         3.29 o                         
   7   1  12         59.46         69.59         4.31 o                         
 -10   2  12         44.53         41.27         2.24 o                         
  -9   2  12         14.43         13.24         1.57 o                         
  -8   2  12         47.14         49.64         2.59 o                         
  -7   2  12         24.79         24.26         2.54 o                         
  -6   2  12        101.67         98.92         7.08 o                         
  -5   2  12         76.69         84.26         4.77 o                         
  -4   2  12        136.39        128.39         4.48 o                         
  -3   2  12        122.62        130.51         5.18 o                         
  -2   2  12         71.39         69.80         4.50 o                         
  -1   2  12          7.83          7.38         0.95 o                         
   0   2  12         83.24         84.62         3.56 o                         
   1   2  12         34.74         34.27         2.28 o                         
   2   2  12        117.34        115.22         5.60 o                         
   3   2  12         27.14         24.54         2.20 o                         
   4   2  12         19.40         18.76         1.55 o                         
   5   2  12          5.34          4.96         1.04 o                         
   6   2  12         21.93         23.21         3.97 o                         
   7   2  12         36.42         34.31         2.82 o                         
 -10   3  12         72.45         62.55         3.40 o                         
  -9   3  12        123.57        107.60         3.77 o                         
  -8   3  12        228.26        218.88         6.21 o                         
  -7   3  12         31.38         28.33         1.98 o                         
  -6   3  12         43.08         48.12         2.68 o                         
  -5   3  12         24.71         22.00         2.00 o                         
  -4   3  12        197.46        185.36         8.78 o                         
  -3   3  12        479.47        442.57        16.06 o                         
  -2   3  12        223.81        231.44         5.08 o                         
  -1   3  12         18.29         18.91         1.70 o                         
   0   3  12         20.28         15.97         1.55 o                         
   1   3  12        221.51        228.36         6.56 o                         
   2   3  12          3.68          3.76         1.11 o                         
   3   3  12         25.21         18.04         3.26 o                         
   4   3  12          2.09          2.03         0.92 o                         
   5   3  12         77.49         81.28         3.64 o                         
   6   3  12          9.43          8.86         1.53 o                         
  -8   4  12          5.14          4.33         1.15 o                         
  -7   4  12         33.89         31.22         3.07 o                         
  -6   4  12         24.23         26.65         3.13 o                         
  -5   4  12          3.94          2.13         1.05 o                         
  -4   4  12         74.08         67.61         3.92 o                         
  -3   4  12         63.34         65.42         3.88 o                         
  -2   4  12        204.97        196.70         9.36 o                         
  -1   4  12        129.65        121.69         7.97 o                         
   0   4  12         61.50         58.53         3.71 o                         
   1   4  12         83.11         81.65         4.04 o                         
   2   4  12          8.12          7.50         1.27 o                         
   3   4  12         48.57         45.70         3.13 o                         
   4   4  12          0.02          0.15         0.77 o                         
  -5   5  12         98.28         97.03         5.07 o                         
  -4   5  12        137.51        141.92         6.71 o                         
  -3   5  12         69.73         68.78         4.07 o                         
  -2   5  12         61.57         62.30         4.61 o                         
  -1   5  12         50.23         47.23         3.95 o                         
   0   5  12         84.02         89.29         5.05 o                         
   1   5  12          7.56          6.25         0.82 o                         
   2   5  12         24.76         23.59         2.50 o                         
   3   5  12         56.96         53.15         3.17 o                         
  -4  -5  13        226.54        217.41         6.45 o                         
  -3  -5  13        286.96        276.15         7.84 o                         
  -2  -5  13          9.16          9.07         0.74 o                         
  -1  -5  13          2.13          1.58         0.41 o                         
   0  -5  13          3.44          3.13         0.83 o                         
  -6  -4  13         35.11         39.20         2.04 o                         
  -5  -4  13          7.45          8.56         0.94 o                         
  -4  -4  13         69.81         71.45         3.13 o                         
  -3  -4  13         64.34         68.05         3.08 o                         
  -2  -4  13          9.57          8.60         0.86 o                         
  -1  -4  13         34.04         32.86         1.77 o                         
   0  -4  13         35.75         35.72         2.21 o                         
   1  -4  13         25.16         22.74         2.49 o                         
   2  -4  13         16.53         14.25         1.89 o                         
  -8  -3  13         46.98         44.47         2.38 o                         
  -7  -3  13         78.25         80.39         2.27 o                         
  -6  -3  13         18.51         19.61         1.22 o                         
  -5  -3  13          5.87          3.53         1.37 o                         
  -4  -3  13         82.20         87.65         5.40 o                         
  -3  -3  13         52.47         53.13         4.75 o                         
  -2  -3  13         67.48         74.82         2.61 o                         
  -1  -3  13         28.77         28.37         1.75 o                         
   0  -3  13         20.08         19.67         1.59 o                         
   1  -3  13          1.35          1.24         0.82 o                         
   2  -3  13         27.25         25.52         2.85 o                         
   3  -3  13         11.27         13.52         2.01 o                         
 -10  -2  13         14.60         11.09         1.02 o                         
  -9  -2  13         57.99         62.59         2.76 o                         
  -8  -2  13        101.29        110.45         4.10 o                         
  -7  -2  13          8.43          9.39         1.35 o                         
  -6  -2  13         20.22         19.03         1.37 o                         
  -5  -2  13         61.92         66.57         2.53 o                         
  -4  -2  13         71.40         68.17         2.98 o                         
  -3  -2  13         17.21         18.42         2.07 o                         
  -2  -2  13         51.48         50.36         4.04 o                         
  -1  -2  13         17.02         16.01         1.37 o                         
   0  -2  13         43.62         46.58         2.98 o                         
   1  -2  13        115.88        118.70        13.61 o                         
   2  -2  13         14.56         15.27         1.75 o                         
   3  -2  13         53.69         51.93         4.01 o                         
   4  -2  13         18.12         21.58         2.56 o                         
   5  -2  13          7.59          8.38         1.50 o                         
 -10  -1  13          8.18          9.77         1.54 o                         
  -9  -1  13         16.78         12.71         1.48 o                         
  -8  -1  13          3.07          3.08         0.99 o                         
  -7  -1  13          9.65          9.02         1.56 o                         
  -6  -1  13          4.40          6.04         1.23 o                         
  -5  -1  13        205.23        209.15         5.58 o                         
  -4  -1  13         40.92         41.78         2.50 o                         
  -3  -1  13          8.95          9.06         1.29 o                         
  -2  -1  13        188.26        194.58         5.64 o                         
  -1  -1  13        128.66        139.54         4.85 o                         
   0  -1  13        154.18        152.15         4.91 o                         
   1  -1  13         25.96         28.33         4.03 o                         
   2  -1  13         13.96         13.07         2.22 o                         
   3  -1  13        105.67        110.93         4.68 o                         
   4  -1  13         68.70         69.10        10.00 o                         
   5  -1  13        110.39        127.70         6.37 o                         
   6  -1  13         63.96         64.70         4.49 o                         
 -10   0  13         71.65         62.10         3.92 o                         
  -9   0  13          6.62          7.31         1.23 o                         
  -8   0  13         93.09         98.01         4.59 o                         
  -7   0  13          2.75          2.58         0.94 o                         
  -6   0  13         51.57         54.68         3.60 o                         
  -5   0  13          1.24          2.10         1.18 o                         
  -4   0  13          0.02          0.30         0.64 o                         
  -3   0  13         56.45         59.75         3.18 o                         
  -2   0  13         13.05         18.09         1.83 o                         
  -1   0  13        182.39        184.75         5.73 o                         
   0   0  13        177.27        192.87         5.90 o                         
   1   0  13        157.66        170.83         6.84 o                         
   2   0  13          0.03         -0.46         1.19 o                         
   3   0  13         18.74         18.64         2.19 o                         
   4   0  13          2.77          1.81         1.68 o                         
   5   0  13         33.17         29.36         1.98 o                         
 -10   1  13          8.03          6.73         1.25 o                         
  -9   1  13         17.24         13.34         2.15 o                         
  -8   1  13          2.71          1.62         0.94 o                         
  -7   1  13          9.67         10.18         1.61 o                         
  -6   1  13          4.29          4.08         1.12 o                         
  -5   1  13        205.78        221.02         5.31 o                         
  -4   1  13         40.92         40.86         2.67 o                         
  -3   1  13          8.85         11.29         1.21 o                         
  -2   1  13        188.78        199.48         5.31 o                         
  -1   1  13        130.83        144.34         5.52 o                         
   0   1  13        153.00        154.35         6.20 o                         
   1   1  13         25.02         24.32         2.16 o                         
   2   1  13         13.72         15.61         2.65 o                         
   3   1  13        107.78        121.70         5.27 o                         
   4   1  13         67.75         68.50         2.61 o                         
   5   1  13        111.02        123.51         4.41 o                         
   6   1  13         64.80         67.59         3.25 o                         
  -9   2  13         59.52         53.34         3.51 o                         
  -8   2  13         99.64        106.30         6.05 o                         
  -7   2  13          8.42          7.17         1.43 o                         
  -6   2  13         19.94         19.85         1.77 o                         
  -5   2  13         62.26         67.31         3.88 o                         
  -4   2  13         72.52         72.37         4.82 o                         
  -3   2  13         17.11         18.34         1.41 o                         
  -2   2  13         52.04         55.14         2.36 o                         
  -1   2  13         16.87         15.47         1.57 o                         
   0   2  13         44.51         45.46         2.44 o                         
   1   2  13        116.04        110.50         4.24 o                         
   2   2  13         15.07         14.16         1.86 o                         
   3   2  13         52.84         49.94         4.63 o                         
   4   2  13         17.46         15.04         1.76 o                         
   5   2  13          7.94         10.68         1.26 o                         
  -8   3  13         48.05         39.79         3.07 o                         
  -7   3  13         77.91         80.48         5.09 o                         
  -6   3  13         18.49         19.25         1.95 o                         
  -5   3  13          6.29          5.07         1.23 o                         
  -4   3  13         82.78         79.51         5.63 o                         
  -3   3  13         54.81         54.10         3.45 o                         
  -2   3  13         67.07         66.33         4.56 o                         
  -1   3  13         29.04         26.91         1.75 o                         
   0   3  13         19.46         17.87         1.75 o                         
   1   3  13          1.27          1.03         0.65 o                         
   2   3  13         27.89         27.24         2.40 o                         
   3   3  13         11.63         14.01         1.97 o                         
   4   3  13         64.83         69.17         4.47 o                         
  -7   4  13         12.00          9.40         1.43 o                         
  -5   4  13          7.82          7.17         0.98 o                         
  -4   4  13         70.33         58.32         3.12 o                         
  -3   4  13         65.24         72.38         2.97 o                         
  -2   4  13          9.59         11.42         2.29 o                         
  -1   4  13         34.51         35.21         2.58 o                         
   0   4  13         35.65         29.35         2.97 o                         
   1   4  13         26.12         18.92         1.71 o                         
   2   4  13         16.96         15.63         1.50 o                         
  -4   5  13        227.90        216.93         6.81 o                         
  -3   5  13        289.28        276.84         8.31 o                         
  -2   5  13         10.11          8.65         1.44 o                         
  -1   5  13          1.98          1.03         0.39 o                         
  -4  -4  14         70.00         65.10         2.35 o                         
  -3  -4  14          0.21          0.46         0.44 o                         
  -2  -4  14         42.73         43.44         2.65 o                         
  -1  -4  14         15.38         15.36         2.26 o                         
   0  -4  14         16.45         16.60         1.60 o                         
  -7  -3  14         37.87         38.11         3.20 o                         
  -6  -3  14         37.62         39.51         2.11 o                         
  -5  -3  14         40.50         41.52         2.36 o                         
  -4  -3  14          5.98          7.92         1.14 o                         
  -3  -3  14         63.46         76.07         2.66 o                         
  -2  -3  14         13.26         14.04         1.49 o                         
  -1  -3  14         26.29         25.81         1.48 o                         
   0  -3  14         12.52         13.77         1.33 o                         
   1  -3  14          4.32          4.28         1.15 o                         
  -8  -2  14          4.57          3.96         0.51 o                         
  -7  -2  14         25.07         18.26         1.45 o                         
  -6  -2  14         13.87         10.40         1.78 o                         
  -5  -2  14          8.85          9.77         1.52 o                         
  -4  -2  14         64.47         72.79         3.61 o                         
  -3  -2  14         60.21         61.92         2.67 o                         
  -2  -2  14        109.06        114.03         3.91 o                         
  -1  -2  14        127.20        131.73         3.88 o                         
   0  -2  14         83.52         96.88         7.51 o                         
   1  -2  14         10.01          6.56         1.14 o                         
   2  -2  14         14.85         12.83         1.85 o                         
   3  -2  14         12.44         13.92         1.74 o                         
  -9  -1  14         25.94         27.40         1.59 o                         
  -8  -1  14         27.76         27.70         3.98 o                         
  -7  -1  14         12.82         13.74         1.07 o                         
  -6  -1  14         18.68         21.06         1.59 o                         
  -5  -1  14         70.26         71.24         2.87 o                         
  -4  -1  14         84.56         86.96         4.59 o                         
  -3  -1  14        142.03        152.49         7.05 o                         
  -2  -1  14         33.96         33.20         2.74 o                         
  -1  -1  14         43.40         41.84         2.93 o                         
   0  -1  14         16.93         15.18         1.98 o                         
   1  -1  14          4.03          4.28         1.23 o                         
   2  -1  14         54.58         55.18         4.07 o                         
   3  -1  14          1.33          1.28         0.53 o                         
  -9   0  14        100.51         89.51         4.14 o                         
  -8   0  14          5.07          5.14         0.99 o                         
  -7   0  14        383.46        388.46         7.06 o                         
  -6   0  14          0.00         -0.58         0.59 o                         
  -5   0  14          1.25          1.23         0.69 o                         
  -4   0  14        127.34        136.19         8.37 o                         
  -3   0  14         36.86         46.50         2.64 o                         
  -2   0  14          1.18          1.66         0.86 o                         
  -1   0  14         86.18         81.68         6.66 o                         
   0   0  14          4.82          6.20         1.09 o                         
   1   0  14          2.18          1.12         0.97 o                         
   2   0  14         10.34         11.07         1.62 o                         
   3   0  14         89.87        108.21         4.09 o                         
   4   0  14        202.28        186.91         4.70 o                         
   5   0  14         61.00         68.86         3.61 o                         
  -9   1  14         25.54         25.43         1.52 o                         
  -8   1  14         26.99         27.51         1.91 o                         
  -7   1  14         13.62         14.22         1.27 o                         
  -6   1  14         18.64         21.33         1.99 o                         
  -5   1  14         70.99         72.34         4.15 o                         
  -4   1  14         85.83         93.17         3.05 o                         
  -3   1  14        140.71        147.43         3.97 o                         
  -2   1  14         34.91         37.35         2.08 o                         
  -1   1  14         43.37         47.56         2.29 o                         
   0   1  14         16.67         14.48         2.24 o                         
   1   1  14          4.10          1.95         1.08 o                         
   2   1  14         54.22         60.20         4.02 o                         
   3   1  14          1.30          0.56         0.57 o                         
   4   1  14         34.15         39.04         2.13 o                         
  -8   2  14          4.61          5.06         0.87 o                         
  -7   2  14         25.45         22.88         1.80 o                         
  -6   2  14         14.28         12.47         1.46 o                         
  -5   2  14          8.89         11.82         1.28 o                         
  -4   2  14         64.90         74.06         7.00 o                         
  -3   2  14         60.75         63.08         3.24 o                         
  -2   2  14        109.32        113.72         5.60 o                         
  -1   2  14        125.84        134.28         4.26 o                         
   0   2  14         83.11         85.13         3.31 o                         
   1   2  14          9.96          5.68         1.30 o                         
   2   2  14         15.20         18.29         2.65 o                         
   3   2  14         13.01         13.83         1.49 o                         
   4   2  14          2.27          2.03         0.89 o                         
  -7   3  14         38.74         37.23         2.60 o                         
  -6   3  14         37.27         38.66         2.16 o                         
  -5   3  14         41.45         41.23         4.16 o                         
  -4   3  14          5.87          7.34         1.59 o                         
  -3   3  14         62.49         69.63         3.96 o                         
  -2   3  14         12.54         10.48         2.19 o                         
  -1   3  14         27.12         23.65         2.95 o                         
   0   3  14         12.14          9.91         1.25 o                         
   1   3  14          4.34          4.42         1.00 o                         
   2   3  14         36.63         48.41         3.46 o                         
  -4   4  14         71.17         69.01         3.81 o                         
  -3   4  14          0.19          0.13         0.71 o                         
  -2   4  14         42.91         40.87         2.92 o                         
  -6  -2  15          5.54          4.68         1.06 o                         
  -5  -2  15         91.60         95.30         3.27 o                         
  -4  -2  15         39.39         46.76         2.36 o                         
  -3  -2  15          4.64          4.40         0.83 o                         
  -2  -2  15         30.42         33.77         4.64 o                         
  -1  -2  15          9.64          9.50         1.15 o                         
   0  -2  15          4.00          2.96         1.02 o                         
  -7  -1  15         23.00         18.54         1.83 o                         
  -6  -1  15        124.37        114.71         4.86 o                         
  -5  -1  15         58.29         56.47         3.33 o                         
  -4  -1  15        192.57        221.92         8.07 o                         
  -3  -1  15          0.14          0.64         0.63 o                         
  -2  -1  15         45.80         45.22         4.92 o                         
  -1  -1  15          1.38          2.26         0.61 o                         
   0  -1  15         40.45         48.38         3.08 o                         
   1  -1  15         71.24         85.70         8.87 o                         
  -7   0  15         41.77         44.91         4.06 o                         
  -6   0  15         82.51         82.28         3.18 o                         
  -5   0  15          0.91          1.27         0.60 o                         
  -4   0  15         23.58         25.75         1.41 o                         
  -3   0  15         17.67         22.54         1.34 o                         
  -2   0  15        115.53        117.03         4.33 o                         
  -1   0  15          4.99          4.78         0.99 o                         
   0   0  15          1.65          4.75         1.08 o                         
   1   0  15         72.69         77.68         6.28 o                         
   2   0  15         42.48         25.41         1.66 o                         
  -7   1  15         23.74         21.75         2.11 o                         
  -6   1  15        123.32        116.32         5.28 o                         
  -5   1  15         58.44         52.98         4.77 o                         
  -4   1  15        196.41        205.73         8.25 o                         
  -3   1  15          0.13          0.92         0.61 o                         
  -2   1  15         45.12         43.98         1.81 o                         
  -1   1  15          1.37          1.28         0.79 o                         
   1   1  15         70.74         93.66         7.36 o                         
   2   1  15        110.19        122.73         2.97 o                         
  -6   2  15          5.72          5.82         1.20 o                         
  -5   2  15         91.87         94.45         4.81 o                         
  -4   2  15         39.01         43.43         3.40 o                         
  -3   2  15          4.60          4.96         1.36 o                         
  -2   2  15         30.13         29.89         2.83 o                         
  -1   2  15          9.68         10.30         0.98 o                         
   0   2  15          4.27          4.06         0.87 o                         
   1   2  15         31.79         30.49         1.82 o                         
  -3   3  15        137.83        128.98         3.57 o                         
                                                                                
