# Supplementary material for: Novel multi-component crystals of berberine with improved pharmaceutical properties
Source: IUCrJ. 2023 Jan 1;10(Pt 1):66–76. doi: 10.1107/S2052252522010983 (PMC9812220; doi:10.1107/S2052252522010983)
Supplement: Supplementary file 7 [file m-10-00066-2BER-2CAsup7.hkl]

data_2BER-2CA                                                                   
_shelx_title ' s10 in P-1 No2' 
_shelx_refln_list_code          4                                               
_shelx_F_calc_maximum      410.36                                               
_exptl_crystal_F_000      1104.00                                               
_reflns_d_resolution_high  0.8014                                               
                                                                                
loop_                                                                           
 _space_group_symop_operation_xyz                                               
 'x, y, z'                                                                      
 '-x, -y, -z'                                                                   
                                                                                
_cell_length_a     7.5857                                                       
_cell_length_b    14.6861                                                       
_cell_length_c    22.7899                                                       
_cell_angle_alpha 101.256                                                       
_cell_angle_beta   97.331                                                       
_cell_angle_gamma 100.898                                                       
                                                                                
_shelx_F_squared_multiplier     1.000                                           
                                                                                
loop_                                                                           
 _refln_index_h                                                                 
 _refln_index_k                                                                 
 _refln_index_l                                                                 
 _refln_F_squared_calc                                                          
 _refln_F_squared_meas                                                          
 _refln_F_squared_sigma                                                         
 _refln_observed_status                                                         
   1   0   0       1866.85       1990.28        43.91 o                         
   2   0   0      57879.45      56632.79      1884.95 o                         
   3   0   0         73.62         52.14         9.95 o                         
   4   0   0        189.66        364.98        27.67 o                         
   5   0   0         26.78        100.62        22.34 o                         
   6   0   0        108.66         66.77         8.29 o                         
   7   0   0         23.84         13.96         4.13 o                         
   8   0   0          2.18          7.52         5.08 o                         
  -8   1   0          0.01         27.17        10.26 o                         
  -7   1   0         36.51         30.62         9.72 o                         
  -6   1   0          1.12          6.91         3.67 o                         
  -5   1   0        109.12        133.70        17.69 o                         
  -4   1   0         93.97        149.40        48.24 o                         
  -3   1   0       2555.24       2515.47       126.28 o                         
  -2   1   0       3145.55       2445.86        44.36 o                         
  -1   1   0        149.12        136.32         5.68 o                         
   0   1   0         26.04         13.19         2.68 o                         
   1   1   0         40.55         21.98         2.68 o                         
   2   1   0       4059.59       3204.94        60.15 o                         
   3   1   0        337.98        283.32        29.80 o                         
   4   1   0         55.59         67.80        17.13 o                         
   5   1   0        791.97        770.85        63.48 o                         
   6   1   0        212.53        181.46        12.07 o                         
   7   1   0          0.09         -1.01         4.53 o                         
   8   1   0          2.22          7.47         4.14 o                         
  -8   2   0          6.80          6.03         8.04 o                         
  -7   2   0          0.13         -4.00         6.54 o                         
  -6   2   0         11.90          7.28         4.24 o                         
  -5   2   0        184.92        293.40        24.57 o                         
  -4   2   0         13.83         13.26         8.10 o                         
  -3   2   0       5568.09       5678.46        87.86 o                         
  -2   2   0       5369.39       6065.74        62.01 o                         
  -1   2   0        110.13         86.10         4.70 o                         
   0   2   0       1964.94       2069.89        57.18 o                         
   1   2   0       7275.48       6927.60       101.61 o                         
   2   2   0        501.81        610.41        24.47 o                         
   3   2   0       1562.75       1632.99       145.16 o                         
   4   2   0          0.92          9.66         9.57 o                         
   5   2   0        204.27        172.28        20.29 o                         
   6   2   0         77.61         90.13        12.94 o                         
   7   2   0          9.30         11.85        10.75 o                         
   8   2   0         16.52         22.57         8.23 o                         
  -9   3   0          0.30        160.92        71.46 o                         
  -8   3   0         90.23         52.95        21.60 o                         
  -7   3   0        260.90        269.36        19.99 o                         
  -6   3   0         41.08         17.71         4.74 o                         
  -5   3   0         49.16         53.12         9.76 o                         
  -4   3   0        313.80        294.03        27.06 o                         
  -3   3   0        574.77        750.39        31.67 o                         
  -2   3   0        342.76        338.69        12.87 o                         
  -1   3   0       2201.56       1490.53       103.99 o                         
   0   3   0        965.39        619.42        33.72 o                         
   1   3   0         29.56          9.11         3.64 o                         
   2   3   0        380.45        408.46        40.59 o                         
   3   3   0        128.45        131.34        14.39 o                         
   4   3   0        193.94        209.35        30.88 o                         
   5   3   0         72.91        124.94        33.36 o                         
   6   3   0        128.40        111.66        20.37 o                         
   7   3   0          6.70          2.72         5.05 o                         
   8   3   0         50.09         51.75        12.27 o                         
  -9   4   0         18.07         84.75        32.29 o                         
  -8   4   0        141.64        136.57        18.83 o                         
  -7   4   0         51.62         65.52        10.33 o                         
  -6   4   0        189.28        236.50        16.95 o                         
  -5   4   0         53.75         30.36        18.64 o                         
  -4   4   0          2.39         50.77         9.43 o                         
  -3   4   0       3883.28       4348.57        61.01 o                         
  -2   4   0       4073.22       4351.33        78.96 o                         
  -1   4   0       3760.17       3741.07       254.26 o                         
   0   4   0         57.47         72.54        12.92 o                         
   1   4   0       6123.81       6383.69       108.30 o                         
   2   4   0        423.15        372.17        22.97 o                         
   3   4   0       3559.66       3837.74       267.75 o                         
   4   4   0        247.42        198.02        30.91 o                         
   5   4   0       1299.69       1690.11       291.08 o                         
   6   4   0        126.14         92.32        15.69 o                         
   7   4   0         73.67         55.36        11.17 o                         
   8   4   0         21.62         76.34        14.54 o                         
  -9   5   0          1.11          7.85        12.66 o                         
  -8   5   0         26.99         11.67         4.46 o                         
  -7   5   0          0.09          6.46         4.04 o                         
  -6   5   0          6.88         11.04         4.06 o                         
  -5   5   0         45.25         29.21        12.42 o                         
  -4   5   0       1499.94       1624.81        88.15 o                         
  -3   5   0        924.02        960.79        45.65 o                         
  -2   5   0        307.64        265.23        16.97 o                         
  -1   5   0         11.37          7.81         2.22 o                         
   0   5   0        573.04        582.81        43.23 o                         
   1   5   0        244.82        273.08        19.45 o                         
   2   5   0        689.35        611.45        32.62 o                         
   3   5   0       1082.04        899.35        65.96 o                         
   4   5   0        529.29        741.83       137.33 o                         
   5   5   0        217.23        225.13        23.38 o                         
   6   5   0          3.31          7.52         6.77 o                         
   7   5   0         27.61         62.29        20.24 o                         
   8   5   0          3.21         36.79         9.68 o                         
  -9   6   0          0.30         -1.57         1.57 o                         
  -8   6   0          4.78          2.44         3.56 o                         
  -7   6   0         46.13         37.05         9.14 o                         
  -6   6   0        208.01        240.38        17.30 o                         
  -5   6   0        223.23        246.69        16.50 o                         
  -4   6   0        105.49         88.61        20.53 o                         
  -3   6   0        223.22        271.55        26.86 o                         
  -2   6   0       1454.44       1471.42        70.83 o                         
  -1   6   0       1066.18       1012.90        83.43 o                         
   0   6   0          7.76          9.49         3.88 o                         
   1   6   0      11153.16      12675.70       297.70 o                         
   2   6   0        238.00        238.21        22.12 o                         
   3   6   0        126.72        167.60        19.82 o                         
   4   6   0        180.60        276.61        25.99 o                         
   5   6   0         67.83        105.39        16.63 o                         
   6   6   0          1.30         11.87        13.39 o                         
   7   6   0         15.99         54.57        14.43 o                         
  -9   7   0          0.95         -2.26         7.74 o                         
  -8   7   0         31.16         21.26         6.41 o                         
  -7   7   0         81.35         60.78        11.50 o                         
  -6   7   0        220.22        232.17        19.12 o                         
  -5   7   0          2.69          2.74         2.76 o                         
  -4   7   0       1010.52       1112.97        78.33 o                         
  -3   7   0          9.38          1.54         4.68 o                         
  -2   7   0        179.63        197.17        28.55 o                         
  -1   7   0         78.84        168.77        34.94 o                         
   0   7   0        264.70        222.43        16.92 o                         
   1   7   0        156.97        134.80        15.37 o                         
   2   7   0        202.84        228.32        22.59 o                         
   3   7   0         10.84         12.85         4.50 o                         
   4   7   0        144.90        195.56        24.71 o                         
   5   7   0          3.30          5.85         3.00 o                         
   6   7   0          5.92          9.94         6.33 o                         
   7   7   0         42.48        101.39        18.08 o                         
  -9   8   0         16.25         11.88         6.25 o                         
  -8   8   0        177.95        147.70        18.20 o                         
  -7   8   0          0.28          0.82         3.00 o                         
  -6   8   0        202.94        172.97        15.85 o                         
  -5   8   0        769.93        804.77        32.23 o                         
  -4   8   0        716.73        631.02        59.44 o                         
  -3   8   0       2190.30       2723.53       114.28 o                         
  -2   8   0        119.58         91.62        22.58 o                         
  -1   8   0         48.01         57.82        18.37 o                         
   0   8   0          6.51          2.42         6.72 o                         
   1   8   0         43.25         47.51        17.76 o                         
   2   8   0         10.11         22.76        14.39 o                         
   3   8   0        302.94        355.96        31.36 o                         
   4   8   0          0.51          7.52         7.54 o                         
   5   8   0         68.55         72.28        11.01 o                         
   6   8   0          4.32         -1.31         2.25 o                         
   7   8   0        152.48        140.03        17.25 o                         
  -8   9   0         20.97         17.16         6.02 o                         
  -7   9   0          8.54         11.31         7.38 o                         
  -6   9   0        215.22        171.06        18.70 o                         
  -5   9   0         11.26         12.55         3.97 o                         
  -4   9   0         24.60         16.79         4.04 o                         
  -3   9   0        277.14        233.73        34.36 o                         
  -2   9   0        189.52        196.80        34.38 o                         
  -1   9   0        178.02        156.95        31.39 o                         
   0   9   0         18.92         22.71        13.61 o                         
   1   9   0          2.08          5.14         7.80 o                         
   2   9   0         54.25         43.54         8.11 o                         
   3   9   0         23.87         27.02        10.20 o                         
   4   9   0         68.28         80.11        15.14 o                         
   5   9   0         98.04         97.97        12.06 o                         
   6   9   0         18.65         10.23         6.37 o                         
  -8  10   0         26.05         29.47         7.40 o                         
  -7  10   0         15.19         10.83         5.15 o                         
  -6  10   0         31.08         40.54         7.44 o                         
  -5  10   0         15.43         12.96         4.46 o                         
  -4  10   0        169.04        193.74        16.46 o                         
  -3  10   0        246.63        289.13        23.26 o                         
  -2  10   0        264.09        296.49        28.61 o                         
  -1  10   0       1298.12       1482.51       103.99 o                         
   0  10   0        955.71       1113.24        40.79 o                         
   1  10   0        220.70        203.38        17.50 o                         
   2  10   0          1.74          6.50         6.58 o                         
   3  10   0          2.18          6.25         5.57 o                         
   4  10   0         29.95         62.23        11.42 o                         
   5  10   0         36.03         44.40         7.50 o                         
   6  10   0         50.17         39.33         8.98 o                         
  -8  11   0          1.76         -1.10         2.59 o                         
  -7  11   0          3.95          1.13         2.58 o                         
  -6  11   0         42.41         70.59        12.24 o                         
  -5  11   0          1.32         10.90         5.69 o                         
  -4  11   0         32.80         38.89        16.42 o                         
  -3  11   0          2.73          2.51         5.68 o                         
  -2  11   0        216.41        192.60        20.96 o                         
  -1  11   0         13.06         10.61         4.02 o                         
   0  11   0        397.82        399.46        25.85 o                         
   1  11   0         14.02          2.72         5.75 o                         
   2  11   0         87.95        120.41        18.67 o                         
   3  11   0          2.99          9.01         7.79 o                         
   4  11   0          0.41          4.15         7.54 o                         
   5  11   0          4.72          2.47         3.11 o                         
  -8  12   0          0.87         -0.85         2.74 o                         
  -7  12   0          0.01         -1.55         1.67 o                         
  -6  12   0         28.05         36.57        13.80 o                         
  -5  12   0        594.17        612.64        63.64 o                         
  -4  12   0         51.86        108.38        16.47 o                         
  -3  12   0       2386.40       2662.03       206.30 o                         
  -2  12   0        651.00        682.25        40.93 o                         
  -1  12   0       6627.80       7427.09       142.44 o                         
   0  12   0       6937.82       7537.63       134.14 o                         
   1  12   0         14.66          9.03         4.04 o                         
   2  12   0        775.03        914.81        50.97 o                         
   3  12   0        103.30        105.86        15.37 o                         
   4  12   0         31.08         39.81         9.63 o                         
   5  12   0          5.39          7.14         1.95 o                         
  -7  13   0          1.28          4.85         3.22 o                         
  -6  13   0         12.47         15.28         5.09 o                         
  -5  13   0          9.76        169.18        66.37 o                         
  -4  13   0         99.34         87.48        19.39 o                         
  -3  13   0        458.05        510.47        66.58 o                         
  -2  13   0        256.19        266.16        30.84 o                         
  -1  13   0         14.79         19.29         8.91 o                         
   0  13   0        279.47        382.26        33.79 o                         
   1  13   0          8.91          6.19        10.74 o                         
   2  13   0         56.77         89.88        15.88 o                         
   3  13   0         22.21          5.20         4.01 o                         
   4  13   0         19.17         11.34         8.54 o                         
  -6  14   0          0.00          2.43         5.85 o                         
  -5  14   0         31.74         40.76        11.62 o                         
  -4  14   0         70.42         77.32        17.72 o                         
  -3  14   0       1431.93       1489.41        89.29 o                         
  -2  14   0         35.34         48.05        16.80 o                         
  -1  14   0        205.24        263.39        39.90 o                         
   0  14   0          9.21         26.34        13.63 o                         
   1  14   0          4.05          8.59         4.84 o                         
   2  14   0         84.14         76.03        12.36 o                         
   3  14   0        103.48        107.31        18.54 o                         
  -6  15   0         29.97         33.80         8.90 o                         
  -5  15   0          8.11          2.18         5.72 o                         
  -4  15   0         20.42         17.76         7.41 o                         
  -3  15   0         26.73         37.14        13.23 o                         
  -2  15   0         15.87          7.20         5.98 o                         
  -1  15   0         57.25         54.10        18.16 o                         
   0  15   0         21.30         11.38         8.51 o                         
   1  15   0        114.80        121.40        23.54 o                         
   2  15   0         16.02          8.26         4.25 o                         
   3  15   0         53.78         43.18        12.01 o                         
  -5  16   0         59.23         60.43        11.43 o                         
  -4  16   0         13.26         14.81         5.01 o                         
  -3  16   0        168.93        174.43        24.45 o                         
  -2  16   0          9.69          6.30         5.12 o                         
  -1  16   0          0.12         -3.79         3.79 o                         
   0  16   0          1.03          5.49         6.28 o                         
   1  16   0         31.58         22.26         8.66 o                         
   2  16   0         11.90         11.91         5.70 o                         
  -4  17   0          2.47          1.31         2.14 o                         
  -3  17   0          2.84          1.12         3.89 o                         
  -2  17   0         23.57         19.76         7.44 o                         
  -1  17   0          0.57         -5.54         8.33 o                         
   0  17   0          0.15         -4.36         4.36 o                         
   0 -17   1         11.60         19.32         7.10 o                         
   1 -17   1         78.17         65.10        13.76 o                         
   2 -17   1         11.76         12.39         8.14 o                         
   3 -17   1         27.61         30.34         9.09 o                         
   4 -17   1         40.76         54.41        10.80 o                         
  -1 -16   1          0.00         -5.54         5.54 o                         
   0 -16   1         30.24         47.77        14.93 o                         
   1 -16   1          0.13         -0.03         3.37 o                         
   2 -16   1         84.30         72.40        17.02 o                         
   3 -16   1         41.32         27.22         9.73 o                         
   4 -16   1         75.50         54.25         8.62 o                         
   5 -16   1         24.59         16.17         6.06 o                         
  -3 -15   1        144.75        176.09        25.35 o                         
  -2 -15   1         62.76         48.97        12.93 o                         
  -1 -15   1          0.03          4.58         6.58 o                         
   0 -15   1          1.45          2.87         4.05 o                         
   1 -15   1          1.69          0.59         7.64 o                         
   2 -15   1          7.10          8.79         5.40 o                         
   3 -15   1         47.80         55.64        15.31 o                         
   4 -15   1         81.94         77.93        15.57 o                         
   5 -15   1         50.41         37.03        11.16 o                         
   6 -15   1          1.69          3.64         5.42 o                         
  -4 -14   1          4.49         21.88         8.43 o                         
  -3 -14   1         58.57         72.27        10.37 o                         
  -2 -14   1          4.02          8.39         8.50 o                         
  -1 -14   1         40.73         51.52        12.01 o                         
   0 -14   1         43.95         44.55        10.80 o                         
   1 -14   1         36.10         32.74        11.64 o                         
   2 -14   1         85.54         98.58        17.30 o                         
   3 -14   1          0.62         20.78        13.48 o                         
   4 -14   1         15.80          9.45         6.26 o                         
   5 -14   1         45.95         22.41         5.47 o                         
   6 -14   1          1.29         -3.72         5.78 o                         
  -4 -13   1          6.47         18.21         7.17 o                         
  -3 -13   1        127.44        144.80        17.53 o                         
  -2 -13   1         12.68         24.21         6.33 o                         
  -1 -13   1        515.23        656.55        43.86 o                         
   0 -13   1        192.21        172.89        19.06 o                         
   1 -13   1        358.09        426.92        39.95 o                         
   2 -13   1        426.84        442.08        41.18 o                         
   3 -13   1       1254.39       1396.40       159.25 o                         
   4 -13   1         79.54         70.79        11.41 o                         
   5 -13   1         51.69         76.90        11.35 o                         
   6 -13   1          5.53          9.27         4.42 o                         
   7 -13   1          0.03          5.46         4.04 o                         
  -5 -12   1          0.72          2.84        13.11 o                         
  -4 -12   1         27.43         34.91        12.16 o                         
  -3 -12   1        156.31        126.48        18.60 o                         
  -2 -12   1         34.71         63.05        13.85 o                         
  -1 -12   1        808.81        877.99        44.01 o                         
   0 -12   1       1646.93       1996.54        60.85 o                         
   1 -12   1        157.61        221.37        22.97 o                         
   2 -12   1        642.16        784.81        54.05 o                         
   3 -12   1         29.20        118.93        39.09 o                         
   4 -12   1          6.81          2.84         3.96 o                         
   5 -12   1        233.79        186.99        20.65 o                         
   6 -12   1          0.01          4.77         6.50 o                         
   7 -12   1         13.69          9.10         4.62 o                         
   8 -12   1         68.52         76.00         9.09 o                         
  -5 -11   1         52.63         65.54         8.23 o                         
  -4 -11   1          2.53         14.42        10.55 o                         
  -3 -11   1          8.58         10.46         6.07 o                         
  -2 -11   1       2096.26       2636.83        90.37 o                         
  -1 -11   1        744.33        769.99        35.93 o                         
   0 -11   1        412.92        519.86        28.81 o                         
   1 -11   1        424.76        417.55        24.90 o                         
   2 -11   1        600.80        752.88        40.84 o                         
   3 -11   1        152.79        155.07        15.81 o                         
   4 -11   1         19.70         16.85         4.24 o                         
   5 -11   1        713.54        752.58        45.35 o                         
   6 -11   1          2.77          1.61         3.67 o                         
   7 -11   1          0.74          0.85         2.29 o                         
   8 -11   1          0.22          6.72         4.28 o                         
  -6 -10   1          9.10         11.78         5.67 o                         
  -5 -10   1          0.52          2.21         4.18 o                         
  -4 -10   1        364.18        374.69        29.29 o                         
  -3 -10   1         78.58         94.58        16.68 o                         
  -2 -10   1         71.15         80.49        11.71 o                         
  -1 -10   1          0.28          0.05         4.54 o                         
   0 -10   1         12.85         19.59         8.28 o                         
   1 -10   1         76.30         88.56        26.58 o                         
   2 -10   1         93.05        129.07        29.79 o                         
   3 -10   1          0.21         -1.87         5.40 o                         
   4 -10   1         17.65         11.84         5.01 o                         
   5 -10   1        238.79        192.22        17.17 o                         
   6 -10   1         79.89         80.07        10.48 o                         
   7 -10   1         24.57          8.75         5.33 o                         
   8 -10   1          2.89          6.29         3.56 o                         
  -6  -9   1         79.81         90.43        12.94 o                         
  -5  -9   1         37.34         23.26         9.20 o                         
  -4  -9   1        407.26        419.69        44.74 o                         
  -3  -9   1         33.12         26.96         7.92 o                         
  -2  -9   1        792.20        908.52        41.91 o                         
  -1  -9   1        199.32        184.50        35.83 o                         
   0  -9   1         61.09         59.56        19.05 o                         
   1  -9   1       1935.68       1902.86       109.20 o                         
   2  -9   1         33.12         19.86         9.92 o                         
   3  -9   1        282.29        310.98        39.21 o                         
   4  -9   1       1353.02       1330.69        75.81 o                         
   5  -9   1          7.20          7.08         4.17 o                         
   6  -9   1        127.85        109.93        12.51 o                         
   7  -9   1         13.07         14.16         5.58 o                         
   8  -9   1          0.30         -1.17         3.33 o                         
  -7  -8   1        112.22         91.57        14.72 o                         
  -6  -8   1          0.70         -2.53         2.64 o                         
  -5  -8   1          0.32          1.39         2.43 o                         
  -4  -8   1        542.97        584.50        53.25 o                         
  -3  -8   1        218.26        237.66        25.92 o                         
  -2  -8   1         45.60         40.00        15.51 o                         
  -1  -8   1        451.92        379.79        50.20 o                         
   0  -8   1        261.62        309.34        41.51 o                         
   1  -8   1        281.28        259.55        36.40 o                         
   2  -8   1        173.58        115.50        23.58 o                         
   3  -8   1        904.05        972.36        65.33 o                         
   4  -8   1         23.98         20.56        11.73 o                         
   5  -8   1         13.06          9.97         4.61 o                         
   6  -8   1          0.00          7.84         5.00 o                         
   7  -8   1          2.91         -0.25         2.64 o                         
   8  -8   1         13.78         12.37         5.38 o                         
   9  -8   1          3.04         -2.76         6.50 o                         
  -7  -7   1          2.31          8.03         5.97 o                         
  -6  -7   1          0.22          2.63         4.03 o                         
  -5  -7   1        208.85        191.94        22.47 o                         
  -4  -7   1        592.25        621.77        63.69 o                         
  -3  -7   1          8.70          4.70         5.99 o                         
  -2  -7   1        955.84       1013.24        48.40 o                         
  -1  -7   1       1679.15       1720.86        58.25 o                         
   0  -7   1        151.59        168.51        28.02 o                         
   1  -7   1       2220.58       2641.89       110.78 o                         
   2  -7   1         19.64         32.49         9.61 o                         
   3  -7   1       3028.51       3856.67       127.74 o                         
   4  -7   1         70.99        145.22        30.10 o                         
   5  -7   1        727.82        737.49        29.61 o                         
   6  -7   1        133.34        150.60        18.14 o                         
   7  -7   1         89.53         98.94        16.19 o                         
   8  -7   1         91.84         85.90        14.52 o                         
   9  -7   1          0.10          1.11         5.58 o                         
  -7  -6   1         76.97         54.83        12.52 o                         
  -6  -6   1        237.73        278.12        24.27 o                         
  -5  -6   1          3.73         10.81         8.21 o                         
  -4  -6   1         71.95         53.94        11.97 o                         
  -3  -6   1        125.62        102.53        15.16 o                         
  -2  -6   1         41.07         27.73         7.57 o                         
  -1  -6   1        369.03        407.82        27.43 o                         
   0  -6   1          0.33          0.51         3.91 o                         
   1  -6   1          2.71          6.08         8.05 o                         
   2  -6   1        311.78        273.35        29.11 o                         
   3  -6   1          1.11          1.29         2.23 o                         
   4  -6   1        532.78        490.52        48.53 o                         
   5  -6   1          5.50          0.35         2.24 o                         
   6  -6   1          1.52          3.63         2.82 o                         
   7  -6   1          0.77          2.37         5.91 o                         
   8  -6   1         14.06         19.16         7.22 o                         
   9  -6   1         17.93         23.22         4.10 o                         
  -8  -5   1          0.31          8.43         5.15 o                         
  -7  -5   1        113.53        106.23        21.04 o                         
  -6  -5   1         24.43         42.04        14.49 o                         
  -5  -5   1        987.72       1094.66        70.97 o                         
  -4  -5   1        354.65        418.14       105.67 o                         
  -3  -5   1        295.80        300.77        30.55 o                         
  -2  -5   1       1282.17       1315.57        48.48 o                         
  -1  -5   1        661.17        656.77        29.48 o                         
   0  -5   1       6076.82       6205.40       165.68 o                         
   1  -5   1       4285.68       3987.48       120.29 o                         
   2  -5   1       1239.08       1222.87        56.62 o                         
   3  -5   1        485.16        540.32        32.67 o                         
   4  -5   1          3.71         14.65         7.29 o                         
   5  -5   1          0.80          1.98         2.90 o                         
   6  -5   1         43.10         38.31         6.88 o                         
   7  -5   1         52.19         51.45         9.67 o                         
   8  -5   1          0.41          4.95         4.18 o                         
   9  -5   1         11.82         34.75        20.16 o                         
  -8  -4   1         68.36         97.56        16.90 o                         
  -7  -4   1         75.11         95.93        14.94 o                         
  -6  -4   1         13.68         11.48         5.57 o                         
  -5  -4   1        445.15        457.96        42.54 o                         
  -4  -4   1        260.26        280.05        37.18 o                         
  -3  -4   1        830.25        778.12        37.83 o                         
  -2  -4   1       1554.21       1648.77        51.51 o                         
  -1  -4   1         39.33         68.77        10.66 o                         
   0  -4   1        109.05         87.97        14.82 o                         
   1  -4   1        430.99        454.41        32.32 o                         
   2  -4   1       1111.31        947.31        43.61 o                         
   3  -4   1       1861.91       1574.54        33.65 o                         
   4  -4   1        483.91        568.54        46.57 o                         
   5  -4   1         22.54          8.51         7.31 o                         
   6  -4   1        198.26        160.38        14.36 o                         
   7  -4   1         23.95         25.72         6.68 o                         
   8  -4   1         89.53         64.31         8.63 o                         
   9  -4   1         13.68        116.10        53.95 o                         
  -8  -3   1          2.52         26.97        15.66 o                         
  -7  -3   1         26.54         20.63        13.22 o                         
  -6  -3   1          2.06         95.88       142.17 o                         
  -5  -3   1          0.38          2.25        10.14 o                         
  -4  -3   1        508.75        467.55        46.02 o                         
  -3  -3   1       1103.00       1089.72        70.94 o                         
  -2  -3   1       9499.20       9012.86       271.72 o                         
  -1  -3   1       4495.37       4638.85        80.18 o                         
   0  -3   1      16842.27      17351.91       322.60 o                         
   1  -3   1       4948.63       4714.21       111.13 o                         
   2  -3   1      10292.86      11036.90       231.62 o                         
   3  -3   1        289.30        291.91        21.21 o                         
   4  -3   1        102.16        111.19        16.90 o                         
   5  -3   1         14.98         15.72         6.16 o                         
   6  -3   1        196.59        213.85        16.20 o                         
   7  -3   1         80.75        110.10        14.53 o                         
   8  -3   1         61.63         45.81         7.81 o                         
  -8  -2   1          3.84          7.42         5.65 o                         
  -7  -2   1         14.61         14.81         6.80 o                         
  -6  -2   1         92.76         67.54        11.42 o                         
  -5  -2   1        237.35        265.64        22.46 o                         
  -4  -2   1        242.02        249.34        32.40 o                         
  -3  -2   1        184.12        180.81        14.35 o                         
  -2  -2   1       6203.28       5943.99       140.71 o                         
  -1  -2   1       1602.37       1222.09        31.03 o                         
   0  -2   1        357.82        216.14        15.98 o                         
   1  -2   1         79.98         32.90         5.88 o                         
   2  -2   1        100.96         78.01         7.61 o                         
   3  -2   1       3951.85       3715.14        68.57 o                         
   4  -2   1        201.96        204.19        18.59 o                         
   5  -2   1          9.90         16.23         5.86 o                         
   6  -2   1         12.67          4.26         2.15 o                         
   7  -2   1         39.96         37.06        16.75 o                         
   8  -2   1         52.58         90.09         9.36 o                         
   9  -2   1         92.57        249.80        18.72 o                         
  -8  -1   1          0.06        210.15       234.72 o                         
  -7  -1   1         30.25         22.36         5.77 o                         
  -6  -1   1         28.29         42.74         6.29 o                         
  -5  -1   1        121.00        143.20        27.47 o                         
  -4  -1   1        420.38        482.46        43.07 o                         
  -3  -1   1        374.28        400.92        22.82 o                         
  -2  -1   1       2702.55       2511.02        60.57 o                         
  -1  -1   1        141.57        121.72         7.12 o                         
   0  -1   1       2037.27       2233.69        50.85 o                         
   1  -1   1        351.29        466.23        11.99 o                         
   2  -1   1       6297.77      14612.70      1924.54 o                         
   3  -1   1       6188.98       7228.60       114.58 o                         
   4  -1   1        634.58        744.18        36.37 o                         
   5  -1   1        545.10        511.16        33.26 o                         
   6  -1   1          0.85         12.53         4.72 o                         
   7  -1   1        145.42        121.81        15.71 o                         
   8  -1   1         35.90         79.82         8.67 o                         
  -8   0   1          3.66         73.10        55.19 o                         
  -7   0   1         45.77         99.03        12.09 o                         
  -6   0   1          8.34         16.12         3.70 o                         
  -5   0   1         66.89         65.72        19.80 o                         
  -4   0   1         16.56         52.67        11.65 o                         
  -3   0   1       1022.94       1093.36        46.71 o                         
  -2   0   1         20.12         36.03        10.38 o                         
  -1   0   1         35.05         16.67         2.93 o                         
   0   0   1         34.50          0.11         0.16 o                         
   1   0   1        176.92         94.87         6.04 o                         
   2   0   1         94.37        101.47         7.00 o                         
   3   0   1        901.34       1010.37        40.03 o                         
   4   0   1        320.07        385.03        26.99 o                         
   5   0   1        439.43        491.66        47.58 o                         
   6   0   1          0.60         -2.51         2.51 o                         
   7   0   1        118.90        118.63        10.91 o                         
   8   0   1         56.96         74.94        14.12 o                         
  -9   1   1         34.05        194.65        17.12 o                         
  -8   1   1         56.15         97.27        29.61 o                         
  -7   1   1         16.32          8.53         3.70 o                         
  -6   1   1          0.38          2.82         4.42 o                         
  -5   1   1        480.93        590.61        47.47 o                         
  -4   1   1       1807.65       2143.34        65.71 o                         
  -3   1   1       2558.91       2276.47       100.76 o                         
  -2   1   1      40221.31      35418.49      1031.82 o                         
  -1   1   1        127.17        187.42        16.18 o                         
   0   1   1        404.33        430.07        18.79 o                         
   1   1   1       4171.58       3934.09        51.34 o                         
   2   1   1       1343.57       1185.55        23.11 o                         
   3   1   1       3460.44       4156.42        79.88 o                         
   4   1   1          0.06          5.90         5.64 o                         
   5   1   1        575.53        441.21        45.23 o                         
   6   1   1          0.01          7.40         3.69 o                         
   7   1   1          5.72          6.17         4.26 o                         
   8   1   1         20.56         13.20         5.63 o                         
  -8   2   1        122.72         93.75        11.45 o                         
  -7   2   1          0.05         -3.80        14.05 o                         
  -6   2   1         67.61         89.37        10.32 o                         
  -5   2   1        449.23        369.85        27.78 o                         
  -4   2   1        159.17        135.88        14.87 o                         
  -3   2   1       2799.01       2887.22       223.58 o                         
  -2   2   1         15.99         21.59         3.45 o                         
  -1   2   1         17.60         20.36         2.57 o                         
   0   2   1       1284.07        913.91        40.29 o                         
   1   2   1      10701.31       8166.58       124.74 o                         
   2   2   1       3420.52       2801.70        60.83 o                         
   3   2   1        347.75        387.95        22.77 o                         
   4   2   1        349.03        337.47        38.72 o                         
   5   2   1       1188.24       1217.16        48.59 o                         
   6   2   1          1.30          3.03         4.52 o                         
   7   2   1         42.30         66.11        13.49 o                         
   8   2   1         33.71         52.93        12.27 o                         
  -9   3   1         44.22        201.18        66.10 o                         
  -8   3   1         88.11         30.29        19.00 o                         
  -7   3   1        192.22        214.59        27.93 o                         
  -6   3   1          1.40         14.69         3.92 o                         
  -5   3   1        283.18        279.29        23.61 o                         
  -4   3   1       2997.15       3132.88       150.12 o                         
  -3   3   1       1766.01       1951.00        51.86 o                         
  -2   3   1        187.61        305.22        16.54 o                         
  -1   3   1      13410.45      13095.44       245.18 o                         
   0   3   1      15616.79      16207.02       204.58 o                         
   1   3   1          0.09         23.64         6.31 o                         
   2   3   1        923.26        933.91        34.67 o                         
   3   3   1       1196.44       1367.28        87.62 o                         
   4   3   1        738.03        813.24        63.02 o                         
   5   3   1         62.54         88.05        40.75 o                         
   6   3   1         19.72          6.24         4.86 o                         
   7   3   1         43.69         35.48         8.85 o                         
   8   3   1          8.17         12.81         5.84 o                         
  -9   4   1         67.57        113.52        27.99 o                         
  -8   4   1          3.25         10.73         5.19 o                         
  -7   4   1         50.67         64.80        11.06 o                         
  -6   4   1         19.92         39.75         8.34 o                         
  -5   4   1          3.83          6.92         3.75 o                         
  -4   4   1         84.47        131.13        15.02 o                         
  -3   4   1       2163.66       2310.07        48.07 o                         
  -2   4   1         75.52         37.49         5.80 o                         
  -1   4   1        875.77        750.72        37.63 o                         
   0   4   1          0.75          1.27         1.67 o                         
   1   4   1       1061.89       1121.66        45.10 o                         
   2   4   1       1464.75       1396.88        47.38 o                         
   3   4   1         36.32         28.60         6.78 o                         
   4   4   1        408.14        357.33        42.90 o                         
   5   4   1         49.80        333.45       202.28 o                         
   6   4   1        169.52        122.49        18.27 o                         
   7   4   1         57.23         48.00        10.45 o                         
   8   4   1         16.13         11.43         4.74 o                         
  -9   5   1          6.71          7.41         2.75 o                         
  -8   5   1          0.06         -3.19         3.62 o                         
  -7   5   1         45.81         44.43         9.92 o                         
  -6   5   1         55.30         93.52        10.99 o                         
  -5   5   1          8.84         14.31        10.08 o                         
  -4   5   1         81.87        135.81        27.71 o                         
  -3   5   1        650.64        733.14        40.49 o                         
  -2   5   1       3102.72       3004.19       145.05 o                         
  -1   5   1        739.10        537.33        21.66 o                         
   0   5   1       1312.02       1249.21        34.43 o                         
   1   5   1       4193.52       5232.60        99.87 o                         
   2   5   1        282.99        325.79        34.75 o                         
   3   5   1       5272.90       6080.98       509.95 o                         
   4   5   1        166.36        247.07        23.42 o                         
   5   5   1        217.90        219.11        19.91 o                         
   6   5   1          2.50          5.10         6.17 o                         
   7   5   1        104.39        125.26        21.93 o                         
   8   5   1         10.84         11.93         5.44 o                         
  -9   6   1         11.14         17.41         3.52 o                         
  -8   6   1          5.00          5.67         4.22 o                         
  -7   6   1         75.55         88.03        13.98 o                         
  -6   6   1         35.60         38.54         8.28 o                         
  -5   6   1         27.19         32.01         5.19 o                         
  -4   6   1        505.26        427.37        45.88 o                         
  -3   6   1          2.19         -0.63         2.60 o                         
  -2   6   1        103.66         95.65        11.01 o                         
  -1   6   1         23.26         13.33         3.51 o                         
   0   6   1          7.76          7.48         4.45 o                         
   1   6   1         70.15         55.31        11.58 o                         
   2   6   1         45.82         18.67         5.72 o                         
   3   6   1          2.00          0.74         4.65 o                         
   4   6   1         51.73         44.15        10.56 o                         
   5   6   1        129.69         96.03        12.86 o                         
   6   6   1         25.51         24.41        10.07 o                         
   7   6   1        185.67        214.43        26.96 o                         
  -9   7   1          0.29         -3.04         5.88 o                         
  -8   7   1         16.49          8.59         4.37 o                         
  -7   7   1        113.54        137.05        21.87 o                         
  -6   7   1         28.71         27.55         6.74 o                         
  -5   7   1        526.02        598.24        26.85 o                         
  -4   7   1          4.74         45.35        17.87 o                         
  -3   7   1        164.33        179.95        24.77 o                         
  -2   7   1       1614.45       1767.09        87.70 o                         
  -1   7   1       2790.20       3060.79       123.48 o                         
   0   7   1        124.06        119.43        22.97 o                         
   1   7   1        327.34        307.83        40.26 o                         
   2   7   1        858.11       1075.09        49.08 o                         
   3   7   1        153.64        129.70        14.41 o                         
   4   7   1         96.11        174.77        28.32 o                         
   5   7   1         58.43         72.74        11.58 o                         
   6   7   1         39.43         61.00        16.35 o                         
   7   7   1          0.08         17.51         7.54 o                         
  -9   8   1         30.39         26.79         3.55 o                         
  -8   8   1          0.01         -2.28         3.05 o                         
  -7   8   1         13.38         16.07         7.55 o                         
  -6   8   1          9.08          9.26         5.52 o                         
  -5   8   1         58.26         56.60         8.44 o                         
  -4   8   1          0.00         -3.51         4.38 o                         
  -3   8   1          0.02         -4.22        10.45 o                         
  -2   8   1        181.15        219.63        33.50 o                         
  -1   8   1          9.14         18.56        11.69 o                         
   0   8   1        306.93        265.60        40.19 o                         
   1   8   1          6.78         15.94         9.76 o                         
   2   8   1        188.73        130.94        31.14 o                         
   3   8   1        149.59        163.91        21.37 o                         
   4   8   1        227.44        225.00        23.30 o                         
   5   8   1        191.22        159.85        16.49 o                         
   6   8   1         18.43         16.71         5.84 o                         
   7   8   1         62.57         72.53        11.99 o                         
  -8   9   1         33.84         45.66         9.82 o                         
  -7   9   1          0.47          1.63         3.72 o                         
  -6   9   1        259.72        233.81        22.85 o                         
  -5   9   1         53.49         62.82         8.84 o                         
  -4   9   1        320.97        346.93        23.56 o                         
  -3   9   1        234.65        271.89        37.63 o                         
  -2   9   1        376.06        363.65        45.71 o                         
  -1   9   1         17.99         10.58         9.43 o                         
   0   9   1         14.25         27.11        11.04 o                         
   1   9   1        198.60        205.62        39.06 o                         
   2   9   1        526.12        585.29        33.70 o                         
   3   9   1          0.36          4.11         3.89 o                         
   4   9   1         30.68         29.94         7.98 o                         
   5   9   1         46.15         47.55         7.84 o                         
   6   9   1          0.14         -3.46         4.68 o                         
  -8  10   1         72.54         83.24        11.98 o                         
  -7  10   1          0.33          2.37         4.32 o                         
  -6  10   1         12.06         11.49         4.45 o                         
  -5  10   1          1.21          4.37         4.16 o                         
  -4  10   1        116.72        111.67        12.43 o                         
  -3  10   1        100.76        122.41        15.69 o                         
  -2  10   1         18.14         17.04         7.21 o                         
  -1  10   1        243.44        268.71        24.23 o                         
   0  10   1         62.81         70.35        10.99 o                         
   1  10   1         27.08         71.02        12.61 o                         
   2  10   1         65.49         61.43         9.63 o                         
   3  10   1         54.60         71.01        20.42 o                         
   4  10   1         80.45        125.93        16.95 o                         
   5  10   1         14.46         19.97         5.23 o                         
  -8  11   1         32.96         33.22         6.68 o                         
  -7  11   1          0.36          6.45         4.15 o                         
  -6  11   1         77.43         76.79        12.91 o                         
  -5  11   1       1026.61        906.41        47.93 o                         
  -4  11   1        340.57        351.52        26.59 o                         
  -3  11   1        105.07         97.36        17.03 o                         
  -2  11   1         15.29          4.93         3.86 o                         
  -1  11   1        247.01        271.85        20.93 o                         
   0  11   1         39.43         21.80         6.25 o                         
   1  11   1          5.63          5.71         4.82 o                         
   2  11   1         35.61         45.31        12.01 o                         
   3  11   1         60.59        103.90        22.95 o                         
   4  11   1        228.71        318.13        36.09 o                         
   5  11   1          8.62          1.55         2.86 o                         
  -8  12   1         15.30          8.08         1.60 o                         
  -7  12   1          4.14         10.39         5.20 o                         
  -6  12   1         13.40         43.77         9.94 o                         
  -5  12   1         38.45         57.16        11.88 o                         
  -4  12   1        743.58        825.30        66.51 o                         
  -3  12   1        254.99        360.68        43.63 o                         
  -2  12   1        756.89        977.97        71.63 o                         
  -1  12   1       1607.88       1589.91        66.07 o                         
   0  12   1         48.79         42.24        10.71 o                         
   1  12   1        681.88        689.01        45.43 o                         
   2  12   1        177.09        159.67        30.22 o                         
   3  12   1          1.96         12.52        10.01 o                         
   4  12   1          6.36         11.29         5.49 o                         
   5  12   1         10.38          5.63         3.07 o                         
  -7  13   1         60.01         36.16         4.26 o                         
  -6  13   1         53.15         42.54         7.26 o                         
  -5  13   1       1673.23       1469.18        81.30 o                         
  -4  13   1         14.25         11.49        11.18 o                         
  -3  13   1       1247.99       1396.34        89.35 o                         
  -2  13   1        343.66        416.23        49.56 o                         
  -1  13   1          1.10          2.15         9.85 o                         
   0  13   1          0.01          1.30         4.46 o                         
   1  13   1        157.00        143.44        19.91 o                         
   2  13   1          1.12          2.99         3.58 o                         
   3  13   1        100.45        204.72        28.13 o                         
   4  13   1         12.57         18.29         9.44 o                         
  -6  14   1         26.41         16.92         7.72 o                         
  -5  14   1          0.37         12.06         9.61 o                         
  -4  14   1         11.03          1.14         3.37 o                         
  -3  14   1          1.84          2.48         9.22 o                         
  -2  14   1         31.35         25.07        13.45 o                         
  -1  14   1          0.27          9.77        12.08 o                         
   0  14   1          0.00         -1.32         3.69 o                         
   1  14   1         36.87         66.20        13.79 o                         
   2  14   1          2.64          1.94        14.40 o                         
   3  14   1          3.99          9.52         9.23 o                         
  -6  15   1          4.41          9.62         5.36 o                         
  -5  15   1          1.16          2.26         3.63 o                         
  -4  15   1         86.42         86.07        12.04 o                         
  -3  15   1         90.06        112.07        22.13 o                         
  -2  15   1          4.98          2.32         6.24 o                         
  -1  15   1         68.73         73.63        19.45 o                         
   0  15   1         70.22         74.59        19.19 o                         
   1  15   1        117.22        102.62        20.34 o                         
   2  15   1          0.42         -4.75         6.26 o                         
   3  15   1          7.76         10.29         6.54 o                         
  -5  16   1          0.29         -1.89         4.71 o                         
  -4  16   1         24.24         12.46         4.44 o                         
  -3  16   1         57.33         54.72        13.75 o                         
  -2  16   1         36.87         45.81        13.44 o                         
  -1  16   1          1.06         -3.59         5.79 o                         
   0  16   1         50.37         60.30        10.34 o                         
   1  16   1         78.57         67.18        13.53 o                         
   2  16   1          5.17          0.77         4.09 o                         
  -4  17   1         27.28         30.92         7.61 o                         
  -3  17   1        301.09        252.05        28.12 o                         
  -2  17   1         45.18         55.25        13.02 o                         
  -1  17   1         11.84         18.31         4.80 o                         
   0  17   1         54.76         45.77        10.09 o                         
   1 -18   2         56.22         39.97         8.41 o                         
   2 -18   2          2.55          6.88         3.75 o                         
  -1 -17   2          1.24         -4.05         4.05 o                         
   0 -17   2         12.43          7.33         3.74 o                         
   1 -17   2          5.62          3.02         3.29 o                         
   2 -17   2         65.24         72.16        14.94 o                         
   3 -17   2         38.27         26.13         7.96 o                         
   4 -17   2          7.23          7.16         4.09 o                         
   5 -17   2         10.40          6.66         2.63 o                         
  -2 -16   2        130.57        101.02        14.81 o                         
  -1 -16   2         58.10         55.61        14.08 o                         
   0 -16   2         74.25         72.68        17.73 o                         
   1 -16   2          0.04         -3.54         7.65 o                         
   2 -16   2         27.43         32.20        11.76 o                         
   3 -16   2        173.65        170.66        24.21 o                         
   4 -16   2         51.26         53.12         8.38 o                         
   5 -16   2         69.74         80.23        14.06 o                         
  -2 -15   2          6.41         -1.44         5.65 o                         
  -1 -15   2          2.84          4.68         7.46 o                         
   0 -15   2          0.78          5.21         4.93 o                         
   1 -15   2         19.40         28.01        14.17 o                         
   2 -15   2         37.60         71.49        18.91 o                         
   3 -15   2          8.81         10.73         7.39 o                         
   4 -15   2          1.60          1.60         3.47 o                         
   5 -15   2         63.47         47.76        12.35 o                         
   6 -15   2          8.80         12.20         6.35 o                         
  -4 -14   2          0.62         -2.75         3.86 o                         
  -3 -14   2         16.97         12.53         4.84 o                         
  -2 -14   2          2.37         -4.07         5.07 o                         
  -1 -14   2         13.69          1.88         4.19 o                         
   0 -14   2        204.45        207.30        20.20 o                         
   1 -14   2          2.84          4.25         6.46 o                         
   2 -14   2          1.61          5.48         3.43 o                         
   3 -14   2        235.90        305.77        29.84 o                         
   4 -14   2          1.64         -7.23         7.23 o                         
   5 -14   2          0.40          0.70         3.25 o                         
   6 -14   2         40.98         29.27         5.58 o                         
  -4 -13   2          0.56          1.98         8.37 o                         
  -3 -13   2          0.11         -4.12         5.71 o                         
  -2 -13   2        113.07        103.61        18.65 o                         
  -1 -13   2          0.89          0.00         3.92 o                         
   0 -13   2          0.24          4.05         4.80 o                         
   1 -13   2        375.24        441.01        41.06 o                         
   2 -13   2         80.46        121.50        20.06 o                         
   3 -13   2         95.72        185.25        52.52 o                         
   4 -13   2          3.01          0.83         3.85 o                         
   5 -13   2         10.46          7.88         4.41 o                         
   6 -13   2         14.20          7.42         3.67 o                         
   7 -13   2         57.86         54.00         9.22 o                         
  -5 -12   2          3.14         13.14         4.52 o                         
  -4 -12   2        119.68         73.06        16.22 o                         
  -3 -12   2          0.85          8.22         4.85 o                         
  -2 -12   2       1663.08       1797.32        73.24 o                         
  -1 -12   2       2879.82       3432.28        90.05 o                         
   0 -12   2        830.02        904.48        39.59 o                         
   1 -12   2       7096.77       8205.55       131.52 o                         
   2 -12   2        103.69        115.19        19.32 o                         
   3 -12   2       1783.49       2028.00        82.82 o                         
   4 -12   2        187.38        190.78        26.91 o                         
   5 -12   2        102.62        103.24        12.05 o                         
   6 -12   2          0.01          2.76         3.19 o                         
   7 -12   2         48.80         44.44         9.74 o                         
   8 -12   2         51.90         55.47         7.68 o                         
  -5 -11   2          3.01         -0.48         2.97 o                         
  -4 -11   2        311.84        271.80        23.84 o                         
  -3 -11   2        262.84        233.87        25.87 o                         
  -2 -11   2       1274.67       1311.23        53.16 o                         
  -1 -11   2        352.33        282.60        21.62 o                         
   0 -11   2         80.07         75.44        11.44 o                         
   1 -11   2         10.75         28.23         6.94 o                         
   2 -11   2        175.61        198.76        21.62 o                         
   3 -11   2         45.71         40.04        10.46 o                         
   4 -11   2         66.28         55.47         9.21 o                         
   5 -11   2         33.54         31.12         7.46 o                         
   6 -11   2         12.47         18.40         5.30 o                         
   7 -11   2         79.14         97.36        15.46 o                         
   8 -11   2          2.31         -2.74         2.74 o                         
  -6 -10   2          0.95          3.44         1.85 o                         
  -5 -10   2          0.03          4.65         2.35 o                         
  -4 -10   2          0.60          8.38         7.19 o                         
  -3 -10   2        391.92        425.18        34.22 o                         
  -2 -10   2       1384.00       1576.89        51.14 o                         
  -1 -10   2       1174.28       1238.05        43.69 o                         
   0 -10   2         52.01         46.99        16.70 o                         
   1 -10   2        185.85        200.46        36.48 o                         
   2 -10   2        229.13        235.57        38.24 o                         
   3 -10   2          6.83          9.00         4.70 o                         
   4 -10   2          0.97          8.86         4.77 o                         
   5 -10   2        144.63        147.78        14.71 o                         
   6 -10   2          1.32          0.09         2.12 o                         
   7 -10   2          0.27         -1.39         2.93 o                         
   8 -10   2         21.79         35.33         8.07 o                         
  -6  -9   2         77.58         56.15         9.34 o                         
  -5  -9   2         96.08         57.04         9.65 o                         
  -4  -9   2         10.97          6.54         7.21 o                         
  -3  -9   2         46.03         57.17        17.35 o                         
  -2  -9   2          0.38         -0.90         7.07 o                         
  -1  -9   2          5.54          4.19         8.42 o                         
   0  -9   2         10.63          7.27         4.61 o                         
   1  -9   2         13.68         83.18        30.70 o                         
   2  -9   2         26.81         11.93         6.81 o                         
   3  -9   2        319.43        239.06        34.31 o                         
   4  -9   2         10.13          9.83         3.12 o                         
   5  -9   2          3.38          2.89         3.64 o                         
   6  -9   2          0.12         -2.43         2.43 o                         
   7  -9   2          5.03         14.44         5.19 o                         
   8  -9   2          0.89          2.86         2.36 o                         
  -7  -8   2          8.66         26.97         8.78 o                         
  -6  -8   2        125.72        106.95        19.92 o                         
  -5  -8   2         10.94         11.36         6.93 o                         
  -4  -8   2         76.41         89.49        20.74 o                         
  -3  -8   2        769.52        861.52        39.29 o                         
  -2  -8   2        581.60        736.54        43.48 o                         
  -1  -8   2        231.90        235.17        22.22 o                         
   0  -8   2        197.23        197.18        31.92 o                         
   1  -8   2       2079.03       2433.64       114.20 o                         
   2  -8   2         64.56        110.72        21.86 o                         
   3  -8   2        584.30        777.14        56.78 o                         
   4  -8   2       1795.80       1566.92        95.93 o                         
   5  -8   2        201.15        169.05        14.17 o                         
   6  -8   2        379.66        388.74        24.35 o                         
   7  -8   2         15.89         19.77         6.12 o                         
   8  -8   2        114.63         78.18        13.93 o                         
  -7  -7   2         26.42          6.36         3.61 o                         
  -6  -7   2          0.38          0.22         3.95 o                         
  -5  -7   2        105.40        129.60        24.70 o                         
  -4  -7   2         51.70         67.90        13.78 o                         
  -3  -7   2         56.30         42.42        10.56 o                         
  -2  -7   2        564.88        545.29        36.07 o                         
  -1  -7   2        285.56        279.88        23.44 o                         
   0  -7   2        427.14        427.81        44.49 o                         
   1  -7   2        777.36        836.93        61.62 o                         
   2  -7   2       1386.22       1516.75        79.19 o                         
   3  -7   2         16.82         16.02         8.20 o                         
   4  -7   2        166.18        186.80        31.05 o                         
   5  -7   2          0.01          0.73         3.34 o                         
   6  -7   2         11.13         17.14         5.76 o                         
   7  -7   2         30.26         29.41         8.72 o                         
   8  -7   2         28.64         10.48         5.11 o                         
   9  -7   2          0.31         -0.59         1.58 o                         
  -8  -6   2          0.01         -0.17         3.08 o                         
  -7  -6   2         11.26          6.08         3.67 o                         
  -6  -6   2        138.73        145.32        17.53 o                         
  -5  -6   2        278.56        262.33        33.97 o                         
  -4  -6   2        325.44        323.20        27.87 o                         
  -3  -6   2       2320.11       2451.96       244.28 o                         
  -2  -6   2       4497.60       4454.60       144.51 o                         
  -1  -6   2       2623.50       2696.95        70.30 o                         
   0  -6   2        599.22        452.49        40.39 o                         
   1  -6   2       1213.55       1311.93        68.10 o                         
   2  -6   2        298.28        370.76        33.40 o                         
   3  -6   2        565.78        654.89        42.21 o                         
   4  -6   2        195.63        163.69        27.91 o                         
   5  -6   2        330.78        373.77        23.38 o                         
   6  -6   2        158.87        164.79        17.14 o                         
   7  -6   2         26.64         32.62         7.41 o                         
   8  -6   2         22.15         14.10         4.45 o                         
   9  -6   2          0.82         10.09         2.59 o                         
  -8  -5   2         13.31         23.15         8.11 o                         
  -7  -5   2         21.19         15.78         7.98 o                         
  -6  -5   2         49.57         76.73        18.46 o                         
  -5  -5   2          1.92          8.48         5.87 o                         
  -4  -5   2        531.83        455.98        49.34 o                         
  -3  -5   2        165.15        155.61        22.34 o                         
  -2  -5   2         55.28         73.94        13.93 o                         
  -1  -5   2        250.55        224.66        28.15 o                         
   0  -5   2        778.64        929.20        56.97 o                         
   1  -5   2         11.70         38.46        12.10 o                         
   2  -5   2        394.96        324.08        28.46 o                         
   3  -5   2        434.80        381.17        19.10 o                         
   4  -5   2        637.86        650.46        53.13 o                         
   5  -5   2          3.79          6.71         3.00 o                         
   6  -5   2          5.28          5.56         3.09 o                         
   7  -5   2          3.12          7.59         3.84 o                         
   8  -5   2        111.19         88.68        14.86 o                         
   9  -5   2          0.17         27.62        37.49 o                         
  -8  -4   2          1.17         21.22         9.27 o                         
  -7  -4   2        153.68        132.57        17.27 o                         
  -6  -4   2         16.35        259.52       199.59 o                         
  -5  -4   2       1348.17       1500.71        51.75 o                         
  -4  -4   2         49.90         39.95        16.29 o                         
  -3  -4   2        917.12        900.58        49.64 o                         
  -2  -4   2       3299.61       3504.05        79.35 o                         
  -1  -4   2       1800.40       1869.81        75.01 o                         
   0  -4   2        445.56        343.13        28.22 o                         
   1  -4   2        482.38        626.02        37.03 o                         
   2  -4   2       1067.12       1122.92        47.87 o                         
   3  -4   2       6859.45       7311.83       123.66 o                         
   4  -4   2         54.74         26.50         9.43 o                         
   5  -4   2          4.56          9.92         8.55 o                         
   6  -4   2        365.92        410.54        26.13 o                         
   7  -4   2          8.13         20.55         5.56 o                         
   8  -4   2         67.73         66.80         8.46 o                         
  -8  -3   2          0.01          8.87         5.56 o                         
  -7  -3   2         86.97        112.89        16.84 o                         
  -6  -3   2        361.15        373.67        29.79 o                         
  -5  -3   2         19.31         10.50         2.79 o                         
  -4  -3   2       1036.73       1004.28        68.70 o                         
  -3  -3   2         29.09         25.62         7.60 o                         
  -2  -3   2        152.52        303.32        92.08 o                         
  -1  -3   2         31.63         57.69        11.78 o                         
   0  -3   2          2.68          5.21         2.52 o                         
   1  -3   2        275.07        232.23        19.70 o                         
   2  -3   2        772.76        748.58        24.50 o                         
   3  -3   2         43.85         44.04         8.83 o                         
   4  -3   2        667.76        658.21        32.98 o                         
   5  -3   2        174.63        185.32        19.97 o                         
   6  -3   2        197.71        177.33        14.80 o                         
   7  -3   2          3.24          1.52         3.50 o                         
   8  -3   2         35.75         29.91        11.52 o                         
  -8  -2   2         14.69         33.90        10.30 o                         
  -7  -2   2          2.11          7.35         6.36 o                         
  -6  -2   2        178.89        266.57        16.04 o                         
  -5  -2   2       1633.04       1731.70        77.67 o                         
  -4  -2   2         59.05         54.47        15.59 o                         
  -3  -2   2       1729.94       1655.77        93.94 o                         
  -2  -2   2         35.81         42.42        32.45 o                         
  -1  -2   2       1341.89       1114.43        27.95 o                         
   0  -2   2      19489.04      20112.49       354.53 o                         
   1  -2   2        718.55        611.86        26.70 o                         
   2  -2   2       3330.92       3136.94        51.14 o                         
   3  -2   2      11732.81      12055.86       168.18 o                         
   4  -2   2       1501.68       1485.21        51.28 o                         
   5  -2   2         93.87         77.95        12.64 o                         
   6  -2   2        331.10        338.24        19.05 o                         
   7  -2   2          0.15          6.72         7.27 o                         
   8  -2   2        231.16        213.77        24.59 o                         
   9  -2   2          9.66        115.02        12.09 o                         
  -8  -1   2         44.01        344.38       245.25 o                         
  -7  -1   2         17.81         13.36         6.39 o                         
  -6  -1   2        299.42        293.44        21.08 o                         
  -5  -1   2        203.33        211.44        37.23 o                         
  -4  -1   2        230.66        238.17        31.36 o                         
  -3  -1   2        164.91        192.60        16.30 o                         
  -2  -1   2       1765.63       1452.00        35.69 o                         
  -1  -1   2         34.27         47.83         3.68 o                         
   0  -1   2          5.70          2.75         1.54 o                         
   1  -1   2         90.71         51.42         5.20 o                         
   2  -1   2       1380.76       1032.42        33.92 o                         
   3  -1   2        482.45        537.58        32.53 o                         
   4  -1   2          0.54          1.29         5.75 o                         
   5  -1   2         72.53        125.41        17.20 o                         
   6  -1   2         52.88         46.80         7.21 o                         
   7  -1   2        149.31        110.50         9.74 o                         
   8  -1   2          8.54          9.32         5.10 o                         
  -8   0   2          4.32         62.23        37.62 o                         
  -7   0   2         36.01         38.64         7.14 o                         
  -6   0   2        124.57        200.39        20.93 o                         
  -5   0   2        215.32        277.62        38.33 o                         
  -4   0   2      10890.55      11442.25       223.22 o                         
  -3   0   2       8174.92       9134.05       145.52 o                         
  -2   0   2     168395.88     150418.48      1659.11 o                         
  -1   0   2        134.22        139.68         8.15 o                         
   0   0   2       3651.89       3161.64        64.66 o                         
   1   0   2      12368.54      11188.84       179.26 o                         
   2   0   2        291.66        420.38        20.08 o                         
   3   0   2        307.89        366.41        15.71 o                         
   4   0   2        353.06        302.46        22.57 o                         
   5   0   2        115.80        134.87        23.92 o                         
   6   0   2         13.79          7.26         1.90 o                         
   7   0   2         11.54          3.91         2.61 o                         
   8   0   2          0.54          1.24         4.19 o                         
  -9   1   2         12.89        177.00        16.92 o                         
  -8   1   2         10.19         69.43        14.63 o                         
  -7   1   2         25.85         26.42        10.65 o                         
  -6   1   2        185.49        195.45        14.95 o                         
  -5   1   2       2005.78       2132.65        74.52 o                         
  -4   1   2       1162.92       1252.85        60.93 o                         
  -3   1   2        976.16        916.67        29.07 o                         
  -2   1   2        106.70        135.59        13.38 o                         
  -1   1   2         47.57         82.33        10.40 o                         
   0   1   2       1033.44        739.38        29.34 o                         
   1   1   2        305.80        256.94        13.22 o                         
   2   1   2       4326.31       3467.60        89.42 o                         
   3   1   2          0.47         66.02        22.18 o                         
   4   1   2        351.78        402.47        40.61 o                         
   5   1   2          2.44          3.66         3.38 o                         
   6   1   2          0.81          3.02         7.60 o                         
   7   1   2          7.06          9.41         7.28 o                         
   8   1   2         15.56         10.38         5.59 o                         
  -9   2   2         14.02        238.23        43.36 o                         
  -8   2   2         34.11         24.23         8.38 o                         
  -7   2   2         93.99         89.61        17.95 o                         
  -6   2   2         20.88         35.19         6.97 o                         
  -5   2   2          8.72         20.08         5.48 o                         
  -4   2   2        356.15        266.80        35.08 o                         
  -3   2   2       2117.14       2239.73        47.44 o                         
  -2   2   2       2731.13       3201.19       103.79 o                         
  -1   2   2        916.20        785.77        20.28 o                         
   0   2   2      40256.90      38364.73       498.86 o                         
   1   2   2        358.71        322.02        13.09 o                         
   2   2   2        449.76        534.13        27.25 o                         
   3   2   2        144.76        165.37        34.12 o                         
   4   2   2        112.85        108.51        19.45 o                         
   5   2   2        384.83        403.05        22.40 o                         
   6   2   2        461.98        544.90        88.95 o                         
   7   2   2         35.81         38.33         9.15 o                         
   8   2   2          0.27          0.68         3.99 o                         
  -9   3   2         57.70        172.46        29.35 o                         
  -8   3   2          0.29        -10.44        26.17 o                         
  -7   3   2          1.56         -5.21        21.49 o                         
  -6   3   2        126.68        123.78        10.92 o                         
  -5   3   2         14.35         20.65         8.03 o                         
  -4   3   2        239.54        290.23        23.12 o                         
  -3   3   2        276.36        261.62        17.23 o                         
  -2   3   2        223.08        359.29        13.13 o                         
  -1   3   2       2285.91       1848.19        41.32 o                         
   0   3   2        114.75         60.96         5.62 o                         
   1   3   2       2157.47       1755.36        44.13 o                         
   2   3   2        987.63        909.88        38.23 o                         
   3   3   2        149.28         90.79        12.26 o                         
   4   3   2        366.72        367.12        41.43 o                         
   5   3   2        245.81        214.52        24.93 o                         
   6   3   2         13.55          7.92         5.25 o                         
   7   3   2         68.86         66.87        13.05 o                         
   8   3   2         72.46         78.04        13.82 o                         
  -9   4   2          1.42         55.94        12.94 o                         
  -8   4   2          1.79         -2.63         4.42 o                         
  -7   4   2         27.63         93.81        19.11 o                         
  -6   4   2        254.43        258.86        17.59 o                         
  -5   4   2        550.54        548.54        49.14 o                         
  -4   4   2        249.83        231.24        18.99 o                         
  -3   4   2         33.38         24.61         4.88 o                         
  -2   4   2       3179.36       3918.79        76.05 o                         
  -1   4   2        250.24        242.31        14.18 o                         
   0   4   2       1200.23       1128.07        27.83 o                         
   1   4   2       4200.30       3930.30        77.72 o                         
   2   4   2       2053.47       2028.72        58.03 o                         
   3   4   2       1107.51       1381.28        52.57 o                         
   4   4   2         28.66         12.20         5.68 o                         
   5   4   2          0.14         -2.58         4.40 o                         
   6   4   2        219.92        245.27        26.28 o                         
   7   4   2          6.88          2.77         3.80 o                         
   8   4   2         17.67         24.47         7.28 o                         
  -9   5   2          4.31          9.96         4.57 o                         
  -8   5   2          0.06         -2.44         4.25 o                         
  -7   5   2         36.55         42.23        12.43 o                         
  -6   5   2          2.00          3.56         4.37 o                         
  -5   5   2        354.66        353.36        43.20 o                         
  -4   5   2        312.08        280.15        37.38 o                         
  -3   5   2         18.91         20.88         5.75 o                         
  -2   5   2        183.05        153.15        18.04 o                         
  -1   5   2        138.17         78.09         8.87 o                         
   0   5   2        882.10        782.26        32.99 o                         
   1   5   2        104.93        170.90        21.08 o                         
   2   5   2       3312.74       3401.90        84.58 o                         
   3   5   2         45.18         32.87         9.19 o                         
   4   5   2         68.14        102.24        11.58 o                         
   5   5   2        240.71        246.45        26.67 o                         
   6   5   2         20.31         27.81         8.63 o                         
   7   5   2          3.16          1.11         3.55 o                         
  -9   6   2         67.31         72.33         7.63 o                         
  -8   6   2         55.17         73.12        13.98 o                         
  -7   6   2         72.84         82.70        16.93 o                         
  -6   6   2        338.16        399.73        39.02 o                         
  -5   6   2        312.55        262.57        17.02 o                         
  -4   6   2          3.47         26.47        13.69 o                         
  -3   6   2          8.44         17.75         9.26 o                         
  -2   6   2       2777.58       2778.34       185.51 o                         
  -1   6   2       2092.28       2059.59       116.39 o                         
   0   6   2       2919.24       3352.16       126.45 o                         
   1   6   2        311.67        293.30        19.88 o                         
   2   6   2       1325.68       1508.05        84.75 o                         
   3   6   2        431.97        507.28        36.02 o                         
   4   6   2         14.91         22.26         7.34 o                         
   5   6   2        210.65        256.06        27.10 o                         
   6   6   2          1.16         -2.22         5.16 o                         
   7   6   2          3.57         10.48         6.64 o                         
  -9   7   2          0.03         -3.34         4.31 o                         
  -8   7   2         59.74         83.81        14.79 o                         
  -7   7   2          0.17         13.00         8.20 o                         
  -6   7   2        122.34        120.97        14.07 o                         
  -5   7   2         10.89          4.67         3.64 o                         
  -4   7   2        370.83        415.16        48.33 o                         
  -3   7   2        325.63        351.82        24.11 o                         
  -2   7   2        214.72        167.51        26.72 o                         
  -1   7   2         44.33         31.79        12.31 o                         
   0   7   2         97.62         70.13        18.70 o                         
   1   7   2        169.78        120.49        25.76 o                         
   2   7   2        185.95        162.13        32.28 o                         
   3   7   2        176.82        191.64        22.81 o                         
   4   7   2         79.62         87.73        29.43 o                         
   5   7   2          0.63         -2.16         2.59 o                         
   6   7   2          7.05         13.03         9.04 o                         
   7   7   2         25.88         26.58         8.54 o                         
  -9   8   2         50.21         40.31         5.20 o                         
  -8   8   2         84.04         51.17        10.45 o                         
  -7   8   2         75.59         61.61        14.11 o                         
  -6   8   2        442.32        503.70        38.79 o                         
  -5   8   2         68.76         78.19        10.00 o                         
  -4   8   2        281.91        190.72        33.35 o                         
  -3   8   2         76.64         82.94        18.63 o                         
  -2   8   2         19.11          4.85         4.25 o                         
  -1   8   2       1262.11       1319.92        85.79 o                         
   0   8   2         52.45        131.06        27.96 o                         
   1   8   2        276.87        329.12        47.04 o                         
   2   8   2          0.94         -1.56         6.81 o                         
   3   8   2        290.31        300.36        38.62 o                         
   4   8   2        184.53        212.27        22.52 o                         
   5   8   2         92.25        105.59        13.51 o                         
   6   8   2         20.96         15.81         9.32 o                         
  -8   9   2         15.52         10.46         5.69 o                         
  -7   9   2         12.72          5.84         3.84 o                         
  -6   9   2         48.67         47.54        10.17 o                         
  -5   9   2         39.52         28.13         6.01 o                         
  -4   9   2        326.72        271.38        19.51 o                         
  -3   9   2         63.00         59.35        17.64 o                         
  -2   9   2        105.27        104.37        25.20 o                         
  -1   9   2        188.71        140.84        30.16 o                         
   0   9   2         44.69         35.96        15.34 o                         
   1   9   2        129.63        115.34        18.22 o                         
   2   9   2        262.21        274.72        20.43 o                         
   3   9   2          0.01         -0.47         5.55 o                         
   4   9   2         20.66         11.67         6.63 o                         
   5   9   2         78.19        121.93        13.62 o                         
   6   9   2         56.29         51.93        12.41 o                         
  -8  10   2         31.38         37.65         7.85 o                         
  -7  10   2         18.50         29.82         8.91 o                         
  -6  10   2        254.48        276.78        23.20 o                         
  -5  10   2        181.14        121.76        15.51 o                         
  -4  10   2        152.80        156.67        17.71 o                         
  -3  10   2        152.00        179.00        18.90 o                         
  -2  10   2        221.26        254.18        23.41 o                         
  -1  10   2         49.54         48.07         8.60 o                         
   0  10   2        458.04        548.62        30.05 o                         
   1  10   2         28.60         18.64         4.51 o                         
   2  10   2        274.66        316.79        22.22 o                         
   3  10   2        187.42        173.60        29.11 o                         
   4  10   2         85.74        102.64        14.26 o                         
   5  10   2         75.18         66.78         8.62 o                         
  -8  11   2         34.67         46.99         7.94 o                         
  -7  11   2         89.47         82.26        13.69 o                         
  -6  11   2          1.75         53.69        10.42 o                         
  -5  11   2         72.43         74.29        10.60 o                         
  -4  11   2         21.70        146.41        33.10 o                         
  -3  11   2        188.54        217.80        26.50 o                         
  -2  11   2         20.23         10.04         7.61 o                         
  -1  11   2        359.46        314.37        22.67 o                         
   0  11   2        286.85        329.79        24.00 o                         
   1  11   2         16.72          4.90         5.99 o                         
   2  11   2         59.56         88.10        13.29 o                         
   3  11   2         77.33        100.89        22.73 o                         
   4  11   2          0.02         16.86         7.29 o                         
   5  11   2          0.46          3.68         4.68 o                         
  -8  12   2         11.45         10.24         2.52 o                         
  -7  12   2         84.08        115.16        14.13 o                         
  -6  12   2         13.51         23.27         6.67 o                         
  -5  12   2        328.91        293.81        29.64 o                         
  -4  12   2        732.04        723.91        60.83 o                         
  -3  12   2       3692.87       3988.38       160.96 o                         
  -2  12   2       4336.47       4763.22       139.43 o                         
  -1  12   2         87.63        108.14        27.46 o                         
   0  12   2       1021.05       1167.55        59.29 o                         
   1  12   2          3.37          2.80         5.04 o                         
   2  12   2         20.65         38.37         8.75 o                         
   3  12   2          1.19          5.92         6.15 o                         
   4  12   2         59.83         46.50        10.84 o                         
  -7  13   2         64.32         78.38        10.28 o                         
  -6  13   2         15.20          9.60         5.82 o                         
  -5  13   2        320.27        278.09        23.69 o                         
  -4  13   2        314.28        334.34        40.57 o                         
  -3  13   2        197.92        222.75        35.48 o                         
  -2  13   2         42.12         67.43        22.13 o                         
  -1  13   2        471.08        496.95        56.64 o                         
   0  13   2          9.11         27.03        14.80 o                         
   1  13   2          0.27          4.17         4.24 o                         
   2  13   2          4.75          1.45         4.91 o                         
   3  13   2          4.59         -5.39         6.49 o                         
   4  13   2          9.01          3.82         3.04 o                         
  -6  14   2          0.02         -2.25         3.12 o                         
  -5  14   2        222.22        207.48        18.23 o                         
  -4  14   2         39.71         46.89        13.72 o                         
  -3  14   2          0.03         -0.95         8.06 o                         
  -2  14   2        340.84        338.82        43.20 o                         
  -1  14   2        358.48        457.33        51.26 o                         
   0  14   2        152.72        150.71        28.45 o                         
   1  14   2          8.58          8.52         6.28 o                         
   2  14   2          8.55         -0.65         4.32 o                         
   3  14   2          0.80         12.91         6.07 o                         
  -6  15   2          1.88          1.54         4.19 o                         
  -5  15   2          2.31          2.87         2.49 o                         
  -4  15   2          0.53         -1.65         4.14 o                         
  -3  15   2          0.65          8.37         8.00 o                         
  -2  15   2         16.15         18.16         9.27 o                         
  -1  15   2         20.11         32.14        13.40 o                         
   0  15   2         30.25         32.46         9.68 o                         
   1  15   2         46.24         56.46        14.91 o                         
   2  15   2         41.03         27.38        11.09 o                         
  -5  16   2         16.90         21.19         5.89 o                         
  -4  16   2         29.16         34.94         6.82 o                         
  -3  16   2         25.00         20.88         9.18 o                         
  -2  16   2         43.72         36.18        11.27 o                         
  -1  16   2          1.55         -2.94         7.45 o                         
   0  16   2         24.38         13.70        12.57 o                         
   1  16   2         57.17         60.88        11.71 o                         
  -4  17   2         43.10         22.59         6.11 o                         
  -3  17   2          9.72          9.57         3.34 o                         
  -2  17   2         21.98         19.47         7.53 o                         
  -1  17   2        156.86        145.06        13.89 o                         
   0  17   2          0.00         -0.19         1.55 o                         
   1 -18   3          1.99         -1.00         2.86 o                         
   2 -18   3          0.17          2.31         3.22 o                         
   3 -18   3         57.45         49.75         8.97 o                         
  -1 -17   3          0.86          1.32         3.13 o                         
   0 -17   3         15.55         29.42         9.64 o                         
   1 -17   3         74.54         86.06        16.61 o                         
   2 -17   3          2.40          4.74         3.28 o                         
   3 -17   3         10.86          4.70         1.78 o                         
   4 -17   3          0.06          0.70         3.01 o                         
  -2 -16   3         10.77         -1.69         4.65 o                         
  -1 -16   3          0.71          4.27         5.40 o                         
   0 -16   3          0.26          2.13         5.51 o                         
   1 -16   3         13.22         27.31        11.62 o                         
   2 -16   3         33.94         20.16        10.26 o                         
   3 -16   3          4.78          0.49         3.62 o                         
   4 -16   3         10.96          9.32         5.83 o                         
   5 -16   3         18.58          2.93         2.87 o                         
  -3 -15   3         38.85         26.92         5.95 o                         
  -2 -15   3         40.76         45.51         9.03 o                         
  -1 -15   3         65.91        102.34        16.08 o                         
   0 -15   3         21.56         43.40        15.07 o                         
   1 -15   3         33.38         59.79        13.50 o                         
   2 -15   3        204.82        251.22        27.36 o                         
   3 -15   3         23.08         15.35         9.54 o                         
   4 -15   3         19.96          6.28         2.88 o                         
   5 -15   3        115.87        124.71        11.86 o                         
   6 -15   3         10.16         12.87         3.92 o                         
  -4 -14   3         26.21         33.16         7.11 o                         
  -3 -14   3         61.77         55.42        10.18 o                         
  -2 -14   3          3.10          9.93         4.53 o                         
  -1 -14   3         30.64         40.97        14.10 o                         
   0 -14   3          1.61         -1.98         3.08 o                         
   1 -14   3         20.93         26.07         8.43 o                         
   2 -14   3        101.44         88.09        16.82 o                         
   3 -14   3          0.24         -3.95         4.99 o                         
   4 -14   3          4.42          1.59         4.99 o                         
   5 -14   3         65.34         38.38         7.59 o                         
   6 -14   3         18.84         20.34         5.48 o                         
   7 -14   3         24.67         18.16         4.60 o                         
  -5 -13   3         45.29         27.76         6.79 o                         
  -4 -13   3        215.93        249.39        28.44 o                         
  -3 -13   3         27.01         25.96        10.58 o                         
  -2 -13   3        449.35        552.60        38.33 o                         
  -1 -13   3        843.40        930.98        44.07 o                         
   0 -13   3        219.13        233.97        21.83 o                         
   1 -13   3         20.90         53.10        10.81 o                         
   2 -13   3         19.21         18.15        11.95 o                         
   3 -13   3        877.95        935.77        55.06 o                         
   4 -13   3        175.69        183.99        37.14 o                         
   5 -13   3          4.91         14.00         4.78 o                         
   6 -13   3          1.49         -3.82         3.82 o                         
   7 -13   3         43.74         45.20         8.84 o                         
  -5 -12   3         33.64         43.84         7.78 o                         
  -4 -12   3          6.97          3.31         4.37 o                         
  -3 -12   3          6.32          8.55         5.85 o                         
  -2 -12   3        210.13        166.63        18.98 o                         
  -1 -12   3          0.19         11.37         8.06 o                         
   0 -12   3        976.80        937.49        40.36 o                         
   1 -12   3         86.46        257.35        25.50 o                         
   2 -12   3        622.54        623.28        38.25 o                         
   3 -12   3          1.72         52.49        17.49 o                         
   4 -12   3          9.10         12.84         7.46 o                         
   5 -12   3        243.85        185.68        18.21 o                         
   6 -12   3          2.11          0.46         2.24 o                         
   7 -12   3         13.78         11.61         5.18 o                         
   8 -12   3         93.82         79.29         9.41 o                         
  -5 -11   3          3.39         13.98         4.71 o                         
  -4 -11   3       1193.40       1277.22        44.43 o                         
  -3 -11   3        165.04        150.56        20.41 o                         
  -2 -11   3       1228.48       1172.40        44.60 o                         
  -1 -11   3       4566.23       4990.30        97.74 o                         
   0 -11   3        408.53        387.76        24.43 o                         
   1 -11   3        717.67        790.43        42.40 o                         
   2 -11   3        289.50        342.81        27.11 o                         
   3 -11   3        529.40        694.80        44.97 o                         
   4 -11   3        611.59        625.15        31.67 o                         
   5 -11   3          5.37          6.78         2.84 o                         
   6 -11   3         24.45          8.53         3.45 o                         
   7 -11   3          2.19          7.87         4.79 o                         
   8 -11   3         16.67         10.65         3.98 o                         
  -6 -10   3         17.57          6.37         5.01 o                         
  -5 -10   3          6.28          6.50         4.77 o                         
  -4 -10   3          3.80          1.38         3.44 o                         
  -3 -10   3          0.14          3.45         7.41 o                         
  -2 -10   3        160.85        134.09        17.07 o                         
  -1 -10   3        206.87        190.86        20.37 o                         
   0 -10   3         15.03         18.31         8.74 o                         
   1 -10   3         66.03         67.48        22.06 o                         
   2 -10   3          9.95         32.87        15.37 o                         
   3 -10   3         74.00         80.15        15.01 o                         
   4 -10   3        138.90        125.19        20.02 o                         
   5 -10   3         51.73         36.38         7.62 o                         
   6 -10   3          1.64         -3.56         3.56 o                         
   7 -10   3         46.20         59.03         9.95 o                         
   8 -10   3          3.73         13.14         5.20 o                         
  -7  -9   3         13.28         19.54         6.18 o                         
  -6  -9   3         44.67         56.12         9.42 o                         
  -5  -9   3         17.75         20.17         8.92 o                         
  -4  -9   3          3.18          9.51         7.91 o                         
  -3  -9   3         50.55         29.96        13.54 o                         
  -2  -9   3       2964.23       3005.67       105.08 o                         
  -1  -9   3         64.49         46.83        19.33 o                         
   0  -9   3          6.13         -2.32         6.09 o                         
   1  -9   3       5634.57       6257.29       211.26 o                         
   2  -9   3       3096.46       3611.57       148.34 o                         
   3  -9   3       1062.23       1257.91        79.87 o                         
   4  -9   3         36.88         31.78         6.75 o                         
   5  -9   3         48.93         67.50         8.91 o                         
   6  -9   3         26.57         23.23         5.85 o                         
   7  -9   3          1.35          2.13         3.19 o                         
   8  -9   3         16.33         11.52         4.66 o                         
  -7  -8   3         44.92         67.62        13.16 o                         
  -6  -8   3        127.49        135.40        15.77 o                         
  -5  -8   3        117.60        102.96        21.81 o                         
  -4  -8   3        415.44        325.75        40.73 o                         
  -3  -8   3        263.89        247.89        21.06 o                         
  -2  -8   3        919.08        781.94        46.19 o                         
  -1  -8   3        777.38        662.25        38.61 o                         
   0  -8   3         57.74         54.93        18.38 o                         
   1  -8   3         17.34         89.58        28.00 o                         
   2  -8   3         70.29         25.65        11.38 o                         
   3  -8   3        577.81        545.67        48.05 o                         
   4  -8   3        186.02        195.71        21.85 o                         
   5  -8   3        114.89        117.01        12.23 o                         
   6  -8   3         43.47         33.68         8.98 o                         
   7  -8   3         88.15         91.07        15.64 o                         
   8  -8   3          9.96         35.03         8.99 o                         
  -7  -7   3          7.57          1.54         4.37 o                         
  -6  -7   3        374.94        383.83        28.35 o                         
  -5  -7   3         36.28         47.30        15.56 o                         
  -4  -7   3        721.55        797.53        56.74 o                         
  -3  -7   3        651.39        623.88        40.73 o                         
  -2  -7   3        512.57        521.43        34.91 o                         
  -1  -7   3        366.97        375.63        26.46 o                         
   0  -7   3        736.76        821.77        61.27 o                         
   1  -7   3       2999.86       3327.76       126.00 o                         
   2  -7   3       1478.81       1951.47        89.86 o                         
   3  -7   3         56.83         84.32        16.27 o                         
   4  -7   3       2898.34       3345.73       139.06 o                         
   5  -7   3        157.15        142.41        15.45 o                         
   6  -7   3       1117.51       1147.27       101.79 o                         
   7  -7   3         92.34         86.16        16.11 o                         
   8  -7   3         74.77         92.16        14.93 o                         
  -8  -6   3         77.73         57.79        10.74 o                         
  -7  -6   3         42.03         42.77        13.12 o                         
  -6  -6   3        131.57        139.25        24.50 o                         
  -5  -6   3        298.80        376.98        41.87 o                         
  -4  -6   3         48.01         40.51        11.75 o                         
  -3  -6   3        388.00        422.22        33.12 o                         
  -2  -6   3        427.84        598.74        37.60 o                         
  -1  -6   3        130.50        266.15        38.64 o                         
   0  -6   3          2.44         10.94         9.51 o                         
   1  -6   3         35.10         35.26        10.13 o                         
   2  -6   3        424.73        405.90        36.06 o                         
   3  -6   3          7.63          9.85         4.91 o                         
   4  -6   3         16.35         28.82        13.42 o                         
   5  -6   3        592.31        531.06        22.12 o                         
   6  -6   3         58.97         87.78        11.89 o                         
   7  -6   3          0.78          3.41         3.39 o                         
   8  -6   3         15.25          8.43         3.42 o                         
   9  -6   3          2.00         43.43         7.31 o                         
  -8  -5   3         57.19         43.85        10.53 o                         
  -7  -5   3        140.67        141.49        23.66 o                         
  -6  -5   3        855.89        839.87        59.89 o                         
  -5  -5   3          7.27         14.84         8.28 o                         
  -4  -5   3         11.03          5.31         7.23 o                         
  -3  -5   3          2.07          7.93        26.75 o                         
  -2  -5   3        321.30        259.07        20.61 o                         
  -1  -5   3       1334.07       1316.15        68.04 o                         
   0  -5   3        103.28        101.45        17.27 o                         
   1  -5   3          3.76          1.67         1.89 o                         
   2  -5   3        631.64        769.52        44.62 o                         
   3  -5   3        275.15        208.27        17.21 o                         
   4  -5   3        913.77        890.34        63.41 o                         
   5  -5   3         10.63         12.12         3.46 o                         
   6  -5   3         36.24         47.72         7.95 o                         
   7  -5   3         85.72         87.53        11.28 o                         
   8  -5   3          5.95         -7.23         8.27 o                         
  -8  -4   3          4.60          3.02         4.56 o                         
  -7  -4   3         20.17         10.48         4.95 o                         
  -6  -4   3         87.23         83.18        14.24 o                         
  -5  -4   3         52.26        173.19        44.73 o                         
  -4  -4   3        240.16        168.95        29.85 o                         
  -3  -4   3         44.64         63.32        17.66 o                         
  -2  -4   3         37.19        171.45        81.73 o                         
  -1  -4   3        742.43        610.25        41.83 o                         
   0  -4   3         26.61         28.31         8.42 o                         
   1  -4   3        362.99        224.62        22.45 o                         
   2  -4   3         20.71         26.50         8.56 o                         
   3  -4   3        220.28        211.13        17.94 o                         
   4  -4   3         95.47        104.03        20.35 o                         
   5  -4   3        322.35        253.05        35.55 o                         
   6  -4   3          6.94          8.12         2.69 o                         
   7  -4   3        160.97        176.05        16.21 o                         
   8  -4   3         20.92          6.79         5.13 o                         
  -8  -3   3          3.71          8.49         4.27 o                         
  -7  -3   3        204.22        284.25        38.21 o                         
  -6  -3   3        164.08        168.20        14.98 o                         
  -5  -3   3        139.52        247.20        17.16 o                         
  -4  -3   3        169.32        201.96        33.49 o                         
  -3  -3   3        492.92        524.04        27.28 o                         
  -2  -3   3       6120.29       6329.40       109.90 o                         
  -1  -3   3       2769.56       2765.12        53.53 o                         
   0  -3   3       1512.20       1515.71        57.25 o                         
   1  -3   3         12.02          7.01         2.27 o                         
   2  -3   3       1190.25       1582.41        38.17 o                         
   3  -3   3       1334.92       1351.15        41.81 o                         
   4  -3   3        855.70        834.63        84.96 o                         
   5  -3   3          4.75         22.17        12.17 o                         
   6  -3   3          7.05         15.25         4.32 o                         
   7  -3   3        146.29        182.03        15.79 o                         
   8  -3   3         62.72         49.59         6.67 o                         
   9  -3   3          0.66        108.88        11.23 o                         
  -8  -2   3         15.00         71.51        90.03 o                         
  -7  -2   3         48.38         71.65        13.69 o                         
  -6  -2   3          1.93          4.92         4.08 o                         
  -5  -2   3        452.02        467.37        30.65 o                         
  -4  -2   3        993.56        992.09        66.59 o                         
  -3  -2   3       1366.03       1417.77        81.19 o                         
  -2  -2   3         46.16         43.30         6.80 o                         
  -1  -2   3          7.55          6.35         2.12 o                         
   0  -2   3          2.41          2.41         1.46 o                         
   1  -2   3        394.50        595.86        68.23 o                         
   2  -2   3        332.67        321.50        13.60 o                         
   3  -2   3         13.96         29.61         5.24 o                         
   4  -2   3         13.49          1.39         3.79 o                         
   5  -2   3         74.34         97.82        14.91 o                         
   6  -2   3         28.48         12.25         3.74 o                         
   7  -2   3        167.29        150.44        16.30 o                         
   8  -2   3         44.70         50.53         8.23 o                         
  -8  -1   3          0.89        257.29       274.77 o                         
  -7  -1   3        128.29        229.00        14.96 o                         
  -6  -1   3          0.58         20.14        13.44 o                         
  -5  -1   3        267.45        280.01        38.30 o                         
  -3  -1   3       3703.32       3506.40        76.71 o                         
  -2  -1   3        655.29        712.92        16.98 o                         
  -1  -1   3       1917.14       1692.14        35.28 o                         
   0  -1   3        898.66       1003.77        23.95 o                         
   1  -1   3       6557.61       5776.52        82.69 o                         
   2  -1   3        718.05        654.37        19.27 o                         
   3  -1   3       9064.33       9136.25       143.18 o                         
   4  -1   3        153.39        182.42        17.35 o                         
   5  -1   3         89.76        147.17        24.44 o                         
   6  -1   3         39.32         50.89         9.96 o                         
   7  -1   3        114.56        125.94        10.28 o                         
   8  -1   3        236.58        557.90       208.19 o                         
  -8   0   3          5.74         80.89        67.74 o                         
  -7   0   3          9.88          7.23         7.32 o                         
  -6   0   3         23.85         16.34         8.05 o                         
  -5   0   3         53.63        100.87        16.85 o                         
  -4   0   3        135.43        465.14        82.50 o                         
  -3   0   3          1.13         37.61         8.52 o                         
  -2   0   3       1898.65       1683.90        35.20 o                         
  -1   0   3        501.14        254.90         8.76 o                         
   0   0   3        254.50        161.04        11.72 o                         
   1   0   3       1433.75       1229.85        26.91 o                         
   2   0   3         53.24        107.44        10.71 o                         
   3   0   3        335.41        320.25        13.83 o                         
   4   0   3        496.55        431.64        39.10 o                         
   5   0   3        545.96        630.91        37.72 o                         
   6   0   3          6.75         -7.41        11.58 o                         
   7   0   3          1.75          5.53         4.40 o                         
   8   0   3        170.97        189.76        17.90 o                         
  -8   1   3          4.95         17.59        11.60 o                         
  -7   1   3          0.15         -4.92        16.28 o                         
  -6   1   3        778.68        652.64        37.32 o                         
  -5   1   3        255.71        371.61        58.20 o                         
  -4   1   3       9399.66       9420.43       219.14 o                         
  -3   1   3       2083.42       2264.96        47.93 o                         
  -2   1   3      64906.27      57719.64       701.10 o                         
  -1   1   3      35273.50      34618.69       403.64 o                         
   0   1   3      25383.80      22832.46       397.77 o                         
   1   1   3       5693.23       6356.72        97.49 o                         
   2   1   3          0.57          8.34         6.93 o                         
   3   1   3       5195.13       5595.48       116.12 o                         
   4   1   3        389.32        385.50        37.85 o                         
   5   1   3          0.88          1.40         3.59 o                         
   6   1   3          0.01          1.52         2.81 o                         
   7   1   3         18.10         44.48        10.79 o                         
   8   1   3        114.44        135.73        14.48 o                         
  -9   2   3          3.86        288.42        41.44 o                         
  -8   2   3         18.96         15.69        12.80 o                         
  -7   2   3        202.67        185.41        27.01 o                         
  -6   2   3         56.36         49.10         7.46 o                         
  -5   2   3          8.14         17.94         7.11 o                         
  -4   2   3        328.39        371.90        51.99 o                         
  -3   2   3        585.86        480.55        32.24 o                         
  -2   2   3        876.99        920.30        30.34 o                         
  -1   2   3        474.19        348.69        35.91 o                         
   0   2   3        431.85        351.93        25.48 o                         
   1   2   3       3437.32       2972.17        60.82 o                         
   2   2   3       2444.53       2089.98        59.64 o                         
   3   2   3        114.10        158.88        13.13 o                         
   4   2   3         14.70          2.05         4.25 o                         
   5   2   3        295.91        295.79        19.38 o                         
   6   2   3          9.38        153.23       144.63 o                         
   7   2   3          3.13         -1.67         3.45 o                         
   8   2   3         49.20         33.17         6.97 o                         
  -9   3   3         18.29        146.11        18.33 o                         
  -8   3   3         13.27          2.83        22.68 o                         
  -7   3   3         85.73         63.89        12.99 o                         
  -6   3   3        703.96        944.76        52.88 o                         
  -5   3   3        266.09        226.30        21.27 o                         
  -4   3   3       1463.29       1561.20        75.66 o                         
  -3   3   3        158.52        191.90        14.44 o                         
  -2   3   3       3191.80       4246.98       165.96 o                         
  -1   3   3       3357.53       3198.99        91.02 o                         
   0   3   3      18105.84      17536.54       185.47 o                         
   1   3   3      36858.57      37517.39       490.65 o                         
   2   3   3         85.89        125.89        12.85 o                         
   3   3   3         18.06         72.23        11.04 o                         
   4   3   3        887.93        824.39        59.11 o                         
   5   3   3        642.06        610.98        32.85 o                         
   6   3   3          5.20        216.28       197.38 o                         
   7   3   3        117.34        127.14        16.74 o                         
   8   3   3         27.05         20.19         4.83 o                         
  -9   4   3          1.09         29.64        10.72 o                         
  -8   4   3          7.57          2.96         4.68 o                         
  -7   4   3         34.84         52.98        13.70 o                         
  -6   4   3         60.94        101.96        10.37 o                         
  -5   4   3         69.37         69.25        11.63 o                         
  -4   4   3        194.80        225.07        16.83 o                         
  -3   4   3       1198.22       2029.02        40.65 o                         
  -2   4   3        300.28        301.40        18.55 o                         
  -1   4   3          1.51          2.27         2.88 o                         
   0   4   3        494.02        399.79        44.18 o                         
   1   4   3         31.69         43.48         7.12 o                         
   2   4   3       2799.12       2833.49       141.90 o                         
   3   4   3        166.17        186.22        19.37 o                         
   4   4   3          2.23          2.66         3.51 o                         
   5   4   3         31.29         26.62         7.81 o                         
   6   4   3        205.69        200.05        22.96 o                         
   7   4   3        153.08        146.52        22.25 o                         
  -9   5   3         73.38         99.51         8.53 o                         
  -8   5   3         16.91         12.35         3.43 o                         
  -7   5   3        115.62        109.95        20.39 o                         
  -6   5   3         15.55         12.79         4.41 o                         
  -5   5   3         50.66         85.87        14.13 o                         
  -4   5   3          0.81          5.75         6.11 o                         
  -3   5   3       1904.78       2935.83        71.47 o                         
  -2   5   3       3498.42       3360.78       164.69 o                         
  -1   5   3       9201.43       9464.70       240.32 o                         
   0   5   3        854.74        935.78       118.92 o                         
   1   5   3       6842.72       7836.01       443.25 o                         
   2   5   3       1029.29       1202.61        78.86 o                         
   3   5   3       4135.69       4790.42       114.34 o                         
   4   5   3        265.09        314.85        26.84 o                         
   5   5   3        534.05        529.69        48.32 o                         
   6   5   3        100.45         86.22        14.45 o                         
   7   5   3         73.67        105.35        13.52 o                         
  -9   6   3         81.69         68.27         6.92 o                         
  -8   6   3          6.47          6.42         4.58 o                         
  -7   6   3         43.36         55.81        15.55 o                         
  -6   6   3        402.47        353.57        32.45 o                         
  -5   6   3        162.50        225.19        16.02 o                         
  -4   6   3         27.14         58.51        17.51 o                         
  -3   6   3       1148.06       1290.87        72.37 o                         
  -2   6   3       1037.06        968.07        95.82 o                         
  -1   6   3        600.46        511.89        27.36 o                         
   0   6   3        773.76        669.53        56.55 o                         
   1   6   3        104.51         81.35        20.00 o                         
   2   6   3        234.73        243.18        21.74 o                         
   3   6   3         28.93         18.02         5.57 o                         
   4   6   3         16.69         14.85         6.34 o                         
   5   6   3         69.88         76.26        15.66 o                         
   6   6   3         40.15         46.47        10.91 o                         
   7   6   3        161.23        165.51        21.84 o                         
  -9   7   3          2.34         -2.61         4.55 o                         
  -8   7   3          0.01          2.08         2.75 o                         
  -7   7   3        227.75        234.20        28.45 o                         
  -6   7   3         83.55        109.29        13.10 o                         
  -5   7   3        113.08        178.07        14.44 o                         
  -4   7   3        820.44        674.59        60.15 o                         
  -3   7   3         76.97         75.74        11.58 o                         
  -2   7   3        118.50        134.87        14.25 o                         
  -1   7   3        103.14        133.39        24.67 o                         
   0   7   3        445.92        482.50        49.48 o                         
   1   7   3        611.24        737.00        65.85 o                         
   2   7   3         11.08         25.79        14.51 o                         
   3   7   3        218.42        226.25        17.93 o                         
   4   7   3        162.56        170.10        19.82 o                         
   5   7   3        379.08        371.23        32.33 o                         
   6   7   3         13.37         16.29         5.83 o                         
   7   7   3          4.48         -3.63         4.18 o                         
  -9   8   3        139.13        159.58         7.67 o                         
  -8   8   3          0.86         10.44         5.69 o                         
  -7   8   3          8.22          7.47         5.56 o                         
  -6   8   3          6.67         11.11         6.93 o                         
  -5   8   3         81.09         97.64        11.19 o                         
  -4   8   3         56.80         64.59        20.42 o                         
  -3   8   3        526.14        497.82        49.91 o                         
  -2   8   3          0.24         -2.20         5.40 o                         
  -1   8   3         84.36         59.70        18.16 o                         
   0   8   3         14.87          8.26         6.01 o                         
   1   8   3         20.39         33.89        16.63 o                         
   2   8   3          2.55          4.99         6.23 o                         
   3   8   3         68.42         72.74        12.56 o                         
   4   8   3          3.64          0.56         7.73 o                         
   5   8   3        106.97         92.64        12.12 o                         
   6   8   3          4.31          0.34         7.89 o                         
  -8   9   3          9.12          9.50         4.22 o                         
  -7   9   3        112.40         89.79        16.53 o                         
  -6   9   3        333.23        368.28        27.16 o                         
  -5   9   3        523.16        443.26        23.19 o                         
  -4   9   3          2.91         50.32        28.78 o                         
  -3   9   3         11.06         12.98         9.06 o                         
  -2   9   3        443.48        511.93        56.77 o                         
  -1   9   3         76.23         87.42        24.24 o                         
   0   9   3        790.08        910.67        81.93 o                         
   1   9   3         36.37         50.58         9.70 o                         
   2   9   3         30.88         39.47         7.56 o                         
   3   9   3          1.71          3.15         4.52 o                         
   4   9   3          0.09          4.82         3.70 o                         
   5   9   3         58.86         84.32        10.77 o                         
   6   9   3        276.08        257.38        24.03 o                         
  -8  10   3          0.02          0.59         1.56 o                         
  -7  10   3          8.89         20.12         7.69 o                         
  -6  10   3         15.50         11.93         5.98 o                         
  -5  10   3         46.39         66.46        10.18 o                         
  -4  10   3          3.06         -2.70         5.46 o                         
  -3  10   3        190.05        203.50        23.91 o                         
  -2  10   3         92.15        102.24        14.87 o                         
  -1  10   3         31.00         40.16         8.15 o                         
   0  10   3         48.64         45.21        10.35 o                         
   1  10   3         38.36         55.35        11.67 o                         
   2  10   3         98.37        113.25        15.62 o                         
   3  10   3         81.54         57.69        12.59 o                         
   4  10   3         87.31        131.93        18.66 o                         
   5  10   3        227.95        177.43        13.46 o                         
  -8  11   3         25.81         33.95         4.51 o                         
  -7  11   3         46.01         61.53        11.40 o                         
  -6  11   3          8.12          6.99         4.15 o                         
  -5  11   3        358.10        305.53        26.25 o                         
  -4  11   3         92.79         89.33        21.59 o                         
  -3  11   3        343.73        330.72        41.34 o                         
  -2  11   3        232.89        239.26        28.35 o                         
  -1  11   3         26.67         41.11        13.03 o                         
   0  11   3         20.67         46.80         9.87 o                         
   1  11   3         40.14         65.49        14.18 o                         
   2  11   3        620.45        676.25        36.58 o                         
   3  11   3         70.19         65.46        18.69 o                         
   4  11   3        158.09        222.14        33.73 o                         
   5  11   3        113.77        107.37        19.46 o                         
  -7  12   3         51.48         67.73        10.22 o                         
  -6  12   3        304.99        286.96        20.29 o                         
  -5  12   3       1002.80        899.02        44.58 o                         
  -4  12   3        342.66        336.75        42.97 o                         
  -3  12   3       1167.94       1172.78        83.91 o                         
  -2  12   3        404.81        407.07        50.82 o                         
  -1  12   3         70.45         88.09        23.62 o                         
   0  12   3        119.52        147.54        20.78 o                         
   1  12   3         60.07         51.70        12.35 o                         
   2  12   3          0.14          5.80         5.31 o                         
   3  12   3         36.40         27.49        13.01 o                         
   4  12   3        112.01        103.14        22.38 o                         
  -7  13   3        605.06        617.77        29.19 o                         
  -6  13   3          4.14         14.57         4.41 o                         
  -5  13   3        575.04        556.00        33.04 o                         
  -4  13   3        267.98        324.58        39.92 o                         
  -3  13   3         31.71         40.31        18.74 o                         
  -2  13   3       1439.40       1452.52        94.94 o                         
  -1  13   3        450.86        503.89        55.78 o                         
   0  13   3        902.89       1030.11        80.63 o                         
   1  13   3        312.31        340.94        31.71 o                         
   2  13   3         31.84         31.69         6.82 o                         
   3  13   3         15.93         20.95        12.27 o                         
   4  13   3          1.57         11.29         7.72 o                         
  -6  14   3         13.40         11.35         4.36 o                         
  -5  14   3          4.63          5.82         2.78 o                         
  -4  14   3         16.42         21.42         9.69 o                         
  -3  14   3         13.48          8.13         5.39 o                         
  -2  14   3         91.27        142.32        28.04 o                         
  -1  14   3        286.79        304.05        41.14 o                         
   0  14   3        110.78         94.61        23.10 o                         
   1  14   3          0.30         -2.64         2.64 o                         
   3  14   3          1.97          3.12         4.65 o                         
  -6  15   3         23.79         29.92         7.71 o                         
  -5  15   3         22.00         13.57         4.11 o                         
  -4  15   3        224.58        183.57        17.31 o                         
  -3  15   3         54.80         65.33        16.50 o                         
  -2  15   3          1.10          1.64         4.12 o                         
  -1  15   3         95.38         86.15        20.14 o                         
   0  15   3        204.82        235.31        23.23 o                         
   1  15   3          1.99          0.86         5.84 o                         
   2  15   3        126.29        136.12        22.70 o                         
  -5  16   3          0.15         -0.08         1.72 o                         
  -4  16   3          2.27          1.82         2.51 o                         
  -3  16   3          5.92          6.86         5.92 o                         
  -2  16   3          4.65          9.53         7.03 o                         
  -1  16   3         14.02         34.74        12.49 o                         
   0  16   3         55.58         36.41         7.55 o                         
   1  16   3        165.45        194.09        24.34 o                         
  -4  17   3          4.37          5.35         2.54 o                         
  -3  17   3         77.70         78.86         9.77 o                         
  -2  17   3        206.20        228.41        21.75 o                         
  -1  17   3         33.45         30.38        10.20 o                         
   1 -18   4          0.16          6.17         3.72 o                         
  -1 -17   4          2.47         -1.18         4.00 o                         
   0 -17   4         11.97          8.96         5.43 o                         
   1 -17   4         13.17          8.22         5.08 o                         
   2 -17   4          2.93          4.09         3.62 o                         
   3 -17   4         20.00         19.96         5.17 o                         
   4 -17   4          0.05         -2.73         2.73 o                         
  -2 -16   4         22.02         13.98         6.88 o                         
  -1 -16   4         74.28         63.98        16.30 o                         
   0 -16   4          0.02         -0.45         3.59 o                         
   1 -16   4          0.18          9.44         7.86 o                         
   2 -16   4         37.73         25.49        10.98 o                         
   3 -16   4         76.78         82.95        16.30 o                         
   4 -16   4          0.77          1.89         2.19 o                         
   5 -16   4         48.85         41.71         9.56 o                         
  -3 -15   4         12.95          4.35         2.30 o                         
  -2 -15   4          2.41          0.76         4.34 o                         
  -1 -15   4          0.57          1.48         4.14 o                         
   0 -15   4          7.27         -1.40         4.20 o                         
   1 -15   4         13.16         17.61         8.54 o                         
   2 -15   4         21.48         11.11         6.50 o                         
   3 -15   4         40.24         42.73        10.49 o                         
   4 -15   4         17.34         17.31         5.12 o                         
   5 -15   4          4.51          2.04         1.83 o                         
   6 -15   4          0.32         -2.23         2.23 o                         
  -4 -14   4        109.78        137.94        19.62 o                         
  -3 -14   4         34.34         68.95        11.40 o                         
  -2 -14   4         42.88         61.59        11.84 o                         
  -1 -14   4          1.36         -0.87         4.29 o                         
   0 -14   4         85.69        103.68        14.73 o                         
   1 -14   4         40.96         71.46        15.54 o                         
   2 -14   4        421.52        514.50        40.89 o                         
   3 -14   4          7.61          4.40         4.39 o                         
   4 -14   4        102.94        117.40        15.35 o                         
   5 -14   4        215.42        175.17        16.41 o                         
   6 -14   4         24.41         22.32         9.05 o                         
   7 -14   4         71.39         64.45         8.48 o                         
  -5 -13   4          0.23         -3.50         3.50 o                         
  -4 -13   4          0.13          2.70         4.38 o                         
  -3 -13   4        122.93         84.83        14.47 o                         
  -2 -13   4         10.60          2.95         3.48 o                         
  -1 -13   4        143.49         95.74        14.59 o                         
   0 -13   4         35.02         29.72         8.11 o                         
   1 -13   4         15.47         10.01        10.38 o                         
   2 -13   4        139.65        168.19        23.92 o                         
   3 -13   4         80.14         90.80        17.39 o                         
   4 -13   4        214.62        230.43        37.83 o                         
   5 -13   4          7.32          8.83         2.57 o                         
   6 -13   4          5.62          4.34         2.41 o                         
   7 -13   4         14.87         23.98         6.39 o                         
  -5 -12   4        181.55        202.05        23.57 o                         
  -4 -12   4        273.27        311.63        25.58 o                         
  -3 -12   4       1151.87       1134.76        55.24 o                         
  -2 -12   4        792.39       1154.83        49.87 o                         
  -1 -12   4       4417.21       4684.56       106.67 o                         
   0 -12   4        171.56        152.53        15.95 o                         
   1 -12   4        387.20        427.44        32.23 o                         
   2 -12   4        515.08        649.18        38.78 o                         
   3 -12   4         38.77         30.41         7.77 o                         
   4 -12   4          0.41         -1.29         3.81 o                         
   5 -12   4        104.84        130.39        13.46 o                         
   6 -12   4         17.89         23.08         4.86 o                         
   7 -12   4        126.46        130.74        16.76 o                         
   8 -12   4        127.18        167.51        13.56 o                         
  -6 -11   4         30.98         38.22         8.36 o                         
  -5 -11   4         20.52         11.34         3.79 o                         
  -4 -11   4        768.28        849.13        46.29 o                         
  -3 -11   4         74.79         56.59        13.10 o                         
  -2 -11   4        417.11        509.78        29.34 o                         
  -1 -11   4         70.76        103.98        15.20 o                         
   0 -11   4        344.11        387.82        24.47 o                         
   1 -11   4         21.68         46.77        11.33 o                         
   2 -11   4        124.55        116.13        15.54 o                         
   3 -11   4         14.92          1.92         5.09 o                         
   4 -11   4          0.01          0.45         4.58 o                         
   5 -11   4         42.27         69.94        10.01 o                         
   6 -11   4          3.17          5.01         2.57 o                         
   7 -11   4          0.00          4.92         3.44 o                         
   8 -11   4          1.37          9.58         4.02 o                         
  -6 -10   4         76.27         69.71         9.50 o                         
  -5 -10   4        325.63        342.32        40.66 o                         
  -4 -10   4         73.94         61.38        12.70 o                         
  -3 -10   4       1738.42       1886.66       100.12 o                         
  -2 -10   4        174.24        273.36        23.91 o                         
  -1 -10   4        354.04        405.45        28.08 o                         
   0 -10   4        781.44        956.60        83.14 o                         
   1 -10   4       2603.60       2868.77       143.60 o                         
   2 -10   4         62.85         79.47        21.80 o                         
   3 -10   4        786.17        981.20        65.09 o                         
   4 -10   4        135.00        100.17        12.51 o                         
   5 -10   4         39.71         57.27         9.23 o                         
   6 -10   4         35.03         49.12         8.27 o                         
   7 -10   4         87.59         97.22        12.51 o                         
   8 -10   4         34.74         28.32         7.35 o                         
  -7  -9   4         70.35         63.73        11.31 o                         
  -6  -9   4          1.46          2.00         2.77 o                         
  -5  -9   4          9.38         17.39        10.24 o                         
  -4  -9   4        155.56        134.53        26.43 o                         
  -3  -9   4         15.54         24.43        12.99 o                         
  -2  -9   4        253.65        243.06        21.68 o                         
  -1  -9   4         25.67         17.41         7.76 o                         
   0  -9   4        307.74        333.45        46.27 o                         
   1  -9   4         28.13        153.96        40.69 o                         
   2  -9   4          1.73          8.43        13.62 o                         
   3  -9   4        147.11        120.88        24.92 o                         
   4  -9   4          2.13          4.56         1.99 o                         
   5  -9   4        140.24        140.50        13.32 o                         
   6  -9   4        132.09        130.97        14.17 o                         
   7  -9   4          2.51         -0.81         2.37 o                         
   8  -9   4         14.79         21.83         6.95 o                         
  -7  -8   4         20.52         17.13         7.92 o                         
  -6  -8   4         21.09         43.13         8.49 o                         
  -5  -8   4        118.47        150.46        26.53 o                         
  -4  -8   4        130.95        141.06        19.43 o                         
  -3  -8   4        181.23        160.81        16.66 o                         
  -2  -8   4         96.98        131.50        19.73 o                         
  -1  -8   4        189.45        226.27        22.72 o                         
   0  -8   4        700.01        759.36        63.13 o                         
   1  -8   4        914.77       1023.23        71.01 o                         
   2  -8   4        287.53        285.73        34.90 o                         
   3  -8   4         26.58         10.00         4.69 o                         
   4  -8   4         99.69         84.09         9.11 o                         
   5  -8   4        525.14        481.96        24.06 o                         
   6  -8   4        140.51        154.78        20.93 o                         
   7  -8   4         43.75         40.95         8.76 o                         
   8  -8   4          6.98         17.08         6.95 o                         
  -7  -7   4         38.29         52.18        12.96 o                         
  -6  -7   4        123.68        118.75        22.26 o                         
  -5  -7   4         35.38         21.90        12.14 o                         
  -4  -7   4         32.50         31.81         9.77 o                         
  -3  -7   4        754.46        717.63        56.07 o                         
  -2  -7   4         11.88         30.73        10.37 o                         
  -1  -7   4         91.47         80.87        20.64 o                         
   0  -7   4          0.20         30.24        19.65 o                         
   1  -7   4         38.01         43.14        15.03 o                         
   2  -7   4          0.06          0.21         4.31 o                         
   3  -7   4         22.71         10.69         5.10 o                         
   4  -7   4         63.77        124.16        28.33 o                         
   5  -7   4         36.79         45.89         7.79 o                         
   6  -7   4         16.42         45.42         8.86 o                         
   7  -7   4          0.03          8.00         4.39 o                         
   8  -7   4         34.44         33.33         8.72 o                         
  -8  -6   4        105.23         86.98        13.26 o                         
  -7  -6   4         18.03         20.63         5.53 o                         
  -6  -6   4         15.99         18.32        11.67 o                         
  -5  -6   4        153.51        176.89        28.80 o                         
  -4  -6   4          2.80         -0.49         4.07 o                         
  -3  -6   4        624.64        567.03        36.81 o                         
  -2  -6   4        812.56        901.01        43.29 o                         
  -1  -6   4       1242.91       1224.46        71.74 o                         
   0  -6   4       2364.40       2638.61       105.92 o                         
   1  -6   4       4488.76       5032.59       152.20 o                         
   2  -6   4       7659.21       8723.62       214.43 o                         
   3  -6   4       3058.89       3532.82        80.14 o                         
   4  -6   4         11.60         28.24        12.32 o                         
   5  -6   4        340.02        320.41        17.06 o                         
   6  -6   4        237.50        215.09        18.33 o                         
   7  -6   4          0.03          4.22         2.98 o                         
   8  -6   4          7.96          7.13         3.91 o                         
  -8  -5   4          0.86          0.72         3.40 o                         
  -7  -5   4          0.40         -6.23         7.99 o                         
  -6  -5   4        447.62        454.73        45.28 o                         
  -5  -5   4          2.91          8.20         5.70 o                         
  -4  -5   4        693.48        671.22        61.71 o                         
  -3  -5   4         92.08         76.12        13.03 o                         
  -2  -5   4         81.18         96.65        13.62 o                         
  -1  -5   4       1641.61       1571.06        77.52 o                         
   0  -5   4          4.06          6.20         5.28 o                         
   1  -5   4        267.57        339.98        31.50 o                         
   2  -5   4          5.96         20.68         7.99 o                         
   3  -5   4         89.30         89.77        12.04 o                         
   4  -5   4        374.11        393.72        41.50 o                         
   5  -5   4         81.39         66.54         8.77 o                         
   6  -5   4         56.92         67.19         9.25 o                         
   7  -5   4         53.18         49.70         8.76 o                         
   8  -5   4         26.18         22.02         3.91 o                         
  -8  -4   4          3.08         -1.82         3.17 o                         
  -7  -4   4        313.68        292.93        36.50 o                         
  -6  -4   4        108.79        414.30       226.15 o                         
  -5  -4   4         42.93         39.43        11.05 o                         
  -4  -4   4       1377.93       1157.04        78.05 o                         
  -3  -4   4        484.55        504.16        29.46 o                         
  -2  -4   4       3012.53       3155.93       137.15 o                         
  -1  -4   4        975.73        941.14        28.41 o                         
   0  -4   4        671.68        509.78        54.01 o                         
   1  -4   4          1.24          8.66         4.61 o                         
   2  -4   4       3520.74       3695.76        88.54 o                         
   3  -4   4       2268.50       3195.32       205.50 o                         
   4  -4   4        108.32         59.09        14.85 o                         
   5  -4   4        862.32        949.38        37.73 o                         
   6  -4   4         10.21          7.15         2.89 o                         
   7  -4   4         28.04         18.60         4.67 o                         
   8  -4   4          0.71         -6.39         6.39 o                         
  -8  -3   4         51.55         31.18        10.49 o                         
  -7  -3   4        303.92        587.57       270.62 o                         
  -6  -3   4        218.73        261.37        22.91 o                         
  -5  -3   4          2.88          3.13         3.46 o                         
  -4  -3   4        260.19        268.63        35.17 o                         
  -3  -3   4        366.46        308.41        21.25 o                         
  -2  -3   4         65.80        189.37        32.04 o                         
  -1  -3   4         14.18          3.20         2.28 o                         
   0  -3   4        350.66        313.10        25.80 o                         
   1  -3   4          0.01          5.95         4.13 o                         
   2  -3   4        149.01        124.48        11.26 o                         
   3  -3   4       1400.05       1233.10        72.10 o                         
   4  -3   4          3.66          8.48         4.37 o                         
   5  -3   4         11.82         12.08         7.67 o                         
   6  -3   4          6.63          3.29         2.78 o                         
   7  -3   4         89.89         62.41         9.72 o                         
   8  -3   4         44.59         38.30         5.47 o                         
  -8  -2   4         47.25        211.79       124.05 o                         
  -7  -2   4         95.33        123.85        24.61 o                         
  -6  -2   4          0.05          3.74         4.36 o                         
  -5  -2   4        356.71        420.84        21.33 o                         
  -4  -2   4        222.60        371.25        40.82 o                         
  -3  -2   4         27.22         65.24        34.18 o                         
  -2  -2   4       1938.72       1875.38        51.28 o                         
  -1  -2   4          1.82         39.03        11.04 o                         
   0  -2   4      16009.06      15520.48       289.34 o                         
   1  -2   4      13321.96      11932.44       229.84 o                         
   2  -2   4       1583.49       1504.14        39.32 o                         
   3  -2   4        130.05        106.87         9.24 o                         
   4  -2   4        429.32        475.28        28.16 o                         
   5  -2   4         85.39         84.58        19.64 o                         
   6  -2   4        245.79        186.50        15.90 o                         
   7  -2   4         28.39         18.08         4.63 o                         
   8  -2   4        203.86        351.95       124.74 o                         
  -8  -1   4         61.66        343.66       241.99 o                         
  -7  -1   4         40.55        118.33        20.52 o                         
  -6  -1   4        123.61         94.30        11.26 o                         
  -5  -1   4          2.02         85.97        25.44 o                         
  -4  -1   4         65.81         81.44        20.25 o                         
  -3  -1   4        940.09       1038.40        40.18 o                         
  -2  -1   4        360.88        241.90        12.56 o                         
  -1  -1   4        160.31        102.45         8.25 o                         
   0  -1   4        196.01        178.24        16.37 o                         
   1  -1   4        361.45        353.49        40.56 o                         
   2  -1   4        106.34         98.04         7.85 o                         
   3  -1   4        233.88        260.42        15.91 o                         
   4  -1   4        838.85        824.34        38.40 o                         
   5  -1   4         50.88         32.13         9.13 o                         
   6  -1   4          2.47         12.87        13.28 o                         
   7  -1   4        210.33        269.11        23.68 o                         
   8  -1   4         26.26        249.12       169.69 o                         
  -8   0   4          0.04        232.75        69.53 o                         
  -7   0   4          1.57          0.88         2.29 o                         
  -6   0   4       3248.56       3165.06       149.16 o                         
  -5   0   4        313.46        361.22        29.22 o                         
  -4   0   4       8959.63       8967.20       158.94 o                         
  -3   0   4       2037.59       2520.77       133.05 o                         
  -2   0   4       8261.62       8591.28       104.82 o                         
  -1   0   4       1068.42        834.43        19.01 o                         
   0   0   4         21.83         38.84         6.72 o                         
   1   0   4        761.22        809.10        46.73 o                         
   2   0   4        565.54        697.06        23.91 o                         
   3   0   4          0.77          8.15         4.61 o                         
   4   0   4        245.72        270.17        30.60 o                         
   5   0   4       1033.62       1055.84        53.28 o                         
   6   0   4         19.50         13.01        18.55 o                         
   7   0   4         12.65          3.34         5.60 o                         
   8   0   4        101.39        294.54        93.04 o                         
  -9   1   4         19.66        209.44        18.24 o                         
  -8   1   4         27.36         43.22         8.63 o                         
  -7   1   4         13.09         27.62        11.63 o                         
  -6   1   4          0.74         49.14        18.51 o                         
  -5   1   4          8.16         22.80         9.62 o                         
  -4   1   4         29.00        102.15        39.81 o                         
  -3   1   4       3596.32       3094.41        58.62 o                         
  -2   1   4         69.16         52.45         6.59 o                         
  -1   1   4        362.55        276.69        18.66 o                         
   0   1   4          1.39        110.49        15.36 o                         
   1   1   4         38.02         31.17        12.33 o                         
   2   1   4       2170.23       1913.89        51.89 o                         
   3   1   4        136.37         92.91         9.80 o                         
   4   1   4       1224.56       1049.08        64.58 o                         
   5   1   4        133.70        119.32        15.13 o                         
   6   1   4          6.43         29.55         8.53 o                         
   7   1   4          0.90          1.53         3.62 o                         
   8   1   4          7.91         21.73         8.88 o                         
  -8   2   4         38.62         37.76        23.37 o                         
  -7   2   4         14.77          8.29        10.27 o                         
  -6   2   4        140.29        164.18        13.63 o                         
  -5   2   4         20.21         20.60         6.19 o                         
  -4   2   4         31.69         24.29         5.33 o                         
  -3   2   4      14804.37      14874.87       211.15 o                         
  -2   2   4      10928.48      10276.91       123.25 o                         
  -1   2   4        252.68        193.54         9.71 o                         
   0   2   4         82.78         70.63        12.19 o                         
   1   2   4        895.13        795.02        26.88 o                         
   2   2   4       2458.51       2597.65        52.72 o                         
   3   2   4       1227.78       1333.41        49.16 o                         
   4   2   4        266.84        269.40        32.47 o                         
   5   2   4        297.02        359.79        19.33 o                         
   6   2   4         22.35        223.41       177.74 o                         
   7   2   4          4.00         13.74         6.67 o                         
   8   2   4         16.42         20.78         7.97 o                         
  -9   3   4          3.32        122.77        10.47 o                         
  -8   3   4          1.23          8.13        25.26 o                         
  -7   3   4         98.75        118.93        19.96 o                         
  -6   3   4          0.23         35.15         8.34 o                         
  -5   3   4        262.08        240.08        22.20 o                         
  -4   3   4         17.48         40.07         7.63 o                         
  -3   3   4        202.00        189.63        12.73 o                         
  -2   3   4        189.20        235.18        11.15 o                         
  -1   3   4         82.80         67.97        11.93 o                         
   0   3   4       1837.97       1639.64        56.60 o                         
   1   3   4         10.79         11.81         3.19 o                         
   2   3   4        772.66        571.07        24.52 o                         
   3   3   4         28.95         32.49         9.49 o                         
   4   3   4        376.68        379.59        39.49 o                         
   5   3   4        112.37        119.87        14.77 o                         
   6   3   4        127.65        299.65       147.30 o                         
   7   3   4         15.90         47.70        13.98 o                         
   8   3   4          0.17          8.77         5.00 o                         
  -9   4   4          1.86         32.58        12.92 o                         
  -8   4   4         91.87         94.25        15.56 o                         
  -7   4   4        136.90        106.95        18.31 o                         
  -6   4   4         51.89         47.79        10.99 o                         
  -5   4   4         77.34         65.77        10.98 o                         
  -4   4   4        576.95        644.74        31.90 o                         
  -3   4   4        238.49        301.82        16.65 o                         
  -2   4   4       1590.80       1477.89        63.34 o                         
  -1   4   4          7.16          2.32         3.00 o                         
   0   4   4        558.73        567.13        41.50 o                         
   1   4   4       1414.69       1525.03        42.37 o                         
   2   4   4        256.31        210.96        21.68 o                         
   3   4   4        253.88        298.03        23.89 o                         
   4   4   4        140.34        164.28        16.09 o                         
   5   4   4          8.10         15.81         6.42 o                         
   6   4   4          3.46          5.98         7.26 o                         
   7   4   4         46.98         60.15        11.33 o                         
  -9   5   4         25.14         32.34        16.26 o                         
  -8   5   4          5.22          1.03         3.70 o                         
  -7   5   4         64.32         59.45        14.59 o                         
  -6   5   4          0.02         -3.28         3.28 o                         
  -5   5   4         46.95         26.31         5.87 o                         
  -4   5   4         47.99         63.43        12.39 o                         
  -3   5   4        178.97        184.94        17.35 o                         
  -2   5   4        198.51        126.97        15.92 o                         
  -1   5   4         14.41          6.76         5.41 o                         
   0   5   4        836.94       1029.10        63.67 o                         
   2   5   4       1584.25       1575.03        78.18 o                         
   3   5   4        126.87        120.71        17.29 o                         
   4   5   4         17.21         16.60         6.58 o                         
   5   5   4        114.57        120.08        18.93 o                         
   6   5   4          0.39          8.75         6.06 o                         
   7   5   4         23.35         35.49         8.05 o                         
  -9   6   4         15.91         28.43         4.19 o                         
  -8   6   4          7.11          6.53         3.93 o                         
  -7   6   4        155.17        207.70        26.76 o                         
  -6   6   4        204.67        216.14        22.74 o                         
  -5   6   4          1.30          5.91         5.78 o                         
  -4   6   4         99.99        128.37        18.26 o                         
  -3   6   4        347.79        295.65        22.98 o                         
  -2   6   4       3318.15       3575.57       187.34 o                         
  -1   6   4        583.36        652.25        30.53 o                         
   0   6   4        273.22        289.34        35.55 o                         
   1   6   4       7057.71       7906.00       235.97 o                         
   2   6   4          0.15          6.41         8.16 o                         
   3   6   4        397.62        469.87        55.42 o                         
   4   6   4         46.09         52.00         9.60 o                         
   5   6   4          0.78          7.30        10.20 o                         
   6   6   4         88.65         69.41        12.54 o                         
   7   6   4         14.94         17.75         7.07 o                         
  -9   7   4          3.61         16.96         6.54 o                         
  -8   7   4          0.40          7.62         4.94 o                         
  -7   7   4         16.79         38.79        13.05 o                         
  -6   7   4         35.61        166.26        20.55 o                         
  -5   7   4         28.21         47.31         8.10 o                         
  -4   7   4         51.39        127.72        34.18 o                         
  -3   7   4         46.27         43.38         9.49 o                         
  -2   7   4        622.89        589.07        44.02 o                         
  -1   7   4          1.77          2.69         6.86 o                         
   0   7   4         15.68          3.52         5.22 o                         
   1   7   4          1.42          1.04         3.51 o                         
   2   7   4        283.47        324.89        48.70 o                         
   3   7   4         11.52          3.82         3.77 o                         
   4   7   4          2.01          1.08         4.85 o                         
   5   7   4         95.40         98.03        18.09 o                         
   6   7   4          1.12          1.94         2.19 o                         
  -9   8   4         44.53         49.81         5.25 o                         
  -8   8   4         73.27         68.85        11.71 o                         
  -7   8   4         49.17         60.74        13.57 o                         
  -6   8   4         14.60         26.14         7.64 o                         
  -5   8   4          0.32          1.32         4.18 o                         
  -4   8   4         55.64         49.87        11.93 o                         
  -3   8   4        527.73        666.31        58.74 o                         
  -2   8   4        389.87        523.66        52.98 o                         
  -1   8   4        605.68        678.73        62.83 o                         
   0   8   4          1.38         -2.53         4.64 o                         
   1   8   4         43.45         57.22        19.88 o                         
   2   8   4          9.44         12.46         5.56 o                         
   3   8   4         53.62         82.70        11.87 o                         
   4   8   4        110.95        113.72        14.08 o                         
   5   8   4         13.46          8.99         5.83 o                         
   6   8   4          0.11          0.99         3.36 o                         
  -8   9   4         40.65         48.84         9.20 o                         
  -7   9   4          1.93          9.85         7.19 o                         
  -6   9   4        341.09        481.60        42.28 o                         
  -5   9   4         35.17         26.92         5.67 o                         
  -4   9   4          0.13          7.77         4.60 o                         
  -3   9   4        130.69        133.97        18.96 o                         
  -2   9   4         76.62         67.52        21.32 o                         
  -1   9   4          0.89        -11.00        11.00 o                         
   0   9   4         33.82         26.38        11.44 o                         
   1   9   4         38.80         31.96         8.70 o                         
   2   9   4         97.63         97.13        14.67 o                         
   3   9   4         48.53         41.03        10.56 o                         
   4   9   4        143.12        126.15        14.52 o                         
   5   9   4          0.69          9.50         5.53 o                         
  -8  10   4          0.75         -0.08         5.72 o                         
  -7  10   4         45.89         59.53        11.46 o                         
  -6  10   4         12.19         15.88         5.16 o                         
  -5  10   4        379.73        364.29        22.07 o                         
  -4  10   4         41.01         61.02        17.73 o                         
  -3  10   4          5.07         -2.13         3.88 o                         
  -2  10   4         79.79        120.90        18.80 o                         
  -1  10   4        130.44        143.30        21.22 o                         
   0  10   4       2478.32       2701.43        77.73 o                         
   1  10   4          5.86          1.87         5.02 o                         
   2  10   4        216.82        204.52        24.04 o                         
   3  10   4        410.11        386.94        32.38 o                         
   4  10   4        760.76        852.64        46.16 o                         
   5  10   4         28.97         14.96         8.47 o                         
  -8  11   4         14.14         12.71         3.19 o                         
  -7  11   4          0.34          2.29         1.81 o                         
  -6  11   4        132.50        126.68        14.28 o                         
  -5  11   4         70.50         68.86        13.08 o                         
  -4  11   4         73.52         83.55        21.04 o                         
  -3  11   4         13.91         13.93         9.37 o                         
  -2  11   4         51.31         43.45        12.89 o                         
  -1  11   4        535.48        576.35        46.44 o                         
   0  11   4        122.69        119.07        16.31 o                         
   1  11   4         20.14         10.01         6.87 o                         
   2  11   4         15.01         30.13         8.41 o                         
   3  11   4         25.26         30.45        14.48 o                         
   4  11   4          2.68         -1.98         3.69 o                         
   5  11   4        108.73         82.98        17.07 o                         
  -7  12   4        184.55        200.35        19.60 o                         
  -6  12   4        900.97        803.16        54.98 o                         
  -5  12   4        231.27        247.98        22.84 o                         
  -4  12   4       1149.12       1165.74        78.51 o                         
  -3  12   4        172.13        223.59        36.21 o                         
  -2  12   4        268.27        316.25        43.88 o                         
  -1  12   4        303.31        364.69        47.75 o                         
   0  12   4         23.02         34.38        18.83 o                         
   1  12   4        295.45        357.89        26.82 o                         
   2  12   4        434.44        471.71        28.66 o                         
   3  12   4          3.67         -0.86         6.19 o                         
   4  12   4          5.28         16.79         9.17 o                         
  -7  13   4          1.93          8.01         3.44 o                         
  -6  13   4        296.95        328.77        41.62 o                         
  -5  13   4        111.43         98.19        14.09 o                         
  -4  13   4        252.05        276.87        37.18 o                         
  -3  13   4        454.19        447.90        49.61 o                         
  -2  13   4          7.55          7.92         5.36 o                         
  -1  13   4         31.53         32.95        13.07 o                         
   0  13   4          0.67         -1.51         3.67 o                         
   1  13   4          0.12          0.61         6.38 o                         
   2  13   4         15.00          8.55         7.11 o                         
   3  13   4         10.39         46.40        17.28 o                         
   4  13   4         35.36         60.76        13.27 o                         
  -6  14   4          5.39          2.57         2.51 o                         
  -5  14   4         24.25         27.99         6.60 o                         
  -4  14   4        184.38        206.68        29.31 o                         
  -3  14   4        386.89        394.08        43.71 o                         
  -2  14   4        412.27        387.52        44.86 o                         
  -1  14   4         16.45         29.31        12.55 o                         
   0  14   4        201.68        214.09        32.92 o                         
   1  14   4         53.32         58.37        11.40 o                         
   2  14   4          4.24          5.97         7.23 o                         
   3  14   4          0.03          1.22         3.97 o                         
  -5  15   4         12.98         11.89         3.62 o                         
  -4  15   4         19.29         16.93         5.28 o                         
  -3  15   4          8.48          8.03         5.81 o                         
  -2  15   4         10.76          8.29         8.04 o                         
  -1  15   4         34.80         48.16        14.64 o                         
   0  15   4         21.13         20.99        10.65 o                         
   1  15   4         43.37         46.60         7.27 o                         
   2  15   4         25.33         28.60         9.80 o                         
  -5  16   4         50.69         47.62         8.87 o                         
  -4  16   4        252.80        235.54        16.36 o                         
  -3  16   4        138.69        140.86        20.35 o                         
  -2  16   4         63.37         57.18        13.28 o                         
  -1  16   4          3.37          3.17         3.00 o                         
   0  16   4        239.14        261.45        15.91 o                         
  -3  17   4         33.69         31.45         5.55 o                         
  -2  17   4          9.15         12.99         4.10 o                         
  -1  17   4        237.66        222.89        20.10 o                         
   1 -18   5         26.94         41.54         9.15 o                         
   2 -18   5         10.98          2.27         1.49 o                         
  -1 -17   5         75.90         68.09        13.34 o                         
   0 -17   5          2.56          2.17         3.33 o                         
   1 -17   5          1.66          1.86         5.02 o                         
   2 -17   5         78.90         76.79        14.99 o                         
   3 -17   5         16.71         18.35         5.18 o                         
   4 -17   5          1.56          3.42         2.70 o                         
  -2 -16   5         59.53         78.15        15.16 o                         
  -1 -16   5        105.44         95.40        19.46 o                         
   0 -16   5         15.27         21.03        12.71 o                         
   1 -16   5          4.73         13.65         5.07 o                         
   2 -16   5         25.33         28.72         7.95 o                         
   3 -16   5         16.41         14.14         7.45 o                         
   4 -16   5          0.25         -4.10         4.10 o                         
   5 -16   5         44.05         50.01        10.15 o                         
  -3 -15   5          8.70          4.01         4.03 o                         
  -2 -15   5         15.63         21.54         6.38 o                         
  -1 -15   5         37.43         46.22        10.37 o                         
   0 -15   5        172.20        226.38        26.56 o                         
   1 -15   5         39.85         24.46         9.92 o                         
   2 -15   5        254.15        284.43        28.56 o                         
   3 -15   5          0.38         -0.05         2.57 o                         
   4 -15   5         97.20         85.99        11.30 o                         
   5 -15   5         47.15         58.20         8.44 o                         
   6 -15   5        103.77         97.01        11.61 o                         
  -4 -14   5         76.62         58.81         9.12 o                         
  -3 -14   5        123.50         88.20        13.06 o                         
  -2 -14   5        100.32        114.15        15.98 o                         
  -1 -14   5         19.66         19.06         6.13 o                         
   0 -14   5          4.31          6.59         8.49 o                         
   1 -14   5          0.08         -1.52         4.22 o                         
   2 -14   5         34.62         36.50        11.62 o                         
   3 -14   5         43.02         45.39         8.24 o                         
   4 -14   5         51.57         46.38         8.49 o                         
   5 -14   5         17.57         14.85         5.64 o                         
   6 -14   5         49.72         45.19         9.74 o                         
   7 -14   5         30.20         25.44         5.49 o                         
  -5 -13   5          2.13         13.30         4.80 o                         
  -4 -13   5        180.73        171.46        16.93 o                         
  -3 -13   5        198.86        284.94        25.93 o                         
  -2 -13   5        751.23        881.82        43.14 o                         
  -1 -13   5        661.05        694.87        37.82 o                         
   0 -13   5        593.97        587.68        34.94 o                         
   1 -13   5       1545.59       1759.65        91.87 o                         
   2 -13   5         15.23         12.36         6.94 o                         
   3 -13   5        140.07        172.30        21.85 o                         
   4 -13   5        129.66        153.94        25.03 o                         
   5 -13   5         46.17         58.65         8.27 o                         
   6 -13   5         82.76         77.48        10.41 o                         
   7 -13   5        276.38        269.11        21.48 o                         
  -5 -12   5        155.91        147.52        20.45 o                         
  -4 -12   5          4.64         10.62         5.45 o                         
  -3 -12   5        153.19        115.84        17.68 o                         
  -2 -12   5        144.19        182.17        19.91 o                         
  -1 -12   5         68.02         59.30        12.98 o                         
   0 -12   5         15.49         26.95         8.23 o                         
   1 -12   5          0.42          0.08        12.69 o                         
   2 -12   5        463.04        408.11        30.60 o                         
   3 -12   5         99.74        110.69        27.85 o                         
   4 -12   5         32.57         25.97        10.51 o                         
   5 -12   5         92.97         81.29        10.63 o                         
   6 -12   5          7.19          9.92         3.54 o                         
   7 -12   5          0.44          4.18         2.06 o                         
  -6 -11   5        151.65        102.81        12.77 o                         
  -5 -11   5        410.18        362.46        52.70 o                         
  -4 -11   5       1715.52       1810.38        69.15 o                         
  -3 -11   5       2998.83       3190.17        99.08 o                         
  -2 -11   5        432.96        463.26        31.75 o                         
  -1 -11   5       1770.02       1899.57        65.91 o                         
   0 -11   5        938.35        962.06        38.18 o                         
   1 -11   5        189.75        168.11        18.88 o                         
   2 -11   5          4.74         11.81         5.45 o                         
   3 -11   5        378.67        484.12        58.49 o                         
   4 -11   5        276.94        250.48        30.25 o                         
   5 -11   5        143.58        134.41        14.14 o                         
   6 -11   5          1.07          1.51         2.25 o                         
   7 -11   5         62.09         59.74         9.08 o                         
   8 -11   5         11.46          1.92         1.90 o                         
  -6 -10   5        124.70        111.32        16.09 o                         
  -5 -10   5         35.47         26.94         9.64 o                         
  -4 -10   5         34.24         25.85        11.62 o                         
  -3 -10   5        227.31        232.32        34.22 o                         
  -2 -10   5         92.22         87.97        13.30 o                         
  -1 -10   5        197.20        159.03        17.89 o                         
   0 -10   5          0.07         11.52        13.76 o                         
   1 -10   5        118.80        118.08        29.18 o                         
   2 -10   5        407.48        348.17        46.47 o                         
   3 -10   5         46.10         66.28        13.58 o                         
   4 -10   5         81.40         82.13        11.53 o                         
   5 -10   5        245.74        227.00        18.50 o                         
   6 -10   5          2.38          4.85         5.75 o                         
   7 -10   5          6.04         12.66         5.08 o                         
   8 -10   5        110.23         88.32        12.35 o                         
  -7  -9   5         14.80         25.17         7.24 o                         
  -6  -9   5          0.38         -3.91         3.91 o                         
  -5  -9   5        297.23        343.54        39.55 o                         
  -4  -9   5        669.12        800.96        63.78 o                         
  -3  -9   5        544.55        453.67        53.78 o                         
  -2  -9   5         39.67         55.60         9.71 o                         
  -1  -9   5        613.76        755.78        44.96 o                         
   0  -9   5         86.80         66.17        20.58 o                         
   1  -9   5       1467.44       1403.07        90.60 o                         
   2  -9   5        146.32        171.26        30.03 o                         
   3  -9   5        336.43        398.25        43.84 o                         
   4  -9   5          0.15         -2.26         3.01 o                         
   5  -9   5         16.73         10.78         4.08 o                         
   6  -9   5        123.60        138.76        17.44 o                         
   7  -9   5         21.81          4.85         3.43 o                         
   8  -9   5        112.61        112.90        14.66 o                         
  -7  -8   5          0.13          1.43         3.57 o                         
  -6  -8   5        197.81        159.78        24.34 o                         
  -5  -8   5         63.00         78.96        20.31 o                         
  -4  -8   5          0.00         -2.26         5.36 o                         
  -3  -8   5        251.66        238.03        21.18 o                         
  -2  -8   5       2287.24       1980.23        76.38 o                         
  -1  -8   5         19.20         15.44        11.38 o                         
   0  -8   5        429.41        413.75        47.32 o                         
   1  -8   5        608.60        569.99        54.19 o                         
   2  -8   5         65.11         86.03        20.28 o                         
   3  -8   5        197.45        153.57        18.30 o                         
   4  -8   5         23.23         15.16         5.75 o                         
   5  -8   5        358.92        363.92        21.24 o                         
   6  -8   5         59.17         69.73        12.74 o                         
   7  -8   5         25.97         24.90         6.55 o                         
   8  -8   5          6.05         13.51         5.78 o                         
  -7  -7   5        121.70        136.73        13.84 o                         
  -6  -7   5        482.73        520.35        46.93 o                         
  -5  -7   5          6.80         10.06         6.99 o                         
  -4  -7   5         13.05         10.37         8.79 o                         
  -3  -7   5        338.60        307.01        29.15 o                         
  -2  -7   5         18.25         20.72         5.39 o                         
  -1  -7   5       3041.51       3559.79       140.96 o                         
   0  -7   5       1296.97       1652.89        88.66 o                         
   1  -7   5       3677.87       4610.74       154.62 o                         
   2  -7   5      12209.27      14195.48       322.91 o                         
   3  -7   5          9.14          7.68         3.72 o                         
   4  -7   5       2281.99       2294.61       111.35 o                         
   5  -7   5          0.13          1.04         2.25 o                         
   6  -7   5         15.79         14.71         4.74 o                         
   7  -7   5         21.79         22.94         7.25 o                         
   8  -7   5          9.39         17.49         5.75 o                         
  -8  -6   5          1.98          5.78         4.15 o                         
  -7  -6   5         25.73         23.17         5.59 o                         
  -6  -6   5         23.44         24.04        12.06 o                         
  -5  -6   5        872.85        836.66        65.40 o                         
  -4  -6   5        162.72        135.10        19.14 o                         
  -3  -6   5          0.04          8.90         8.29 o                         
  -2  -6   5        438.76        388.50        28.92 o                         
  -1  -6   5        443.06        418.81        42.75 o                         
   0  -6   5         82.95        100.16        21.81 o                         
   1  -6   5        268.65        281.75        32.46 o                         
   2  -6   5        571.57        627.02        46.91 o                         
   3  -6   5        536.17        552.76        25.12 o                         
   4  -6   5          3.98          5.28         4.80 o                         
   5  -6   5        118.22         95.41         9.49 o                         
   6  -6   5         87.59         86.97        12.10 o                         
   7  -6   5          0.69          4.51         3.47 o                         
   8  -6   5         27.80         40.11         7.72 o                         
  -8  -5   5        138.34        157.44        19.95 o                         
  -7  -5   5        116.17         93.98        16.18 o                         
  -6  -5   5         41.84         35.30        12.59 o                         
  -5  -5   5        288.41        287.63        28.54 o                         
  -4  -5   5        694.12        683.49        62.99 o                         
  -3  -5   5         17.18         16.13         5.84 o                         
  -2  -5   5        377.59        347.33        24.44 o                         
  -1  -5   5        225.66        193.48        25.82 o                         
   0  -5   5       1586.34       1545.59        73.00 o                         
   1  -5   5        698.12        715.47        46.39 o                         
   2  -5   5        221.84        227.31        17.64 o                         
   3  -5   5         36.36         24.51        27.17 o                         
   4  -5   5        290.75        300.74        33.54 o                         
   5  -5   5         53.13         49.58         7.37 o                         
   6  -5   5        534.47        507.78        28.37 o                         
   7  -5   5          2.98          1.69         2.70 o                         
   8  -5   5          0.52         -2.83         2.83 o                         
  -8  -4   5          2.45          7.73         4.83 o                         
  -7  -4   5         26.10         37.06        13.38 o                         
  -6  -4   5        423.95        655.99       242.95 o                         
  -5  -4   5         58.54        133.19        42.40 o                         
  -4  -4   5         37.67         67.64        24.17 o                         
  -3  -4   5        807.76        764.81        37.60 o                         
  -2  -4   5         10.16         11.46         8.54 o                         
  -1  -4   5       1265.15       1059.07        64.32 o                         
   0  -4   5         20.94         28.64         9.22 o                         
   1  -4   5        572.39        533.23        37.06 o                         
   2  -4   5        303.24        287.15        15.23 o                         
   3  -4   5        520.45        607.79        30.51 o                         
   4  -4   5         53.07         36.07        11.54 o                         
   5  -4   5        141.81        125.35        13.43 o                         
   6  -4   5          6.51          0.10         4.06 o                         
   7  -4   5         92.96         89.87        11.05 o                         
   8  -4   5          3.80         -0.16         2.40 o                         
  -8  -3   5         45.39         29.71         9.01 o                         
  -6  -3   5         48.82        164.89        39.67 o                         
  -5  -3   5         54.54         56.73         7.96 o                         
  -4  -3   5         10.73         33.65        14.97 o                         
  -3  -3   5        174.18        173.11        15.65 o                         
  -2  -3   5         73.36        141.09        22.95 o                         
  -1  -3   5       2600.40       2604.57        54.96 o                         
   0  -3   5      26093.24      25803.50       471.08 o                         
   1  -3   5       1855.90       2058.35        50.41 o                         
   2  -3   5      10214.53       9902.07       215.32 o                         
   3  -3   5        358.27        362.92        21.79 o                         
   4  -3   5        671.53        721.51        50.91 o                         
   5  -3   5         25.46         45.83         7.49 o                         
   6  -3   5        869.22        995.72        60.59 o                         
   7  -3   5         55.74         54.56         6.32 o                         
   8  -3   5         11.53         37.04        37.29 o                         
  -8  -2   5          7.54        101.98       103.92 o                         
  -7  -2   5          6.93        296.20        52.18 o                         
  -6  -2   5         65.26         89.04         9.81 o                         
  -5  -2   5         48.32         48.90         9.53 o                         
  -4  -2   5       1185.22       1034.06        69.40 o                         
  -3  -2   5        394.06        312.17        23.19 o                         
  -2  -2   5        140.40        118.47        11.15 o                         
  -1  -2   5        540.29        508.92        21.03 o                         
   0  -2   5        108.20         55.62         7.14 o                         
   1  -2   5       1307.83       1041.84        33.36 o                         
   2  -2   5       1592.95       1355.53        68.95 o                         
   3  -2   5        275.10        267.49        18.97 o                         
   4  -2   5        481.70        449.71        39.76 o                         
   5  -2   5        581.21        540.98        28.85 o                         
   6  -2   5          2.12          1.74         3.61 o                         
   7  -2   5         31.08         42.25        17.77 o                         
   8  -2   5        200.21        486.08       201.14 o                         
  -8  -1   5         11.14        203.01       247.84 o                         
  -7  -1   5        367.72        519.67        32.32 o                         
  -6  -1   5        483.14        491.21        20.53 o                         
  -5  -1   5        211.47        198.47        32.48 o                         
  -4  -1   5        228.33        308.63        35.31 o                         
  -3  -1   5       2404.24       2377.72        51.04 o                         
  -2  -1   5       7476.66       7070.94        85.88 o                         
  -1  -1   5       1678.03       1554.37        47.51 o                         
   0  -1   5       7148.94       6314.70       134.92 o                         
   1  -1   5          6.76          1.66         1.37 o                         
   2  -1   5       5318.84       5082.67        89.05 o                         
   3  -1   5        460.60        403.25        19.06 o                         
   4  -1   5        341.26        450.63        28.02 o                         
   5  -1   5        427.59        474.19        44.52 o                         
   6  -1   5        631.58        655.24        73.51 o                         
   7  -1   5        331.80        404.98        27.42 o                         
   8  -1   5         49.34        237.00       113.61 o                         
  -8   0   5          2.65        253.40        52.14 o                         
  -7   0   5        123.03         96.16         9.85 o                         
  -6   0   5         39.61        192.72        26.77 o                         
  -5   0   5       2588.63       2307.86       110.44 o                         
  -4   0   5        450.08        632.29        96.75 o                         
  -3   0   5        196.21        241.89        23.87 o                         
  -2   0   5         45.84         25.68         3.30 o                         
  -1   0   5       1713.09       1183.14        88.44 o                         
   0   0   5        149.13        157.56        15.34 o                         
   1   0   5        227.26        151.90        18.12 o                         
   2   0   5        679.47        632.88        36.66 o                         
   3   0   5        234.61        229.90        19.75 o                         
   4   0   5         80.94         82.56        13.20 o                         
   5   0   5       1200.98       1214.36        59.41 o                         
   6   0   5         86.25         60.75        21.23 o                         
   7   0   5         52.96         70.95        13.50 o                         
   8   0   5          4.20          7.99         7.60 o                         
  -8   1   5        766.21        770.10        32.63 o                         
  -7   1   5        102.89         90.51        18.05 o                         
  -6   1   5       2757.77       2432.59        77.34 o                         
  -5   1   5        405.13        453.95        31.87 o                         
  -4   1   5      24697.49      23996.45       524.67 o                         
  -3   1   5       1347.18       1538.10        38.71 o                         
  -2   1   5      21615.92      19707.84       234.95 o                         
  -1   1   5         52.72        105.73        11.60 o                         
   0   1   5        245.87        235.23        20.66 o                         
   1   1   5      25445.75      22981.32       431.28 o                         
   2   1   5       2529.27       2544.18        75.51 o                         
   3   1   5         82.11         67.54         8.77 o                         
   4   1   5       1110.93       1158.87        75.59 o                         
   5   1   5        202.16        243.04        15.66 o                         
   6   1   5        188.86        370.54        89.84 o                         
   7   1   5          5.42          3.21         3.68 o                         
   8   1   5         12.47         17.00         7.27 o                         
  -8   2   5          0.12          0.74        33.07 o                         
  -7   2   5         74.04         46.33        11.90 o                         
  -6   2   5         44.83         35.52         6.45 o                         
  -5   2   5        550.60        694.72        40.82 o                         
  -4   2   5        726.36        711.15        30.17 o                         
  -3   2   5        108.73        133.25        12.58 o                         
  -2   2   5        136.79        107.31         8.63 o                         
  -1   2   5        610.37        569.34        36.78 o                         
   0   2   5         50.40         43.20        10.85 o                         
   1   2   5         53.07         33.94         5.88 o                         
   2   2   5         20.31         22.94         4.74 o                         
   3   2   5        363.30        376.56        21.65 o                         
   4   2   5        113.21        115.97        22.10 o                         
   5   2   5        257.34        244.22        20.75 o                         
   6   2   5         18.00        282.10       184.79 o                         
   7   2   5          5.20         10.73        10.71 o                         
   8   2   5         81.98         48.28        11.87 o                         
  -8   3   5         71.93         78.82        14.82 o                         
  -7   3   5        150.40        121.73        22.24 o                         
  -6   3   5        343.71        301.85        20.96 o                         
  -5   3   5         12.86          7.85         3.51 o                         
  -4   3   5       2653.30       2395.76       181.69 o                         
  -3   3   5       1544.49       1869.14        35.67 o                         
  -2   3   5          9.40         17.42         4.25 o                         
  -1   3   5      16384.29      17676.22       344.62 o                         
   0   3   5       2266.39       2111.85        84.29 o                         
   1   3   5       5247.51       5694.49        84.48 o                         
   2   3   5        455.12        468.85        22.20 o                         
   3   3   5         46.00         74.56        13.56 o                         
   4   3   5         73.74         64.68         9.80 o                         
   5   3   5        123.15        121.65        14.87 o                         
   6   3   5          0.97          3.61        10.12 o                         
   7   3   5         54.43         43.95         9.69 o                         
  -9   4   5          4.56         55.44        23.91 o                         
  -8   4   5         58.64         48.38        13.13 o                         
  -7   4   5          3.66         11.57         7.80 o                         
  -6   4   5        298.96        259.56        24.39 o                         
  -5   4   5        156.19        135.30        26.26 o                         
  -4   4   5        214.21        219.15        16.34 o                         
  -3   4   5          4.95          7.31         2.33 o                         
  -2   4   5        270.08        285.13        19.33 o                         
  -1   4   5          2.40          0.91         2.16 o                         
   0   4   5        198.15        185.18        24.19 o                         
   1   4   5        458.24        507.65        20.69 o                         
   2   4   5        610.06        543.42        36.07 o                         
   3   4   5        544.05        625.92        36.59 o                         
   4   4   5         15.99         17.86         5.66 o                         
   5   4   5          1.15          3.67         4.81 o                         
   6   4   5          2.31         -0.78         5.11 o                         
   7   4   5         99.39        116.13        15.32 o                         
  -9   5   5          0.07         18.12        29.35 o                         
  -8   5   5         22.26         17.52         7.05 o                         
  -7   5   5          0.31         -9.53         9.53 o                         
  -6   5   5         92.15        100.30        15.57 o                         
  -5   5   5         29.62         31.51         6.20 o                         
  -4   5   5         82.64         85.78        14.70 o                         
  -3   5   5       5832.45       6658.20       282.41 o                         
  -2   5   5        459.07        558.13        28.80 o                         
  -1   5   5       3482.47       3908.08       131.20 o                         
   0   5   5        130.44        162.56        26.01 o                         
   1   5   5      13101.07      15047.33       353.84 o                         
   2   5   5        134.28        139.86        14.89 o                         
   3   5   5         28.05         15.33         6.57 o                         
   4   5   5        447.41        401.02        33.57 o                         
   5   5   5        415.06        385.91        33.77 o                         
   6   5   5         49.86         38.15         7.75 o                         
   7   5   5        191.17        159.12        19.68 o                         
  -9   6   5         81.84         72.94        13.25 o                         
  -8   6   5         40.01         26.53         7.71 o                         
  -7   6   5        121.40         88.02        16.38 o                         
  -6   6   5        327.53        348.14        35.48 o                         
  -5   6   5         44.05         41.39         6.89 o                         
  -4   6   5        691.70        859.70        75.11 o                         
  -3   6   5        385.20        382.04        49.62 o                         
  -2   6   5        534.78        625.97        34.53 o                         
  -1   6   5         23.81         57.84        17.32 o                         
   0   6   5       4135.32       4136.90       156.14 o                         
   1   6   5          0.21         -0.03         5.27 o                         
   2   6   5        497.90        492.35        56.36 o                         
   3   6   5         21.73         37.19         7.01 o                         
   4   6   5         45.38         44.06        11.57 o                         
   5   6   5         18.15         19.35         7.72 o                         
   6   6   5         33.89         37.13         8.26 o                         
  -9   7   5         75.39         67.49        10.98 o                         
  -8   7   5          0.59         -3.58         4.29 o                         
  -7   7   5         11.57          2.30         3.96 o                         
  -6   7   5        267.15        269.54        23.39 o                         
  -5   7   5         12.99         12.47         3.32 o                         
  -4   7   5        840.74        817.82        57.66 o                         
  -3   7   5        648.28        630.42        35.85 o                         
  -2   7   5        894.54        938.01        63.67 o                         
  -1   7   5       1979.53       2224.03        66.46 o                         
   0   7   5         78.89         31.23        13.61 o                         
   1   7   5         12.06         40.70        14.81 o                         
   2   7   5        325.24        379.53        28.64 o                         
   3   7   5        180.70        247.90        20.38 o                         
   4   7   5         40.94         22.85         5.46 o                         
   5   7   5         72.22         76.13        14.05 o                         
   6   7   5         44.74         39.95        16.31 o                         
  -8   8   5         31.49         37.59         8.88 o                         
  -7   8   5          1.22         10.74         6.39 o                         
  -6   8   5         51.03         83.45        13.32 o                         
  -5   8   5          0.23          8.09         4.33 o                         
  -4   8   5          6.30          3.36         6.94 o                         
  -3   8   5        315.39        295.60        39.71 o                         
  -2   8   5        175.54        181.91        31.58 o                         
  -1   8   5         51.17         46.00        15.16 o                         
   0   8   5        220.11        199.97        37.14 o                         
   1   8   5          1.33         12.19         7.05 o                         
   2   8   5          2.41         13.16         5.94 o                         
   3   8   5        219.93        227.38        21.05 o                         
   4   8   5         35.24         29.87         7.59 o                         
   5   8   5        166.60        158.04        19.65 o                         
   6   8   5         43.74         34.03         6.65 o                         
  -8   9   5         11.59         20.54         4.01 o                         
  -7   9   5          8.30         18.00         7.25 o                         
  -6   9   5          1.33          5.47         3.48 o                         
  -5   9   5         50.67         42.99         7.87 o                         
  -4   9   5         95.15        105.13        16.88 o                         
  -3   9   5         21.19         26.76         9.01 o                         
  -2   9   5        145.24        222.20        25.10 o                         
  -1   9   5        424.76        452.68        36.49 o                         
   0   9   5        718.06        729.47        43.30 o                         
   1   9   5         72.92         75.93        11.73 o                         
   2   9   5        483.86        543.82        34.45 o                         
   3   9   5        191.48        207.92        23.53 o                         
   4   9   5         56.40         43.04         8.02 o                         
   5   9   5          7.66         10.12         3.28 o                         
  -8  10   5          6.70          6.02         2.52 o                         
  -7  10   5         44.82         70.29        12.37 o                         
  -6  10   5         64.91         85.57        12.17 o                         
  -5  10   5        444.08        371.30        29.45 o                         
  -4  10   5          5.53         21.06        10.27 o                         
  -3  10   5        263.43        239.06        35.79 o                         
  -2  10   5        138.00        198.43        36.58 o                         
  -1  10   5        454.53        430.46        38.54 o                         
   0  10   5         58.41         73.71        13.18 o                         
   1  10   5        157.94        134.84        17.13 o                         
   2  10   5        851.14        850.95        59.40 o                         
   3  10   5        166.10        151.89        23.45 o                         
   4  10   5        157.63        127.54        16.94 o                         
   5  10   5          2.14         -3.27         5.72 o                         
  -8  11   5          1.08          9.67         4.42 o                         
  -7  11   5         12.70         34.49         5.79 o                         
  -6  11   5        146.92        118.99        21.37 o                         
  -5  11   5         83.34         99.25        15.33 o                         
  -4  11   5         26.34         15.52        11.64 o                         
  -3  11   5        427.89        412.27        47.15 o                         
  -2  11   5         12.36         13.07         4.77 o                         
  -1  11   5        432.82        443.11        40.22 o                         
   0  11   5        574.07        654.68        63.79 o                         
   1  11   5         61.39         58.10        13.21 o                         
   2  11   5         17.36         24.45         9.94 o                         
   3  11   5         42.42         38.72        10.56 o                         
   4  11   5        103.15         81.15        20.42 o                         
   5  11   5         69.43         65.03        14.01 o                         
  -7  12   5        191.11        246.18        21.41 o                         
  -6  12   5         89.79        102.65        23.43 o                         
  -5  12   5        149.11        155.71        18.35 o                         
  -4  12   5          4.91          6.30         7.87 o                         
  -3  12   5         33.54         59.20        19.20 o                         
  -2  12   5         20.07          1.68         7.40 o                         
  -1  12   5          6.70         -4.07         6.05 o                         
   0  12   5         69.97        111.07        27.43 o                         
   1  12   5        190.22        203.15        25.46 o                         
   2  12   5         38.43         31.41        14.02 o                         
   3  12   5         47.61         52.89        20.16 o                         
   4  12   5         13.98         12.30         8.55 o                         
  -6  13   5        230.71        226.36        25.37 o                         
  -5  13   5        669.26        606.27        48.51 o                         
  -4  13   5       1433.78       1283.27        80.00 o                         
  -3  13   5        457.57        446.53        49.00 o                         
  -2  13   5        303.04        268.13        39.13 o                         
  -1  13   5        114.61        114.69        25.57 o                         
   0  13   5        235.25        301.77        40.86 o                         
   1  13   5         17.63         17.99         8.10 o                         
   2  13   5          1.37         -0.73         3.52 o                         
   3  13   5         25.66         51.56        15.94 o                         
  -6  14   5         49.15         37.80        11.16 o                         
  -5  14   5          0.16          3.27         2.46 o                         
  -4  14   5          9.43          4.34         2.77 o                         
  -3  14   5          6.77         13.72         7.99 o                         
  -2  14   5        269.47        262.38        36.99 o                         
  -1  14   5         12.49          6.79        10.16 o                         
   0  14   5          1.83         -1.46         3.19 o                         
   1  14   5         54.21         56.86        11.32 o                         
   2  14   5         23.37         21.12         9.86 o                         
   3  14   5         98.17         91.77        16.59 o                         
  -5  15   5         34.40         31.23         8.17 o                         
  -4  15   5        177.51        160.30        15.44 o                         
  -3  15   5        175.96        200.78        27.60 o                         
  -2  15   5          2.44          3.68         5.84 o                         
  -1  15   5         10.65         20.81         9.53 o                         
   0  15   5         47.81         62.16         9.13 o                         
   1  15   5          3.01         -0.31         1.98 o                         
   2  15   5         45.82         53.35        12.23 o                         
  -4  16   5         38.66         25.56         5.20 o                         
  -3  16   5          0.73         -0.03         1.41 o                         
  -2  16   5         11.61         10.47         7.00 o                         
  -1  16   5         14.95         28.47         7.08 o                         
   0  16   5          6.76          5.89         3.23 o                         
  -3  17   5         12.01         24.71         8.48 o                         
   1 -18   6          1.18          3.08         3.08 o                         
  -1 -17   6         12.30         11.07         6.01 o                         
   0 -17   6          5.12         14.81         6.84 o                         
   1 -17   6         31.20        157.54        22.34 o                         
   2 -17   6          1.61          2.43         3.21 o                         
   3 -17   6          0.48         -0.31         2.74 o                         
   4 -17   6          0.02          1.68         1.98 o                         
  -2 -16   6         43.76         28.73         8.88 o                         
  -1 -16   6        133.23        169.93        25.73 o                         
   0 -16   6          3.80          2.61         4.66 o                         
   1 -16   6         64.22         74.93        14.58 o                         
   2 -16   6         18.85         23.51         7.20 o                         
   3 -16   6          7.48          6.13         5.85 o                         
   4 -16   6          3.22          0.69         1.58 o                         
   5 -16   6        106.49         66.66         7.21 o                         
  -3 -15   6         17.86          4.06         8.45 o                         
  -2 -15   6          4.90         13.53        11.27 o                         
  -1 -15   6         43.60         20.70         5.93 o                         
   0 -15   6          2.67          4.40         5.90 o                         
   1 -15   6          1.75         -3.57        10.05 o                         
   2 -15   6         93.39         91.82        16.46 o                         
   3 -15   6          1.98         -0.53         2.10 o                         
   4 -15   6          0.00         -2.24         2.24 o                         
   5 -15   6          8.98          4.88         2.78 o                         
   6 -15   6         17.65         12.14         3.95 o                         
  -4 -14   6         27.79         15.94         4.13 o                         
  -3 -14   6          0.06          2.93         3.48 o                         
  -2 -14   6          2.47          9.52         4.92 o                         
  -1 -14   6          1.00         -2.28         4.70 o                         
   0 -14   6        207.22        211.22        19.97 o                         
   1 -14   6        854.21       1045.91        60.42 o                         
   2 -14   6          1.48         -2.46         8.10 o                         
   3 -14   6        814.64        782.87        46.74 o                         
   4 -14   6          1.99          6.73         4.97 o                         
   5 -14   6       1067.90        962.70        39.50 o                         
   6 -14   6          0.00         -2.23         2.63 o                         
   7 -14   6        108.76         67.06         8.66 o                         
  -5 -13   6          2.45         21.24         7.21 o                         
  -4 -13   6         42.66         61.63        10.49 o                         
  -3 -13   6         27.87         15.47         7.84 o                         
  -2 -13   6         68.87        121.21        15.96 o                         
  -1 -13   6         31.40         46.45        10.56 o                         
   0 -13   6         11.01         12.27         6.39 o                         
   1 -13   6          3.54          0.00         9.15 o                         
   2 -13   6         36.93         28.33        12.04 o                         
   3 -13   6          0.17         -5.92         8.27 o                         
   4 -13   6         85.43         88.76        15.12 o                         
   5 -13   6         97.67         70.80         9.45 o                         
   6 -13   6         95.87         86.11        10.93 o                         
   7 -13   6          3.50          3.49         2.92 o                         
  -5 -12   6        666.77        627.90        72.63 o                         
  -4 -12   6         15.26         26.61         7.93 o                         
  -3 -12   6        452.00        451.05        34.60 o                         
  -2 -12   6       3287.53       3617.42        90.83 o                         
  -1 -12   6          0.36         43.13        12.13 o                         
   0 -12   6       1404.61       1656.67        52.41 o                         
   1 -12   6         74.82         98.95        14.62 o                         
   2 -12   6        623.68        623.76        37.38 o                         
   3 -12   6         61.77         73.75        21.76 o                         
   4 -12   6        633.48        632.89        30.19 o                         
   5 -12   6        124.50        140.59        13.53 o                         
   6 -12   6         87.39         76.52        11.36 o                         
   7 -12   6          3.02          4.30         3.67 o                         
  -6 -11   6        130.80        108.71        15.05 o                         
  -5 -11   6         29.22         25.82         7.60 o                         
  -4 -11   6         88.69         68.25        14.31 o                         
  -3 -11   6         44.67         28.08        12.21 o                         
  -2 -11   6        231.03        191.78        20.67 o                         
  -1 -11   6         22.59         23.28         8.05 o                         
   0 -11   6         69.92         64.08        10.15 o                         
   1 -11   6          0.02         -2.67         2.67 o                         
   2 -11   6         85.22         98.38        14.54 o                         
   3 -11   6         25.06         17.53         8.40 o                         
   4 -11   6         30.31         27.01         6.50 o                         
   5 -11   6         13.45         12.57         5.61 o                         
   6 -11   6         18.20         20.43         6.46 o                         
   7 -11   6          1.79         12.14         4.95 o                         
   8 -11   6         48.41         43.15         7.30 o                         
  -6 -10   6        353.22        396.97        24.03 o                         
  -5 -10   6        390.28        364.08        28.05 o                         
  -4 -10   6        583.66        653.60        57.04 o                         
  -3 -10   6        237.29        292.09        38.01 o                         
  -2 -10   6        355.83        450.73        26.10 o                         
  -1 -10   6        337.17        471.82        26.07 o                         
   0 -10   6        559.23        788.65        42.07 o                         
   1 -10   6        126.35        126.69        28.53 o                         
   2 -10   6         11.22         14.95         6.57 o                         
   3 -10   6         98.94        163.50        19.12 o                         
   4 -10   6       1481.93       1472.56        59.04 o                         
   5 -10   6        194.37        227.11        18.47 o                         
   6 -10   6          0.44          1.99         3.29 o                         
   7 -10   6        213.81        225.84        46.37 o                         
   8 -10   6        209.42        258.82        20.03 o                         
  -7  -9   6          1.10          1.36         2.52 o                         
  -6  -9   6          5.79          2.04         4.62 o                         
  -5  -9   6         29.16         24.96        11.45 o                         
  -4  -9   6          4.35          4.50         9.06 o                         
  -3  -9   6        188.18        200.53        24.37 o                         
  -2  -9   6         28.80         19.86         5.34 o                         
  -1  -9   6         30.39         56.52        19.88 o                         
   0  -9   6         87.49         87.30        23.17 o                         
   1  -9   6        110.51        101.13        24.19 o                         
   2  -9   6         41.47         32.48        13.73 o                         
   3  -9   6          2.74          5.29         2.84 o                         
   4  -9   6         15.33          9.90         4.97 o                         
   5  -9   6         31.22         22.58         5.56 o                         
   6  -9   6        169.06        122.82        16.81 o                         
   7  -9   6         40.33         21.94         6.34 o                         
   8  -9   6        217.70        191.52        18.18 o                         
  -7  -8   6         57.57         72.88        10.33 o                         
  -6  -8   6          2.70          7.85         7.65 o                         
  -5  -8   6        805.28        878.96        66.07 o                         
  -4  -8   6        169.82        173.78        22.38 o                         
  -3  -8   6         47.04         38.75         8.88 o                         
  -2  -8   6          1.75          8.82         9.60 o                         
  -1  -8   6          9.84         15.76         9.47 o                         
   0  -8   6       1294.09       1694.21        97.75 o                         
   1  -8   6       1152.48       1272.17        81.07 o                         
   2  -8   6       2682.11       2969.39       126.16 o                         
   3  -8   6         15.01         31.52         8.50 o                         
   4  -8   6        524.57        547.92        29.04 o                         
   5  -8   6         21.57         22.11         5.35 o                         
   6  -8   6         47.11         68.30        12.62 o                         
   7  -8   6          0.00          1.96         3.79 o                         
   8  -8   6          4.90         13.31         4.06 o                         
  -7  -7   6         11.98          8.39         3.30 o                         
  -6  -7   6        220.78        197.05        29.01 o                         
  -5  -7   6          7.64          3.36         6.22 o                         
  -4  -7   6         54.63         23.69         8.82 o                         
  -3  -7   6       1193.30       1124.96        76.28 o                         
  -2  -7   6        438.43        395.22        31.33 o                         
  -1  -7   6        170.76        176.08        30.53 o                         
   0  -7   6        915.54        989.75        69.18 o                         
   1  -7   6        134.56        153.34        26.77 o                         
   2  -7   6        301.44        291.84        35.15 o                         
   3  -7   6          6.33          8.97         4.01 o                         
   4  -7   6         31.31         56.32        16.45 o                         
   5  -7   6         66.25         85.11        10.52 o                         
   6  -7   6        110.42         91.79        11.83 o                         
   7  -7   6         13.11          9.83         2.47 o                         
   8  -7   6         68.42         65.83         6.46 o                         
  -8  -6   6          1.82          1.75         2.37 o                         
  -7  -6   6          0.89          0.25         5.76 o                         
  -6  -6   6         25.13         86.60        19.99 o                         
  -5  -6   6        145.73        146.95        26.25 o                         
  -4  -6   6        287.07        295.91        28.27 o                         
  -3  -6   6       1141.59        963.96       105.73 o                         
  -2  -6   6       1124.09       1233.33        76.06 o                         
  -1  -6   6      19297.53      21621.72       453.70 o                         
   0  -6   6       4404.27       5172.96       162.17 o                         
   1  -6   6         67.23         63.69        15.41 o                         
   2  -6   6       1192.70       1168.09        45.85 o                         
   3  -6   6         81.40        112.52        14.35 o                         
   4  -6   6          1.79          3.08         4.11 o                         
   5  -6   6        713.13        818.84        36.15 o                         
   6  -6   6         23.48         27.10         6.58 o                         
   7  -6   6          4.53          3.03         4.36 o                         
   8  -6   6         66.99         59.13         6.26 o                         
  -8  -5   6         43.33         34.97        10.01 o                         
  -7  -5   6          5.68         14.38         8.77 o                         
  -6  -5   6        481.72        481.00        48.59 o                         
  -5  -5   6          3.92          5.12         3.81 o                         
  -4  -5   6        786.93        690.41        64.78 o                         
  -3  -5   6        345.08        316.38        25.94 o                         
  -2  -5   6        188.95        181.75        26.47 o                         
  -1  -5   6          6.66         17.01         3.96 o                         
   0  -5   6        772.96        615.94        45.23 o                         
   1  -5   6        236.90        242.99        27.85 o                         
   2  -5   6        987.75       1044.39        40.98 o                         
   3  -5   6        150.55        242.12        60.47 o                         
   4  -5   6        481.39        450.17        42.74 o                         
   5  -5   6         14.79         18.92         5.08 o                         
   6  -5   6          4.70          9.83         4.29 o                         
   7  -5   6          2.41          2.91         1.86 o                         
   8  -5   6          5.97          1.92         1.99 o                         
  -8  -4   6         17.35         16.68         6.31 o                         
  -7  -4   6          8.33          4.59         6.21 o                         
  -6  -4   6        360.18        578.78       231.53 o                         
  -5  -4   6        464.22        596.99        76.90 o                         
  -4  -4   6       1021.95        956.17        72.34 o                         
  -3  -4   6        314.38        376.23        25.95 o                         
  -2  -4   6          0.76          2.02         3.26 o                         
  -1  -4   6        311.40        324.62        17.87 o                         
   0  -4   6       1453.71       1605.24        71.55 o                         
   1  -4   6        513.46        640.50        41.41 o                         
   2  -4   6       1459.12       1450.78        45.34 o                         
   3  -4   6         84.04         79.13        10.85 o                         
   4  -4   6        207.23        230.44        29.07 o                         
   5  -4   6          2.83         -2.98         2.98 o                         
   6  -4   6         80.66         84.66        11.12 o                         
   7  -4   6          1.29          1.07         2.15 o                         
   8  -4   6          7.11         17.06         7.44 o                         
  -8  -3   6          9.83          8.73         5.27 o                         
  -7  -3   6        307.94        602.64       246.33 o                         
  -6  -3   6         42.14        150.53        47.73 o                         
  -5  -3   6          0.06         10.00         6.43 o                         
  -4  -3   6          2.60         12.53         9.81 o                         
  -3  -3   6        972.65        780.97        29.25 o                         
  -2  -3   6        408.49        315.36        19.79 o                         
  -1  -3   6        642.33        664.03        87.04 o                         
   0  -3   6        257.97        205.53        22.63 o                         
   1  -3   6         98.00        156.63        26.64 o                         
   2  -3   6        163.95        155.91        13.46 o                         
   3  -3   6        619.31        504.44        46.02 o                         
   4  -3   6         78.31         57.26        10.18 o                         
   5  -3   6        398.28        399.59        21.63 o                         
   6  -3   6        162.49        142.29        14.11 o                         
   7  -3   6          0.01         -3.05         3.28 o                         
   8  -3   6         16.54        142.62        93.03 o                         
  -8  -2   6         52.03         77.38        15.68 o                         
  -6  -2   6        375.91        500.12        23.23 o                         
  -5  -2   6        524.08        433.45        19.67 o                         
  -4  -2   6        215.28        230.57        32.53 o                         
  -3  -2   6        154.07        147.93        15.79 o                         
  -2  -2   6        718.10        699.49        41.27 o                         
  -1  -2   6       5499.53       5041.58       121.27 o                         
   0  -2   6        510.16        401.60        26.80 o                         
   1  -2   6         16.46         58.72        12.39 o                         
   2  -2   6        914.78       1065.38        34.40 o                         
   3  -2   6          1.66         -2.12         2.16 o                         
   4  -2   6       1099.09       1276.55        57.68 o                         
   5  -2   6       2530.05       2809.29       262.04 o                         
   6  -2   6        190.01        172.68        19.95 o                         
   7  -2   6        237.15        215.58        19.09 o                         
   8  -2   6        162.64        389.75       145.15 o                         
  -8  -1   6          1.62        284.97       236.87 o                         
  -7  -1   6        338.69        429.14        48.75 o                         
  -6  -1   6          1.74         62.25        10.57 o                         
  -5  -1   6        154.25        143.74        16.62 o                         
  -4  -1   6         12.35         23.63         9.01 o                         
  -3  -1   6         11.77         54.54         8.19 o                         
  -2  -1   6        960.39        679.97        38.27 o                         
  -1  -1   6        558.81        354.67        22.50 o                         
   0  -1   6        138.54        126.37        15.98 o                         
   1  -1   6         95.40        173.73        42.16 o                         
   2  -1   6         11.29         26.97         5.54 o                         
   3  -1   6        138.09        189.26        17.16 o                         
   4  -1   6          8.60          9.81         9.58 o                         
   5  -1   6          7.28          5.41         9.59 o                         
   6  -1   6         55.82         27.91        10.47 o                         
   7  -1   6         14.05         13.39         6.12 o                         
   8  -1   6          9.09         22.34         9.44 o                         
  -8   0   6       1106.24       1618.36        67.43 o                         
  -7   0   6        402.29        480.25        80.38 o                         
  -6   0   6        369.80        554.30        35.44 o                         
  -5   0   6       1155.63       1301.60        81.36 o                         
  -4   0   6         73.40        157.79        15.65 o                         
  -3   0   6       1776.58       1758.72        42.55 o                         
  -2   0   6       2280.55       2099.80        42.01 o                         
  -1   0   6      10826.65       9756.24       292.22 o                         
   0   0   6       1545.53       1389.20        53.33 o                         
   1   0   6       1292.54       1143.35        53.01 o                         
   2   0   6        174.42        233.21        26.55 o                         
   3   0   6       1956.90       2250.33       101.99 o                         
   4   0   6          0.86          2.91         5.97 o                         
   5   0   6        150.41        128.12        40.68 o                         
   6   0   6         34.27         79.90        11.84 o                         
   7   0   6        176.80        217.80        33.06 o                         
   8   0   6        144.86        137.63        21.48 o                         
  -9   1   6         46.38        116.37        12.90 o                         
  -8   1   6        130.69        276.03        89.44 o                         
  -7   1   6         19.36         64.66        19.69 o                         
  -6   1   6          1.34         49.71        17.79 o                         
  -5   1   6         25.02         55.38        11.57 o                         
  -4   1   6         78.13        269.25        72.07 o                         
  -3   1   6          1.44          6.31         3.54 o                         
  -2   1   6          1.20          4.48         3.78 o                         
  -1   1   6        197.20        164.96        16.64 o                         
   0   1   6       1238.28        929.95        46.66 o                         
   1   1   6         27.09        132.43        27.83 o                         
   2   1   6        291.66        258.93        31.47 o                         
   3   1   6        305.95        258.00        17.77 o                         
   4   1   6         44.32         57.02        18.21 o                         
   5   1   6        256.17        315.64        20.47 o                         
   6   1   6        312.73        494.16       179.15 o                         
   7   1   6         54.09         57.97        13.32 o                         
   8   1   6          6.53         20.93         7.91 o                         
  -8   2   6        126.36         56.47        54.44 o                         
  -7   2   6         12.41         -1.62         7.48 o                         
  -6   2   6        670.45        713.83        33.14 o                         
  -5   2   6        822.25        888.57        45.31 o                         
  -4   2   6        799.39        745.76        49.10 o                         
  -3   2   6         77.55         91.14         6.96 o                         
  -2   2   6        976.46       1005.71        22.45 o                         
  -1   2   6        429.62        364.42        28.66 o                         
   0   2   6        398.83        369.00        31.51 o                         
   1   2   6       2764.11       2558.93        99.11 o                         
   2   2   6       1939.97       2004.05        91.34 o                         
   3   2   6         11.09         22.21         5.49 o                         
   4   2   6        147.13        159.64        17.96 o                         
   5   2   6        267.41        281.91        27.95 o                         
   6   2   6         59.62         79.44        14.89 o                         
   7   2   6        291.44        354.75        34.11 o                         
   8   2   6         93.45        119.37        16.99 o                         
  -9   3   6          1.14        189.07        20.01 o                         
  -8   3   6         83.73         58.81        14.60 o                         
  -7   3   6         99.05         93.91        19.62 o                         
  -6   3   6         71.14         81.62        15.47 o                         
  -5   3   6        262.86        289.70        33.91 o                         
  -4   3   6       2536.18       2432.98        70.63 o                         
  -3   3   6        530.04        492.85        20.14 o                         
  -2   3   6       1118.43       1007.35        37.02 o                         
  -1   3   6         27.79         13.19         5.57 o                         
   0   3   6        256.20        202.60        25.50 o                         
   1   3   6          4.69         19.03        10.11 o                         
   2   3   6        330.91        264.69        17.36 o                         
   3   3   6         45.91         35.85         8.54 o                         
   4   3   6         28.06         29.58         7.32 o                         
   5   3   6        124.73        150.19        22.01 o                         
   6   3   6         32.91         24.58        15.59 o                         
   7   3   6        146.90        121.29        15.26 o                         
  -9   4   6          7.57         89.16        33.58 o                         
  -8   4   6          0.02          1.27         7.20 o                         
  -7   4   6         14.92         -1.74         8.72 o                         
  -6   4   6          0.03         14.48         6.96 o                         
  -5   4   6        179.25        201.35        16.94 o                         
  -4   4   6        169.83        168.88        19.84 o                         
  -3   4   6       1713.67       1688.10        78.06 o                         
  -2   4   6         44.76         26.62         9.60 o                         
  -1   4   6        460.63        527.87        40.80 o                         
   0   4   6       3187.09       3230.20        84.09 o                         
   1   4   6       1485.42       1612.25        61.14 o                         
   2   4   6       2521.20       2877.45        74.16 o                         
   3   4   6          3.89          2.22         2.23 o                         
   4   4   6         83.52         92.80        15.14 o                         
   5   4   6          5.74         19.18         8.97 o                         
   6   4   6        373.01        421.35        32.80 o                         
   7   4   6         50.75         76.48        12.15 o                         
  -9   5   6         12.89         52.19        34.42 o                         
  -8   5   6          0.45         13.14         5.63 o                         
  -7   5   6          6.56         -6.63        11.14 o                         
  -6   5   6        149.23        127.56        16.89 o                         
  -5   5   6         38.40         52.22         7.28 o                         
  -4   5   6         47.62         30.48         9.68 o                         
  -3   5   6         39.28         32.01         7.66 o                         
  -2   5   6        539.36        508.82        29.40 o                         
  -1   5   6          9.61         19.16        13.81 o                         
   0   5   6       2619.61       2637.27       113.64 o                         
   1   5   6          1.79         10.47         6.36 o                         
   2   5   6         28.74         40.35        14.09 o                         
   3   5   6        544.64        582.90        32.37 o                         
   4   5   6        256.74        244.26        27.05 o                         
   5   5   6         49.15         32.28        17.99 o                         
   6   5   6         71.43         76.50        13.95 o                         
   7   5   6         31.59         33.95        10.19 o                         
  -9   6   6          0.09         -0.88         8.60 o                         
  -8   6   6          6.55          9.68         4.87 o                         
  -7   6   6          1.14         -9.53        10.73 o                         
  -6   6   6         64.37         73.50        16.11 o                         
  -5   6   6        452.34        455.75        22.40 o                         
  -4   6   6        142.18        156.06        20.53 o                         
  -3   6   6       1634.51       1881.78       181.98 o                         
  -2   6   6        120.00        129.62        15.28 o                         
  -1   6   6      12582.42      13916.54       333.12 o                         
   0   6   6       3293.43       3289.56       138.03 o                         
   1   6   6          5.80          6.72         8.38 o                         
   2   6   6         87.63         93.78        25.43 o                         
   3   6   6         31.61         47.85         9.09 o                         
   4   6   6         44.82         53.69        13.12 o                         
   5   6   6        119.48        141.47        20.06 o                         
   6   6   6         10.41          8.35         3.29 o                         
  -9   7   6         13.51         44.03        20.80 o                         
  -8   7   6         13.07         -2.20         6.47 o                         
  -7   7   6         11.88          2.37         5.30 o                         
  -6   7   6        270.64        326.98        25.87 o                         
  -5   7   6         31.68         39.60         7.21 o                         
  -4   7   6         14.77         29.42         7.73 o                         
  -3   7   6        659.55        666.12        38.54 o                         
  -2   7   6         56.82         44.29         9.54 o                         
  -1   7   6         52.55         43.78        13.30 o                         
   0   7   6         15.29         51.73        17.50 o                         
   1   7   6          3.89         -3.10         6.05 o                         
   2   7   6         35.25         22.70         7.21 o                         
   3   7   6        130.94        154.09        16.29 o                         
   4   7   6        102.20        103.11        21.09 o                         
   5   7   6        277.70        275.73        26.69 o                         
   6   7   6          1.11          3.79         3.09 o                         
  -8   8   6         24.76         23.77         4.72 o                         
  -7   8   6         61.10         67.34        12.72 o                         
  -6   8   6        345.84        404.57        27.60 o                         
  -5   8   6        395.84        492.80        23.94 o                         
  -4   8   6        393.68        319.44        29.05 o                         
  -3   8   6         89.44        111.31        16.40 o                         
  -2   8   6        217.98        282.94        40.55 o                         
  -1   8   6       1306.51       1203.38        89.05 o                         
   0   8   6        551.66        494.65        58.81 o                         
   1   8   6         21.43          8.04        10.63 o                         
   2   8   6        145.81        154.87        17.47 o                         
   3   8   6          0.75         67.61        19.16 o                         
   4   8   6          2.62          6.17         4.07 o                         
   5   8   6        117.12         97.18        14.51 o                         
   6   8   6         23.74          3.91         4.11 o                         
  -8   9   6         21.42         31.10         5.05 o                         
  -7   9   6          2.33          1.54         2.94 o                         
  -6   9   6         23.40         20.43         9.68 o                         
  -5   9   6          0.01         11.75         6.37 o                         
  -4   9   6         56.96         41.69        11.22 o                         
  -3   9   6          0.72         -9.64        17.82 o                         
  -2   9   6          0.24         -5.06         5.98 o                         
  -1   9   6         20.79         11.37         6.42 o                         
   0   9   6         59.66         50.20         9.73 o                         
   1   9   6        291.59        324.06        26.14 o                         
   2   9   6         31.41         26.00        12.02 o                         
   3   9   6         13.48          0.41         7.07 o                         
   4   9   6         35.39         27.86         7.78 o                         
   5   9   6         39.31         19.44        10.86 o                         
  -8  10   6         92.37        123.66        13.49 o                         
  -7  10   6          0.10         -1.23         2.28 o                         
  -6  10   6        110.99        131.34        23.00 o                         
  -5  10   6        121.38        123.39        24.78 o                         
  -4  10   6        124.79        153.89        28.64 o                         
  -3  10   6        353.26        374.65        45.22 o                         
  -2  10   6        589.40        620.77        44.68 o                         
  -1  10   6         44.18         56.56        13.22 o                         
   0  10   6        137.17        139.63        21.82 o                         
   1  10   6        256.57        259.76        26.62 o                         
   2  10   6        388.07        344.60        31.96 o                         
   3  10   6         34.42         24.15         8.96 o                         
   4  10   6        342.65        330.22        44.00 o                         
   5  10   6          9.55          5.82         5.37 o                         
  -8  11   6          6.21         17.07         4.94 o                         
  -7  11   6         14.66         34.56        10.33 o                         
  -6  11   6          0.88          0.38         5.95 o                         
  -5  11   6         15.97         15.41         4.77 o                         
  -4  11   6          0.03          1.05         5.26 o                         
  -3  11   6        109.64        116.89        26.81 o                         
  -2  11   6          6.95         -2.85         7.27 o                         
  -1  11   6         65.07         44.64        16.12 o                         
   0  11   6         90.89         71.28        21.97 o                         
   1  11   6          6.68          8.54        10.55 o                         
   2  11   6         10.94         11.45         8.51 o                         
   3  11   6         43.81         38.62        16.19 o                         
   4  11   6          7.22         12.08         7.56 o                         
  -7  12   6          4.28         14.83         5.63 o                         
  -6  12   6         10.31          8.70        10.70 o                         
  -5  12   6          7.05         18.97         6.98 o                         
  -4  12   6        309.41        280.00        37.81 o                         
  -3  12   6          0.03          4.51        12.83 o                         
  -2  12   6          7.44         11.10        12.75 o                         
  -1  12   6         19.04         12.23         7.20 o                         
   0  12   6        136.46        111.32        25.72 o                         
   1  12   6          0.05          2.65         5.84 o                         
   2  12   6          3.02         -1.16         9.69 o                         
   3  12   6        156.03        142.69        27.79 o                         
   4  12   6          0.01          4.67         2.84 o                         
  -6  13   6         25.17         52.83        12.48 o                         
  -5  13   6        323.68        281.93        22.25 o                         
  -4  13   6          8.43         38.41        14.43 o                         
  -3  13   6         86.06        105.38        24.59 o                         
  -2  13   6         30.59         28.92        11.92 o                         
  -1  13   6         23.56         21.85        11.07 o                         
   0  13   6        166.00        138.14        26.99 o                         
   1  13   6         10.19          3.50         6.29 o                         
   2  13   6          8.76          2.45         5.92 o                         
   3  13   6         13.48          0.81         5.32 o                         
  -6  14   6          4.26          1.66         2.67 o                         
  -5  14   6         83.98         80.62        10.62 o                         
  -4  14   6        457.78        458.45        45.50 o                         
  -3  14   6        673.40        683.99        55.81 o                         
  -2  14   6         55.65         54.25        16.39 o                         
  -1  14   6        159.77        157.36        27.02 o                         
   0  14   6        190.27        204.80        24.69 o                         
   1  14   6         54.52         72.41         9.95 o                         
   2  14   6         46.41         67.99        17.12 o                         
  -5  15   6          1.84          2.18         1.97 o                         
  -4  15   6        198.76        183.81        15.99 o                         
  -3  15   6          0.01          5.46         5.83 o                         
  -2  15   6         74.80         62.87        16.45 o                         
  -1  15   6          2.92          3.77         4.38 o                         
   0  15   6         11.03         17.54         4.73 o                         
   1  15   6         46.99         57.28         9.36 o                         
  -4  16   6          3.58          3.87         2.80 o                         
  -3  16   6          0.57          5.76         3.03 o                         
  -2  16   6         13.38         15.40         5.16 o                         
  -1  16   6         31.41         39.15         7.57 o                         
  -1 -17   7          4.04          0.77         3.10 o                         
   0 -17   7          9.05          7.15         6.25 o                         
   1 -17   7         39.01         14.54         6.14 o                         
   2 -17   7        165.29        165.04        20.81 o                         
   3 -17   7         34.54         37.45         9.42 o                         
   4 -17   7         61.42         48.35         8.79 o                         
  -2 -16   7         24.01         53.25        13.26 o                         
  -1 -16   7          0.01         -5.02         5.02 o                         
   0 -16   7         46.38         32.18         9.01 o                         
   1 -16   7         11.48          5.02         4.30 o                         
   2 -16   7         32.72         41.90        10.04 o                         
   3 -16   7         14.85          7.34         2.32 o                         
   4 -16   7          0.47          3.60         3.46 o                         
   5 -16   7          8.62          3.34         5.90 o                         
  -3 -15   7         14.59          2.24         2.48 o                         
  -2 -15   7         13.28          7.39         3.92 o                         
  -1 -15   7         29.01         20.04         5.56 o                         
   0 -15   7        478.56        581.53        42.19 o                         
   1 -15   7        348.08        293.12        38.47 o                         
   2 -15   7         44.44         28.69         8.79 o                         
   3 -15   7        584.39        493.02        60.25 o                         
   4 -15   7        210.43        127.15        13.62 o                         
   5 -15   7          1.51          0.73         3.46 o                         
   6 -15   7          0.00         -3.41         3.41 o                         
  -4 -14   7          0.03         -2.35         2.35 o                         
  -3 -14   7         39.52         37.32         8.45 o                         
  -2 -14   7         76.74         90.58        14.69 o                         
  -1 -14   7         34.52         12.16         7.54 o                         
   0 -14   7         24.43         11.63         6.50 o                         
   1 -14   7         60.06         56.73        14.50 o                         
   2 -14   7         38.98         25.84        11.14 o                         
   3 -14   7          1.84         19.47        15.16 o                         
   4 -14   7         47.71         38.35         7.30 o                         
   5 -14   7         10.35          7.11         8.03 o                         
   6 -14   7          3.97         -1.30         2.13 o                         
  -5 -13   7         81.30         99.84        15.25 o                         
  -4 -13   7        243.72        209.56        19.31 o                         
  -3 -13   7        220.26        265.45        24.99 o                         
  -2 -13   7          4.05         24.82         8.33 o                         
  -1 -13   7         66.13         95.05        13.69 o                         
   0 -13   7          5.88         12.91        10.94 o                         
   1 -13   7        148.78        198.63        26.06 o                         
   2 -13   7          2.44          0.05         8.88 o                         
   3 -13   7        305.56        350.13        51.14 o                         
   4 -13   7         16.51         12.92         4.81 o                         
   5 -13   7        320.60        299.05        18.73 o                         
   6 -13   7          5.10          8.03         3.64 o                         
   7 -13   7        234.24        192.17        17.70 o                         
  -5 -12   7          8.36         10.52         4.16 o                         
  -4 -12   7         33.65         22.47         7.71 o                         
  -3 -12   7          1.93          6.94         6.87 o                         
  -2 -12   7          7.84         10.49         5.69 o                         
  -1 -12   7         20.73          3.27         5.21 o                         
   0 -12   7         12.28         13.64        10.12 o                         
   1 -12   7        107.01         80.32        13.24 o                         
   2 -12   7        310.57        276.47        24.88 o                         
   3 -12   7         32.82         47.20        17.13 o                         
   4 -12   7          2.05         -2.20         2.76 o                         
   5 -12   7          6.45         10.77         4.31 o                         
   6 -12   7          0.87          6.47         4.91 o                         
   7 -12   7         24.42         28.03         5.94 o                         
  -6 -11   7        259.49        198.12        19.22 o                         
  -5 -11   7        764.57        673.78        35.72 o                         
  -4 -11   7         18.75         31.70        17.11 o                         
  -3 -11   7       3398.32       3485.99       140.44 o                         
  -2 -11   7          1.59          5.16         9.31 o                         
  -1 -11   7       1708.74       1601.18        59.53 o                         
   0 -11   7        835.81        896.39        60.72 o                         
   1 -11   7        515.52        528.63        33.99 o                         
   2 -11   7        169.70        148.87        17.26 o                         
   3 -11   7          5.74          7.51         5.98 o                         
   4 -11   7        261.97        269.36        24.84 o                         
   5 -11   7        346.95        347.01        22.52 o                         
   6 -11   7        494.59        458.33        73.55 o                         
   7 -11   7        213.00        243.87        24.14 o                         
   8 -11   7         24.93         30.11         5.86 o                         
  -6 -10   7         72.96         37.36         8.73 o                         
  -5 -10   7          0.04          2.29         3.91 o                         
  -4 -10   7        117.66        144.22        27.26 o                         
  -3 -10   7         32.11         48.08        12.06 o                         
  -2 -10   7        327.99        288.35        19.09 o                         
  -1 -10   7         29.90         14.50         3.58 o                         
   0 -10   7        316.85        339.29        27.48 o                         
   1 -10   7        443.33        365.22        35.91 o                         
   2 -10   7        767.36        763.19        51.56 o                         
   3 -10   7         48.70         66.15        10.58 o                         
   4 -10   7          5.06          6.70         3.90 o                         
   5 -10   7        141.50        140.54        14.70 o                         
   6 -10   7         84.28        133.22        49.35 o                         
   7 -10   7         18.97         13.67         5.32 o                         
   8 -10   7         36.18         63.17         9.07 o                         
  -7  -9   7         53.88         63.29        11.68 o                         
  -6  -9   7         68.04         80.53        16.74 o                         
  -5  -9   7          6.51         23.78        13.10 o                         
  -4  -9   7        744.45        791.14        64.32 o                         
  -3  -9   7        373.97        309.12        36.34 o                         
  -2  -9   7       1041.55       1176.54        40.69 o                         
  -1  -9   7        112.53         85.46        23.03 o                         
   0  -9   7        368.99        358.46        47.18 o                         
   1  -9   7          0.89          3.95         6.35 o                         
   2  -9   7        474.99        567.43        56.33 o                         
   3  -9   7         32.88         31.00         8.97 o                         
   4  -9   7        219.71        197.06        17.30 o                         
   5  -9   7         21.79         19.35         6.36 o                         
   6  -9   7        288.51        332.32        27.45 o                         
   7  -9   7         58.63         77.30        13.80 o                         
   8  -9   7        184.53        119.13        10.85 o                         
  -7  -8   7          1.43          0.55         1.86 o                         
  -6  -8   7          0.63          2.10         7.12 o                         
  -5  -8   7        437.11        405.88        45.22 o                         
  -4  -8   7         82.73         61.24        13.42 o                         
  -3  -8   7          0.01          1.09         2.87 o                         
  -2  -8   7        119.56         66.45        13.71 o                         
  -1  -8   7         92.73        109.90        25.35 o                         
   0  -8   7        249.89        212.50        34.39 o                         
   1  -8   7        461.22        410.47        46.49 o                         
   2  -8   7        191.99        221.95        33.03 o                         
   3  -8   7          5.22         13.09         5.16 o                         
   4  -8   7         21.70         13.48         4.11 o                         
   5  -8   7         11.44         14.96         4.00 o                         
   6  -8   7          4.20          4.17         3.19 o                         
   7  -8   7          0.06          2.48         3.14 o                         
   8  -8   7         32.42         31.94         5.80 o                         
  -7  -7   7         43.15         64.40         9.87 o                         
  -6  -7   7          8.07         12.10        11.85 o                         
  -5  -7   7        560.52        594.59        55.43 o                         
  -4  -7   7          1.96         -0.12         3.68 o                         
  -3  -7   7       1961.64       2110.79        83.14 o                         
  -2  -7   7         43.01         19.26         9.57 o                         
  -1  -7   7       2981.13       3428.21       141.20 o                         
   0  -7   7       4268.76       5121.46       173.40 o                         
   1  -7   7        484.97        607.17        53.47 o                         
   2  -7   7       4847.27       5683.03       124.55 o                         
   3  -7   7          4.80          2.19         3.59 o                         
   4  -7   7         91.00        105.37        15.52 o                         
   5  -7   7          3.35          4.33         3.95 o                         
   6  -7   7          0.05          0.66         4.53 o                         
   7  -7   7         75.79         79.42         9.85 o                         
   8  -7   7         91.57         79.11         8.94 o                         
  -8  -6   7         19.77         17.02         6.31 o                         
  -7  -6   7          0.51          4.60         5.55 o                         
  -6  -6   7         10.30         14.30         8.75 o                         
  -5  -6   7        248.80        292.92        39.41 o                         
  -4  -6   7        122.60         86.88        15.93 o                         
  -3  -6   7        108.00        103.54        16.82 o                         
  -2  -6   7          3.48          5.98         4.57 o                         
  -1  -6   7        580.54        556.73        51.07 o                         
   0  -6   7        695.35        716.77        55.78 o                         
   1  -6   7        458.75        463.44        42.78 o                         
   2  -6   7         14.03          7.53         6.36 o                         
   3  -6   7        338.92        348.76        25.97 o                         
   4  -6   7        411.49        497.91        46.11 o                         
   5  -6   7         53.83         66.82         9.15 o                         
   6  -6   7          2.08          2.95         3.36 o                         
   7  -6   7         11.54          4.62         3.31 o                         
   8  -6   7         58.46         68.02         6.32 o                         
  -8  -5   7          0.50          2.90         2.88 o                         
  -7  -5   7          2.18         -2.45         2.45 o                         
  -6  -5   7         50.80         53.37        15.84 o                         
  -5  -5   7         15.81         13.92         6.21 o                         
  -4  -5   7          2.04          5.42         4.90 o                         
  -3  -5   7        212.93        212.44        21.23 o                         
  -2  -5   7        534.22        494.09        26.77 o                         
  -1  -5   7       3533.88       3721.07        76.03 o                         
   0  -5   7         10.07          1.43        11.01 o                         
   1  -5   7         39.62         31.81        11.11 o                         
   2  -5   7        152.66        149.91        23.89 o                         
   3  -5   7        114.91        160.75        16.57 o                         
   4  -5   7       3038.53       3591.87       216.59 o                         
   5  -5   7        131.33         96.95        12.06 o                         
   6  -5   7         50.87         30.06         6.55 o                         
   7  -5   7          0.72          5.40         4.54 o                         
   8  -5   7          0.06         -0.11         5.50 o                         
  -8  -4   7        110.41        115.68        17.86 o                         
  -7  -4   7         64.80         41.05        12.95 o                         
  -6  -4   7        197.30        331.01       140.09 o                         
  -5  -4   7        193.79        292.31        69.06 o                         
  -4  -4   7         58.65         30.80        13.62 o                         
  -3  -4   7        538.61        616.19        34.38 o                         
  -2  -4   7        187.72        188.28        16.39 o                         
  -1  -4   7        167.43        150.12        13.26 o                         
   0  -4   7        634.21        715.91        48.11 o                         
   1  -4   7        316.38        324.56        22.01 o                         
   2  -4   7         30.33         61.55         8.73 o                         
   3  -4   7        142.28        124.20        13.93 o                         
   4  -4   7          5.01          6.50         2.75 o                         
   5  -4   7         47.27         42.75         8.04 o                         
   6  -4   7         16.34          7.83         3.60 o                         
   7  -4   7         11.88          5.85         3.32 o                         
   8  -4   7          2.66         57.61        53.51 o                         
  -8  -3   7          0.03          5.54         4.71 o                         
  -7  -3   7         46.03        239.13       149.18 o                         
  -5  -3   7          0.58          1.65         4.34 o                         
  -4  -3   7       1238.62       1215.93        80.24 o                         
  -3  -3   7         21.02         17.00         6.00 o                         
  -2  -3   7        550.34        634.78        52.20 o                         
  -1  -3   7       4243.42       4661.22       234.61 o                         
   0  -3   7         94.55         73.61        31.42 o                         
   1  -3   7       1309.97       1363.43        35.91 o                         
   2  -3   7       1105.66       1060.79        55.50 o                         
   3  -3   7        712.86        714.73        54.06 o                         
   4  -3   7       1196.50       1337.42        52.61 o                         
   5  -3   7         77.98        120.23        13.67 o                         
   6  -3   7         15.60         11.42         4.48 o                         
   7  -3   7         66.02         47.62         6.88 o                         
   8  -3   7          1.15         78.46        66.47 o                         
  -8  -2   7         62.84         90.57        16.21 o                         
  -6  -2   7        182.50        254.25        26.32 o                         
  -5  -2   7         61.27         32.88         8.62 o                         
  -4  -2   7        258.36        224.92        23.27 o                         
  -3  -2   7        129.28        171.56        17.79 o                         
  -2  -2   7        165.13        147.43        12.46 o                         
  -1  -2   7        262.16        214.36        20.29 o                         
   0  -2   7        190.88        123.57        15.70 o                         
   1  -2   7        589.20        465.08        28.29 o                         
   2  -2   7        201.56        188.16        14.36 o                         
   3  -2   7        601.39        721.81        33.73 o                         
   4  -2   7          4.14          4.54         6.27 o                         
   5  -2   7         26.82         19.26         6.03 o                         
   6  -2   7         69.57         69.14         8.06 o                         
   7  -2   7          8.69         20.21        23.38 o                         
   8  -2   7         48.89        138.32        53.06 o                         
  -7  -1   7         62.32         38.33         7.85 o                         
  -6  -1   7         75.04         30.40        11.63 o                         
  -5  -1   7       1751.00       1643.32        58.32 o                         
  -4  -1   7        277.92        209.42        21.69 o                         
  -3  -1   7        835.43        775.77        29.15 o                         
  -2  -1   7       2713.60       2622.70       107.98 o                         
  -1  -1   7       1071.12        922.51        40.80 o                         
   0  -1   7      11839.25      10844.11       223.95 o                         
   1  -1   7       5831.95       6207.00       155.64 o                         
   2  -1   7        713.75        947.31        60.14 o                         
   3  -1   7        426.95        309.77        35.45 o                         
   4  -1   7        536.11        604.33        56.02 o                         
   5  -1   7        155.36        131.85        12.93 o                         
   6  -1   7        250.43        289.04        22.28 o                         
   7  -1   7        137.76        338.00       170.39 o                         
   8  -1   7          4.14         -1.26         3.89 o                         
  -8   0   7        208.90        517.93        26.29 o                         
  -7   0   7        862.40        788.73        44.41 o                         
  -6   0   7        423.51        450.56        27.88 o                         
  -5   0   7        188.76        222.46        20.60 o                         
  -4   0   7        152.65        141.30        13.96 o                         
  -3   0   7       1689.42       1651.22        42.28 o                         
  -2   0   7         30.17         32.41         4.55 o                         
  -1   0   7        695.69        584.25        60.27 o                         
   0   0   7        224.32        171.28        19.27 o                         
   1   0   7        722.99        680.83        44.06 o                         
   2   0   7         99.34         63.25        15.79 o                         
   3   0   7        156.53        176.95        29.17 o                         
   4   0   7         30.47         20.37        11.75 o                         
   5   0   7        328.60        374.26        22.18 o                         
   6   0   7         45.28        148.10        59.08 o                         
   7   0   7         36.53        107.10       120.46 o                         
   8   0   7         67.53         47.71        12.30 o                         
  -8   1   7        645.01        642.22        61.87 o                         
  -7   1   7        198.75        186.23        45.52 o                         
  -6   1   7       2810.36       2395.59        75.78 o                         
  -5   1   7       1611.03       1550.64       106.13 o                         
  -4   1   7       7521.47       7348.08       131.56 o                         
  -3   1   7        275.78        324.66        17.36 o                         
  -2   1   7       4848.18       4456.84        68.71 o                         
  -1   1   7       5235.29       4565.19       118.32 o                         
   0   1   7       7248.63       6989.83       169.80 o                         
   1   1   7       1948.80       1642.91        74.42 o                         
   2   1   7       1519.51       1726.89        86.33 o                         
   3   1   7         10.63         13.64         9.13 o                         
   4   1   7         51.03         94.73        16.12 o                         
   5   1   7        171.88        192.92        27.35 o                         
   6   1   7        339.02        418.22        33.55 o                         
   7   1   7        223.73        288.40        34.59 o                         
   8   1   7         19.58         29.86         9.13 o                         
  -9   2   7         52.14        263.41        18.59 o                         
  -8   2   7         13.39         54.53        13.04 o                         
  -7   2   7        133.25        201.71        25.85 o                         
  -6   2   7         45.60         62.75        12.61 o                         
  -5   2   7        101.39        100.81        12.90 o                         
  -4   2   7          7.39          9.73         6.86 o                         
  -3   2   7         11.58          9.06         2.27 o                         
  -2   2   7         51.59         46.11         5.38 o                         
  -1   2   7         18.17         14.08         6.04 o                         
   0   2   7        358.47        295.90        30.60 o                         
   1   2   7        738.53        687.84        51.78 o                         
   2   2   7          4.81          0.03         4.20 o                         
   3   2   7        855.81        867.69        59.84 o                         
   4   2   7         13.92          7.09         4.63 o                         
   5   2   7        117.11        101.89        17.60 o                         
   6   2   7        516.35        518.84        37.37 o                         
   7   2   7         15.69         18.44         6.79 o                         
   8   2   7         56.57         25.94         7.71 o                         
  -8   3   7         21.58          7.20         7.39 o                         
  -7   3   7          1.44         -6.53         6.53 o                         
  -6   3   7       1010.76        985.20        81.80 o                         
  -5   3   7       1536.52       1505.71        48.24 o                         
  -4   3   7       2137.64       2196.89        90.53 o                         
  -3   3   7       4254.44       4082.73        70.79 o                         
  -2   3   7          4.81          9.89         3.12 o                         
  -1   3   7       1655.28       1669.71        74.63 o                         
   0   3   7       5379.84       5139.80       156.05 o                         
   1   3   7         15.28         13.22         6.42 o                         
   2   3   7       5325.45       5632.95       174.03 o                         
   3   3   7         70.52         40.35        11.00 o                         
   4   3   7        493.61        642.95        41.53 o                         
   5   3   7        336.98        325.01        35.76 o                         
   6   3   7          9.07         30.72         9.25 o                         
   7   3   7        131.37         87.40        18.65 o                         
  -9   4   7          0.46        143.69        44.70 o                         
  -8   4   7        154.13        173.26        14.32 o                         
  -7   4   7        113.35         88.15        15.47 o                         
  -6   4   7          1.23         21.41        13.46 o                         
  -5   4   7        244.02        233.85        16.02 o                         
  -4   4   7        349.38        323.57        27.57 o                         
  -3   4   7        141.07        170.30        14.12 o                         
  -2   4   7        426.81        434.32        26.77 o                         
  -1   4   7          6.67          4.69         3.14 o                         
   0   4   7          2.52         -2.35         2.93 o                         
   1   4   7        107.48        105.24        16.95 o                         
   2   4   7          3.78          1.18         3.28 o                         
   3   4   7       1170.90       1244.81        89.76 o                         
   4   4   7        116.86        110.43        19.46 o                         
   5   4   7         48.81         61.24        14.41 o                         
   6   4   7         61.62        115.06        17.17 o                         
   7   4   7        212.47        182.03        24.45 o                         
  -9   5   7          0.00         67.73        53.07 o                         
  -8   5   7          0.21         -0.22         3.74 o                         
  -7   5   7         11.94         -7.88         9.28 o                         
  -6   5   7        200.25        184.88        25.48 o                         
  -5   5   7         45.07         44.99         5.90 o                         
  -4   5   7        275.38        240.39        37.33 o                         
  -3   5   7        220.25        189.83        18.66 o                         
  -2   5   7        119.87         88.27        12.33 o                         
  -1   5   7       5646.27       6006.24       182.60 o                         
   0   5   7       3468.44       3927.86       146.37 o                         
   1   5   7        211.87        158.00        28.79 o                         
   2   5   7       1796.79       1943.26       112.81 o                         
   3   5   7        115.96        122.71        13.12 o                         
   4   5   7         43.69         38.84        11.95 o                         
   5   5   7        100.92        107.62        18.48 o                         
   6   5   7        330.35        253.94        25.87 o                         
  -9   6   7          2.22         44.96        40.43 o                         
  -8   6   7         34.63         25.97         7.64 o                         
  -7   6   7        120.36         91.53        16.10 o                         
  -6   6   7          5.94         14.19         8.19 o                         
  -5   6   7         22.65         21.25         4.73 o                         
  -4   6   7        168.12        145.14        20.25 o                         
  -3   6   7         64.49         93.98        15.24 o                         
  -2   6   7       1857.30       1804.70        76.62 o                         
  -1   6   7        704.23        720.23        60.17 o                         
   0   6   7         41.94         72.76        20.17 o                         
   1   6   7         64.70         57.18        20.29 o                         
   2   6   7         11.55         12.37         7.70 o                         
   3   6   7        305.23        281.18        23.56 o                         
   4   6   7          7.46         13.87         8.48 o                         
   5   6   7          3.29         11.21         6.52 o                         
   6   6   7         33.72         36.21         7.40 o                         
  -8   7   7         36.32         14.05         9.00 o                         
  -7   7   7          9.82          8.64         4.09 o                         
  -6   7   7        206.81        187.18        24.83 o                         
  -5   7   7         45.67         55.58         8.03 o                         
  -4   7   7          3.27         11.04         5.47 o                         
  -3   7   7        646.45        554.73        66.08 o                         
  -2   7   7          7.95         10.69         5.90 o                         
  -1   7   7        761.38        806.34        68.55 o                         
   0   7   7        277.56        281.68        42.52 o                         
   1   7   7        735.26        871.21        79.85 o                         
   2   7   7        101.98        103.26        14.06 o                         
   3   7   7         16.73         22.38         6.15 o                         
   4   7   7        148.86        117.00        18.69 o                         
   5   7   7        324.59        299.43        26.93 o                         
   6   7   7          2.14         -6.20         6.79 o                         
  -8   8   7         20.44         10.60         3.55 o                         
  -7   8   7          0.54         -6.47         6.47 o                         
  -6   8   7         71.78         95.41        13.23 o                         
  -5   8   7         64.52         64.79        10.86 o                         
  -4   8   7        157.70        125.88        33.48 o                         
  -3   8   7        107.97         93.25        15.95 o                         
  -2   8   7         11.09         -1.17         7.80 o                         
  -1   8   7          0.62         -3.23         7.42 o                         
   0   8   7        225.03        222.84        24.99 o                         
   1   8   7         14.24         21.89         8.38 o                         
   2   8   7         32.26         99.98        58.61 o                         
   3   8   7          4.11         16.08         9.68 o                         
   4   8   7         33.16         45.05        10.85 o                         
   5   8   7         52.61         56.09        10.67 o                         
   6   8   7          2.26          2.96         3.18 o                         
  -8   9   7          2.60          1.63         6.30 o                         
  -7   9   7         18.59         31.78         6.19 o                         
  -6   9   7         20.43         18.25         6.11 o                         
  -5   9   7        311.33        335.24        29.17 o                         
  -4   9   7        115.66         89.63        23.00 o                         
  -3   9   7        396.20        398.94        46.72 o                         
  -2   9   7        969.65       1073.81        57.99 o                         
  -1   9   7        121.83        136.73        20.41 o                         
   0   9   7        217.87        227.70        26.84 o                         
   1   9   7         39.72         27.32         9.39 o                         
   2   9   7         12.01          6.65         8.32 o                         
   3   9   7          2.65         -1.67         3.89 o                         
   4   9   7        234.12        258.79        40.77 o                         
   5   9   7          5.73          4.66         4.20 o                         
  -8  10   7         38.87         52.71         9.38 o                         
  -7  10   7         12.15         15.10         8.40 o                         
  -6  10   7         15.46         10.30         3.52 o                         
  -5  10   7        256.99        227.38        23.12 o                         
  -4  10   7          5.89         14.35         4.73 o                         
  -3  10   7          1.82          4.12         5.68 o                         
  -2  10   7         66.77         52.07        12.38 o                         
  -1  10   7         38.04         28.84        11.99 o                         
   0  10   7         17.37          3.03         4.86 o                         
   1  10   7         21.18         38.77        12.55 o                         
   2  10   7         56.80         50.69        12.55 o                         
   3  10   7         81.67         63.45        22.76 o                         
   4  10   7          5.71          6.90         6.54 o                         
   5  10   7        115.24         82.15        16.51 o                         
  -8  11   7         16.69         27.32         5.76 o                         
  -7  11   7         10.22         12.41         6.07 o                         
  -6  11   7         19.17         18.13         5.01 o                         
  -5  11   7         13.29          9.18         3.42 o                         
  -4  11   7        249.69        211.99        33.33 o                         
  -3  11   7          5.97         13.17         8.63 o                         
  -2  11   7        132.81        140.85        27.20 o                         
  -1  11   7        171.96        143.19        28.47 o                         
   0  11   7        301.55        258.99        37.97 o                         
   1  11   7         78.59         67.02        14.16 o                         
   2  11   7        467.72        440.89        38.97 o                         
   3  11   7          0.00         12.58        10.02 o                         
   4  11   7         27.09         23.25        10.33 o                         
  -7  12   7        184.10        275.40        20.06 o                         
  -6  12   7          8.65         13.22         4.62 o                         
  -5  12   7          1.20         21.51         7.55 o                         
  -4  12   7         18.69         19.77         9.84 o                         
  -3  12   7         49.87         50.78        17.77 o                         
  -2  12   7          3.79         10.86         8.07 o                         
  -1  12   7        175.69        131.12        27.76 o                         
   0  12   7          9.60         12.72         9.27 o                         
   1  12   7         21.73          8.63        11.24 o                         
   2  12   7          4.03          3.02         4.99 o                         
   3  12   7        105.77         63.93        17.70 o                         
   4  12   7          0.01          3.27         5.74 o                         
  -6  13   7        258.25        182.83        36.12 o                         
  -5  13   7        244.72        228.30        19.26 o                         
  -4  13   7        458.71        489.64        31.28 o                         
  -3  13   7          1.53          0.37         5.80 o                         
  -2  13   7          6.96          7.11         6.83 o                         
  -1  13   7        285.51        271.29        37.20 o                         
   0  13   7         29.96         38.85        11.17 o                         
   1  13   7          7.69          5.34         4.57 o                         
   2  13   7         38.12         28.42        11.56 o                         
   3  13   7         37.49         24.50         9.35 o                         
  -6  14   7         11.07         12.96         5.24 o                         
  -5  14   7         84.30         65.21         9.26 o                         
  -4  14   7         71.96         54.66         9.65 o                         
  -3  14   7         40.47         66.71        17.06 o                         
  -2  14   7         48.96         26.91        11.72 o                         
  -1  14   7          2.33          4.95         5.20 o                         
   0  14   7          3.39          7.70         3.80 o                         
   1  14   7          4.19         14.45         5.79 o                         
   2  14   7          4.42          7.18         5.76 o                         
  -5  15   7        125.34         94.36         8.92 o                         
  -4  15   7         42.78         33.13         6.50 o                         
  -3  15   7         58.22         47.17         8.05 o                         
  -2  15   7         26.27         20.76         8.27 o                         
  -1  15   7         15.17          6.66        10.83 o                         
   0  15   7         42.00         42.08         7.60 o                         
  -4  16   7         16.63         20.47         6.08 o                         
  -3  16   7          0.73          0.47         2.15 o                         
  -2  16   7         15.55         12.75         4.20 o                         
  -1  16   7         74.43         66.42        13.55 o                         
  -1 -17   8          3.02          2.56         2.78 o                         
   0 -17   8          0.11          0.89         3.47 o                         
   1 -17   8          0.10         10.04         6.35 o                         
   2 -17   8         10.08          4.02         4.52 o                         
   3 -17   8         35.21         30.66         7.81 o                         
  -2 -16   8          1.22         10.35         6.74 o                         
  -1 -16   8         18.74         13.21         8.53 o                         
   0 -16   8         31.60         23.36         7.99 o                         
   1 -16   8          4.12         -2.27         5.49 o                         
   2 -16   8         47.41         47.92         7.37 o                         
   3 -16   8          2.65         -1.24         3.12 o                         
   4 -16   8          8.22         16.72         4.32 o                         
   5 -16   8          1.42          0.08         1.47 o                         
  -3 -15   8          1.58         10.12         3.87 o                         
  -2 -15   8          0.00          8.68         5.04 o                         
  -1 -15   8          1.52          3.40         2.51 o                         
   0 -15   8        165.47        154.94        21.58 o                         
   1 -15   8         23.69         10.90         6.06 o                         
   2 -15   8          5.05         13.25         8.10 o                         
   3 -15   8          0.80          1.81         3.26 o                         
   4 -15   8         24.50         16.05         4.04 o                         
   5 -15   8         13.31          8.45         4.34 o                         
   6 -15   8          3.01          2.09         1.38 o                         
  -4 -14   8         68.12         56.16         8.64 o                         
  -3 -14   8         12.95         18.41         6.64 o                         
  -2 -14   8          0.57          9.81         5.43 o                         
  -1 -14   8        358.07        373.15        26.13 o                         
   0 -14   8          0.01         -1.88         8.67 o                         
   1 -14   8         65.81         40.31        12.53 o                         
   2 -14   8         13.31         15.78         6.79 o                         
   3 -14   8        791.03        881.14        79.72 o                         
   4 -14   8         47.07         33.72         6.39 o                         
   5 -14   8        150.89        120.93        12.86 o                         
   6 -14   8         42.16         22.24         5.89 o                         
  -5 -13   8         99.90         71.96        12.49 o                         
  -4 -13   8         11.15          7.40         4.88 o                         
  -3 -13   8         17.35         14.02         6.87 o                         
  -2 -13   8        130.23        169.05        17.77 o                         
  -1 -13   8         18.34         12.73         4.58 o                         
   0 -13   8         94.98        100.97        19.03 o                         
   1 -13   8        111.00         77.43        16.23 o                         
   2 -13   8        181.19        201.12        25.12 o                         
   3 -13   8         42.52         49.21        18.02 o                         
   4 -13   8         20.58          3.61         3.08 o                         
   5 -13   8         25.56          8.01         2.69 o                         
   6 -13   8        117.89        122.69        12.91 o                         
   7 -13   8         20.18         16.83         5.14 o                         
  -5 -12   8         15.34         27.00         5.58 o                         
  -4 -12   8       1733.90       1826.88        65.71 o                         
  -3 -12   8         43.20         46.35        14.14 o                         
  -2 -12   8         11.12         22.84        36.54 o                         
  -1 -12   8       1273.65       1319.41        62.95 o                         
   0 -12   8       1201.08       1412.64        60.42 o                         
   1 -12   8        204.00        251.75        24.31 o                         
   2 -12   8         13.72         35.04         8.78 o                         
   3 -12   8        424.46        526.88        63.60 o                         
   4 -12   8         33.34         12.28         7.40 o                         
   5 -12   8         14.34         27.23         5.62 o                         
   6 -12   8         41.01         36.36        12.46 o                         
   7 -12   8        211.47        252.21        34.43 o                         
  -6 -11   8          0.84          4.61         3.75 o                         
  -5 -11   8          0.84          7.06         5.07 o                         
  -4 -11   8        119.87        103.20        22.31 o                         
  -3 -11   8         45.64         39.17        16.09 o                         
  -2 -11   8        862.00        835.65        41.44 o                         
  -1 -11   8         14.64          6.78         4.76 o                         
   0 -11   8        127.50        164.34        20.48 o                         
   1 -11   8         81.00        107.32        15.66 o                         
   2 -11   8          1.11          2.76         4.90 o                         
   3 -11   8         78.52         62.55        15.79 o                         
   4 -11   8        400.17        381.84        29.65 o                         
   5 -11   8        107.35         82.23        11.40 o                         
   6 -11   8         83.32         71.40        12.22 o                         
   7 -11   8         40.45         35.06         6.85 o                         
  -6 -10   8        317.46        430.83        26.64 o                         
  -5 -10   8        933.55       1043.01        67.75 o                         
  -4 -10   8         18.64         19.87        12.18 o                         
  -3 -10   8         17.18         28.75         8.31 o                         
  -2 -10   8        175.56        168.49        14.22 o                         
  -1 -10   8        638.09        707.29        32.64 o                         
   0 -10   8         30.71         11.87         6.01 o                         
   1 -10   8         70.84         95.15        14.38 o                         
   2 -10   8        319.93        468.59        39.86 o                         
   3 -10   8         41.99         35.74         9.64 o                         
   4 -10   8       1339.31       1361.34        57.25 o                         
   5 -10   8        800.77        827.96        35.52 o                         
   6 -10   8         82.20        100.41        14.86 o                         
   7 -10   8         10.29          8.25         4.18 o                         
   8 -10   8         27.57         25.30         5.27 o                         
  -7  -9   8          0.06         -3.13         3.13 o                         
  -6  -9   8         14.69          4.58         2.85 o                         
  -5  -9   8          1.40          9.37         7.87 o                         
  -4  -9   8        503.09        411.52        46.79 o                         
  -3  -9   8         18.23         10.52         4.15 o                         
  -2  -9   8         87.27         85.43         9.84 o                         
  -1  -9   8        231.85        180.39        34.97 o                         
   0  -9   8        115.94        188.91        35.79 o                         
   1  -9   8        272.34        260.51        40.41 o                         
   2  -9   8        239.86        200.45        23.49 o                         
   3  -9   8         48.82         31.26         5.82 o                         
   4  -9   8         16.20         21.06         6.25 o                         
   5  -9   8        404.92        364.40        23.83 o                         
   6  -9   8        212.79        221.22        22.37 o                         
   7  -9   8         18.91         13.35         7.23 o                         
   8  -9   8          9.20         20.88         5.27 o                         
  -7  -8   8         58.72         63.39         8.78 o                         
  -6  -8   8        198.77        243.37        31.97 o                         
  -5  -8   8        106.49        143.50        26.62 o                         
  -4  -8   8         89.36         66.37        21.27 o                         
  -3  -8   8         17.03         23.59         5.27 o                         
  -2  -8   8        241.83        254.85        27.18 o                         
  -1  -8   8       5017.46       5781.94       205.01 o                         
   0  -8   8         16.13         10.30         5.92 o                         
   1  -8   8          0.97          5.58         3.30 o                         
   2  -8   8        438.88        439.20        33.05 o                         
   3  -8   8         12.53          6.04         3.58 o                         
   4  -8   8       1505.48       1582.64        44.22 o                         
   5  -8   8         26.01         23.38         7.50 o                         
   6  -8   8          1.67          7.10         3.69 o                         
   7  -8   8        250.12        260.95        31.82 o                         
   8  -8   8         74.79         50.60         6.74 o                         
  -7  -7   8         83.44         30.11         6.71 o                         
  -6  -7   8          8.78         20.48        10.87 o                         
  -5  -7   8          1.83          0.99         6.31 o                         
  -4  -7   8         21.69         13.74         7.51 o                         
  -3  -7   8        689.56        650.64        34.22 o                         
  -2  -7   8         19.74         21.30         9.49 o                         
  -1  -7   8          3.23         45.34        19.55 o                         
   0  -7   8         72.44         58.58        17.52 o                         
   1  -7   8          1.44          0.11         5.74 o                         
   2  -7   8         25.48         25.08         7.78 o                         
   3  -7   8          0.31          1.42         2.61 o                         
   4  -7   8        185.80        164.80        16.62 o                         
   5  -7   8        337.64        340.08        37.26 o                         
   6  -7   8        245.21        225.92        23.58 o                         
   7  -7   8          5.70          5.70         2.51 o                         
   8  -7   8         11.65          5.54         4.38 o                         
  -8  -6   8         16.19         11.19         5.01 o                         
  -7  -6   8          9.90          4.74         5.85 o                         
  -6  -6   8        103.70         79.02        19.95 o                         
  -5  -6   8         25.90         28.01         9.95 o                         
  -4  -6   8         54.80         46.36        11.68 o                         
  -3  -6   8       7283.75       7419.70       594.49 o                         
  -2  -6   8       7214.02       7827.17       228.08 o                         
  -1  -6   8         97.46        126.07        24.01 o                         
   0  -6   8      10325.77      13029.60       310.66 o                         
   1  -6   8       1081.98       1159.65        69.68 o                         
   2  -6   8       3141.33       3380.21       124.68 o                         
   3  -6   8        115.97        129.97        16.41 o                         
   4  -6   8         57.07         59.32         8.18 o                         
   5  -6   8         47.47         59.23         9.55 o                         
   6  -6   8         62.56         66.02        10.38 o                         
   7  -6   8         19.81         12.05         5.10 o                         
   8  -6   8         30.96         60.53        12.56 o                         
  -8  -5   8         76.84         49.65        10.97 o                         
  -7  -5   8         71.12         73.36        16.61 o                         
  -6  -5   8        195.97        169.55        28.88 o                         
  -5  -5   8         15.70         17.40         8.62 o                         
  -4  -5   8          1.09         -1.35         2.64 o                         
  -3  -5   8         14.48         13.94         6.49 o                         
  -2  -5   8         76.98         87.05        12.17 o                         
  -1  -5   8       1954.54       1776.33        68.83 o                         
   0  -5   8        781.91        809.12        56.47 o                         
   1  -5   8         11.65          7.08         3.79 o                         
   2  -5   8          5.31         31.61         8.15 o                         
   3  -5   8        133.24        139.52        24.97 o                         
   4  -5   8        125.24        111.14        15.33 o                         
   5  -5   8         40.81         43.04         7.17 o                         
   6  -5   8         83.50         72.72        10.74 o                         
   7  -5   8          5.61         -0.29         2.49 o                         
   8  -5   8          0.00          9.73         6.44 o                         
  -8  -4   8         24.14         24.81         8.10 o                         
  -7  -4   8        113.86        128.64        22.39 o                         
  -6  -4   8          0.52         91.53        95.73 o                         
  -5  -4   8        350.73        373.55        33.70 o                         
  -4  -4   8         49.22         37.40        14.29 o                         
  -3  -4   8         25.39         29.77         7.88 o                         
  -2  -4   8        128.15         88.98        11.46 o                         
  -1  -4   8        619.88        712.84        39.99 o                         
   0  -4   8       1766.19       1932.42        67.04 o                         
   1  -4   8         67.49        102.45        18.04 o                         
   2  -4   8        241.87        290.92        31.56 o                         
   3  -4   8        217.55        240.88        31.67 o                         
   4  -4   8         31.05         30.30         7.78 o                         
   5  -4   8        556.51        544.60        29.35 o                         
   6  -4   8         44.33         26.49         7.25 o                         
   7  -4   8          2.74          3.73         2.73 o                         
   8  -4   8         28.07         26.38         8.43 o                         
  -8  -3   8         71.74         49.67        12.16 o                         
  -7  -3   8         93.31        233.19       119.78 o                         
  -6  -3   8         74.71        326.37        25.24 o                         
  -5  -3   8        133.36        126.86        13.34 o                         
  -4  -3   8          1.31          9.83        11.32 o                         
  -3  -3   8         95.81         93.82        13.62 o                         
  -2  -3   8        146.91        125.73        12.89 o                         
  -1  -3   8        116.30         86.35        14.53 o                         
   0  -3   8       1426.31       1287.72        60.30 o                         
   1  -3   8        310.55        260.78        14.20 o                         
   2  -3   8        103.69         59.71         8.26 o                         
   3  -3   8         34.81         11.04         8.65 o                         
   4  -3   8        794.16        928.89        44.90 o                         
   5  -3   8          8.91          2.48         2.49 o                         
   6  -3   8         17.23         -1.36        11.40 o                         
   7  -3   8          2.73         -4.87         4.87 o                         
   8  -3   8          2.85          6.00         4.27 o                         
  -8  -2   8          4.74         -1.03         2.02 o                         
  -7  -2   8        233.99        657.06        33.36 o                         
  -6  -2   8        276.19        221.61        19.87 o                         
  -5  -2   8        360.06        524.81        31.51 o                         
  -4  -2   8         66.52         44.73        10.49 o                         
  -3  -2   8        258.14        335.49        25.08 o                         
  -2  -2   8         30.35         42.17        10.76 o                         
  -1  -2   8        180.48        185.10        19.53 o                         
   0  -2   8        390.11        305.13        26.11 o                         
   1  -2   8        125.59        141.03         9.72 o                         
   2  -2   8       9128.02      10208.97       239.70 o                         
   3  -2   8       5986.31       6744.17       204.29 o                         
   4  -2   8       1025.34       1282.31        84.74 o                         
   5  -2   8        128.37        153.46        15.91 o                         
   6  -2   8         20.88         10.63         5.76 o                         
   7  -2   8          2.14         81.21        85.68 o                         
   8  -2   8          3.34          6.42         4.43 o                         
  -7  -1   8        108.57        157.49        28.33 o                         
  -6  -1   8          7.21         -4.50         6.03 o                         
  -5  -1   8         58.46         85.75        15.78 o                         
  -4  -1   8        637.74        625.32        39.44 o                         
  -3  -1   8        796.22        731.33        36.76 o                         
  -2  -1   8        253.38        270.29        23.74 o                         
  -1  -1   8          1.60          2.28         2.41 o                         
   0  -1   8          4.02          4.38         4.19 o                         
   1  -1   8        106.11        121.62        18.63 o                         
   2  -1   8       1732.73       1581.79        78.40 o                         
   3  -1   8        706.35        637.29        54.98 o                         
   4  -1   8          2.13          3.84         8.42 o                         
   5  -1   8         14.31         26.23         8.73 o                         
   6  -1   8        101.81        128.78        21.44 o                         
   7  -1   8         15.21        104.94       111.92 o                         
   8  -1   8          1.35          2.70         4.44 o                         
  -7   0   8        150.40        142.77        24.12 o                         
  -6   0   8         90.51        107.18        13.04 o                         
  -5   0   8        712.78        719.35        37.30 o                         
  -4   0   8       2291.04       2237.68        83.14 o                         
  -3   0   8        137.59        157.58        11.97 o                         
  -2   0   8        165.55        160.91        10.41 o                         
  -1   0   8       2653.61       2269.57        76.42 o                         
   0   0   8        230.81        214.32        22.98 o                         
   1   0   8        729.28        677.91        45.94 o                         
   2   0   8        346.73        403.82        39.04 o                         
   3   0   8        483.80        571.75        54.20 o                         
   4   0   8        534.80        660.07        40.73 o                         
   5   0   8         24.18         46.10        20.67 o                         
   6   0   8         63.92         63.12        13.15 o                         
   7   0   8        185.05        192.64        30.02 o                         
   8   0   8         86.62         90.91        15.51 o                         
  -8   1   8        158.76        273.48       121.25 o                         
  -7   1   8        665.32        689.23        28.99 o                         
  -6   1   8        172.66        124.47        18.04 o                         
  -5   1   8        258.44        263.25        16.93 o                         
  -4   1   8         29.60         50.43         9.13 o                         
  -3   1   8        578.00        501.16        22.63 o                         
  -2   1   8        380.37        349.27        18.75 o                         
  -1   1   8        445.37        361.57        15.88 o                         
   0   1   8        466.15        395.57        34.18 o                         
   1   1   8         43.83         37.81        10.41 o                         
   2   1   8        245.78        173.61        28.69 o                         
   3   1   8       1748.81       1662.10       127.07 o                         
   4   1   8         23.24         24.89         6.67 o                         
   5   1   8        132.58        105.23        18.43 o                         
   6   1   8          0.30          8.31         6.17 o                         
   7   1   8         99.25         35.29        12.66 o                         
   8   1   8          8.32         16.17         6.27 o                         
  -9   2   8         22.82        112.84        11.25 o                         
  -8   2   8        370.40        305.45        96.36 o                         
  -7   2   8        146.28        177.80        14.20 o                         
  -6   2   8       1958.12       1934.99       142.23 o                         
  -5   2   8        676.04        695.30        32.24 o                         
  -4   2   8        581.76        560.76        26.83 o                         
  -3   2   8         63.06         88.54         8.85 o                         
  -2   2   8          1.79          2.27         1.73 o                         
  -1   2   8       1100.98        922.88        53.05 o                         
   0   2   8       4141.01       4105.75       133.46 o                         
   1   2   8       1168.94       1275.05        77.56 o                         
   2   2   8         47.45         34.06        11.22 o                         
   3   2   8       2589.87       2903.55       223.00 o                         
   4   2   8        340.97        376.57        31.75 o                         
   5   2   8        604.52        654.86        56.39 o                         
   6   2   8         84.70         80.25        14.49 o                         
   7   2   8        138.42        112.73        21.17 o                         
  -9   3   8         43.58        164.51        13.63 o                         
  -8   3   8         33.58         86.39        19.61 o                         
  -7   3   8         82.79         82.61        16.41 o                         
  -6   3   8        453.19        461.91        37.07 o                         
  -5   3   8        298.56        250.38        19.10 o                         
  -4   3   8        522.80        430.66        31.47 o                         
  -3   3   8        204.42        238.73        29.01 o                         
  -2   3   8          0.17          2.75         6.29 o                         
  -1   3   8       1097.83        919.63        58.08 o                         
   0   3   8        329.06        273.77        33.90 o                         
   1   3   8          3.50          5.59         3.78 o                         
   2   3   8         25.77         29.12         9.95 o                         
   3   3   8        220.74        193.38        24.93 o                         
   4   3   8        535.63        489.69        37.58 o                         
   5   3   8        628.33        728.04        46.90 o                         
   6   3   8         42.47         36.81         9.73 o                         
   7   3   8        133.45         89.05        18.02 o                         
  -8   4   8         71.48         91.52        10.74 o                         
  -7   4   8          2.79         -4.93         6.18 o                         
  -6   4   8        111.91        135.04        16.47 o                         
  -5   4   8        897.86        960.32        33.41 o                         
  -4   4   8        149.00        160.53        19.26 o                         
  -3   4   8         26.61         52.60         7.94 o                         
  -2   4   8        411.76        479.92        28.88 o                         
  -1   4   8       1153.37       1113.30        68.68 o                         
   0   4   8        841.00        902.76        44.91 o                         
   1   4   8        480.51        497.98        35.91 o                         
   2   4   8        817.05        866.21        58.47 o                         
   3   4   8        266.84        273.21        19.30 o                         
   4   4   8        614.06        529.91        39.49 o                         
   5   4   8        548.70        589.55        41.96 o                         
   6   4   8        363.60        441.87        32.36 o                         
   7   4   8        918.76        711.96        45.66 o                         
  -8   5   8          7.94          3.25         7.65 o                         
  -7   5   8        141.23        110.56        17.40 o                         
  -6   5   8          1.67         -4.99         8.57 o                         
  -5   5   8         53.28         47.18         6.60 o                         
  -4   5   8        384.28        389.37        31.83 o                         
  -3   5   8        361.25        331.62        22.50 o                         
  -2   5   8       1030.62        957.34        44.66 o                         
  -1   5   8         38.89         38.35        12.98 o                         
   0   5   8          1.33          6.01        12.34 o                         
   1   5   8         28.98         13.51         8.12 o                         
   2   5   8          9.20         -2.86         4.69 o                         
   3   5   8        411.85        438.87        26.11 o                         
   4   5   8         94.13        102.10        18.10 o                         
   5   5   8          9.29         10.52         7.54 o                         
   6   5   8         14.86         19.09         7.23 o                         
  -9   6   8         22.27        149.13        12.42 o                         
  -8   6   8          4.54          3.65         8.72 o                         
  -7   6   8         62.98         63.13        12.80 o                         
  -6   6   8        320.82        303.59        30.25 o                         
  -5   6   8       2570.10       2420.61        49.32 o                         
  -4   6   8        269.39        249.24        20.17 o                         
  -3   6   8       7940.47       8186.86       457.50 o                         
  -2   6   8       1215.01       1174.50        51.48 o                         
  -1   6   8        414.26        514.95        51.78 o                         
   0   6   8        243.03        210.69        35.10 o                         
   1   6   8       1751.31       2069.41       120.93 o                         
   2   6   8         14.13         69.20        25.68 o                         
   3   6   8        197.74        152.13        16.80 o                         
   4   6   8          3.35          2.17         4.32 o                         
   5   6   8          1.61          1.76         4.90 o                         
   6   6   8          6.57          8.17         3.85 o                         
  -8   7   8          5.02         -1.79         5.53 o                         
  -7   7   8          5.93         -5.91         5.91 o                         
  -6   7   8        201.56        189.68        18.38 o                         
  -5   7   8        142.56        126.75        13.21 o                         
  -4   7   8        194.95        176.50        14.81 o                         
  -3   7   8         19.95         11.01         5.51 o                         
  -2   7   8          5.93          6.65         5.33 o                         
  -1   7   8          5.89         -3.79         8.03 o                         
   0   7   8        495.22        516.44        60.50 o                         
   1   7   8          4.49          5.19         5.69 o                         
   2   7   8         13.54          8.38         2.69 o                         
   3   7   8        852.28        874.55        35.11 o                         
   4   7   8         42.51         43.13        11.33 o                         
   5   7   8          2.08          7.53         6.33 o                         
   6   7   8          5.33         -3.36         3.82 o                         
  -8   8   8         12.50         14.34         3.81 o                         
  -7   8   8          0.43         -6.86         6.86 o                         
  -6   8   8        486.49        531.10        26.12 o                         
  -5   8   8        627.05        594.46        37.55 o                         
  -4   8   8        241.58        218.90        18.83 o                         
  -3   8   8         61.59         65.98        10.01 o                         
  -2   8   8        459.56        409.73        34.12 o                         
  -1   8   8          7.54          0.38         8.76 o                         
   0   8   8          1.45         15.01         6.55 o                         
   1   8   8         44.91         75.24        15.82 o                         
   2   8   8          5.48         24.75         6.42 o                         
   3   8   8        104.69         89.13        13.46 o                         
   4   8   8         13.27         10.52         8.92 o                         
   5   8   8         13.27          9.52         4.24 o                         
  -8   9   8         12.33         11.78         2.86 o                         
  -7   9   8          6.22         -4.21         4.21 o                         
  -6   9   8         99.09        117.42        12.18 o                         
  -5   9   8        102.61         59.31        11.64 o                         
  -4   9   8          0.80         -1.78         6.87 o                         
  -3   9   8        197.67        171.45        30.44 o                         
  -2   9   8         99.88         81.92        15.34 o                         
  -1   9   8         62.14         69.26        14.55 o                         
   0   9   8          0.74          3.50         7.14 o                         
   1   9   8        413.62        402.38        45.55 o                         
   2   9   8          9.91         14.03        13.04 o                         
   3   9   8          0.19         -3.06         9.11 o                         
   4   9   8          0.26         -1.50         4.32 o                         
   5   9   8         27.10         27.94        10.20 o                         
  -8  10   8          3.81         33.21         7.08 o                         
  -7  10   8         21.07         21.70         7.44 o                         
  -6  10   8        187.38        180.22        16.77 o                         
  -5  10   8         37.34         50.93         7.74 o                         
  -4  10   8          4.26          2.31         4.45 o                         
  -3  10   8        252.06        268.20        38.66 o                         
  -2  10   8         33.75         34.88        10.86 o                         
  -1  10   8        339.28        302.01        32.23 o                         
   0  10   8        261.14        348.01        44.65 o                         
   1  10   8        128.08        155.75        32.43 o                         
   2  10   8        515.55        547.87        54.75 o                         
   3  10   8        111.53        117.19        28.29 o                         
   4  10   8          8.68         24.54        11.18 o                         
   5  10   8         10.96          3.64         3.95 o                         
  -7  11   8          3.00          1.38         2.70 o                         
  -6  11   8         11.90         14.14         4.08 o                         
  -5  11   8         74.35         78.33         9.33 o                         
  -4  11   8          5.36         16.69        10.24 o                         
  -3  11   8        188.91        168.07        30.47 o                         
  -2  11   8         97.69         93.85        24.05 o                         
  -1  11   8         81.75         43.79        15.74 o                         
   0  11   8        261.55        239.82        37.58 o                         
   1  11   8        726.23        676.40        69.50 o                         
   2  11   8         18.02         19.33         8.55 o                         
   3  11   8         93.16         95.64        24.32 o                         
   4  11   8         39.56         33.76        11.91 o                         
  -7  12   8         59.12         91.82        11.73 o                         
  -6  12   8         12.83         27.36        11.08 o                         
  -5  12   8         10.28         15.94         6.79 o                         
  -4  12   8        257.69        296.67        25.02 o                         
  -3  12   8        177.34        250.97        37.54 o                         
  -2  12   8         85.92        103.42        24.63 o                         
  -1  12   8         12.13         27.26        14.64 o                         
   0  12   8        209.77        220.31        25.06 o                         
   1  12   8         12.87          1.99         4.78 o                         
   2  12   8          3.10          7.67         5.38 o                         
   3  12   8         45.18         46.81        14.33 o                         
  -6  13   8          7.89         13.52         6.48 o                         
  -5  13   8        166.86        164.12        15.74 o                         
  -4  13   8        226.39        170.32        39.53 o                         
  -3  13   8         54.42         46.60        16.76 o                         
  -2  13   8        227.62        206.45        32.61 o                         
  -1  13   8        186.08        263.76        37.98 o                         
   0  13   8          1.70          1.58         2.54 o                         
   1  13   8        140.79        132.42        18.84 o                         
   2  13   8          5.29         -4.51         5.86 o                         
   3  13   8         13.29         10.44         5.85 o                         
  -5  14   8         30.97         23.86         4.90 o                         
  -4  14   8        147.54        117.58        18.15 o                         
  -3  14   8         64.82         87.31        19.03 o                         
  -2  14   8        105.02         85.24        18.50 o                         
  -1  14   8          1.18         -0.63         3.68 o                         
   0  14   8         33.53         31.46         8.24 o                         
   1  14   8         10.24         29.95         7.75 o                         
  -5  15   8          2.43          4.97         3.96 o                         
  -4  15   8          5.10          3.73         2.28 o                         
  -3  15   8         11.46         12.50         3.28 o                         
  -2  15   8         11.53         14.16         5.29 o                         
  -1  15   8          0.27          3.33         3.80 o                         
   0  15   8         22.98          7.95         5.48 o                         
  -3  16   8         59.68        118.82        53.47 o                         
  -2  16   8          4.46          8.34         6.33 o                         
  -1 -17   9          1.06          5.87         3.43 o                         
   0 -17   9         75.08         95.65        16.68 o                         
   1 -17   9        134.38        135.88        15.38 o                         
   2 -17   9        117.34        103.39        21.62 o                         
  -2 -16   9        144.45        152.50        21.85 o                         
  -1 -16   9         15.39          1.72         3.91 o                         
   0 -16   9         26.20         14.09         6.64 o                         
   1 -16   9         11.41         14.51         7.71 o                         
   2 -16   9         29.54         41.52         9.10 o                         
   3 -16   9          1.26          1.49         2.20 o                         
   4 -16   9          0.03         -1.64         1.64 o                         
   5 -16   9         11.44          2.76         2.24 o                         
  -3 -15   9         53.21         67.62         9.47 o                         
  -2 -15   9        438.02        425.40        27.66 o                         
  -1 -15   9        293.27        242.59        25.54 o                         
   0 -15   9         56.45         60.20        13.20 o                         
   1 -15   9        294.21        307.62        29.47 o                         
   2 -15   9         85.92         82.73        14.04 o                         
   3 -15   9         63.88         99.60        13.52 o                         
   4 -15   9         21.10         26.26         5.89 o                         
   5 -15   9          0.01          5.90         4.00 o                         
   6 -15   9          8.04          2.01         1.55 o                         
  -4 -14   9         52.17         46.79         7.86 o                         
  -3 -14   9         36.80         31.43         8.13 o                         
  -2 -14   9         31.53         27.44         6.68 o                         
  -1 -14   9          0.05          3.29         4.08 o                         
   0 -14   9          3.19          8.53         7.57 o                         
   1 -14   9          0.69         -0.73         5.94 o                         
   2 -14   9        222.02        300.95        29.79 o                         
   3 -14   9         47.12         83.83        24.76 o                         
   4 -14   9         32.36         11.84         4.57 o                         
   5 -14   9         36.99         29.88         6.66 o                         
   6 -14   9          2.30         -4.27         4.27 o                         
  -5 -13   9         74.33         55.66        10.96 o                         
  -4 -13   9         21.01         23.83         6.58 o                         
  -3 -13   9         25.94         21.01         8.26 o                         
  -2 -13   9         35.28         37.83         8.27 o                         
  -1 -13   9         28.88         23.67         6.45 o                         
   0 -13   9          6.70          4.44         5.61 o                         
   1 -13   9       3164.22       3152.85       108.57 o                         
   2 -13   9         94.48         85.82        28.19 o                         
   3 -13   9       2153.55       2356.34       137.63 o                         
   4 -13   9        238.34        170.96        17.54 o                         
   5 -13   9        411.34        393.24        26.36 o                         
   6 -13   9          0.12          0.75         2.62 o                         
   7 -13   9         41.07         23.12         5.71 o                         
  -5 -12   9          0.75          5.66         2.79 o                         
  -4 -12   9         15.69         10.04         9.23 o                         
  -3 -12   9         12.95         20.95        10.35 o                         
  -2 -12   9         87.25         62.42        13.12 o                         
  -1 -12   9          0.54          5.25        20.43 o                         
   0 -12   9        116.10        139.67        21.76 o                         
   1 -12   9        263.26        231.58        23.41 o                         
   2 -12   9         10.26         -2.28         6.28 o                         
   3 -12   9         12.89         19.02        15.31 o                         
   4 -12   9          0.21         -2.10         3.60 o                         
   5 -12   9         83.22         84.62        10.21 o                         
   6 -12   9          2.76          4.09         4.52 o                         
   7 -12   9          8.42          5.34         2.76 o                         
  -6 -11   9         36.24         28.48         5.77 o                         
  -5 -11   9        510.53        466.28        30.12 o                         
  -4 -11   9         38.50         43.41        13.33 o                         
  -3 -11   9          4.23         14.22        10.84 o                         
  -2 -11   9          6.07         20.78         7.00 o                         
  -1 -11   9         67.75         72.66        10.21 o                         
   0 -11   9        367.76        380.77        30.90 o                         
   1 -11   9        286.68        409.41        29.67 o                         
   2 -11   9        411.83        486.57        34.25 o                         
   3 -11   9         56.65         35.04        10.18 o                         
   4 -11   9        445.27        364.77        28.13 o                         
   5 -11   9         12.10         22.44         6.08 o                         
   6 -11   9        158.54        178.32        17.93 o                         
   7 -11   9         90.78        137.21        12.93 o                         
  -6 -10   9        228.81        165.89        22.04 o                         
  -5 -10   9          1.87         10.94         9.46 o                         
  -4 -10   9         38.45         34.93        15.55 o                         
  -3 -10   9          9.72          7.37         4.01 o                         
  -2 -10   9        158.82        132.04        12.72 o                         
  -1 -10   9         62.29         45.95         8.13 o                         
   0 -10   9          4.84         17.90         6.82 o                         
   1 -10   9        151.80        109.39        15.53 o                         
   2 -10   9        276.76        264.35        24.51 o                         
   3 -10   9         28.99         36.86         9.09 o                         
   4 -10   9         37.57         47.84        16.31 o                         
   5 -10   9         49.62         32.16         7.41 o                         
   6 -10   9          3.56          5.89         4.59 o                         
   7 -10   9          6.36          1.26         5.31 o                         
  -7  -9   9         92.29        114.75        13.29 o                         
  -6  -9   9        306.11        413.04        38.03 o                         
  -5  -9   9         91.71        127.17        25.22 o                         
  -4  -9   9         23.63         55.19        17.02 o                         
  -3  -9   9        257.12        234.18        21.25 o                         
  -2  -9   9       1114.05       1149.94        43.78 o                         
  -1  -9   9       1126.51       1160.80        60.00 o                         
   0  -9   9         55.12         27.71        12.38 o                         
   1  -9   9        400.83        446.34        52.70 o                         
   2  -9   9         10.81          7.92         5.36 o                         
   3  -9   9        344.85        384.27        27.05 o                         
   4  -9   9        192.50        170.26        31.18 o                         
   5  -9   9        377.99        417.42        32.48 o                         
   6  -9   9       1069.13       1198.22       140.44 o                         
   7  -9   9          7.09         12.55         5.02 o                         
  -7  -8   9         12.98          4.88         2.62 o                         
  -6  -8   9          0.76          2.70         6.62 o                         
  -5  -8   9         32.45         47.26        16.24 o                         
  -4  -8   9         37.89         21.88         8.92 o                         
  -3  -8   9          0.14          0.29         3.77 o                         
  -2  -8   9          3.24         -2.29         7.01 o                         
  -1  -8   9          0.22         -1.22         4.10 o                         
   0  -8   9          0.66          9.18        11.29 o                         
   1  -8   9          2.60          7.09         6.78 o                         
   2  -8   9         18.36         11.67         5.70 o                         
   3  -8   9          1.58          6.49         4.25 o                         
   4  -8   9         51.11         49.79        13.38 o                         
   5  -8   9          1.82         16.31         5.36 o                         
   6  -8   9        142.87        185.88        20.58 o                         
   7  -8   9         20.65         14.06         5.29 o                         
   8  -8   9          0.14          1.04         6.61 o                         
  -7  -7   9        394.34        518.83        39.12 o                         
  -6  -7   9         16.71         17.37         9.50 o                         
  -5  -7   9         87.99         86.30        22.07 o                         
  -4  -7   9         92.50         86.05        16.07 o                         
  -3  -7   9        315.78        353.27        21.45 o                         
  -2  -7   9        537.29        537.51        54.40 o                         
  -1  -7   9        292.29        292.41        39.13 o                         
   0  -7   9        298.79        324.96        40.01 o                         
   1  -7   9         15.47         14.53         4.92 o                         
   2  -7   9        841.94        868.96        63.29 o                         
   3  -7   9        116.86        133.70        16.76 o                         
   4  -7   9          0.73          9.94         8.32 o                         
   5  -7   9          0.65         -2.64         3.34 o                         
   6  -7   9        209.63        226.31        22.42 o                         
   7  -7   9        301.39        313.72        22.55 o                         
   8  -7   9        105.43        116.24        16.20 o                         
  -8  -6   9          3.75          5.67         3.96 o                         
  -7  -6   9          0.55          2.05         4.77 o                         
  -6  -6   9         11.21         12.55        10.05 o                         
  -5  -6   9         49.94         43.56        17.01 o                         
  -4  -6   9         96.46         86.16        18.59 o                         
  -3  -6   9         31.00         30.37         9.20 o                         
  -2  -6   9        248.12        173.79        29.72 o                         
  -1  -6   9       1066.72        928.21        67.90 o                         
   0  -6   9       1122.19       1027.78        69.51 o                         
   1  -6   9        417.37        399.38        29.40 o                         
   2  -6   9         28.56         32.77         8.74 o                         
   3  -6   9         11.16          7.78         4.79 o                         
   4  -6   9          3.79          0.41         4.36 o                         
   5  -6   9         19.60          7.42         3.41 o                         
   6  -6   9        250.35        255.55        19.58 o                         
   7  -6   9         44.03         22.65         5.10 o                         
   8  -6   9          2.14          1.18         3.43 o                         
  -8  -5   9          1.28          0.92         1.82 o                         
  -7  -5   9          9.26         -1.27         5.25 o                         
  -6  -5   9         25.62         36.09        15.17 o                         
  -5  -5   9         18.44         30.41        13.37 o                         
  -4  -5   9        835.03        735.90        45.90 o                         
  -3  -5   9          6.34         10.90         9.97 o                         
  -2  -5   9       1527.33       1652.42        55.48 o                         
  -1  -5   9       1106.12       1325.29        56.73 o                         
   0  -5   9        760.37        756.54        38.20 o                         
   1  -5   9        609.06        668.27        49.44 o                         
   2  -5   9       3504.73       3940.04        87.10 o                         
   3  -5   9        361.98        347.73        24.34 o                         
   4  -5   9       1098.30       1124.48        75.00 o                         
   5  -5   9         15.30         12.14         4.85 o                         
   6  -5   9         83.74         92.04        13.35 o                         
   7  -5   9         53.27         28.74         7.91 o                         
  -8  -4   9         53.69         34.30         9.28 o                         
  -7  -4   9         27.70         21.76        10.21 o                         
  -6  -4   9          4.97         68.64        47.59 o                         
  -5  -4   9        473.08        421.16        36.78 o                         
  -4  -4   9         23.91         28.42        14.04 o                         
  -3  -4   9         34.17         20.98         7.10 o                         
  -2  -4   9        259.25        217.62        18.26 o                         
  -1  -4   9         62.67         77.25         9.21 o                         
   0  -4   9       1742.13       1629.50        76.45 o                         
   1  -4   9       2098.89       1776.71       155.33 o                         
   2  -4   9        332.47        289.86        19.33 o                         
   3  -4   9          6.64          9.38         3.84 o                         
   4  -4   9          2.01          6.30         3.21 o                         
   5  -4   9          3.02          1.32         5.36 o                         
   6  -4   9        132.57        105.71        24.05 o                         
   7  -4   9         23.68         12.78         5.74 o                         
   8  -4   9          1.89          5.49         4.19 o                         
  -8  -3   9         39.87         26.40         8.68 o                         
  -7  -3   9        151.20        247.28        88.60 o                         
  -6  -3   9        180.35        535.87        79.61 o                         
  -5  -3   9         16.94         36.51         7.28 o                         
  -4  -3   9        283.33        350.77        30.10 o                         
  -3  -3   9        576.86        572.53        34.32 o                         
  -2  -3   9       3089.70       3459.25        78.83 o                         
  -1  -3   9       1443.67       1315.13        61.74 o                         
   0  -3   9        366.62        454.03        35.79 o                         
   1  -3   9          4.42          7.50         3.33 o                         
   2  -3   9        262.73        308.09        18.67 o                         
   3  -3   9        552.66        601.68        31.33 o                         
   4  -3   9         14.71         25.09        11.15 o                         
   5  -3   9         17.27         25.94         8.11 o                         
   6  -3   9        142.88        118.54        24.55 o                         
   7  -3   9          2.74          3.40         7.12 o                         
   8  -3   9          9.17          9.06         4.39 o                         
  -8  -2   9         27.21         23.60         8.28 o                         
  -7  -2   9         89.42        269.57       145.24 o                         
  -6  -2   9         44.21         41.29         8.75 o                         
  -5  -2   9        777.34        807.15        43.48 o                         
  -4  -2   9        273.04        264.82        26.57 o                         
  -3  -2   9        611.51        470.99        31.39 o                         
  -2  -2   9        256.28        243.25        17.73 o                         
  -1  -2   9        192.21        163.71        19.52 o                         
   0  -2   9         14.03         19.10         7.90 o                         
   1  -2   9        375.98        491.50        39.50 o                         
   2  -2   9        243.27        282.60        17.89 o                         
   3  -2   9       1143.12       1241.06        78.63 o                         
   4  -2   9        140.79        177.17        20.46 o                         
   5  -2   9         91.42         89.66        13.22 o                         
   6  -2   9          1.92         -3.32         5.29 o                         
   7  -2   9         12.36         12.97         5.39 o                         
   8  -2   9          6.57          4.83         3.95 o                         
  -8  -1   9          2.02        167.87        19.70 o                         
  -7  -1   9          0.07         31.49        40.87 o                         
  -6  -1   9        334.58        288.84        18.40 o                         
  -5  -1   9       1157.21       1030.30        71.27 o                         
  -4  -1   9        436.70        344.61        28.89 o                         
  -3  -1   9        220.09        235.71        20.98 o                         
  -2  -1   9        609.53        598.76        27.43 o                         
  -1  -1   9        434.41        342.57        28.84 o                         
   0  -1   9       4773.09       4991.34       137.84 o                         
   1  -1   9       6699.86       8043.85       202.14 o                         
   2  -1   9        281.22        298.15        34.28 o                         
   3  -1   9       7598.33       8525.41       244.71 o                         
   4  -1   9         12.89         12.62         4.15 o                         
   5  -1   9       1561.85       1709.33       124.98 o                         
   6  -1   9         11.15          5.64         6.37 o                         
   7  -1   9         99.86         92.01        20.02 o                         
   8  -1   9          9.21         13.29         6.07 o                         
  -7   0   9        413.21        548.28        37.44 o                         
  -6   0   9          0.13          1.17         5.13 o                         
  -5   0   9        553.12        551.44        23.34 o                         
  -4   0   9        141.42        123.74        13.16 o                         
  -3   0   9        182.22        191.16        14.14 o                         
  -2   0   9        808.68        627.68        20.48 o                         
  -1   0   9       5023.69       4375.23       123.51 o                         
   0   0   9        243.85        268.85        30.05 o                         
   1   0   9        102.41        126.70        23.29 o                         
   2   0   9        445.58        392.85        43.42 o                         
   3   0   9        216.72        223.47        37.16 o                         
   4   0   9        121.73        119.01        14.61 o                         
   5   0   9          4.56          8.64         6.66 o                         
   6   0   9        241.38        248.27        25.53 o                         
   7   0   9         28.31         11.98         7.80 o                         
   8   0   9          6.19          2.70         3.69 o                         
  -8   1   9        128.38        267.63       106.07 o                         
  -7   1   9        432.41        447.13        30.25 o                         
  -6   1   9        561.87        419.64        26.19 o                         
  -5   1   9        175.07        166.73        13.07 o                         
  -4   1   9        848.30        805.00        32.66 o                         
  -3   1   9        380.03        413.46        19.97 o                         
  -2   1   9       1194.28       1387.95        34.38 o                         
  -1   1   9         67.13         73.23        13.83 o                         
   0   1   9       5846.76       5638.12       161.37 o                         
   1   1   9         46.87         93.43        37.94 o                         
   2   1   9        173.74        153.24        28.10 o                         
   3   1   9         39.15         41.79        16.69 o                         
   4   1   9          0.89         17.61         6.48 o                         
   5   1   9         45.87         62.57        15.31 o                         
   6   1   9        284.54        373.45        30.78 o                         
   7   1   9         28.65         28.68        10.78 o                         
  -8   2   9          0.32         46.61        79.14 o                         
  -7   2   9        129.54        104.81        10.79 o                         
  -6   2   9          0.50          0.16         6.39 o                         
  -5   2   9         26.08         37.59         7.46 o                         
  -4   2   9        423.04        452.14        24.42 o                         
  -3   2   9         66.34         90.44        10.27 o                         
  -2   2   9        237.22        203.10        10.94 o                         
  -1   2   9        226.44        218.42        27.14 o                         
   0   2   9          0.68          5.48         6.21 o                         
   1   2   9          7.64         11.71         9.30 o                         
   2   2   9         84.15        102.78        24.87 o                         
   3   2   9       1238.04       1346.80        80.33 o                         
   4   2   9        147.26        206.02        25.41 o                         
   5   2   9        260.63        209.13        30.17 o                         
   6   2   9          0.10          9.95         7.04 o                         
   7   2   9         24.64         26.08        10.43 o                         
  -8   3   9         19.13         20.99        12.75 o                         
  -7   3   9       1437.24       1516.43        50.79 o                         
  -6   3   9          0.18          6.95         6.26 o                         
  -5   3   9        113.59        112.96        11.24 o                         
  -4   3   9        313.91        335.62        27.15 o                         
  -3   3   9       1880.61       1962.00        53.18 o                         
  -2   3   9          7.90         30.38         6.47 o                         
  -1   3   9          0.56          7.92         7.34 o                         
   0   3   9        488.38        501.41        46.79 o                         
   1   3   9        149.24        107.20        23.29 o                         
   2   3   9         45.74         35.35         9.94 o                         
   3   3   9        237.71        307.64        20.98 o                         
   4   3   9        303.57        324.04        30.59 o                         
   5   3   9        413.66        494.78        37.96 o                         
   6   3   9        285.97        281.06        25.84 o                         
   7   3   9        128.93         67.65        14.51 o                         
  -8   4   9          0.15         -2.62        11.74 o                         
  -7   4   9        224.93        232.28        18.93 o                         
  -6   4   9         37.47         44.95        10.50 o                         
  -5   4   9        254.19        187.10        14.64 o                         
  -4   4   9          0.51          1.26         3.60 o                         
  -3   4   9        379.34        403.68        23.12 o                         
  -2   4   9        149.78        137.90        16.78 o                         
  -1   4   9        386.39        338.91        40.18 o                         
   0   4   9        265.42        216.39        34.55 o                         
   1   4   9       2027.36       1956.99        77.95 o                         
   2   4   9         80.77         61.25        14.99 o                         
   3   4   9       1042.49       1053.67        55.25 o                         
   4   4   9        204.43        228.23        29.95 o                         
   5   4   9        119.91        152.93        23.35 o                         
   6   4   9         10.28         13.72         9.72 o                         
   7   4   9         28.29         21.44         7.77 o                         
  -8   5   9          1.13          3.67         7.81 o                         
  -7   5   9         64.70         93.96        11.29 o                         
  -6   5   9        811.84        854.93        52.53 o                         
  -5   5   9       1572.42       1591.34        60.64 o                         
  -4   5   9         39.77         62.60         9.91 o                         
  -3   5   9       1158.94       1221.75        72.96 o                         
  -2   5   9       1093.56        990.48       115.84 o                         
  -1   5   9        170.90        172.13        28.14 o                         
   0   5   9         13.32         22.08        11.55 o                         
   1   5   9         24.29         24.96        13.92 o                         
   2   5   9       1031.59       1065.89        48.17 o                         
   3   5   9         10.61         29.65         9.61 o                         
   4   5   9       1226.12       1371.41        65.74 o                         
   5   5   9        153.83        186.64        22.68 o                         
   6   5   9        327.44        339.91        39.23 o                         
  -8   6   9         33.62         22.09         6.17 o                         
  -7   6   9          0.02         -2.15         4.23 o                         
  -6   6   9        697.06        670.31        37.21 o                         
  -5   6   9        129.47        120.01        12.52 o                         
  -4   6   9       1115.13       1129.43        45.46 o                         
  -3   6   9        275.19        243.18        29.60 o                         
  -2   6   9        323.07        327.69        62.85 o                         
  -1   6   9          6.78          0.82         6.59 o                         
   0   6   9         28.37         33.22        14.01 o                         
   1   6   9        976.22        916.90        55.08 o                         
   2   6   9        262.95        223.95        18.34 o                         
   3   6   9        158.33        139.97        17.52 o                         
   4   6   9         17.20         25.95         9.95 o                         
   5   6   9          5.53          7.53         6.41 o                         
   6   6   9         46.31         30.31         7.57 o                         
  -8   7   9          4.08          2.40         5.33 o                         
  -7   7   9         40.67         29.12         4.20 o                         
  -6   7   9         20.81         22.56         6.13 o                         
  -5   7   9         14.65         11.07         5.07 o                         
  -4   7   9         30.91         29.63         8.73 o                         
  -3   7   9          6.87         12.28         5.35 o                         
  -2   7   9        777.94        859.73        47.41 o                         
  -1   7   9          2.19          1.61         6.46 o                         
   0   7   9       2487.48       2416.73       135.92 o                         
   1   7   9         95.62        104.49        18.93 o                         
   2   7   9       1403.12       1390.24        48.19 o                         
   3   7   9        296.38        343.07        26.92 o                         
   4   7   9         48.07         67.96        13.25 o                         
   5   7   9         47.13         48.25        17.11 o                         
   6   7   9          2.32         -2.57         3.87 o                         
  -8   8   9          3.20         22.63         5.25 o                         
  -7   8   9          1.51         -4.43         4.43 o                         
  -6   8   9        190.18        195.95        19.27 o                         
  -5   8   9         56.19         47.91         7.44 o                         
  -4   8   9        117.28         89.47        10.76 o                         
  -3   8   9        423.46        438.57        28.53 o                         
  -2   8   9        151.76        136.00        20.66 o                         
  -1   8   9        147.32        131.46        20.17 o                         
   0   8   9        148.62        168.19        23.01 o                         
   1   8   9         37.08         35.42        12.42 o                         
   2   8   9        248.15        222.79        29.06 o                         
   3   8   9         36.30         15.57         9.47 o                         
   4   8   9         44.07         32.60        15.12 o                         
   5   8   9          0.96          1.36         3.88 o                         
  -8   9   9          0.03          7.39         4.61 o                         
  -7   9   9         10.27          7.08         2.69 o                         
  -6   9   9         23.35         13.98         7.80 o                         
  -5   9   9        351.01        339.77        21.32 o                         
  -4   9   9          0.80         -1.78         3.79 o                         
  -3   9   9        463.90        462.60        50.67 o                         
  -2   9   9          0.29         -0.58         3.17 o                         
  -1   9   9          5.71         10.99         5.58 o                         
   0   9   9        166.64        179.78        24.03 o                         
   1   9   9        355.91        435.52        55.46 o                         
   2   9   9        254.01        227.84        41.02 o                         
   3   9   9         37.96         35.38        17.16 o                         
   4   9   9          0.10         13.37        11.79 o                         
   5   9   9          6.19          5.04         2.95 o                         
  -8  10   9          0.00          2.89         2.49 o                         
  -7  10   9          0.19          2.22         4.74 o                         
  -6  10   9         13.78         12.88         4.97 o                         
  -5  10   9         35.79         48.44         9.46 o                         
  -4  10   9        119.52        113.37        12.12 o                         
  -3  10   9        206.26        218.77        37.48 o                         
  -2  10   9        471.36        437.05        50.57 o                         
  -1  10   9          2.89         -6.83         9.71 o                         
   0  10   9        165.39        158.41        30.50 o                         
   1  10   9         55.72        102.70        87.29 o                         
   2  10   9          5.19          3.02         5.88 o                         
   3  10   9        201.62        174.43        33.76 o                         
   4  10   9          6.26          3.62         3.78 o                         
  -7  11   9          5.41          4.52         4.35 o                         
  -6  11   9         89.47         86.11        11.05 o                         
  -5  11   9         39.97         43.01         6.89 o                         
  -4  11   9         74.47         63.99        14.00 o                         
  -3  11   9        394.61        345.82        43.81 o                         
  -2  11   9         65.80         52.54        17.28 o                         
  -1  11   9         63.62        200.37        39.41 o                         
   0  11   9       1410.65       1443.21       170.06 o                         
   1  11   9          7.80         24.87        11.54 o                         
   2  11   9        130.29         94.25        17.31 o                         
   3  11   9          1.69         -1.86         4.93 o                         
   4  11   9          2.16         11.60         7.21 o                         
  -6  12   9         36.33         31.62         5.66 o                         
  -5  12   9         24.04         24.46         6.35 o                         
  -4  12   9         10.84         19.46         6.68 o                         
  -3  12   9          9.76         10.16         8.39 o                         
  -2  12   9         17.41          7.33         7.80 o                         
  -1  12   9          1.83          4.46         3.29 o                         
   0  12   9          0.32         -0.49         3.16 o                         
   1  12   9          1.29          6.62         4.76 o                         
   2  12   9         13.75         21.21        11.37 o                         
   3  12   9         12.13         14.83         8.18 o                         
  -6  13   9         50.86         40.81         9.42 o                         
  -5  13   9         97.80         98.00        11.98 o                         
  -4  13   9         19.63         20.76         5.62 o                         
  -3  13   9         20.47         16.32         8.57 o                         
  -2  13   9         90.94         88.30        19.83 o                         
  -1  13   9          3.20          1.87         4.69 o                         
   0  13   9        142.83        161.22        15.58 o                         
   1  13   9         79.92         70.02        12.75 o                         
   2  13   9         37.44         33.12        11.38 o                         
  -5  14   9          0.62          0.66         3.15 o                         
  -4  14   9          0.42          1.62         1.94 o                         
  -3  14   9          8.35         10.67         4.30 o                         
  -2  14   9          8.68         12.77         8.57 o                         
  -1  14   9         74.98         73.84        12.53 o                         
   0  14   9          1.29          6.89         4.07 o                         
   1  14   9         20.55         21.98         8.34 o                         
  -4  15   9        117.38        102.49        15.15 o                         
  -3  15   9         38.39         45.99        11.00 o                         
  -2  15   9         36.73         36.74        12.81 o                         
  -1  15   9         14.83         21.00         6.82 o                         
   0  15   9          0.11         -7.67         7.67 o                         
  -1 -17  10         15.22          8.68         4.63 o                         
   0 -17  10          3.90         16.59         7.15 o                         
   1 -17  10         45.22         84.26        11.86 o                         
   2 -17  10          0.01         -2.82         6.83 o                         
   3 -17  10         32.35         19.53         5.42 o                         
  -2 -16  10         24.72         14.59         6.43 o                         
  -1 -16  10          9.42         15.15         5.43 o                         
   0 -16  10          0.38          0.17         3.22 o                         
   1 -16  10         71.27        115.58        16.32 o                         
   2 -16  10          5.83          7.19         5.27 o                         
   3 -16  10        141.50        181.23        23.35 o                         
   4 -16  10          2.93         -0.11         1.58 o                         
   5 -16  10         53.36         56.70         8.58 o                         
  -3 -15  10          5.18         -1.63         2.71 o                         
  -2 -15  10          7.16         20.32         6.10 o                         
  -1 -15  10         14.43          7.32         5.19 o                         
   0 -15  10         63.28         50.76        12.05 o                         
   1 -15  10         16.49          0.82         5.38 o                         
   2 -15  10          1.84          4.57         7.26 o                         
   3 -15  10         83.82         54.14        10.55 o                         
   4 -15  10          5.87          2.08         2.94 o                         
   5 -15  10          0.11          1.19         2.12 o                         
   6 -15  10          3.60          2.03         1.73 o                         
  -4 -14  10          1.67          0.00         1.83 o                         
  -3 -14  10          3.00          2.12         7.21 o                         
  -2 -14  10         15.21         15.22         5.03 o                         
  -1 -14  10         34.81         42.49        11.31 o                         
   0 -14  10         28.10          9.06        18.16 o                         
   1 -14  10          0.29         -3.70         3.70 o                         
   2 -14  10        851.91        959.11        86.61 o                         
   3 -14  10        218.26        264.90        41.83 o                         
   4 -14  10        168.56        153.42        31.65 o                         
   5 -14  10         21.18          7.71         5.41 o                         
   6 -14  10         12.31         -2.05         2.72 o                         
  -5 -13  10         13.38         20.10         7.24 o                         
  -4 -13  10         38.39         30.29         7.68 o                         
  -3 -13  10         48.30         42.06        10.49 o                         
  -2 -13  10          2.46         10.59         4.46 o                         
  -1 -13  10          0.10          6.37         5.26 o                         
   0 -13  10        394.26        313.37        32.62 o                         
   1 -13  10         67.29         38.54        12.73 o                         
   2 -13  10          6.50         44.49        21.74 o                         
   3 -13  10          0.75         11.48        12.64 o                         
   4 -13  10        111.10        115.44        16.44 o                         
   5 -13  10         14.64          8.41         3.98 o                         
   6 -13  10          1.11         -1.79         2.63 o                         
   7 -13  10          6.21          4.50         2.78 o                         
  -5 -12  10         57.14         34.61        10.47 o                         
  -4 -12  10         72.99         72.24        12.56 o                         
  -3 -12  10        241.33        246.56        32.23 o                         
  -2 -12  10          9.92         -1.43         4.15 o                         
  -1 -12  10        249.31        242.83        21.68 o                         
   0 -12  10        200.22        268.24        53.56 o                         
   1 -12  10        180.81        198.06        25.96 o                         
   2 -12  10         25.42         85.40        26.95 o                         
   3 -12  10          6.79         13.37        11.63 o                         
   4 -12  10          1.83         19.90         9.38 o                         
   5 -12  10        703.98        677.05        67.19 o                         
   6 -12  10         62.20         56.70         8.95 o                         
   7 -12  10          0.13          2.40         1.71 o                         
  -6 -11  10          3.88         12.81         4.66 o                         
  -5 -11  10        138.29         82.84        12.66 o                         
  -4 -11  10        296.84        267.99        34.83 o                         
  -3 -11  10          3.20          9.49         7.19 o                         
  -2 -11  10         80.08         63.53        11.11 o                         
  -1 -11  10         15.51         28.91         7.38 o                         
   0 -11  10        112.40        135.23        18.83 o                         
   1 -11  10         65.08         57.49        11.03 o                         
   2 -11  10         61.37         82.59        14.29 o                         
   3 -11  10        241.73        218.13        25.24 o                         
   4 -11  10         16.90          0.28         7.15 o                         
   5 -11  10        130.10        110.14        15.59 o                         
   6 -11  10          0.16         -0.08         3.91 o                         
   7 -11  10          5.09          1.92         1.71 o                         
  -6 -10  10          0.08         -1.64         2.31 o                         
  -5 -10  10        359.45        409.29        41.70 o                         
  -4 -10  10         94.39        117.04        23.42 o                         
  -3 -10  10        128.78         97.31        16.23 o                         
  -2 -10  10        300.82        304.64        19.44 o                         
  -1 -10  10       1305.32       1315.24        56.61 o                         
   0 -10  10         92.85         61.90        12.06 o                         
   1 -10  10        168.58        148.06        17.84 o                         
   2 -10  10        553.59        729.00        41.03 o                         
   3 -10  10          0.71          1.80         3.35 o                         
   4 -10  10          6.39          3.39         3.70 o                         
   5 -10  10        164.34        140.56        23.84 o                         
   6 -10  10        136.23        187.45        19.14 o                         
   7 -10  10         24.53         24.46         5.51 o                         
  -7  -9  10          4.32          2.75         2.26 o                         
  -6  -9  10        146.32        140.43        22.80 o                         
  -5  -9  10         45.88         67.12        18.51 o                         
  -4  -9  10          2.73         -7.79         9.62 o                         
  -3  -9  10        167.65        167.79        18.45 o                         
  -2  -9  10        608.65        544.02        26.16 o                         
  -1  -9  10        147.67         87.11        13.11 o                         
   0  -9  10         17.53         13.55         9.22 o                         
   1  -9  10        264.83        195.13        24.61 o                         
   2  -9  10        228.05        201.15        20.61 o                         
   3  -9  10         29.03         13.71         5.62 o                         
   4  -9  10         75.39         64.22        21.94 o                         
   5  -9  10          7.01          9.82         6.73 o                         
   6  -9  10         72.78         88.82        13.99 o                         
   7  -9  10         44.41         60.56         8.97 o                         
  -7  -8  10         14.74         31.16         8.11 o                         
  -6  -8  10        151.76        254.01        32.56 o                         
  -5  -8  10          2.79         -8.69         8.69 o                         
  -4  -8  10          3.49          5.55         5.68 o                         
  -3  -8  10        542.67        508.31        31.11 o                         
  -2  -8  10         42.31         67.18        13.84 o                         
  -1  -8  10         21.43         31.80        14.06 o                         
   0  -8  10        241.29        368.73        46.94 o                         
   1  -8  10        949.05        876.09        49.25 o                         
   2  -8  10        254.81        402.80        46.06 o                         
   3  -8  10        103.72        105.90        14.03 o                         
   4  -8  10       2368.79       2391.32        95.95 o                         
   5  -8  10        153.63        187.33        17.95 o                         
   6  -8  10       1291.34       1410.69        56.89 o                         
   7  -8  10        243.91        260.25        19.43 o                         
   8  -8  10       1048.04       1081.31        47.45 o                         
  -7  -7  10         61.15         71.39        14.85 o                         
  -6  -7  10          0.73         -1.04         4.45 o                         
  -5  -7  10         50.60         18.90         8.16 o                         
  -4  -7  10         14.61         23.12         8.14 o                         
  -3  -7  10         32.58         15.81         4.71 o                         
  -2  -7  10        309.31        297.74        42.34 o                         
  -1  -7  10        128.04        107.14        25.47 o                         
   0  -7  10         99.53         63.88        18.13 o                         
   1  -7  10        363.29        426.91        32.85 o                         
   2  -7  10          4.15          2.09         5.82 o                         
   3  -7  10        283.60        262.33        36.71 o                         
   4  -7  10        274.49        237.74        26.01 o                         
   5  -7  10          2.00          0.51         2.89 o                         
   6  -7  10        214.64        183.67        20.17 o                         
   7  -7  10         15.62         16.10         6.86 o                         
   8  -7  10          0.02          7.96         4.49 o                         
  -7  -6  10          7.07         11.07         7.41 o                         
  -6  -6  10        206.74        262.88        36.49 o                         
  -5  -6  10        726.19        783.74        66.90 o                         
  -4  -6  10       2578.33       2544.92        72.90 o                         
  -3  -6  10        934.65        902.01        74.21 o                         
  -2  -6  10       3428.11       4143.86       160.34 o                         
  -1  -6  10          7.77          3.64         6.70 o                         
   0  -6  10        603.42        690.67        39.60 o                         
   1  -6  10       1683.37       1882.45        93.70 o                         
   2  -6  10        582.16        669.92        54.70 o                         
   3  -6  10          1.16          1.20        11.31 o                         
   4  -6  10        101.65        143.46        15.01 o                         
   5  -6  10          1.98          6.63         3.70 o                         
   6  -6  10         55.37         76.15        11.49 o                         
   7  -6  10         55.01         73.07        11.64 o                         
  -8  -5  10          1.30          1.26         2.52 o                         
  -7  -5  10         35.15         60.81        15.46 o                         
  -6  -5  10          1.06         13.78        11.55 o                         
  -5  -5  10         34.82         38.53        15.31 o                         
  -4  -5  10       1189.78       1111.93        46.05 o                         
  -3  -5  10         22.27         33.99        13.81 o                         
  -2  -5  10          2.12          6.62         4.32 o                         
  -1  -5  10        461.36        415.89        22.19 o                         
   0  -5  10        294.69        291.27        34.71 o                         
   1  -5  10        697.17        627.92        51.66 o                         
   2  -5  10        721.98        735.36        57.13 o                         
   3  -5  10        383.46        429.13        45.45 o                         
   4  -5  10        129.58        130.63        14.35 o                         
   5  -5  10         41.28         23.28         6.35 o                         
   6  -5  10         27.96         22.33         8.63 o                         
   7  -5  10          5.93          3.84         3.59 o                         
  -8  -4  10         56.78         42.86        12.23 o                         
  -7  -4  10         33.69         46.96        14.39 o                         
  -6  -4  10         16.52          8.20         6.84 o                         
  -5  -4  10          4.45          5.75         5.19 o                         
  -4  -4  10        159.97        218.12        34.26 o                         
  -3  -4  10        145.95        176.86        41.95 o                         
  -2  -4  10          0.41         10.60         6.71 o                         
  -1  -4  10        679.24        757.99        50.91 o                         
   0  -4  10        155.06        112.32        19.51 o                         
   1  -4  10        418.35        509.66        42.54 o                         
   2  -4  10       3037.42       3632.86       132.41 o                         
   3  -4  10        217.02        223.23        31.82 o                         
   4  -4  10        311.16        306.83        29.25 o                         
   5  -4  10        717.84        653.88        44.72 o                         
   6  -4  10          6.23          7.63         4.11 o                         
   7  -4  10        147.30        142.07        16.55 o                         
   8  -4  10          1.53          9.25         4.74 o                         
  -8  -3  10         12.37          9.84         3.52 o                         
  -7  -3  10         28.55          8.20         6.62 o                         
  -6  -3  10          4.62         81.47       103.93 o                         
  -5  -3  10        251.53        230.41        27.11 o                         
  -4  -3  10          3.72          2.56         7.50 o                         
  -3  -3  10       1237.03        932.13        80.11 o                         
  -2  -3  10        166.56        140.64        15.10 o                         
  -1  -3  10          0.02          1.84         2.02 o                         
   0  -3  10        449.64        417.09        36.89 o                         
   1  -3  10         31.34         91.51        22.14 o                         
   2  -3  10        295.40        329.57        37.01 o                         
   3  -3  10         99.34        106.60        22.28 o                         
   4  -3  10         48.55         39.18        10.27 o                         
   5  -3  10        442.05        375.20        42.79 o                         
   6  -3  10        256.50        254.53        38.64 o                         
   7  -3  10         24.46         16.95         9.05 o                         
   8  -3  10         15.81         18.88         6.52 o                         
  -8  -2  10          3.30         10.24         4.76 o                         
  -7  -2  10        380.01        657.56       191.24 o                         
  -6  -2  10        102.63        249.96       159.24 o                         
  -5  -2  10         13.83         30.51        28.10 o                         
  -4  -2  10          1.10          1.73         4.23 o                         
  -3  -2  10        584.59        521.00        37.19 o                         
  -2  -2  10         28.05         36.39         6.53 o                         
  -1  -2  10        127.58        152.22        19.93 o                         
   0  -2  10       1011.56       1171.32        62.29 o                         
   1  -2  10        256.45        209.31        27.90 o                         
   2  -2  10          3.37         35.44        14.02 o                         
   3  -2  10       1477.07       1797.28        99.07 o                         
   4  -2  10        184.59        159.14        22.07 o                         
   5  -2  10         50.16         40.08        10.25 o                         
   6  -2  10         54.01         17.04        10.09 o                         
   7  -2  10          8.24          4.14         6.04 o                         
   8  -2  10          6.56          7.40         4.64 o                         
  -8  -1  10          4.35         11.95         6.88 o                         
  -7  -1  10          5.44         66.10        69.10 o                         
  -6  -1  10          4.58         24.77        46.60 o                         
  -5  -1  10        486.38        445.89        26.39 o                         
  -4  -1  10          1.53         10.15         7.37 o                         
  -3  -1  10        357.22        282.30        28.36 o                         
  -2  -1  10        273.28        293.49        20.73 o                         
  -1  -1  10        891.64        833.10        49.29 o                         
   0  -1  10        149.65        206.89        24.99 o                         
   1  -1  10        254.05        305.35        33.66 o                         
   2  -1  10        280.35        419.50        45.20 o                         
   3  -1  10        368.64        412.10        49.08 o                         
   4  -1  10        104.93        134.27        16.36 o                         
   5  -1  10        139.53        119.04        18.00 o                         
   6  -1  10        175.38        212.16        35.61 o                         
   7  -1  10          4.46         -2.02         6.45 o                         
   8  -1  10          8.12          8.96         4.90 o                         
  -8   0  10        214.02        517.91        31.80 o                         
  -7   0  10        522.65        783.80        50.26 o                         
  -6   0  10        234.26        226.27        18.86 o                         
  -5   0  10          7.26          6.57         3.34 o                         
  -4   0  10        528.13        461.13        33.60 o                         
  -3   0  10          1.04          6.78         2.75 o                         
  -2   0  10       4101.76       4137.21       143.33 o                         
  -1   0  10          1.77          1.48         3.80 o                         
   0   0  10       1997.05       2145.28        89.26 o                         
   1   0  10       1106.75       1120.85        67.38 o                         
   2   0  10        395.48        387.39        43.76 o                         
   3   0  10         73.15         49.21        17.82 o                         
   4   0  10         93.69        101.52        13.99 o                         
   5   0  10        286.71        324.68        30.14 o                         
   6   0  10        361.88        343.10        45.06 o                         
   7   0  10          6.97          4.83         6.53 o                         
  -8   1  10         80.58        353.76       108.93 o                         
  -7   1  10          0.02          5.28         6.85 o                         
  -6   1  10         96.28         57.04         9.01 o                         
  -5   1  10        698.64        599.31        22.46 o                         
  -4   1  10         11.22          4.81         4.60 o                         
  -3   1  10        648.47        566.21        30.64 o                         
  -2   1  10        785.91        660.86        45.53 o                         
  -1   1  10        700.57        672.87        47.74 o                         
   0   1  10        226.26        212.66        28.59 o                         
   1   1  10        359.84        271.17        35.15 o                         
   2   1  10       1163.56       1091.30        79.60 o                         
   3   1  10         45.36         16.81         9.77 o                         
   4   1  10         39.99         38.38         9.99 o                         
   5   1  10        348.35        426.75        35.51 o                         
   6   1  10          2.13          5.97         8.47 o                         
   7   1  10         29.33         20.23         8.85 o                         
  -8   2  10        577.39        767.77        37.76 o                         
  -7   2  10        325.23        232.31        15.37 o                         
  -6   2  10        735.72        860.83        38.14 o                         
  -5   2  10          0.00          3.01         3.68 o                         
  -4   2  10        198.45        207.36        21.51 o                         
  -3   2  10          9.06         37.75        12.74 o                         
  -2   2  10        853.23        919.46        54.54 o                         
  -1   2  10       2286.27       2116.53        94.86 o                         
   0   2  10       1817.43       2013.06        97.16 o                         
   1   2  10        655.98        664.69        58.48 o                         
   2   2  10        207.31        142.39        29.40 o                         
   3   2  10       2392.91       2418.86        70.68 o                         
   4   2  10         54.21         54.20        12.32 o                         
   5   2  10       1054.55       1212.32        60.46 o                         
   6   2  10         16.24          4.15         5.02 o                         
   7   2  10          9.72         11.02         4.55 o                         
  -8   3  10          3.73          6.79        19.16 o                         
  -7   3  10        243.09        186.45        16.79 o                         
  -6   3  10        177.30        152.36        15.44 o                         
  -5   3  10         43.56         50.71         8.14 o                         
  -4   3  10         95.61         93.66        15.10 o                         
  -3   3  10          1.93          4.49         4.51 o                         
  -2   3  10        430.20        334.33        35.57 o                         
  -1   3  10        211.44        130.60        23.70 o                         
   0   3  10         37.19         21.89        10.49 o                         
   1   3  10        788.84        712.79        64.56 o                         
   2   3  10       1659.33       1625.89       173.40 o                         
   3   3  10         36.67         31.88         7.87 o                         
   4   3  10        314.38        347.91        32.39 o                         
   5   3  10        162.14        189.28        23.40 o                         
   6   3  10        666.40        685.97        60.98 o                         
   7   3  10          3.56          6.61         5.46 o                         
  -8   4  10        111.15        139.05        17.04 o                         
  -7   4  10         29.41         31.47         8.67 o                         
  -6   4  10        448.90        460.24        28.61 o                         
  -5   4  10        188.19        184.21        16.39 o                         
  -4   4  10        270.68        238.72        37.18 o                         
  -3   4  10       3154.64       3328.37       193.94 o                         
  -2   4  10       2621.99       2654.44       174.88 o                         
  -1   4  10         36.13         47.32        14.85 o                         
   0   4  10       5523.42       5480.39       193.95 o                         
   1   4  10        687.91        789.77        49.30 o                         
   2   4  10        359.40        309.20        22.36 o                         
   3   4  10       1975.98       2171.08        81.16 o                         
   4   4  10        201.63        242.77        27.76 o                         
   5   4  10       1141.15       1112.91        56.19 o                         
   6   4  10         40.33         28.04        11.60 o                         
  -8   5  10         47.51         30.33        26.66 o                         
  -7   5  10         47.14         13.15         6.61 o                         
  -6   5  10        502.41        472.67        24.36 o                         
  -5   5  10         31.97         23.84         9.62 o                         
  -4   5  10         10.94         -0.10         3.47 o                         
  -3   5  10         27.59         16.01         5.93 o                         
  -2   5  10        541.37        444.26        48.49 o                         
  -1   5  10        238.54        210.77        34.17 o                         
   0   5  10         65.33         55.96        18.83 o                         
   1   5  10        131.06        160.89        34.32 o                         
   2   5  10        382.30        358.82        23.26 o                         
   3   5  10        243.48        197.85        36.09 o                         
   4   5  10        162.71        153.40        22.07 o                         
   5   5  10        120.93         96.80        26.28 o                         
   6   5  10        216.66        219.82        30.07 o                         
  -8   6  10         24.57         63.50        19.06 o                         
  -7   6  10        454.08        402.39        22.95 o                         
  -6   6  10        105.19         84.06         9.26 o                         
  -5   6  10        159.57        141.37        14.95 o                         
  -4   6  10        235.94        217.02        17.82 o                         
  -3   6  10        712.55        775.33        54.29 o                         
  -2   6  10          5.53          3.59         2.86 o                         
  -1   6  10       1669.05       1786.04       107.37 o                         
   0   6  10        699.00        645.39        65.86 o                         
   1   6  10        755.04        856.49        43.71 o                         
   2   6  10        504.70        484.15        34.50 o                         
   3   6  10          9.58         11.41         3.98 o                         
   4   6  10          4.96          9.48         6.46 o                         
   5   6  10         25.74         68.75        19.78 o                         
   6   6  10         27.09         26.51         5.59 o                         
  -8   7  10          1.43         29.32        19.76 o                         
  -7   7  10        109.02        121.92        11.90 o                         
  -6   7  10          2.68         -3.06         5.07 o                         
  -5   7  10         92.79        103.45        21.01 o                         
  -4   7  10         32.90         27.22         6.65 o                         
  -3   7  10        806.71        702.43        38.41 o                         
  -2   7  10          1.88          7.30         4.25 o                         
  -1   7  10         39.90         27.79         8.92 o
[truncated: 362,962 more chars]
