# Supplementary material for: Novel multi-component crystals of berberine with improved pharmaceutical properties
Source: IUCrJ. 2023 Jan 1;10(Pt 1):66–76. doi: 10.1107/S2052252522010983 (PMC9812220; doi:10.1107/S2052252522010983)
Supplement: Supplementary file 8 [file m-10-00066-1BER-1MA-1sup8.rtv]

data_1BER-1MA-1
loop_
_pd_meas_2theta_scan
_pd_meas_counts_total
3.000100	114.375000
3.020557	113.281200
3.041014	110.208300
3.061470	105.312500
3.081927	103.437500
3.102384	104.843700
3.122841	96.718740
3.143297	98.437490
3.163754	96.927080
3.184211	94.843750
3.204668	93.385410
3.225124	90.468750
3.245581	88.750000
3.266038	85.937500
3.286495	79.791660
3.306951	80.416660
3.327408	76.875000
3.347865	75.104160
3.368322	72.708330
3.388778	66.979160
3.409235	64.427080
3.429692	64.114580
3.450149	60.677080
3.470605	57.968750
3.491062	56.302080
3.511519	54.635410
3.531976	52.395830
3.552432	45.572910
3.572889	44.947910
3.593346	40.468750
3.613803	40.260410
3.634259	39.114580
3.654716	36.875000
3.675173	34.739580
3.695630	30.468750
3.716086	29.062500
3.736543	25.572920
3.757000	26.510420
3.777457	23.385420
3.797913	21.718750
3.818370	18.177080
3.838827	16.770830
3.859284	17.812500
3.879740	14.270830
3.900197	12.968750
3.920654	11.093750
3.941111	9.531250
3.961567	10.625000
3.982024	10.208330
4.002481	8.437500
4.022938	9.062500
4.043394	8.333333
4.063851	9.270833
4.084308	8.281250
4.104765	7.968750
4.125221	8.750000
4.145678	8.385416
4.166135	6.510417
4.186592	7.187500
4.207048	7.239583
4.227505	7.968750
4.247962	6.145833
4.268419	7.812500
4.288875	7.239583
4.309332	7.187500
4.329789	7.291667
4.350246	6.822917
4.370702	5.729167
4.391159	6.145833
4.411616	7.500000
4.432073	7.604167
4.452529	6.145833
4.472986	6.145833
4.493443	5.937500
4.513900	6.302083
4.534356	6.041667
4.554813	7.343750
4.575270	6.510417
4.595727	5.052083
4.616183	5.364583
4.636640	5.677083
4.657097	4.791667
4.677554	4.843750
4.698010	4.895833
4.718467	6.406250
4.738924	5.052083
4.759381	5.625000
4.779837	5.312500
4.800294	5.156250
4.820751	6.302083
4.841208	4.791667
4.861664	5.156250
4.882121	4.687500
4.902578	5.260417
4.923035	5.625000
4.943491	4.010417
4.963948	4.427083
4.984405	5.000000
5.004862	5.000000
5.025318	4.531250
5.045775	4.375000
5.066232	4.322917
5.086689	3.333333
5.107145	4.427083
5.127602	3.854167
5.148059	4.375000
5.168516	4.010417
5.188972	4.843750
5.209429	3.958333
5.229886	4.739583
5.250343	3.645833
5.270799	3.750000
5.291256	3.697917
5.311713	4.427083
5.332170	3.750000
5.352626	3.645833
5.373083	3.750000
5.393540	4.010417
5.413997	4.375000
5.434453	3.072917
5.454910	3.697917
5.475367	3.177083
5.495824	3.333333
5.516280	3.906250
5.536737	3.072917
5.557194	3.645833
5.577651	2.864583
5.598107	3.750000
5.618564	3.333333
5.639021	3.125000
5.659478	3.854167
5.679934	3.593750
5.700391	3.385417
5.720848	3.229167
5.741305	2.812500
5.761761	3.281250
5.782218	2.500000
5.802675	2.500000
5.823132	3.593750
5.843588	3.385417
5.864045	3.489583
5.884502	2.864583
5.904959	3.177083
5.925415	3.281250
5.945872	3.958333
5.966329	3.125000
5.986786	3.020833
6.007242	3.125000
6.027699	3.333333
6.048156	3.333333
6.068613	3.177083
6.089069	2.604167
6.109526	2.968750
6.129983	3.229167
6.150440	3.645833
6.170896	2.395833
6.191353	3.802083
6.211810	2.968750
6.232267	3.177083
6.252723	2.552083
6.273180	3.177083
6.293637	2.604167
6.314094	3.645833
6.334550	4.322917
6.355007	3.854167
6.375464	3.854167
6.395921	4.739583
6.416377	4.635417
6.436834	6.666667
6.457291	7.447917
6.477748	8.958333
6.498204	10.937500
6.518661	11.250000
6.539118	11.250000
6.559575	6.458333
6.580031	4.114583
6.600488	3.697917
6.620945	3.541667
6.641402	3.593750
6.661858	3.645833
6.682315	3.593750
6.702772	4.531250
6.723229	4.895833
6.743685	6.562500
6.764142	12.395830
6.784599	11.666670
6.805056	5.416667
6.825512	2.708333
6.845969	3.437500
6.866426	2.656250
6.886883	2.864583
6.907339	2.500000
6.927796	2.864583
6.948253	2.552083
6.968710	3.385417
6.989166	2.864583
7.009623	2.656250
7.030080	3.229167
7.050537	3.385417
7.070993	3.593750
7.091450	2.968750
7.111907	2.812500
7.132364	2.864583
7.152820	4.114583
7.173277	4.166667
7.193734	5.781250
7.214191	5.885417
7.234647	6.354167
7.255104	11.614580
7.275561	12.656250
7.296018	15.677080
7.316474	20.729170
7.336931	23.645830
7.357388	33.697910
7.377845	45.989580
7.398301	66.718750
7.418758	93.697910
7.439215	136.458300
7.459672	186.822900
7.480128	252.500000
7.500585	301.875000
7.521042	318.385400
7.541499	194.322900
7.561955	64.062500
7.582412	23.489580
7.602869	14.375000
7.623326	9.791666
7.643782	7.916667
7.664239	7.083333
7.684696	5.833333
7.705153	5.312500
7.725609	5.468750
7.746066	4.947917
7.766523	4.531250
7.786980	4.166667
7.807437	4.843750
7.827893	3.437500
7.848350	4.010417
7.868807	3.958333
7.889264	4.791667
7.909720	3.697917
7.930177	2.916667
7.950634	3.958333
7.971091	3.645833
7.991547	3.802083
8.012004	2.864583
8.032461	2.812500
8.052918	2.812500
8.073374	3.125000
8.093831	2.916667
8.114288	3.854167
8.134745	2.968750
8.155201	2.552083
8.175658	3.125000
8.196115	2.447917
8.216572	2.864583
8.237028	2.864583
8.257485	2.500000
8.277942	2.708333
8.298399	2.552083
8.318855	2.968750
8.339312	2.500000
8.359769	3.229167
8.380226	2.916667
8.400682	2.291667
8.421139	3.229167
8.441596	2.552083
8.462053	3.645833
8.482509	3.177083
8.502966	3.489583
8.523423	3.333333
8.543880	3.072917
8.564336	3.229167
8.584793	3.750000
8.605250	3.541667
8.625707	5.260417
8.646163	5.000000
8.666620	5.781250
8.687077	7.395833
8.707534	8.281250
8.727990	12.500000
8.748447	14.375000
8.768904	20.677080
8.789361	34.010410
8.809817	47.135410
8.830274	70.364580
8.850731	91.093750
8.871188	106.770800
8.891644	118.958300
8.912101	97.083330
8.932558	48.333330
8.953015	19.375000
8.973471	8.854166
8.993928	5.416667
9.014385	3.802083
9.034842	3.489583
9.055298	3.489583
9.075755	3.854167
9.096212	3.593750
9.116669	3.489583
9.137125	3.072917
9.157582	3.541667
9.178039	3.958333
9.198496	3.229167
9.218952	2.760417
9.239409	3.437500
9.259866	3.697917
9.280323	3.177083
9.300779	2.447917
9.321236	3.072917
9.341693	3.229167
9.362150	2.343750
9.382606	2.500000
9.403063	4.010417
9.423520	4.166667
9.443977	3.802083
9.464433	4.322917
9.484890	4.479167
9.505347	6.562500
9.525804	8.229166
9.546260	6.562500
9.566717	7.760417
9.587174	5.208333
9.607631	3.125000
9.628087	3.020833
9.648544	2.239583
9.669001	2.239583
9.689458	3.020833
9.709914	2.604167
9.730371	2.812500
9.750828	3.281250
9.771285	2.395833
9.791741	2.395833
9.812198	2.812500
9.832655	2.604167
9.853112	2.395833
9.873568	2.031250
9.894025	2.031250
9.914482	2.239583
9.934939	2.500000
9.955395	2.708333
9.975852	2.708333
9.996309	2.760417
10.016766	2.343750
10.037222	2.864583
10.057679	2.916667
10.078136	2.864583
10.098593	3.906250
10.119049	3.593750
10.139506	3.020833
10.159963	4.635417
10.180420	4.895833
10.200876	3.489583
10.221333	3.020833
10.241790	3.125000
10.262247	2.395833
10.282703	3.697917
10.303160	3.541667
10.323617	3.333333
10.344074	4.062500
10.364530	3.645833
10.384987	4.218750
10.405444	4.947917
10.425901	4.114583
10.446357	4.270833
10.466814	4.635417
10.487271	5.052083
10.507728	7.187500
10.528184	8.281250
10.548641	9.739583
10.569098	12.187500
10.589555	17.447920
10.610011	22.604170
10.630468	34.687500
10.650925	53.437500
10.671382	82.239580
10.691838	120.885400
10.712295	165.156300
10.732752	215.625000
10.753209	248.177100
10.773665	230.520800
10.794122	151.458300
10.814579	68.958330
10.835036	24.062500
10.855492	11.875000
10.875949	8.541666
10.896406	6.718750
10.916863	5.156250
10.937319	6.145833
10.957776	5.156250
10.978233	4.375000
10.998690	5.104167
11.019146	4.375000
11.039603	3.750000
11.060060	4.114583
11.080517	3.385417
11.100973	3.697917
11.121430	3.958333
11.141887	3.750000
11.162344	4.479167
11.182800	3.802083
11.203257	3.385417
11.223714	3.802083
11.244171	2.708333
11.264627	3.906250
11.285084	3.541667
11.305541	3.645833
11.325998	2.864583
11.346454	3.177083
11.366911	3.125000
11.387368	3.020833
11.407825	3.281250
11.428281	3.854167
11.448738	3.229167
11.469195	3.489583
11.489652	3.072917
11.510108	3.385417
11.530565	3.541667
11.551022	2.552083
11.571479	3.593750
11.591935	3.125000
11.612392	3.750000
11.632849	2.604167
11.653306	2.812500
11.673762	3.229167
11.694219	2.760417
11.714676	2.656250
11.735133	3.906250
11.755589	3.281250
11.776046	4.375000
11.796503	3.541667
11.816960	3.541667
11.837416	3.385417
11.857873	3.593750
11.878330	3.489583
11.898787	5.208333
11.919243	5.156250
11.939700	7.552083
11.960157	7.708333
11.980614	10.989580
12.001070	16.614580
12.021527	22.187500
12.041984	36.197910
12.062441	52.395830
12.082897	68.958330
12.103354	89.010410
12.123811	107.083300
12.144268	94.739580
12.164724	63.802080
12.185181	30.937500
12.205638	12.864580
12.226095	8.229166
12.246551	6.197917
12.267008	5.729167
12.287465	5.156250
12.307922	5.364583
12.328378	5.208333
12.348835	4.427083
12.369292	5.156250
12.389749	4.895833
12.410205	4.947917
12.430662	4.375000
12.451119	3.645833
12.471576	3.541667
12.492033	3.697917
12.512489	3.593750
12.532946	3.906250
12.553403	3.385417
12.573860	3.125000
12.594316	3.385417
12.614773	3.437500
12.635230	3.697917
12.655687	4.114583
12.676143	4.479167
12.696600	5.677083
12.717057	7.239583
12.737514	6.979167
12.757970	7.604167
12.778427	7.447917
12.798884	6.354167
12.819341	5.052083
12.839797	4.062500
12.860254	4.479167
12.880711	4.010417
12.901168	5.416667
12.921624	4.218750
12.942081	3.750000
12.962538	4.427083
12.982995	3.958333
13.003451	3.802083
13.023908	4.114583
13.044365	3.854167
13.064822	5.156250
13.085278	6.145833
13.105735	4.427083
13.126192	4.322917
13.146649	2.916667
13.167105	4.166667
13.187562	2.604167
13.208019	2.552083
13.228476	3.229167
13.248932	3.020833
13.269389	3.541667
13.289846	3.750000
13.310303	3.229167
13.330759	3.802083
13.351216	3.750000
13.371673	3.125000
13.392130	3.489583
13.412586	3.593750
13.433043	3.906250
13.453500	4.322917
13.473957	6.197917
13.494413	8.177083
13.514870	7.916667
13.535327	10.520830
13.555784	18.333330
13.576240	17.864580
13.596697	12.447920
13.617154	6.979167
13.637611	4.375000
13.658067	4.583333
13.678524	5.104167
13.698981	6.510417
13.719438	5.781250
13.739894	5.625000
13.760351	5.937500
13.780808	4.427083
13.801265	3.072917
13.821721	3.906250
13.842178	2.708333
13.862635	3.229167
13.883092	3.229167
13.903548	3.697917
13.924005	2.968750
13.944462	2.552083
13.964919	3.177083
13.985375	3.020833
14.005832	2.916667
14.026289	3.020833
14.046746	3.489583
14.067202	3.333333
14.087659	3.750000
14.108116	4.062500
14.128573	4.635417
14.149029	5.572917
14.169486	4.843750
14.189943	4.791667
14.210400	4.895833
14.230856	3.906250
14.251313	3.541667
14.271770	3.645833
14.292227	3.229167
14.312683	3.385417
14.333140	3.958333
14.353597	3.020833
14.374054	3.541667
14.394510	3.854167
14.414967	4.947917
14.435424	4.635417
14.455881	4.114583
14.476337	4.531250
14.496794	6.510417
14.517251	6.979167
14.537708	8.385416
14.558164	14.375000
14.578621	20.572920
14.599078	26.302080
14.619535	43.229160
14.639991	53.229160
14.660448	62.031250
14.680905	62.552080
14.701362	47.187500
14.721818	32.291660
14.742275	18.020830
14.762732	8.281250
14.783189	6.354167
14.803645	4.895833
14.824102	4.427083
14.844559	5.156250
14.865016	4.583333
14.885472	4.114583
14.905929	4.947917
14.926386	4.739583
14.946843	4.479167
14.967299	5.989583
14.987756	5.260417
15.008213	6.666667
15.028670	6.979167
15.049126	7.395833
15.069583	8.854166
15.090040	6.302083
15.110497	5.468750
15.130953	5.260417
15.151410	3.750000
15.171867	4.218750
15.192324	4.166667
15.212780	4.479167
15.233237	3.854167
15.253694	4.479167
15.274151	3.020833
15.294607	3.854167
15.315064	3.906250
15.335521	3.593750
15.355978	3.750000
15.376434	3.750000
15.396891	3.541667
15.417348	4.322917
15.437805	5.208333
15.458261	5.520833
15.478718	6.614583
15.499175	7.447917
15.519632	7.447917
15.540088	9.375000
15.560545	9.270833
15.581002	6.822917
15.601459	5.364583
15.621915	5.156250
15.642372	3.906250
15.662829	4.062500
15.683286	4.322917
15.703742	4.583333
15.724199	3.906250
15.744656	4.635417
15.765113	4.270833
15.785569	4.583333
15.806026	4.843750
15.826483	5.572917
15.846940	5.312500
15.867396	5.468750
15.887853	3.697917
15.908310	4.739583
15.928767	5.208333
15.949223	5.156250
15.969680	3.802083
15.990137	6.354167
16.010594	5.729167
16.031050	9.166666
16.051507	9.270833
16.071964	13.593750
16.092421	18.437500
16.112877	21.250000
16.133334	25.520830
16.153791	26.562500
16.174248	22.500000
16.194704	16.927080
16.215161	12.656250
16.235618	7.864583
16.256075	5.833333
16.276531	5.520833
16.296988	5.520833
16.317445	5.625000
16.337902	5.625000
16.358358	4.739583
16.378815	5.364583
16.399272	5.312500
16.419729	4.947917
16.440185	5.364583
16.460642	5.885417
16.481099	5.989583
16.501556	5.989583
16.522012	6.458333
16.542469	9.895833
16.562926	9.947916
16.583383	11.354170
16.603839	14.479170
16.624296	14.791670
16.644753	15.104170
16.665210	14.218750
16.685666	10.937500
16.706123	9.583333
16.726580	8.072916
16.747037	6.093750
16.767493	5.052083
16.787950	5.416667
16.808407	5.312500
16.828864	4.687500
16.849320	6.302083
16.869777	5.208333
16.890234	5.989583
16.910691	5.729167
16.931147	5.833333
16.951604	6.197917
16.972061	6.979167
16.992518	6.822917
17.012974	6.979167
17.033431	6.770833
17.053888	8.958333
17.074345	11.614580
17.094801	11.093750
17.115258	14.739580
17.135715	18.906250
17.156172	21.666670
17.176628	25.572920
17.197085	29.583330
17.217542	39.010410
17.237999	47.187500
17.258456	49.479160
17.278912	53.750000
17.299369	48.697910
17.319826	42.760410
17.340283	33.854160
17.360739	24.947920
17.381196	19.895830
17.401653	13.750000
17.422110	12.604170
17.442566	11.250000
17.463023	10.312500
17.483480	9.531250
17.503937	8.385416
17.524393	9.947916
17.544850	9.062500
17.565307	9.427083
17.585764	8.437500
17.606220	9.739583
17.626677	11.979170
17.647134	15.156250
17.667591	17.395830
17.688047	26.718750
17.708504	38.750000
17.728961	63.854160
17.749418	88.020830
17.769874	135.833300
17.790331	179.062500
17.810788	216.354200
17.831245	253.958300
17.851701	250.833300
17.872158	200.260400
17.892615	131.354200
17.913072	78.645830
17.933528	43.489580
17.953985	22.708330
17.974442	14.114580
17.994899	12.500000
18.015355	11.666670
18.035812	11.979170
18.056269	10.364580
18.076726	10.364580
18.097182	9.479166
18.117639	9.687500
18.138096	8.437500
18.158553	8.125000
18.179009	8.229166
18.199466	6.302083
18.219923	7.239583
18.240380	7.812500
18.260836	7.447917
18.281293	6.718750
18.301750	7.395833
18.322207	6.093750
18.342663	7.552083
18.363120	7.395833
18.383577	8.697916
18.404034	7.447917
18.424490	8.437500
18.444947	7.343750
18.465404	9.062500
18.485861	10.000000
18.506317	9.531250
18.526774	9.427083
18.547231	12.552080
18.567688	13.020830
18.588144	14.947920
18.608601	18.645830
18.629058	23.906250
18.649515	25.729170
18.669971	27.239580
18.690428	33.750000
18.710885	40.052080
18.731342	44.166660
18.751798	48.541660
18.772255	51.614580
18.792712	49.531250
18.813169	48.229160
18.833625	40.312500
18.854082	35.520830
18.874539	28.802080
18.894996	30.937500
18.915452	36.979160
18.935909	46.979160
18.956366	54.531250
18.976823	68.802080
18.997279	72.604160
19.017736	65.416660
19.038193	53.541660
19.058650	40.781250
19.079106	28.437500
19.099563	20.989580
19.120020	18.125000
19.140477	17.916670
19.160933	18.541670
19.181390	21.145830
19.201847	23.958330
19.222304	20.000000
19.242760	18.645830
19.263217	17.708330
19.283674	15.729170
19.304131	14.947920
19.324587	11.979170
19.345044	10.989580
19.365501	9.947916
19.385958	10.520830
19.406414	9.583333
19.426871	7.968750
19.447328	7.656250
19.467785	9.062500
19.488241	6.093750
19.508698	6.510417
19.529155	7.291667
19.549612	7.604167
19.570068	7.760417
19.590525	7.187500
19.610982	7.708333
19.631439	8.125000
19.651895	7.916667
19.672352	10.364580
19.692809	8.802083
19.713266	10.416670
19.733722	11.041670
19.754179	11.770830
19.774636	12.083330
19.795093	14.270830
19.815549	14.895830
19.836006	20.625000
19.856463	24.791670
19.876920	30.677080
19.897376	39.531250
19.917833	52.135410
19.938290	64.218750
19.958747	68.437500
19.979203	67.447910
19.999660	61.458330
20.020117	54.895830
20.040574	36.770830
20.061030	26.979170
20.081487	20.260420
20.101944	14.531250
20.122401	11.875000
20.142857	10.156250
20.163314	9.895833
20.183771	8.333333
20.204228	7.500000
20.224684	7.447917
20.245141	9.375000
20.265598	9.270833
20.286055	8.697916
20.306511	10.729170
20.326968	11.979170
20.347425	9.635416
20.367882	8.072916
20.388338	10.052080
20.408795	9.218750
20.429252	8.593750
20.449709	9.375000
20.470165	8.333333
20.490622	8.125000
20.511079	6.927083
20.531536	6.875000
20.551992	6.614583
20.572449	6.145833
20.592906	6.093750
20.613363	5.468750
20.633819	6.510417
20.654276	6.197917
20.674733	6.041667
20.695190	5.989583
20.715646	6.197917
20.736103	6.145833
20.756560	5.989583
20.777017	6.458333
20.797473	6.302083
20.817930	5.625000
20.838387	7.552083
20.858844	6.041667
20.879300	6.875000
20.899757	6.458333
20.920214	6.302083
20.940671	5.937500
20.961127	6.614583
20.981584	6.718750
21.002041	6.979167
21.022498	6.145833
21.042954	6.666667
21.063411	5.312500
21.083868	6.614583
21.104325	5.989583
21.124781	7.239583
21.145238	4.791667
21.165695	6.770833
21.186152	5.625000
21.206608	5.989583
21.227065	6.041667
21.247522	7.447917
21.267979	7.187500
21.288435	5.781250
21.308892	7.864583
21.329349	8.906250
21.349806	8.020833
21.370262	8.489583
21.390719	7.968750
21.411176	9.531250
21.431633	10.416670
21.452089	9.843750
21.472546	11.093750
21.493003	11.145830
21.513460	15.520830
21.533916	16.562500
21.554373	23.281250
21.574830	29.427080
21.595287	33.125000
21.615743	36.510410
21.636200	36.927080
21.656657	33.489580
21.677114	25.260420
21.697570	20.572920
21.718027	14.739580
21.738484	10.416670
21.758941	8.802083
21.779397	8.906250
21.799854	8.125000
21.820311	9.895833
21.840768	8.125000
21.861224	9.062500
21.881681	7.031250
21.902138	7.812500
21.922595	5.208333
21.943052	6.979167
21.963508	6.979167
21.983965	6.041667
22.004422	6.510417
22.024879	6.354167
22.045335	5.416667
22.065792	6.145833
22.086249	6.770833
22.106706	6.250000
22.127162	6.145833
22.147619	6.562500
22.168076	6.354167
22.188533	5.781250
22.208989	6.406250
22.229446	6.510417
22.249903	7.447917
22.270360	7.395833
22.290816	6.666667
22.311273	8.072916
22.331730	9.322916
22.352187	8.593750
22.372643	10.260420
22.393100	11.614580
22.413557	11.770830
22.434014	10.312500
22.454470	11.822920
22.474927	9.843750
22.495384	9.322916
22.515841	8.385416
22.536297	6.927083
22.556754	8.072916
22.577211	7.864583
22.597668	7.604167
22.618124	8.645833
22.638581	9.479166
22.659038	9.947916
22.679495	10.416670
22.699951	10.052080
22.720408	9.166666
22.740865	10.833330
22.761322	10.000000
22.781778	9.427083
22.802235	10.000000
22.822692	10.000000
22.843149	11.354170
22.863605	10.937500
22.884062	10.572920
22.904519	12.552080
22.924976	11.614580
22.945432	11.562500
22.965889	11.822920
22.986346	10.885420
23.006803	12.656250
23.027259	14.114580
23.047716	15.364580
23.068173	17.916670
23.088630	18.645830
23.109086	22.083330
23.129543	21.302080
23.150000	26.822920
23.170457	28.854170
23.190913	27.031250
23.211370	27.708330
23.231827	25.208330
23.252284	24.583330
23.272740	20.625000
23.293197	17.760420
23.313654	14.218750
23.334111	12.708330
23.354567	10.572920
23.375024	9.375000
23.395481	7.708333
23.415938	6.406250
23.436394	7.604167
23.456851	7.031250
23.477308	7.135417
23.497765	7.552083
23.518221	6.614583
23.538678	6.614583
23.559135	7.343750
23.579592	6.458333
23.600048	7.239583
23.620505	6.562500
23.640962	7.239583
23.661419	6.562500
23.681875	8.177083
23.702332	6.666667
23.722789	7.656250
23.743246	7.291667
23.763702	7.864583
23.784159	7.656250
23.804616	8.020833
23.825073	9.739583
23.845529	9.270833
23.865986	8.750000
23.886443	9.322916
23.906900	9.791666
23.927356	8.489583
23.947813	8.385416
23.968270	8.125000
23.988727	8.281250
24.009183	8.593750
24.029640	8.906250
24.050097	8.541666
24.070554	6.406250
24.091010	7.135417
24.111467	8.697916
24.131924	7.135417
24.152381	8.125000
24.172837	7.395833
24.193294	7.447917
24.213751	7.812500
24.234208	8.281250
24.254664	7.864583
24.275121	8.229166
24.295578	9.218750
24.316035	10.625000
24.336491	15.208330
24.356948	18.906250
24.377405	22.812500
24.397862	25.000000
24.418318	25.885420
24.438775	24.270830
24.459232	21.510420
24.479689	18.333330
24.500145	14.270830
24.520602	10.052080
24.541059	8.958333
24.561516	9.218750
24.581972	7.552083
24.602429	9.531250
24.622886	8.489583
24.643343	8.333333
24.663799	9.375000
24.684256	9.479166
24.704713	10.104170
24.725170	10.364580
24.745626	13.437500
24.766083	17.812500
24.786540	19.687500
24.806997	19.687500
24.827453	20.208330
24.847910	19.895830
24.868367	18.333330
24.888824	14.583330
24.909280	13.229170
24.929737	13.072920
24.950194	11.979170
24.970651	11.614580
24.991107	11.927080
25.011564	13.281250
25.032021	15.156250
25.052478	16.302080
25.072934	13.958330
25.093391	13.854170
25.113848	12.760420
25.134305	13.593750
25.154761	14.375000
25.175218	12.395830
25.195675	13.385420
25.216132	11.510420
25.236588	10.677080
25.257045	11.562500
25.277502	11.093750
25.297959	12.500000
25.318415	11.822920
25.338872	12.708330
25.359329	13.177080
25.379786	13.229170
25.400242	14.583330
25.420699	14.739580
25.441156	16.770830
25.461613	18.645830
25.482069	20.781250
25.502526	23.333330
25.522983	27.604170
25.543440	33.958330
25.563896	45.104160
25.584353	56.041660
25.604810	76.197910
25.625267	98.802080
25.645723	119.166700
25.666180	135.208300
25.686637	146.041700
25.707094	154.791700
25.727550	137.604200
25.748007	111.875000
25.768464	93.750000
25.788921	76.197910
25.809377	61.666660
25.829834	46.718750
25.850291	39.114580
25.870748	36.562500
25.891204	30.937500
25.911661	29.218750
25.932118	25.468750
25.952575	22.395830
25.973031	22.395830
25.993488	19.947920
26.013945	21.145830
26.034402	20.208330
26.054858	21.718750
26.075315	21.718750
26.095772	21.927080
26.116229	23.593750
26.136685	22.760420
26.157142	20.677080
26.177599	23.177080
26.198056	21.197920
26.218512	19.114580
26.238969	18.802080
26.259426	16.197920
26.279883	14.947920
26.300339	11.875000
26.320796	12.447920
26.341253	12.343750
26.361710	11.302080
26.382166	11.770830
26.402623	12.447920
26.423080	12.135420
26.443537	11.354170
26.463993	10.989580
26.484450	10.833330
26.504907	11.562500
26.525364	11.979170
26.545820	10.572920
26.566277	11.145830
26.586734	10.833330
26.607191	10.781250
26.627647	11.927080
26.648104	13.333330
26.668561	14.895830
26.689018	14.375000
26.709475	14.479170
26.729931	15.104170
26.750388	18.697920
26.770845	20.000000
26.791302	23.020830
26.811758	35.156250
26.832215	42.083330
26.852672	48.020830
26.873129	54.635410
26.893585	64.114580
26.914042	64.895830
26.934499	52.708330
26.954956	46.927080
26.975412	39.010410
26.995869	29.635420
27.016326	25.208330
27.036783	16.979170
27.057239	15.156250
27.077696	16.979170
27.098153	16.197920
27.118610	18.645830
27.139066	22.239580
27.159523	26.041670
27.179980	30.104170
27.200437	35.572910
27.220893	37.135410
27.241350	37.864580
27.261807	37.343750
27.282264	34.843750
27.302720	30.052080
27.323177	27.031250
27.343634	24.010420
27.364091	21.562500
27.384547	23.020830
27.405004	26.666670
27.425461	29.895830
27.445918	36.250000
27.466374	43.541660
27.486831	48.645830
27.507288	55.312500
27.527745	56.406250
27.548201	58.697910
27.568658	59.166660
27.589115	53.697910
27.609572	47.239580
27.630028	39.479160
27.650485	32.552080
27.670942	26.979170
27.691399	23.593750
27.711855	18.645830
27.732312	16.302080
27.752769	14.895830
27.773226	13.020830
27.793682	11.562500
27.814139	12.083330
27.834596	10.104170
27.855053	12.395830
27.875509	9.791666
27.895966	11.197920
27.916423	12.708330
27.936880	11.562500
27.957336	10.937500
27.977793	11.145830
27.998250	12.187500
28.018707	10.260420
28.039163	9.895833
28.059620	9.791666
28.080077	9.427083
28.100534	10.364580
28.120990	8.125000
28.141447	8.229166
28.161904	9.010416
28.182361	8.750000
28.202817	8.750000
28.223274	8.333333
28.243731	8.281250
28.264188	7.968750
28.284644	8.854166
28.305101	9.375000
28.325558	8.697916
28.346015	9.531250
28.366471	9.947916
28.386928	10.885420
28.407385	12.031250
28.427842	9.583333
28.448298	12.708330
28.468755	13.125000
28.489212	13.177080
28.509669	14.166670
28.530125	20.416670
28.550582	21.614580
28.571039	23.593750
28.591496	27.135420
28.611952	31.458330
28.632409	27.083330
28.652866	28.333330
28.673323	24.531250
28.693779	22.187500
28.714236	17.395830
28.734693	15.989580
28.755150	14.010420
28.775606	11.718750
28.796063	8.750000
28.816520	10.052080
28.836977	10.260420
28.857433	9.218750
28.877890	9.687500
28.898347	11.614580
28.918804	11.927080
28.939260	13.020830
28.959717	15.000000
28.980174	16.875000
29.000631	18.750000
29.021087	17.656250
29.041544	16.666670
29.062001	12.968750
29.082458	12.343750
29.102914	10.833330
29.123371	9.739583
29.143828	8.437500
29.164285	8.906250
29.184741	8.906250
29.205198	9.010416
29.225655	8.489583
29.246112	8.854166
29.266568	9.687500
29.287025	9.062500
29.307482	9.843750
29.327939	8.854166
29.348395	9.375000
29.368852	8.750000
29.389309	7.864583
29.409766	7.187500
29.430222	8.697916
29.450679	7.760417
29.471136	8.020833
29.491593	9.375000
29.512049	8.229166
29.532506	8.229166
29.552963	10.052080
29.573420	7.708333
29.593876	7.968750
29.614333	8.697916
29.634790	8.072916
29.655247	7.604167
29.675703	7.343750
29.696160	7.604167
29.716617	6.250000
29.737074	7.864583
29.757530	8.541666
29.777987	8.958333
29.798444	8.072916
29.818901	9.791666
29.839357	8.333333
29.859814	8.489583
29.880271	8.697916
29.900728	8.489583
29.921184	8.177083
29.941641	7.864583
29.962098	7.708333
29.982555	6.458333
30.003011	7.447917
30.023468	6.927083
30.043925	6.927083
30.064382	7.604167
30.084838	8.072916
30.105295	9.947916
30.125752	7.447917
30.146209	9.791666
30.166665	10.000000
30.187122	7.760417
30.207579	9.270833
30.228036	7.708333
30.248492	9.010416
30.268949	8.125000
30.289406	9.218750
30.309863	7.604167
30.330319	8.489583
30.350776	8.906250
30.371233	9.218750
30.391690	8.333333
30.412146	8.333333
30.432603	8.333333
30.453060	7.395833
30.473517	7.395833
30.493973	7.239583
30.514430	6.510417
30.534887	6.458333
30.555344	6.406250
30.575800	6.197917
30.596257	7.135417
30.616714	7.291667
30.637171	6.510417
30.657627	6.197917
30.678084	7.500000
30.698541	7.760417
30.718998	6.875000
30.739454	6.875000
30.759911	7.135417
30.780368	7.708333
30.800825	8.489583
30.821281	8.229166
30.841738	8.177083
30.862195	9.635416
30.882652	10.156250
30.903108	8.385416
30.923565	8.072916
30.944022	8.906250
30.964479	6.718750
30.984935	6.770833
31.005392	6.614583
31.025849	5.781250
31.046306	7.135417
31.066762	5.520833
31.087219	5.989583
31.107676	5.052083
31.128133	6.614583
31.148589	5.989583
31.169046	5.572917
31.189503	6.041667
31.209960	6.875000
31.230416	6.979167
31.250873	5.833333
31.271330	6.250000
31.291787	6.302083
31.312243	6.197917
31.332700	7.864583
31.353157	7.395833
31.373614	7.604167
31.394070	8.281250
31.414527	8.645833
31.434984	7.916667
31.455441	8.958333
31.475898	8.489583
31.496354	8.906250
31.516811	8.437500
31.537268	8.177083
31.557725	7.083333
31.578181	6.927083
31.598638	6.979167
31.619095	6.614583
31.639552	5.729167
31.660008	6.197917
31.680465	7.187500
31.700922	6.614583
31.721379	6.666667
31.741835	7.604167
31.762292	7.187500
31.782749	7.708333
31.803206	6.979167
31.823662	8.281250
31.844119	8.593750
31.864576	9.375000
31.885033	9.895833
31.905489	11.197920
31.925946	11.979170
31.946403	12.604170
31.966860	14.427080
31.987316	14.843750
32.007773	13.906250
32.028230	11.458330
32.048687	14.739580
32.069143	13.489580
32.089600	15.937500
32.110057	12.552080
32.130514	12.604170
32.150970	10.156250
32.171427	10.052080
32.191884	9.479166
32.212341	6.927083
32.232797	8.437500
32.253254	6.302083
32.273711	6.927083
32.294168	6.302083
32.314624	5.468750
32.335081	6.145833
32.355538	5.416667
32.375995	5.364583
32.396451	5.312500
32.416908	5.260417
32.437365	6.354167
32.457822	5.625000
32.478278	6.302083
32.498735	6.979167
32.519192	6.197917
32.539649	5.312500
32.560105	6.197917
32.580562	6.927083
32.601019	6.718750
32.621476	8.489583
32.641932	8.854166
32.662389	9.635416
32.682846	9.479166
32.703303	10.364580
32.723759	9.635416
32.744216	8.385416
32.764673	9.166666
32.785130	8.020833
32.805586	7.552083
32.826043	7.447917
32.846500	7.447917
32.866957	6.614583
32.887413	7.031250
32.907870	6.614583
32.928327	5.833333
32.948784	6.562500
32.969240	5.677083
32.989697	6.979167
33.010154	6.250000
33.030611	6.875000
33.051067	5.833333
33.071524	5.312500
33.091981	6.302083
33.112438	6.302083
33.132894	5.052083
33.153351	5.104167
33.173808	4.843750
33.194265	5.364583
33.214721	4.947917
33.235178	6.562500
33.255635	6.197917
33.276092	6.458333
33.296548	5.677083
33.317005	5.416667
33.337462	5.104167
33.357919	7.291667
33.378375	8.072916
33.398832	7.395833
33.419289	8.385416
33.439746	9.583333
33.460202	9.166666
33.480659	9.479166
33.501116	9.114583
33.521573	7.916667
33.542029	7.864583
33.562486	7.343750
33.582943	6.041667
33.603400	7.187500
33.623856	5.885417
33.644313	5.364583
33.664770	6.822917
33.685227	7.343750
33.705683	7.239583
33.726140	6.562500
33.746597	6.927083
33.767054	8.333333
33.787510	7.760417
33.807967	8.750000
33.828424	10.625000
33.848881	9.270833
33.869337	10.364580
33.889794	9.635416
33.910251	8.854166
33.930708	9.791666
33.951164	9.270833
33.971621	6.718750
33.992078	6.770833
34.012535	6.406250
34.032991	5.468750
34.053448	4.687500
34.073905	6.666667
34.094362	6.197917
34.114818	6.302083
34.135275	6.354167
34.155732	6.041667
34.176189	6.354167
34.196645	5.468750
34.217102	5.104167
34.237559	6.250000
34.258016	6.666667
34.278472	5.416667
34.298929	6.562500
34.319386	6.875000
34.339843	6.979167
34.360299	8.437500
34.380756	7.083333
34.401213	7.552083
34.421670	8.281250
34.442126	7.395833
34.462583	7.135417
34.483040	6.562500
34.503497	5.572917
34.523953	5.000000
34.544410	5.468750
34.564867	5.625000
34.585324	5.572917
34.605780	6.875000
34.626237	5.833333
34.646694	5.572917
34.667151	5.572917
34.687607	4.479167
34.708064	5.781250
34.728521	5.729167
34.748978	5.260417
34.769434	5.000000
34.789891	5.572917
34.810348	6.770833
34.830805	5.468750
34.851261	6.145833
34.871718	5.989583
34.892175	5.989583
34.912632	6.406250
34.933088	4.895833
34.953545	6.562500
34.974002	6.979167
34.994459	6.927083
35.014915	6.666667
35.035372	6.770833
35.055829	6.510417
35.076286	6.666667
35.096742	4.895833
35.117199	5.208333
35.137656	4.687500
35.158113	5.312500
35.178569	5.677083
35.199026	5.937500
35.219483	5.885417
35.239940	5.156250
35.260396	4.166667
35.280853	4.479167
35.301310	4.791667
35.321767	5.833333
35.342223	5.416667
35.362680	5.208333
35.383137	5.156250
35.403594	5.625000
35.424050	5.052083
35.444507	6.250000
35.464964	5.312500
35.485421	6.666667
35.505877	5.677083
35.526334	6.510417
35.546791	6.770833
35.567248	6.614583
35.587704	7.343750
35.608161	8.229166
35.628618	12.083330
35.649075	13.333330
35.669531	15.416670
35.689988	16.093750
35.710445	16.354170
35.730902	14.895830
35.751358	12.135420
35.771815	11.614580
35.792272	9.427083
35.812729	8.750000
35.833185	7.604167
35.853642	5.625000
35.874099	4.895833
35.894556	5.677083
35.915012	5.312500
35.935469	4.427083
35.955926	5.104167
35.976383	5.416667
35.996839	5.625000
36.017296	4.791667
36.037753	5.052083
36.058210	4.843750
36.078666	4.583333
36.099123	5.052083
36.119580	5.364583
36.140037	5.156250
36.160494	5.052083
36.180950	4.531250
36.201407	4.843750
36.221864	4.635417
36.242321	4.635417
36.262777	6.406250
36.283234	5.052083
36.303691	4.270833
36.324148	4.947917
36.344604	4.427083
36.365061	4.583333
36.385518	5.364583
36.405975	4.114583
36.426431	5.000000
36.446888	4.531250
36.467345	4.947917
36.487802	4.947917
36.508258	4.895833
36.528715	4.947917
36.549172	4.739583
36.569629	4.322917
36.590085	4.739583
36.610542	5.937500
36.630999	6.614583
36.651456	6.302083
36.671912	6.718750
36.692369	8.437500
36.712826	8.177083
36.733283	6.562500
36.753739	7.812500
36.774196	6.927083
36.794653	7.760417
36.815110	7.656250
36.835566	7.239583
36.856023	6.614583
36.876480	7.083333
36.896937	7.968750
36.917393	5.989583
36.937850	6.458333
36.958307	6.197917
36.978764	5.885417
36.999220	5.677083
37.019677	6.354167
37.040134	6.354167
37.060591	4.947917
37.081047	5.885417
37.101504	4.635417
37.121961	3.645833
37.142418	4.479167
37.162874	4.687500
37.183331	4.635417
37.203788	5.260417
37.224245	4.531250
37.244701	5.416667
37.265158	4.947917
37.285615	5.520833
37.306072	5.572917
37.326528	5.312500
37.346985	4.739583
37.367442	5.625000
37.387899	5.520833
37.408355	4.791667
37.428812	4.375000
37.449269	4.687500
37.469726	4.322917
37.490182	5.104167
37.510639	5.989583
37.531096	4.322917
37.551553	5.000000
37.572009	5.468750
37.592466	5.208333
37.612923	4.427083
37.633380	5.208333
37.653836	4.114583
37.674293	4.322917
37.694750	4.479167
37.715207	3.333333
37.735663	4.270833
37.756120	3.593750
37.776577	3.854167
37.797034	5.468750
37.817490	3.750000
37.837947	4.114583
37.858404	3.906250
37.878861	4.114583
37.899317	5.208333
37.919774	4.895833
37.940231	5.052083
37.960688	4.166667
37.981144	5.208333
38.001601	5.364583
38.022058	4.270833
38.042515	5.520833
38.062971	5.468750
38.083428	6.979167
38.103885	6.354167
38.124342	6.875000
38.144798	7.656250
38.165255	7.552083
38.185712	10.156250
38.206169	9.635416
38.226625	11.093750
38.247082	12.135420
38.267539	12.656250
38.287996	11.406250
38.308452	9.687500
38.328909	10.156250
38.349366	9.114583
38.369823	7.708333
38.390279	7.916667
38.410736	6.302083
38.431193	5.104167
38.451650	5.729167
38.472106	4.895833
38.492563	4.947917
38.513020	4.635417
38.533477	5.416667
38.553933	4.895833
38.574390	5.260417
38.594847	4.583333
38.615304	4.218750
38.635760	5.208333
38.656217	5.312500
38.676674	4.531250
38.697131	5.052083
38.717587	4.895833
38.738044	5.416667
38.758501	4.895833
38.778958	3.750000
38.799414	5.052083
38.819871	4.687500
38.840328	5.520833
38.860785	4.270833
38.881241	3.489583
38.901698	4.114583
38.922155	4.479167
38.942612	4.843750
38.963068	4.635417
38.983525	4.531250
39.003982	4.791667
39.024439	4.791667
39.044895	4.375000
39.065352	3.645833
39.085809	4.583333
39.106266	5.000000
39.126722	5.781250
39.147179	4.322917
39.167636	5.729167
39.188093	6.250000
39.208549	6.041667
39.229006	5.833333
39.249463	5.468750
39.269920	5.937500
39.290376	5.520833
39.310833	5.260417
39.331290	5.833333
39.351747	5.677083
39.372203	4.739583
39.392660	4.739583
39.413117	4.322917
39.433574	4.427083
39.454030	4.062500
39.474487	4.427083
39.494944	4.270833
39.515401	4.739583
39.535857	4.114583
39.556314	4.270833
39.576771	3.958333
39.597228	4.270833
39.617684	5.625000
39.638141	4.114583
39.658598	4.583333
39.679055	5.052083
39.699511	3.489583
39.719968	4.427083
39.740425	4.791667
39.760882	4.166667
39.781338	4.114583
39.801795	4.010417
39.822252	4.687500
39.842709	5.312500
39.863165	4.583333
39.883622	4.895833
39.904079	5.416667
39.924536	6.562500
39.944992	7.187500
39.965449	6.510417
39.985906	7.500000
40.006363	6.822917
40.026819	6.875000
40.047276	7.343750
40.067733	6.614583
40.088190	6.614583
40.108646	5.989583
40.129103	5.625000
40.149560	5.468750
40.170017	5.104167
40.190473	4.479167
40.210930	4.895833
40.231387	4.375000
40.251844	4.791667
40.272300	4.791667
40.292757	4.270833
40.313214	4.375000
40.333671	4.270833
40.354127	4.166667
40.374584	4.218750
40.395041	4.270833
40.415498	4.375000
40.435954	3.645833
40.456411	4.687500
40.476868	3.958333
40.497325	4.166667
40.517781	4.166667
40.538238	3.958333
40.558695	4.531250
40.579152	4.895833
40.599608	4.166667
40.620065	4.635417
40.640522	4.635417
40.660979	4.218750
40.681435	4.218750
40.701892	3.802083
40.722349	4.895833
40.742806	4.062500
40.763262	4.635417
40.783719	4.687500
40.804176	3.854167
40.824633	4.218750
40.845089	3.750000
40.865546	4.895833
40.886003	4.270833
40.906460	3.958333
40.926917	3.645833
40.947373	5.312500
40.967830	4.947917
40.988287	5.989583
41.008744	4.687500
41.029200	4.635417
41.049657	5.156250
41.070114	5.416667
41.090571	4.739583
41.111027	5.260417
41.131484	4.635417
41.151941	5.104167
41.172398	6.041667
41.192854	6.093750
41.213311	5.937500
41.233768	6.406250
41.254225	7.812500
41.274681	7.968750
41.295138	8.802083
41.315595	9.739583
41.336052	10.052080
41.356508	10.312500
41.376965	10.416670
41.397422	9.062500
41.417879	7.083333
41.438335	7.395833
41.458792	7.031250
41.479249	7.552083
41.499706	6.145833
41.520162	5.677083
41.540619	5.156250
41.561076	4.166667
41.581533	3.645833
41.601989	4.635417
41.622446	3.958333
41.642903	5.260417
41.663360	4.479167
41.683816	4.218750
41.704273	4.375000
41.724730	3.854167
41.745187	5.052083
41.765643	5.000000
41.786100	4.375000
41.806557	5.625000
41.827014	4.635417
41.847470	5.208333
41.867927	5.260417
41.888384	5.729167
41.908841	4.843750
41.929297	5.052083
41.949754	4.270833
41.970211	3.958333
41.990668	4.427083
42.011124	4.531250
42.031581	4.739583
42.052038	4.375000
42.072495	4.479167
42.092951	4.166667
42.113408	5.208333
42.133865	4.479167
42.154322	4.739583
42.174778	4.166667
42.195235	4.270833
42.215692	5.156250
42.236149	4.739583
42.256605	3.958333
42.277062	4.947917
42.297519	4.791667
42.317976	3.958333
42.338432	4.270833
42.358889	4.739583
42.379346	4.583333
42.399803	4.114583
42.420259	4.843750
42.440716	4.479167
42.461173	5.208333
42.481630	4.791667
42.502086	5.416667
42.522543	5.572917
42.543000	4.010417
42.563457	5.104167
42.583913	5.625000
42.604370	5.208333
42.624827	3.854167
42.645284	5.520833
42.665740	5.104167
42.686197	6.145833
42.706654	5.781250
42.727111	5.572917
42.747567	6.145833
42.768024	5.833333
42.788481	6.614583
42.808938	7.395833
42.829394	8.333333
42.849851	9.010416
42.870308	9.062500
42.890765	9.375000
42.911221	11.093750
42.931678	13.177080
42.952135	15.000000
42.972592	13.541670
42.993048	13.437500
43.013505	12.447920
43.033962	11.875000
43.054419	10.572920
43.074875	12.135420
43.095332	9.583333
43.115789	8.802083
43.136246	7.500000
43.156702	6.458333
43.177159	6.614583
43.197616	6.093750
43.218073	5.416667
43.238529	4.739583
43.258986	5.937500
43.279443	4.843750
43.299900	5.052083
43.320356	4.010417
43.340813	3.854167
43.361270	4.583333
43.381727	4.739583
43.402183	5.052083
43.422640	5.572917
43.443097	4.479167
43.463554	5.260417
43.484010	4.635417
43.504467	5.052083
43.524924	4.791667
43.545381	5.312500
43.565837	5.833333
43.586294	6.354167
43.606751	4.739583
43.627208	5.156250
43.647664	5.989583
43.668121	6.406250
43.688578	6.562500
43.709035	5.312500
43.729491	6.093750
43.749948	5.833333
43.770405	5.052083
43.790862	5.885417
43.811318	5.677083
[truncated: 791 more rows]
