# Supplementary material for: Novel multi-component crystals of berberine with improved pharmaceutical properties
Source: IUCrJ. 2023 Jan 1;10(Pt 1):66–76. doi: 10.1107/S2052252522010983 (PMC9812220; doi:10.1107/S2052252522010983)
Supplement: Supplementary file 9 [file m-10-00066-1BER-2MA-2Wsup9.rtv]

data_1BER-2MA-2W
loop_
_pd_meas_2theta_scan
_pd_meas_counts_total
3.000100	110.677100
3.020557	106.666700
3.041014	107.083300
3.061470	102.812500
3.081927	103.958300
3.102384	101.822900
3.122841	96.093740
3.143297	95.416660
3.163754	95.572910
3.184211	87.187500
3.204668	83.802080
3.225124	84.114580
3.245581	80.104160
3.266038	81.822910
3.286495	76.510410
3.306951	74.427080
3.327408	70.572910
3.347865	69.427080
3.368322	67.031250
3.388778	63.489580
3.409235	60.937500
3.429692	61.927080
3.450149	57.916660
3.470605	53.958330
3.491062	51.562500
3.511519	47.135410
3.531976	41.562500
3.552432	42.291660
3.572889	42.031250
3.593346	39.322910
3.613803	37.916660
3.634259	33.593750
3.654716	34.270830
3.675173	28.906250
3.695630	27.656250
3.716086	26.666670
3.736543	23.906250
3.757000	21.406250
3.777457	22.083330
3.797913	19.635420
3.818370	18.125000
3.838827	15.364580
3.859284	14.583330
3.879740	11.458330
3.900197	11.197920
3.920654	10.833330
3.941111	8.437500
3.961567	8.958333
3.982024	7.447917
4.002481	7.083333
4.022938	7.447917
4.043394	6.562500
4.063851	6.250000
4.084308	7.395833
4.104765	6.197917
4.125221	6.145833
4.145678	6.822917
4.166135	5.781250
4.186592	6.770833
4.207048	5.989583
4.227505	5.989583
4.247962	6.406250
4.268419	4.947917
4.288875	5.520833
4.309332	6.145833
4.329789	5.208333
4.350246	5.156250
4.370702	5.312500
4.391159	5.000000
4.411616	4.427083
4.432073	6.250000
4.452529	5.208333
4.472986	4.375000
4.493443	5.625000
4.513900	4.739583
4.534356	4.479167
4.554813	4.739583
4.575270	4.739583
4.595727	5.572917
4.616183	4.947917
4.636640	4.479167
4.657097	4.166667
4.677554	3.958333
4.698010	3.333333
4.718467	3.072917
4.738924	3.802083
4.759381	4.270833
4.779837	4.270833
4.800294	3.854167
4.820751	4.479167
4.841208	4.062500
4.861664	4.010417
4.882121	3.750000
4.902578	3.177083
4.923035	3.437500
4.943491	3.281250
4.963948	3.177083
4.984405	2.968750
5.004862	3.697917
5.025318	3.437500
5.045775	3.437500
5.066232	3.854167
5.086689	3.489583
5.107145	3.020833
5.127602	3.229167
5.148059	3.177083
5.168516	2.968750
5.188972	3.437500
5.209429	2.604167
5.229886	2.447917
5.250343	3.333333
5.270799	2.916667
5.291256	2.864583
5.311713	2.916667
5.332170	3.229167
5.352626	2.447917
5.373083	3.750000
5.393540	3.385417
5.413997	3.802083
5.434453	2.395833
5.454910	2.343750
5.475367	2.812500
5.495824	2.916667
5.516280	3.437500
5.536737	2.343750
5.557194	3.072917
5.577651	3.020833
5.598107	2.812500
5.618564	2.760417
5.639021	3.750000
5.659478	2.812500
5.679934	2.395833
5.700391	2.708333
5.720848	2.656250
5.741305	2.291667
5.761761	2.916667
5.782218	1.979167
5.802675	3.125000
5.823132	2.708333
5.843588	2.708333
5.864045	3.020833
5.884502	2.187500
5.904959	2.291667
5.925415	2.812500
5.945872	2.552083
5.966329	2.812500
5.986786	1.354167
6.007242	2.031250
6.027699	3.593750
6.048156	2.447917
6.068613	2.916667
6.089069	2.447917
6.109526	2.916667
6.129983	2.812500
6.150440	2.447917
6.170896	2.447917
6.191353	2.500000
6.211810	2.135417
6.232267	2.239583
6.252723	2.343750
6.273180	2.500000
6.293637	3.020833
6.314094	2.500000
6.334550	3.125000
6.355007	3.020833
6.375464	3.750000
6.395921	3.385417
6.416377	3.906250
6.436834	5.468750
6.457291	5.520833
6.477748	8.281250
6.498204	10.885420
6.518661	11.093750
6.539118	16.770830
6.559575	17.708330
6.580031	26.302080
6.600488	36.614580
6.620945	46.458330
6.641402	63.125000
6.661858	78.281250
6.682315	98.437490
6.702772	120.520800
6.723229	130.885400
6.743685	121.666700
6.764142	69.687500
6.784599	23.906250
6.805056	8.177083
6.825512	5.885417
6.845969	5.468750
6.866426	4.583333
6.886883	4.947917
6.907339	5.260417
6.927796	5.000000
6.948253	5.416667
6.968710	7.083333
6.989166	7.395833
7.009623	10.937500
7.030080	11.041670
7.050537	13.541670
7.070993	19.843750
7.091450	27.708330
7.111907	37.812500
7.132364	54.218750
7.152820	71.354160
7.173277	98.333330
7.193734	132.135400
7.214191	197.291700
7.234647	247.708300
7.255104	289.635400
7.275561	204.375000
7.296018	67.500000
7.316474	16.093750
7.336931	8.906250
7.357388	8.593750
7.377845	5.260417
7.398301	4.739583
7.418758	5.312500
7.439215	5.052083
7.459672	4.531250
7.480128	3.281250
7.500585	3.333333
7.521042	3.697917
7.541499	3.906250
7.561955	3.072917
7.582412	3.437500
7.602869	3.645833
7.623326	2.812500
7.643782	2.708333
7.664239	3.854167
7.684696	2.500000
7.705153	2.760417
7.725609	1.614583
7.746066	2.864583
7.766523	2.760417
7.786980	2.656250
7.807437	2.760417
7.827893	2.187500
7.848350	2.708333
7.868807	1.614583
7.889264	2.656250
7.909720	2.031250
7.930177	1.927083
7.950634	2.031250
7.971091	2.760417
7.991547	2.343750
8.012004	2.187500
8.032461	1.927083
8.052918	2.135417
8.073374	2.500000
8.093831	1.666667
8.114288	1.979167
8.134745	2.031250
8.155201	2.083333
8.175658	2.187500
8.196115	1.875000
8.216572	2.135417
8.237028	2.135417
8.257485	1.822917
8.277942	1.979167
8.298399	1.666667
8.318855	1.927083
8.339312	1.614583
8.359769	1.875000
8.380226	2.031250
8.400682	1.822917
8.421139	1.718750
8.441596	1.666667
8.462053	2.187500
8.482509	1.510417
8.502966	2.552083
8.523423	1.302083
8.543880	2.187500
8.564336	1.510417
8.584793	2.031250
8.605250	2.135417
8.625707	1.927083
8.646163	2.291667
8.666620	1.927083
8.687077	2.135417
8.707534	2.083333
8.727990	1.927083
8.748447	2.083333
8.768904	1.927083
8.789361	1.770833
8.809817	1.927083
8.830274	1.666667
8.850731	1.770833
8.871188	1.614583
8.891644	2.083333
8.912101	1.875000
8.932558	1.822917
8.953015	1.718750
8.973471	1.614583
8.993928	2.031250
9.014385	2.395833
9.034842	1.458333
9.055298	1.666667
9.075755	2.343750
9.096212	2.187500
9.116669	1.979167
9.137125	1.614583
9.157582	1.458333
9.178039	1.979167
9.198496	1.822917
9.218952	0.989583
9.239409	2.083333
9.259866	1.666667
9.280323	1.822917
9.300779	1.979167
9.321236	1.562500
9.341693	1.927083
9.362150	1.354167
9.382606	2.135417
9.403063	1.614583
9.423520	1.614583
9.443977	1.875000
9.464433	1.822917
9.484890	1.979167
9.505347	2.135417
9.525804	1.614583
9.546260	1.979167
9.566717	1.406250
9.587174	1.979167
9.607631	1.822917
9.628087	1.302083
9.648544	2.031250
9.669001	1.562500
9.689458	1.562500
9.709914	2.031250
9.730371	2.031250
9.750828	1.510417
9.771285	1.770833
9.791741	1.614583
9.812198	2.135417
9.832655	1.562500
9.853112	2.135417
9.873568	1.718750
9.894025	1.406250
9.914482	2.239583
9.934939	2.031250
9.955395	1.562500
9.975852	1.822917
9.996309	1.822917
10.016766	1.770833
10.037222	2.031250
10.057679	1.875000
10.078136	1.979167
10.098593	2.083333
10.119049	2.031250
10.139506	1.979167
10.159963	1.458333
10.180420	2.395833
10.200876	2.916667
10.221333	1.927083
10.241790	1.562500
10.262247	1.770833
10.282703	2.291667
10.303160	1.302083
10.323617	2.291667
10.344074	1.770833
10.364530	1.927083
10.384987	1.770833
10.405444	2.083333
10.425901	2.083333
10.446357	1.666667
10.466814	1.822917
10.487271	3.020833
10.507728	1.458333
10.528184	1.562500
10.548641	2.187500
10.569098	1.770833
10.589555	1.302083
10.610011	1.875000
10.630468	1.666667
10.650925	2.187500
10.671382	1.510417
10.691838	2.343750
10.712295	2.395833
10.732752	1.666667
10.753209	1.822917
10.773665	1.666667
10.794122	1.875000
10.814579	1.927083
10.835036	1.927083
10.855492	1.875000
10.875949	1.197917
10.896406	2.083333
10.916863	2.343750
10.937319	2.812500
10.957776	1.822917
10.978233	1.354167
10.998690	1.875000
11.019146	2.239583
11.039603	1.718750
11.060060	1.770833
11.080517	2.135417
11.100973	2.500000
11.121430	2.031250
11.141887	2.864583
11.162344	4.687500
11.182800	4.479167
11.203257	5.260417
11.223714	5.625000
11.244171	6.562500
11.264627	8.177083
11.285084	7.500000
11.305541	6.197917
11.325998	4.166667
11.346454	2.760417
11.366911	2.500000
11.387368	2.239583
11.407825	1.770833
11.428281	1.666667
11.448738	1.822917
11.469195	1.718750
11.489652	2.187500
11.510108	1.770833
11.530565	1.979167
11.551022	2.187500
11.571479	2.708333
11.591935	2.239583
11.612392	1.822917
11.632849	1.510417
11.653306	2.083333
11.673762	2.447917
11.694219	2.447917
11.714676	2.656250
11.735133	2.083333
11.755589	2.395833
11.776046	1.770833
11.796503	1.718750
11.816960	1.979167
11.837416	1.822917
11.857873	2.656250
11.878330	2.135417
11.898787	1.718750
11.919243	2.135417
11.939700	2.239583
11.960157	1.666667
11.980614	2.291667
12.001070	2.812500
12.021527	1.562500
12.041984	2.031250
12.062441	1.770833
12.082897	1.927083
12.103354	1.927083
12.123811	1.406250
12.144268	1.822917
12.164724	1.979167
12.185181	1.770833
12.205638	2.291667
12.226095	1.614583
12.246551	1.979167
12.267008	1.666667
12.287465	2.031250
12.307922	1.770833
12.328378	1.822917
12.348835	1.562500
12.369292	2.447917
12.389749	1.458333
12.410205	2.031250
12.430662	2.135417
12.451119	1.562500
12.471576	1.406250
12.492033	2.239583
12.512489	2.291667
12.532946	2.291667
12.553403	1.718750
12.573860	1.666667
12.594316	1.927083
12.614773	1.562500
12.635230	2.083333
12.655687	2.395833
12.676143	2.135417
12.696600	2.343750
12.717057	2.135417
12.737514	2.604167
12.757970	2.500000
12.778427	2.656250
12.798884	1.979167
12.819341	2.343750
12.839797	2.760417
12.860254	2.239583
12.880711	3.489583
12.901168	3.854167
12.921624	4.479167
12.942081	4.583333
12.962538	6.510417
12.982995	8.437500
13.003451	10.000000
13.023908	11.562500
13.044365	13.645830
13.064822	16.822920
13.085278	16.250000
13.105735	15.052080
13.126192	16.041670
13.146649	15.000000
13.167105	13.020830
13.187562	11.302080
13.208019	8.489583
13.228476	5.781250
13.248932	3.489583
13.269389	4.218750
13.289846	6.510417
13.310303	8.645833
13.330759	10.625000
13.351216	16.614580
13.371673	21.666670
13.392130	23.697920
13.412586	28.906250
13.433043	32.135410
13.453500	24.635420
13.473957	17.083330
13.494413	7.447917
13.514870	3.750000
13.535327	2.760417
13.555784	2.656250
13.576240	3.281250
13.596697	3.177083
13.617154	3.177083
13.637611	2.604167
13.658067	2.083333
13.678524	2.656250
13.698981	3.177083
13.719438	3.125000
13.739894	2.968750
13.760351	3.072917
13.780808	2.916667
13.801265	2.968750
13.821721	4.739583
13.842178	4.791667
13.862635	5.572917
13.883092	8.072916
13.903548	7.812500
13.924005	8.593750
13.944462	10.052080
13.964919	8.958333
13.985375	7.604167
14.005832	5.937500
14.026289	3.437500
14.046746	3.385417
14.067202	3.750000
14.087659	3.541667
14.108116	3.906250
14.128573	3.385417
14.149029	3.906250
14.169486	3.489583
14.189943	4.062500
14.210400	5.208333
14.230856	5.312500
14.251313	5.260417
14.271770	8.541666
14.292227	10.729170
14.312683	14.843750
14.333140	22.500000
14.353597	31.197920
14.374054	44.687500
14.394510	60.729160
14.414967	85.052080
14.435424	109.375000
14.455881	147.343800
14.476337	152.500000
14.496794	101.979200
14.517251	63.437500
14.537708	21.406250
14.558164	9.166666
14.578621	6.406250
14.599078	4.791667
14.619535	5.156250
14.639991	4.739583
14.660448	3.437500
14.680905	3.750000
14.701362	3.125000
14.721818	3.125000
14.742275	3.333333
14.762732	2.812500
14.783189	3.281250
14.803645	3.489583
14.824102	3.750000
14.844559	3.385417
14.865016	3.125000
14.885472	2.968750
14.905929	2.291667
14.926386	3.177083
14.946843	3.281250
14.967299	3.177083
14.987756	3.177083
15.008213	2.656250
15.028670	3.020833
15.049126	3.229167
15.069583	3.125000
15.090040	3.229167
15.110497	2.291667
15.130953	3.750000
15.151410	2.708333
15.171867	3.020833
15.192324	4.427083
15.212780	4.062500
15.233237	6.093750
15.253694	7.187500
15.274151	8.593750
15.294607	13.229170
15.315064	13.593750
15.335521	15.468750
15.355978	15.677080
15.376434	16.145830
15.396891	13.177080
15.417348	8.645833
15.437805	7.343750
15.458261	4.583333
15.478718	3.593750
15.499175	4.010417
15.519632	2.708333
15.540088	3.593750
15.560545	3.489583
15.581002	2.604167
15.601459	3.072917
15.621915	2.812500
15.642372	4.010417
15.662829	4.375000
15.683286	3.437500
15.703742	3.385417
15.724199	3.385417
15.744656	3.489583
15.765113	3.125000
15.785569	3.437500
15.806026	4.375000
15.826483	4.270833
15.846940	4.062500
15.867396	3.281250
15.887853	5.781250
15.908310	7.031250
15.928767	10.520830
15.949223	15.468750
15.969680	20.625000
15.990137	28.385420
16.010594	35.416660
16.031050	41.510410
16.051507	47.760410
16.071964	49.895830
16.092421	37.500000
16.112877	29.322920
16.133334	15.885420
16.153791	11.041670
16.174248	6.875000
16.194704	4.843750
16.215161	4.947917
16.235618	4.166667
16.256075	4.687500
16.276531	5.885417
16.296988	8.645833
16.317445	9.531250
16.337902	13.229170
16.358358	17.083330
16.378815	22.760420
16.399272	24.583330
16.419729	29.479170
16.440185	36.718750
16.460642	35.833330
16.481099	29.114580
16.501556	22.395830
16.522012	12.968750
16.542469	8.593750
16.562926	6.354167
16.583383	5.260417
16.603839	5.312500
16.624296	5.416667
16.644753	5.208333
16.665210	5.885417
16.685666	6.770833
16.706123	10.989580
16.726580	9.635416
16.747037	10.208330
16.767493	12.812500
16.787950	14.635420
16.808407	14.479170
16.828864	9.687500
16.849320	7.864583
16.869777	5.833333
16.890234	6.041667
16.910691	5.052083
16.931147	6.875000
16.951604	7.812500
16.972061	11.250000
16.992518	16.406250
17.012974	19.791670
17.033431	25.781250
17.053888	30.312500
17.074345	37.031250
17.094801	45.885410
17.115258	45.989580
17.135715	39.843750
17.156172	27.343750
17.176628	17.343750
17.197085	10.000000
17.217542	7.395833
17.237999	6.041667
17.258456	5.937500
17.278912	4.322917
17.299369	5.677083
17.319826	5.312500
17.340283	6.250000
17.360739	6.354167
17.381196	7.864583
17.401653	10.156250
17.422110	13.697920
17.442566	20.937500
17.463023	28.125000
17.483480	39.427080
17.503937	53.541660
17.524393	64.010410
17.544850	74.114580
17.565307	84.114580
17.585764	91.354160
17.606220	76.041660
17.626677	52.239580
17.647134	38.281250
17.667591	27.187500
17.688047	25.520830
17.708504	30.312500
17.728961	29.427080
17.749418	24.583330
17.769874	16.979170
17.790331	11.718750
17.810788	7.552083
17.831245	5.208333
17.851701	3.802083
17.872158	4.895833
17.892615	4.114583
17.913072	3.020833
17.933528	4.010417
17.953985	3.645833
17.974442	3.906250
17.994899	3.385417
18.015355	3.906250
18.035812	4.114583
18.056269	5.052083
18.076726	3.333333
18.097182	4.322917
18.117639	3.333333
18.138096	2.968750
18.158553	4.427083
18.179009	3.437500
18.199466	2.864583
18.219923	3.125000
18.240380	3.489583
18.260836	4.427083
18.281293	3.177083
18.301750	4.479167
18.322207	3.802083
18.342663	3.645833
18.363120	4.010417
18.383577	3.593750
18.404034	4.531250
18.424490	4.479167
18.444947	5.052083
18.465404	4.166667
18.485861	5.260417
18.506317	5.989583
18.526774	6.406250
18.547231	6.510417
18.567688	7.708333
18.588144	6.666667
18.608601	6.093750
18.629058	5.729167
18.649515	5.572917
18.669971	4.114583
18.690428	4.062500
18.710885	4.791667
18.731342	6.041667
18.751798	6.666667
18.772255	7.291667
18.792712	8.177083
18.813169	9.531250
18.833625	9.270833
18.854082	8.697916
18.874539	7.604167
18.894996	5.885417
18.915452	5.000000
18.935909	4.531250
18.956366	4.583333
18.976823	4.218750
18.997279	3.541667
19.017736	4.427083
19.038193	4.010417
19.058650	4.635417
19.079106	3.593750
19.099563	4.687500
19.120020	4.531250
19.140477	3.645833
19.160933	3.489583
19.181390	4.947917
19.201847	5.104167
19.222304	4.531250
19.242760	5.520833
19.263217	4.270833
19.283674	5.885417
19.304131	4.218750
19.324587	5.156250
19.345044	4.947917
19.365501	4.895833
19.385958	6.666667
19.406414	5.781250
19.426871	6.354167
19.447328	8.593750
19.467785	13.906250
19.488241	21.614580
19.508698	30.104170
19.529155	41.197910
19.549612	52.864580
19.570068	67.135410
19.590525	75.156250
19.610982	85.052080
19.631439	91.197910
19.651895	74.479160
19.672352	51.718750
19.692809	35.937500
19.713266	20.520830
19.733722	11.718750
19.754179	7.968750
19.774636	6.250000
19.795093	6.614583
19.815549	5.937500
19.836006	4.791667
19.856463	4.427083
19.876920	4.531250
19.897376	4.322917
19.917833	4.114583
19.938290	4.010417
19.958747	5.468750
19.979203	4.583333
19.999660	4.531250
20.020117	4.791667
20.040574	4.687500
20.061030	4.843750
20.081487	5.156250
20.101944	5.833333
20.122401	6.250000
20.142857	7.083333
20.163314	7.552083
20.183771	5.156250
20.204228	6.666667
20.224684	6.145833
20.245141	4.843750
20.265598	4.114583
20.286055	4.843750
20.306511	5.156250
20.326968	4.687500
20.347425	5.364583
20.367882	5.729167
20.388338	4.375000
20.408795	6.354167
20.429252	6.875000
20.449709	7.760417
20.470165	9.687500
20.490622	14.427080
20.511079	22.187500
20.531536	24.427080
20.551992	32.864580
20.572449	38.802080
20.592906	42.083330
20.613363	47.552080
20.633819	43.333330
20.654276	35.000000
20.674733	25.000000
20.695190	18.020830
20.715646	13.541670
20.736103	7.500000
20.756560	7.291667
20.777017	7.239583
20.797473	6.197917
20.817930	7.812500
20.838387	7.031250
20.858844	6.406250
20.879300	7.291667
20.899757	8.958333
20.920214	7.812500
20.940671	6.354167
20.961127	6.406250
20.981584	5.989583
21.002041	5.312500
21.022498	6.458333
21.042954	4.322917
21.063411	5.937500
21.083868	6.614583
21.104325	6.927083
21.124781	8.697916
21.145238	10.312500
21.165695	12.239580
21.186152	13.489580
21.206608	15.625000
21.227065	17.083330
21.247522	18.645830
21.267979	16.927080
21.288435	13.541670
21.308892	10.468750
21.329349	8.750000
21.349806	6.979167
21.370262	5.937500
21.390719	5.989583
21.411176	5.937500
21.431633	5.312500
21.452089	5.989583
21.472546	5.520833
21.493003	5.625000
21.513460	6.197917
21.533916	7.968750
21.554373	7.552083
21.574830	9.843750
21.595287	13.177080
21.615743	17.135420
21.636200	24.687500
21.656657	37.291660
21.677114	46.614580
21.697570	59.531250
21.718027	76.770830
21.738484	87.187500
21.758941	99.062490
21.779397	83.958330
21.799854	66.614580
21.820311	54.218750
21.840768	42.656250
21.861224	30.364580
21.881681	23.072920
21.902138	19.427080
21.922595	13.593750
21.943052	12.656250
21.963508	8.854166
21.983965	8.541666
22.004422	6.822917
22.024879	6.041667
22.045335	6.406250
22.065792	6.458333
22.086249	5.781250
22.106706	5.989583
22.127162	5.000000
22.147619	5.937500
22.168076	8.125000
22.188533	8.645833
22.208989	10.885420
22.229446	11.614580
22.249903	13.177080
22.270360	13.281250
22.290816	13.489580
22.311273	13.177080
22.331730	10.468750
22.352187	10.156250
22.372643	9.427083
22.393100	6.979167
22.413557	9.218750
22.434014	9.166666
22.454470	12.343750
22.474927	14.322920
22.495384	18.593750
22.515841	20.729170
22.536297	23.333330
22.556754	24.218750
22.577211	24.531250
22.597668	25.989580
22.618124	26.093750
22.638581	22.968750
22.659038	14.270830
22.679495	14.479170
22.699951	9.531250
22.720408	7.500000
22.740865	6.770833
22.761322	6.927083
22.781778	6.562500
22.802235	6.875000
22.822692	8.020833
22.843149	8.229166
22.863605	10.364580
22.884062	13.802080
22.904519	18.020830
22.924976	26.041670
22.945432	32.656250
22.965889	41.302080
22.986346	50.677080
23.006803	59.427080
23.027259	58.437500
23.047716	50.625000
23.068173	40.156250
23.088630	28.697920
23.109086	20.052080
23.129543	12.656250
23.150000	10.625000
23.170457	8.645833
23.190913	7.343750
23.211370	7.395833
23.231827	7.500000
23.252284	7.500000
23.272740	6.562500
23.293197	6.666667
23.313654	8.750000
23.334111	8.333333
23.354567	13.177080
23.375024	14.062500
23.395481	17.500000
23.415938	22.083330
23.436394	27.708330
23.456851	33.854160
23.477308	33.437500
23.497765	42.395830
23.518221	42.239580
23.538678	42.604160
23.559135	44.375000
23.579592	40.572910
23.600048	36.979160
23.620505	36.562500
23.640962	36.406250
23.661419	28.697920
23.681875	22.916670
23.702332	23.541670
23.722789	19.114580
23.743246	15.468750
23.763702	17.864580
23.784159	19.947920
23.804616	21.354170
23.825073	21.614580
23.845529	22.968750
23.865986	19.114580
23.886443	15.156250
23.906900	14.010420
23.927356	12.187500
23.947813	10.729170
23.968270	9.427083
23.988727	7.239583
24.009183	8.072916
24.029640	6.770833
24.050097	6.666667
24.070554	8.333333
24.091010	8.281250
24.111467	7.656250
24.131924	8.281250
24.152381	8.177083
24.172837	8.489583
24.193294	9.375000
24.213751	8.593750
24.234208	8.072916
24.254664	6.718750
24.275121	5.625000
24.295578	7.083333
24.316035	5.989583
24.336491	5.625000
24.356948	5.572917
24.377405	6.197917
24.397862	6.406250
24.418318	7.447917
24.438775	6.614583
24.459232	5.989583
24.479689	7.135417
24.500145	7.135417
24.520602	8.177083
24.541059	8.385416
24.561516	10.520830
24.581972	12.135420
24.602429	11.614580
24.622886	16.979170
24.643343	17.447920
24.663799	22.812500
24.684256	22.604170
24.704713	23.072920
24.725170	19.635420
24.745626	14.427080
24.766083	14.427080
24.786540	9.843750
24.806997	9.270833
24.827453	8.072916
24.847910	6.718750
24.868367	7.916667
24.888824	6.562500
24.909280	7.500000
24.929737	7.760417
24.950194	7.447917
24.970651	7.760417
24.991107	7.916667
25.011564	9.531250
25.032021	9.635416
25.052478	12.135420
25.072934	12.968750
25.093391	14.635420
25.113848	19.479170
25.134305	26.562500
25.154761	38.177080
25.175218	59.218750
25.195675	75.468750
25.216132	94.375000
25.236588	114.739600
25.257045	139.218800
25.277502	149.947900
25.297959	161.666700
25.318415	163.229200
25.338872	134.739600
25.359329	103.072900
25.379786	85.885410
25.400242	68.385410
25.420699	47.760410
25.441156	33.750000
25.461613	28.906250
25.482069	24.270830
25.502526	21.979170
25.522983	19.010420
25.543440	17.864580
25.563896	17.343750
25.584353	15.520830
25.604810	15.416670
25.625267	13.125000
25.645723	15.208330
25.666180	12.552080
25.686637	11.927080
25.707094	12.656250
25.727550	13.177080
25.748007	14.114580
25.768464	16.770830
25.788921	18.750000
25.809377	20.833330
25.829834	22.500000
25.850291	24.895830
25.870748	26.979170
25.891204	25.572920
25.911661	24.739580
25.932118	20.104170
25.952575	19.895830
25.973031	14.843750
25.993488	13.229170
26.013945	12.552080
26.034402	12.031250
26.054858	13.750000
26.075315	16.770830
26.095772	23.020830
26.116229	26.510420
26.136685	32.031250
26.157142	35.885410
26.177599	43.385410
26.198056	49.062500
26.218512	46.250000
26.238969	42.760410
26.259426	45.781250
26.279883	43.906250
26.300339	51.302080
26.320796	57.864580
26.341253	68.958330
26.361710	76.041660
26.382166	85.677080
26.402623	91.250000
26.423080	86.197910
26.443537	68.125000
26.463993	62.916660
26.484450	60.625000
26.504907	50.052080
26.525364	33.437500
26.545820	31.197920
26.566277	29.427080
26.586734	24.531250
26.607191	24.375000
26.627647	25.156250
26.648104	25.052080
26.668561	22.708330
26.689018	17.239580
26.709475	13.489580
26.729931	13.854170
26.750388	10.937500
26.770845	9.427083
26.791302	6.354167
26.811758	6.614583
26.832215	7.083333
26.852672	6.822917
26.873129	5.729167
26.893585	5.989583
26.914042	6.718750
26.934499	6.718750
26.954956	7.812500
26.975412	6.302083
26.995869	7.031250
27.016326	6.510417
27.036783	5.520833
27.057239	6.718750
27.077696	6.406250
27.098153	6.145833
27.118610	5.989583
27.139066	5.937500
27.159523	5.937500
27.179980	6.510417
27.200437	6.250000
27.220893	5.833333
27.241350	6.458333
27.261807	6.979167
27.282264	6.666667
27.302720	7.447917
27.323177	6.145833
27.343634	7.656250
27.364091	8.750000
27.384547	7.708333
27.405004	6.302083
27.425461	6.250000
27.445918	6.510417
27.466374	6.197917
27.486831	6.302083
27.507288	5.781250
27.527745	5.156250
27.548201	6.614583
27.568658	5.885417
27.589115	6.458333
27.609572	5.989583
27.630028	6.822917
27.650485	5.885417
27.670942	6.979167
27.691399	4.791667
27.711855	6.302083
27.732312	6.458333
27.752769	5.260417
27.773226	5.104167
27.793682	5.052083
27.814139	6.197917
27.834596	5.520833
27.855053	6.302083
27.875509	5.729167
27.895966	5.989583
27.916423	6.197917
27.936880	6.302083
27.957336	7.656250
27.977793	7.916667
27.998250	8.437500
28.018707	10.781250
28.039163	11.770830
28.059620	12.968750
28.080077	14.687500
28.100534	18.750000
28.120990	21.562500
28.141447	23.489580
28.161904	27.083330
28.182361	30.989580
28.202817	33.020830
28.223274	31.614580
28.243731	28.177080
28.264188	24.322920
28.284644	26.562500
28.305101	23.020830
28.325558	25.208330
28.346015	26.041670
28.366471	23.177080
28.386928	15.781250
28.407385	15.729170
28.427842	14.322920
28.448298	11.093750
28.468755	9.791666
28.489212	9.166666
28.509669	7.552083
28.530125	9.010416
28.550582	8.489583
28.571039	10.677080
28.591496	10.520830
28.611952	11.562500
28.632409	13.437500
28.652866	13.020830
28.673323	11.302080
28.693779	14.062500
28.714236	12.552080
28.734693	11.875000
28.755150	10.781250
28.775606	9.479166
28.796063	8.177083
28.816520	7.031250
28.836977	6.614583
28.857433	8.854166
28.877890	7.447917
28.898347	7.135417
28.918804	9.531250
28.939260	10.781250
28.959717	13.593750
28.980174	17.812500
29.000631	20.677080
29.021087	24.322920
29.041544	27.395830
29.062001	31.510420
29.082458	31.510420
29.102914	32.083330
29.123371	34.583330
29.143828	32.031250
29.164285	29.375000
29.184741	29.895830
29.205198	29.322920
29.225655	27.291670
29.246112	25.260420
29.266568	22.864580
29.287025	19.687500
29.307482	17.656250
29.327939	15.885420
29.348395	11.510420
29.368852	10.677080
29.389309	9.687500
29.409766	9.322916
29.430222	10.729170
29.450679	10.625000
29.471136	12.604170
29.491593	13.437500
29.512049	13.229170
29.532506	13.385420
29.552963	10.677080
29.573420	9.010416
29.593876	9.583333
29.614333	8.489583
29.634790	6.927083
29.655247	5.885417
29.675703	6.562500
29.696160	5.520833
29.716617	5.468750
29.737074	5.833333
29.757530	5.468750
29.777987	6.666667
29.798444	6.197917
29.818901	6.822917
29.839357	7.291667
29.859814	7.812500
29.880271	8.489583
29.900728	8.489583
29.921184	8.072916
29.941641	7.760417
29.962098	7.656250
29.982555	6.093750
30.003011	6.718750
30.023468	7.395833
30.043925	6.562500
30.064382	7.031250
30.084838	7.447917
30.105295	7.343750
30.125752	7.552083
30.146209	8.593750
30.166665	9.062500
30.187122	8.593750
30.207579	8.854166
30.228036	7.656250
30.248492	8.177083
30.268949	7.291667
30.289406	7.239583
30.309863	7.447917
30.330319	8.072916
30.350776	6.510417
30.371233	7.447917
30.391690	6.041667
30.412146	6.093750
30.432603	6.458333
30.453060	5.260417
30.473517	4.635417
30.493973	5.208333
30.514430	6.250000
30.534887	6.250000
30.555344	5.885417
30.575800	6.145833
30.596257	6.666667
30.616714	7.864583
30.637171	7.812500
30.657627	10.052080
30.678084	10.989580
30.698541	12.864580
30.718998	14.322920
30.739454	16.666670
30.759911	17.812500
30.780368	18.437500
30.800825	20.416670
30.821281	18.802080
30.841738	17.864580
30.862195	15.625000
30.882652	10.416670
30.903108	10.468750
30.923565	8.802083
30.944022	7.343750
30.964479	5.416667
30.984935	5.260417
31.005392	4.843750
31.025849	4.270833
31.046306	5.885417
31.066762	5.468750
31.087219	5.520833
31.107676	6.093750
31.128133	5.260417
31.148589	4.739583
31.169046	4.270833
31.189503	4.427083
31.209960	4.687500
31.230416	5.104167
31.250873	5.104167
31.271330	4.531250
31.291787	4.010417
31.312243	4.687500
31.332700	5.364583
31.353157	6.197917
31.373614	4.739583
31.394070	5.104167
31.414527	4.166667
31.434984	5.104167
31.455441	4.427083
31.475898	4.843750
31.496354	4.687500
31.516811	4.739583
31.537268	5.156250
31.557725	5.364583
31.578181	5.156250
31.598638	5.520833
31.619095	4.739583
31.639552	6.250000
31.660008	5.677083
31.680465	6.041667
31.700922	6.093750
31.721379	7.708333
31.741835	9.322916
31.762292	11.145830
31.782749	15.000000
31.803206	18.802080
31.823662	20.937500
31.844119	20.000000
31.864576	22.708330
31.885033	23.020830
31.905489	20.729170
31.925946	16.614580
31.946403	14.687500
31.966860	12.916670
31.987316	9.739583
32.007773	8.020833
32.028230	7.135417
32.048687	8.645833
32.069143	8.958333
32.089600	8.750000
32.110057	9.843750
32.130514	8.229166
32.150970	11.458330
32.171427	9.739583
32.191884	9.427083
32.212341	6.718750
32.232797	7.395833
32.253254	6.510417
32.273711	5.677083
32.294168	6.562500
32.314624	6.718750
32.335081	6.510417
32.355538	6.927083
32.375995	7.552083
32.396451	7.447917
32.416908	7.135417
32.437365	6.770833
32.457822	5.989583
32.478278	5.729167
32.498735	6.354167
32.519192	6.145833
32.539649	6.979167
32.560105	9.010416
32.580562	8.593750
32.601019	10.260420
32.621476	14.166670
32.641932	14.635420
32.662389	16.614580
32.682846	16.354170
32.703303	15.781250
32.723759	13.593750
32.744216	11.666670
32.764673	10.520830
32.785130	12.031250
32.805586	11.093750
32.826043	13.385420
32.846500	16.458330
32.866957	15.312500
32.887413	18.750000
32.907870	19.791670
32.928327	17.291670
32.948784	17.552080
32.969240	17.604170
32.989697	18.697920
33.010154	13.437500
33.030611	14.375000
33.051067	13.489580
33.071524	15.104170
33.091981	14.218750
33.112438	13.645830
33.132894	12.708330
33.153351	12.604170
33.173808	13.906250
33.194265	12.604170
33.214721	13.489580
33.235178	9.479166
33.255635	9.687500
33.276092	10.364580
33.296548	7.656250
33.317005	7.864583
33.337462	6.614583
33.357919	5.885417
33.378375	6.666667
33.398832	5.416667
33.419289	5.677083
33.439746	4.322917
33.460202	4.583333
33.480659	4.531250
33.501116	4.739583
33.521573	5.104167
33.542029	6.250000
33.562486	5.520833
33.582943	5.312500
33.603400	5.625000
33.623856	7.083333
33.644313	7.239583
33.664770	7.864583
33.685227	6.927083
33.705683	6.718750
33.726140	7.135417
33.746597	6.666667
33.767054	6.666667
33.787510	6.302083
33.807967	6.145833
33.828424	7.031250
33.848881	5.260417
33.869337	6.250000
33.889794	6.458333
33.910251	7.187500
33.930708	7.864583
33.951164	11.250000
33.971621	8.750000
33.992078	10.156250
34.012535	10.260420
34.032991	8.750000
34.053448	8.281250
34.073905	7.447917
34.094362	7.812500
34.114818	6.979167
34.135275	7.916667
34.155732	5.572917
34.176189	5.781250
34.196645	5.312500
34.217102	6.562500
34.237559	5.572917
34.258016	5.052083
34.278472	6.197917
34.298929	5.885417
34.319386	5.625000
34.339843	5.416667
34.360299	5.781250
34.380756	4.062500
34.401213	5.416667
34.421670	4.635417
34.442126	4.739583
34.462583	5.104167
34.483040	5.625000
34.503497	6.354167
34.523953	5.625000
34.544410	6.302083
34.564867	6.822917
34.585324	6.510417
34.605780	6.614583
34.626237	5.364583
34.646694	5.885417
34.667151	6.197917
34.687607	5.260417
34.708064	4.322917
34.728521	4.739583
34.748978	5.416667
34.769434	4.843750
34.789891	5.156250
34.810348	4.687500
34.830805	5.468750
34.851261	5.208333
34.871718	6.145833
34.892175	5.052083
34.912632	5.989583
34.933088	4.843750
34.953545	5.885417
34.974002	6.718750
34.994459	7.864583
35.014915	7.916667
35.035372	9.531250
35.055829	9.843750
35.076286	9.687500
35.096742	10.416670
35.117199	11.614580
35.137656	9.687500
35.158113	10.364580
35.178569	8.750000
35.199026	7.552083
35.219483	6.562500
35.239940	5.416667
35.260396	5.416667
35.280853	5.781250
35.301310	5.104167
35.321767	4.843750
35.342223	4.791667
35.362680	4.687500
35.383137	4.375000
35.403594	5.989583
35.424050	6.875000
35.444507	5.520833
35.464964	8.489583
35.485421	8.125000
35.505877	6.666667
35.526334	7.187500
35.546791	7.083333
35.567248	6.562500
35.587704	7.083333
35.608161	6.197917
35.628618	6.406250
35.649075	7.031250
35.669531	6.770833
35.689988	6.510417
35.710445	6.354167
35.730902	6.145833
35.751358	6.197917
35.771815	6.197917
35.792272	7.708333
35.812729	6.875000
35.833185	9.791666
35.853642	9.062500
35.874099	9.583333
35.894556	8.593750
35.915012	8.593750
35.935469	10.052080
35.955926	10.000000
35.976383	7.916667
35.996839	6.718750
36.017296	6.822917
36.037753	6.302083
36.058210	6.614583
36.078666	5.520833
36.099123	4.895833
36.119580	4.895833
36.140037	5.052083
36.160494	5.729167
36.180950	4.322917
36.201407	4.531250
36.221864	4.583333
36.242321	4.062500
36.262777	4.947917
36.283234	5.156250
36.303691	4.270833
36.324148	4.218750
36.344604	5.000000
36.365061	3.958333
36.385518	6.875000
36.405975	7.500000
36.426431	7.812500
36.446888	9.270833
36.467345	11.354170
36.487802	11.927080
36.508258	15.260420
36.528715	15.364580
36.549172	17.447920
36.569629	18.281250
36.590085	20.364580
36.610542	22.656250
36.630999	18.333330
36.651456	12.500000
36.671912	12.135420
36.692369	11.822920
36.712826	12.812500
36.733283	8.906250
36.753739	8.020833
36.774196	7.031250
36.794653	8.489583
36.815110	9.635416
36.835566	9.479166
36.856023	10.677080
36.876480	13.177080
36.896937	13.177080
36.917393	12.135420
36.937850	10.677080
36.958307	10.000000
36.978764	9.322916
36.999220	9.062500
37.019677	8.645833
37.040134	8.281250
37.060591	7.812500
37.081047	8.020833
37.101504	8.489583
37.121961	8.697916
37.142418	7.343750
37.162874	8.229166
37.183331	6.614583
37.203788	6.875000
37.224245	6.458333
37.244701	7.239583
37.265158	4.479167
37.285615	5.000000
37.306072	5.312500
37.326528	6.562500
37.346985	6.302083
37.367442	6.666667
37.387899	7.552083
37.408355	8.750000
37.428812	8.489583
37.449269	8.958333
37.469726	8.385416
37.490182	8.906250
37.510639	7.135417
37.531096	9.114583
37.551553	7.500000
37.572009	6.354167
37.592466	5.833333
37.612923	7.135417
37.633380	5.052083
37.653836	6.145833
37.674293	5.833333
37.694750	4.583333
37.715207	4.583333
37.735663	4.947917
37.756120	4.687500
37.776577	5.937500
37.797034	5.156250
37.817490	5.729167
37.837947	5.000000
37.858404	5.937500
37.878861	6.354167
37.899317	6.302083
37.919774	6.041667
37.940231	4.531250
37.960688	5.364583
37.981144	5.625000
38.001601	6.145833
38.022058	5.572917
38.042515	5.156250
38.062971	5.833333
38.083428	6.614583
38.103885	6.250000
38.124342	7.708333
38.144798	7.291667
38.165255	9.531250
38.185712	10.312500
38.206169	9.531250
38.226625	12.031250
38.247082	11.822920
38.267539	12.031250
38.287996	9.947916
38.308452	9.427083
38.328909	8.281250
38.349366	7.135417
38.369823	8.072916
38.390279	7.604167
38.410736	7.343750
38.431193	7.812500
38.451650	8.281250
38.472106	9.583333
38.492563	11.458330
38.513020	12.291670
38.533477	12.083330
38.553933	14.479170
38.574390	12.812500
38.594847	12.343750
38.615304	10.468750
38.635760	9.583333
38.656217	8.072916
38.676674	7.812500
38.697131	8.854166
38.717587	7.239583
38.738044	8.177083
38.758501	7.031250
38.778958	7.864583
38.799414	7.760417
38.819871	8.072916
38.840328	9.270833
38.860785	8.229166
38.881241	8.593750
38.901698	7.447917
38.922155	7.812500
38.942612	9.947916
38.963068	9.479166
38.983525	9.375000
39.003982	7.500000
39.024439	6.718750
39.044895	6.927083
39.065352	5.781250
39.085809	5.625000
39.106266	5.833333
39.126722	5.052083
39.147179	6.250000
39.167636	6.458333
39.188093	6.979167
39.208549	8.802083
39.229006	9.791666
39.249463	10.104170
39.269920	9.739583
39.290376	10.468750
39.310833	12.552080
39.331290	12.187500
39.351747	10.052080
39.372203	8.541666
39.392660	8.333333
39.413117	6.822917
39.433574	6.822917
39.454030	5.885417
39.474487	3.854167
39.494944	4.895833
39.515401	5.000000
39.535857	5.000000
39.556314	4.479167
39.576771	4.322917
39.597228	4.166667
39.617684	5.885417
39.638141	5.885417
39.658598	5.520833
39.679055	5.260417
39.699511	6.145833
39.719968	7.031250
39.740425	6.718750
39.760882	6.093750
39.781338	7.239583
39.801795	7.968750
39.822252	7.864583
39.842709	8.229166
39.863165	7.708333
39.883622	7.760417
39.904079	8.958333
39.924536	9.114583
39.944992	11.458330
39.965449	11.250000
39.985906	12.187500
40.006363	14.322920
40.026819	14.843750
40.047276	13.177080
40.067733	13.020830
40.088190	12.812500
40.108646	13.281250
40.129103	9.947916
40.149560	9.270833
40.170017	9.687500
40.190473	8.072916
40.210930	6.197917
40.231387	6.354167
40.251844	4.895833
40.272300	4.947917
40.292757	4.687500
40.313214	4.062500
40.333671	4.635417
40.354127	4.375000
40.374584	3.750000
40.395041	3.541667
40.415498	4.010417
40.435954	3.593750
40.456411	4.531250
40.476868	4.531250
40.497325	4.843750
40.517781	4.427083
40.538238	4.322917
40.558695	4.687500
40.579152	4.062500
40.599608	5.312500
40.620065	5.364583
40.640522	4.947917
40.660979	4.635417
40.681435	5.104167
40.701892	4.531250
40.722349	4.375000
40.742806	4.010417
40.763262	5.000000
40.783719	3.906250
40.804176	5.729167
40.824633	5.156250
40.845089	4.531250
40.865546	5.468750
40.886003	5.364583
40.906460	6.614583
40.926917	6.979167
40.947373	6.718750
40.967830	8.125000
40.988287	9.322916
41.008744	9.218750
41.029200	9.479166
41.049657	11.406250
41.070114	10.416670
41.090571	10.989580
41.111027	10.833330
41.131484	9.791666
41.151941	8.697916
41.172398	8.802083
41.192854	6.979167
41.213311	8.489583
41.233768	7.291667
41.254225	6.614583
41.274681	6.093750
41.295138	5.729167
41.315595	5.677083
41.336052	6.822917
41.356508	6.822917
41.376965	7.708333
41.397422	7.812500
41.417879	7.552083
41.438335	7.187500
41.458792	7.447917
41.479249	7.187500
41.499706	7.031250
41.520162	4.947917
41.540619	6.562500
41.561076	5.520833
41.581533	5.937500
41.601989	7.500000
41.622446	6.145833
41.642903	6.302083
41.663360	6.770833
41.683816	6.145833
41.704273	7.552083
41.724730	6.666667
41.745187	6.614583
41.765643	6.822917
41.786100	7.187500
41.806557	6.458333
41.827014	7.552083
41.847470	7.916667
41.867927	7.135417
41.888384	7.031250
41.908841	6.666667
41.929297	6.302083
41.949754	6.614583
41.970211	7.708333
41.990668	8.281250
42.011124	7.291667
42.031581	6.822917
42.052038	5.989583
42.072495	5.833333
42.092951	6.093750
42.113408	5.364583
42.133865	4.895833
42.154322	4.947917
42.174778	4.895833
42.195235	5.156250
42.215692	5.052083
42.236149	5.677083
42.256605	4.479167
42.277062	4.947917
42.297519	5.364583
42.317976	6.145833
42.338432	6.666667
42.358889	6.093750
42.379346	5.833333
42.399803	7.343750
42.420259	8.802083
42.440716	9.739583
42.461173	12.083330
42.481630	12.760420
42.502086	15.520830
42.522543	15.156250
42.543000	20.104170
42.563457	22.812500
42.583913	20.000000
42.604370	15.885420
42.624827	13.489580
42.645284	13.750000
42.665740	12.656250
42.686197	12.604170
42.706654	9.895833
42.727111	9.114583
42.747567	6.250000
42.768024	5.781250
42.788481	5.364583
42.808938	5.260417
42.829394	5.156250
42.849851	5.052083
42.870308	5.416667
42.890765	4.947917
42.911221	5.729167
42.931678	6.406250
42.952135	5.937500
42.972592	8.177083
42.993048	8.020833
43.013505	9.583333
43.033962	8.229166
43.054419	10.416670
43.074875	9.843750
43.095332	8.020833
43.115789	7.864583
43.136246	7.239583
43.156702	7.447917
43.177159	7.291667
43.197616	6.822917
43.218073	5.833333
43.238529	5.937500
43.258986	4.895833
43.279443	4.895833
43.299900	5.052083
43.320356	4.843750
43.340813	4.531250
43.361270	5.468750
43.381727	4.322917
43.402183	4.322917
43.422640	4.427083
43.443097	5.572917
43.463554	6.562500
43.484010	5.885417
43.504467	6.770833
43.524924	5.833333
43.545381	6.822917
43.565837	6.302083
43.586294	5.729167
43.606751	7.031250
43.627208	6.302083
43.647664	6.406250
43.668121	5.364583
43.688578	5.677083
43.709035	5.468750
43.729491	5.833333
43.749948	5.572917
43.770405	5.468750
43.790862	5.833333
43.811318	5.052083
[truncated: 791 more rows]
