# Supplementary material for: Novel multi-component crystals of berberine with improved pharmaceutical properties
Source: IUCrJ. 2023 Jan 1;10(Pt 1):66–76. doi: 10.1107/S2052252522010983 (PMC9812220; doi:10.1107/S2052252522010983)
Supplement: Supplementary file 10 [file m-10-00066-1BER-1DTA-1Wsup10.rtv]

data_1BER-1DTA-1W
loop_
_pd_meas_2theta_scan
_pd_meas_counts_total
3.000100	110.989600
3.020557	102.916700
3.041014	103.125000
3.061470	102.656200
3.081927	99.531240
3.102384	98.802080
3.122841	94.947910
3.143297	91.458330
3.163754	89.218750
3.184211	88.385410
3.204668	84.687500
3.225124	84.166660
3.245581	76.614580
3.266038	80.729160
3.286495	78.333330
3.306951	73.489580
3.327408	69.843750
3.347865	72.708330
3.368322	66.927080
3.388778	63.802080
3.409235	63.385410
3.429692	56.979160
3.450149	56.458330
3.470605	53.229160
3.491062	47.604160
3.511519	46.197910
3.531976	45.260410
3.552432	42.552080
3.572889	40.885410
3.593346	38.906250
3.613803	37.708330
3.634259	34.427080
3.654716	33.750000
3.675173	29.843750
3.695630	27.864580
3.716086	25.937500
3.736543	22.500000
3.757000	23.541670
3.777457	19.687500
3.797913	18.697920
3.818370	17.239580
3.838827	14.479170
3.859284	12.343750
3.879740	11.666670
3.900197	10.885420
3.920654	8.125000
3.941111	8.281250
3.961567	8.229166
3.982024	9.062500
4.002481	6.875000
4.022938	7.343750
4.043394	6.770833
4.063851	4.947917
4.084308	6.666667
4.104765	5.625000
4.125221	5.468750
4.145678	5.208333
4.166135	5.989583
4.186592	5.625000
4.207048	4.947917
4.227505	5.312500
4.247962	4.791667
4.268419	5.208333
4.288875	5.208333
4.309332	5.052083
4.329789	5.156250
4.350246	5.000000
4.370702	4.531250
4.391159	4.739583
4.411616	5.104167
4.432073	4.687500
4.452529	5.000000
4.472986	3.750000
4.493443	3.541667
4.513900	4.062500
4.534356	5.468750
4.554813	4.010417
4.575270	4.322917
4.595727	3.385417
4.616183	3.697917
4.636640	3.958333
4.657097	3.854167
4.677554	3.385417
4.698010	3.906250
4.718467	3.489583
4.738924	4.843750
4.759381	3.437500
4.779837	3.489583
4.800294	3.750000
4.820751	3.541667
4.841208	3.958333
4.861664	4.010417
4.882121	3.333333
4.902578	4.739583
4.923035	3.489583
4.943491	3.072917
4.963948	4.114583
4.984405	2.656250
5.004862	3.229167
5.025318	3.177083
5.045775	3.645833
5.066232	3.333333
5.086689	3.020833
5.107145	3.229167
5.127602	3.020833
5.148059	3.072917
5.168516	3.229167
5.188972	3.229167
5.209429	3.177083
5.229886	3.125000
5.250343	2.500000
5.270799	2.916667
5.291256	2.760417
5.311713	2.864583
5.332170	2.864583
5.352626	2.291667
5.373083	2.760417
5.393540	3.281250
5.413997	3.281250
5.434453	2.864583
5.454910	2.187500
5.475367	3.593750
5.495824	2.760417
5.516280	2.812500
5.536737	2.604167
5.557194	2.552083
5.577651	3.541667
5.598107	2.708333
5.618564	2.343750
5.639021	2.812500
5.659478	2.656250
5.679934	2.760417
5.700391	3.177083
5.720848	2.864583
5.741305	2.135417
5.761761	1.927083
5.782218	2.760417
5.802675	2.812500
5.823132	2.291667
5.843588	2.395833
5.864045	2.447917
5.884502	2.187500
5.904959	2.552083
5.925415	2.760417
5.945872	2.500000
5.966329	2.916667
5.986786	2.083333
6.007242	2.760417
6.027699	2.187500
6.048156	2.135417
6.068613	2.083333
6.089069	2.552083
6.109526	2.604167
6.129983	1.822917
6.150440	1.770833
6.170896	2.291667
6.191353	1.979167
6.211810	1.875000
6.232267	1.875000
6.252723	2.239583
6.273180	1.875000
6.293637	1.770833
6.314094	2.500000
6.334550	2.395833
6.355007	2.187500
6.375464	1.927083
6.395921	2.447917
6.416377	2.031250
6.436834	2.135417
6.457291	1.666667
6.477748	2.083333
6.498204	2.239583
6.518661	2.395833
6.539118	2.604167
6.559575	3.072917
6.580031	2.552083
6.600488	1.406250
6.620945	2.500000
6.641402	2.447917
6.661858	2.447917
6.682315	2.500000
6.702772	2.604167
6.723229	2.916667
6.743685	3.125000
6.764142	4.010417
6.784599	3.437500
6.805056	5.052083
6.825512	5.156250
6.845969	6.197917
6.866426	7.447917
6.886883	10.781250
6.907339	12.291670
6.927796	17.447920
6.948253	23.281250
6.968710	30.833330
6.989166	40.208330
7.009623	46.302080
7.030080	57.656250
7.050537	67.656250
7.070993	66.718750
7.091450	49.375000
7.111907	22.031250
7.132364	8.489583
7.152820	6.614583
7.173277	6.875000
7.193734	7.343750
7.214191	8.385416
7.234647	10.416670
7.255104	12.864580
7.275561	13.333330
7.296018	21.666670
7.316474	27.291670
7.336931	39.583330
7.357388	49.010410
7.377845	65.989580
7.398301	81.041660
7.418758	93.072910
7.439215	97.708330
7.459672	76.614580
7.480128	36.822910
7.500585	15.989580
7.521042	10.781250
7.541499	7.864583
7.561955	7.083333
7.582412	5.104167
7.602869	5.885417
7.623326	5.260417
7.643782	5.989583
7.664239	5.000000
7.684696	5.000000
7.705153	4.843750
7.725609	4.947917
7.746066	4.010417
7.766523	3.750000
7.786980	3.802083
7.807437	3.750000
7.827893	4.479167
7.848350	3.489583
7.868807	4.218750
7.889264	4.218750
7.909720	4.166667
7.930177	3.750000
7.950634	3.802083
7.971091	3.854167
7.991547	3.229167
8.012004	2.812500
8.032461	3.489583
8.052918	3.750000
8.073374	3.020833
8.093831	3.229167
8.114288	2.500000
8.134745	3.125000
8.155201	3.593750
8.175658	3.750000
8.196115	2.812500
8.216572	3.125000
8.237028	3.020833
8.257485	2.291667
8.277942	3.333333
8.298399	2.760417
8.318855	2.604167
8.339312	2.812500
8.359769	3.385417
8.380226	2.552083
8.400682	2.500000
8.421139	3.177083
8.441596	2.812500
8.462053	2.708333
8.482509	2.135417
8.502966	3.229167
8.523423	2.135417
8.543880	3.072917
8.564336	2.447917
8.584793	2.343750
8.605250	2.187500
8.625707	2.604167
8.646163	2.604167
8.666620	2.916667
8.687077	2.916667
8.707534	2.656250
8.727990	2.656250
8.748447	2.968750
8.768904	2.916667
8.789361	2.708333
8.809817	3.229167
8.830274	2.656250
8.850731	3.750000
8.871188	2.708333
8.891644	3.072917
8.912101	3.177083
8.932558	3.281250
8.953015	3.385417
8.973471	4.166667
8.993928	4.583333
9.014385	3.958333
9.034842	4.218750
9.055298	4.479167
9.075755	5.364583
9.096212	6.927083
9.116669	8.437500
9.137125	9.010416
9.157582	12.083330
9.178039	16.197920
9.198496	22.343750
9.218952	29.166670
9.239409	44.114580
9.259866	56.510410
9.280323	74.270830
9.300779	88.125000
9.321236	100.312500
9.341693	93.541660
9.362150	60.364580
9.382606	21.927080
9.403063	11.718750
9.423520	6.145833
9.443977	5.208333
9.464433	4.635417
9.484890	4.843750
9.505347	3.697917
9.525804	4.166667
9.546260	3.125000
9.566717	3.229167
9.587174	3.125000
9.607631	3.802083
9.628087	2.604167
9.648544	3.020833
9.669001	2.916667
9.689458	2.395833
9.709914	2.760417
9.730371	2.500000
9.750828	2.604167
9.771285	2.083333
9.791741	2.135417
9.812198	2.604167
9.832655	3.177083
9.853112	1.979167
9.873568	2.291667
9.894025	2.656250
9.914482	1.979167
9.934939	2.708333
9.955395	2.447917
9.975852	2.187500
9.996309	2.552083
10.016766	2.239583
10.037222	1.875000
10.057679	2.447917
10.078136	2.135417
10.098593	2.343750
10.119049	2.447917
10.139506	2.135417
10.159963	2.187500
10.180420	2.239583
10.200876	2.604167
10.221333	1.979167
10.241790	2.395833
10.262247	2.708333
10.282703	2.812500
10.303160	2.552083
10.323617	2.031250
10.344074	2.187500
10.364530	2.135417
10.384987	2.135417
10.405444	1.822917
10.425901	1.979167
10.446357	2.447917
10.466814	1.562500
10.487271	2.656250
10.507728	2.187500
10.528184	1.614583
10.548641	2.135417
10.569098	1.979167
10.589555	2.135417
10.610011	2.656250
10.630468	1.406250
10.650925	2.031250
10.671382	1.979167
10.691838	2.343750
10.712295	2.291667
10.732752	2.239583
10.753209	1.458333
10.773665	1.666667
10.794122	1.770833
10.814579	2.708333
10.835036	2.656250
10.855492	2.656250
10.875949	2.031250
10.896406	2.447917
10.916863	2.552083
10.937319	2.031250
10.957776	2.447917
10.978233	2.656250
10.998690	3.072917
11.019146	2.187500
11.039603	2.812500
11.060060	2.968750
11.080517	4.010417
11.100973	2.760417
11.121430	2.031250
11.141887	2.343750
11.162344	2.500000
11.182800	2.500000
11.203257	2.812500
11.223714	2.239583
11.244171	2.031250
11.264627	1.927083
11.285084	2.916667
11.305541	2.291667
11.325998	2.135417
11.346454	2.447917
11.366911	2.395833
11.387368	2.291667
11.407825	2.187500
11.428281	1.822917
11.448738	2.916667
11.469195	2.500000
11.489652	2.083333
11.510108	2.135417
11.530565	2.500000
11.551022	1.875000
11.571479	2.447917
11.591935	1.927083
11.612392	2.552083
11.632849	2.187500
11.653306	2.187500
11.673762	1.875000
11.694219	2.343750
11.714676	1.875000
11.735133	1.822917
11.755589	1.718750
11.776046	1.822917
11.796503	2.395833
11.816960	2.343750
11.837416	2.135417
11.857873	2.239583
11.878330	2.343750
11.898787	2.343750
11.919243	1.927083
11.939700	1.614583
11.960157	1.822917
11.980614	2.031250
12.001070	2.447917
12.021527	2.187500
12.041984	2.604167
12.062441	3.020833
12.082897	2.343750
12.103354	2.083333
12.123811	2.239583
12.144268	2.552083
12.164724	2.135417
12.185181	2.031250
12.205638	2.552083
12.226095	2.135417
12.246551	2.187500
12.267008	2.552083
12.287465	2.916667
12.307922	2.447917
12.328378	2.187500
12.348835	2.500000
12.369292	2.135417
12.389749	2.395833
12.410205	2.239583
12.430662	2.083333
12.451119	2.031250
12.471576	2.187500
12.492033	1.979167
12.512489	2.135417
12.532946	1.927083
12.553403	2.135417
12.573860	1.718750
12.594316	2.447917
12.614773	2.447917
12.635230	2.500000
12.655687	2.343750
12.676143	2.760417
12.696600	2.239583
12.717057	2.812500
12.737514	2.239583
12.757970	2.187500
12.778427	2.239583
12.798884	2.083333
12.819341	2.135417
12.839797	2.812500
12.860254	2.343750
12.880711	1.979167
12.901168	2.239583
12.921624	2.812500
12.942081	2.447917
12.962538	2.500000
12.982995	2.395833
13.003451	2.135417
13.023908	2.812500
13.044365	1.614583
13.064822	2.604167
13.085278	1.979167
13.105735	2.708333
13.126192	2.395833
13.146649	1.718750
13.167105	2.135417
13.187562	2.812500
13.208019	2.760417
13.228476	2.135417
13.248932	2.447917
13.269389	2.760417
13.289846	2.604167
13.310303	2.968750
13.330759	2.552083
13.351216	2.291667
13.371673	2.343750
13.392130	2.656250
13.412586	3.072917
13.433043	2.500000
13.453500	2.760417
13.473957	2.500000
13.494413	2.447917
13.514870	2.447917
13.535327	2.500000
13.555784	2.604167
13.576240	3.906250
13.596697	2.968750
13.617154	3.645833
13.637611	3.541667
13.658067	3.802083
13.678524	3.750000
13.698981	4.583333
13.719438	4.375000
13.739894	4.375000
13.760351	3.854167
13.780808	4.375000
13.801265	4.687500
13.821721	5.052083
13.842178	6.406250
13.862635	5.000000
13.883092	8.593750
13.903548	12.083330
13.924005	16.562500
13.944462	27.864580
13.964919	40.677080
13.985375	60.625000
14.005832	83.802080
14.026289	108.385400
14.046746	133.697900
14.067202	151.406300
14.087659	145.729200
14.108116	103.593700
14.128573	57.864580
14.149029	26.145830
14.169486	11.302080
14.189943	8.385416
14.210400	7.343750
14.230856	9.375000
14.251313	8.645833
14.271770	8.333333
14.292227	10.364580
14.312683	7.812500
14.333140	7.656250
14.353597	7.083333
14.374054	6.197917
14.394510	5.416667
14.414967	4.583333
14.435424	5.364583
14.455881	5.104167
14.476337	6.510417
14.496794	6.093750
14.517251	6.354167
14.537708	6.145833
14.558164	7.031250
14.578621	7.239583
14.599078	9.062500
14.619535	11.302080
14.639991	13.958330
14.660448	20.000000
14.680905	30.885420
14.701362	54.010410
14.721818	77.447910
14.742275	102.812500
14.762732	140.937500
14.783189	175.156300
14.803645	199.791700
14.824102	196.979200
14.844559	154.687500
14.865016	104.895800
14.885472	66.510410
14.905929	44.427080
14.926386	35.833330
14.946843	36.510410
14.967299	36.666660
14.987756	36.145830
15.008213	37.187500
15.028670	39.739580
15.049126	39.947910
15.069583	45.677080
15.090040	53.333330
15.110497	64.843750
15.130953	82.343750
15.151410	118.958300
15.171867	173.802100
15.192324	257.031300
15.212780	357.656300
15.233237	470.416700
15.253694	593.125000
15.274151	656.354100
15.294607	616.197900
15.315064	432.239600
15.335521	265.468800
15.355978	120.312500
15.376434	56.718750
15.396891	39.843750
15.417348	34.791660
15.437805	31.562500
15.458261	28.333330
15.478718	30.520830
15.499175	32.708330
15.519632	35.625000
15.540088	33.229160
15.560545	30.156250
15.581002	25.104170
15.601459	18.854170
15.621915	15.260420
15.642372	11.562500
15.662829	10.468750
15.683286	10.520830
15.703742	8.750000
15.724199	8.593750
15.744656	9.218750
15.765113	8.385416
15.785569	7.187500
15.806026	6.718750
15.826483	7.968750
15.846940	8.645833
15.867396	7.395833
15.887853	6.770833
15.908310	6.979167
15.928767	7.031250
15.949223	6.458333
15.969680	6.302083
15.990137	6.770833
16.010594	5.312500
16.031050	7.395833
16.051507	6.406250
16.071964	5.416667
16.092421	6.041667
16.112877	6.093750
16.133334	5.260417
16.153791	5.416667
16.174248	5.781250
16.194704	5.364583
16.215161	5.781250
16.235618	5.052083
16.256075	4.479167
16.276531	5.312500
16.296988	4.427083
16.317445	5.260417
16.337902	5.625000
16.358358	6.041667
16.378815	4.739583
16.399272	5.104167
16.419729	5.312500
16.440185	4.322917
16.460642	5.416667
16.481099	4.843750
16.501556	5.208333
16.522012	6.302083
16.542469	6.145833
16.562926	8.854166
16.583383	9.739583
16.603839	11.614580
16.624296	13.697920
16.644753	14.947920
16.665210	12.864580
16.685666	11.093750
16.706123	9.479166
16.726580	7.083333
16.747037	7.031250
16.767493	5.416667
16.787950	6.718750
16.808407	5.781250
16.828864	6.770833
16.849320	6.197917
16.869777	9.531250
16.890234	12.812500
16.910691	17.135420
16.931147	23.125000
16.951604	28.125000
16.972061	34.791660
16.992518	31.250000
17.012974	29.010420
17.033431	20.937500
17.053888	12.916670
17.074345	8.750000
17.094801	6.770833
17.115258	5.729167
17.135715	4.895833
17.156172	5.677083
17.176628	4.947917
17.197085	4.739583
17.217542	4.635417
17.237999	4.427083
17.258456	5.052083
17.278912	5.156250
17.299369	5.729167
17.319826	5.416667
17.340283	8.020833
17.360739	10.000000
17.381196	14.010420
17.401653	20.677080
17.422110	22.968750
17.442566	26.406250
17.463023	27.864580
17.483480	23.645830
17.503937	17.083330
17.524393	12.604170
17.544850	8.802083
17.565307	7.083333
17.585764	5.937500
17.606220	5.312500
17.626677	5.260417
17.647134	5.104167
17.667591	4.427083
17.688047	5.260417
17.708504	4.635417
17.728961	5.312500
17.749418	3.854167
17.769874	4.270833
17.790331	4.427083
17.810788	4.583333
17.831245	4.635417
17.851701	5.000000
17.872158	5.729167
17.892615	4.270833
17.913072	5.156250
17.933528	4.947917
17.953985	5.000000
17.974442	5.729167
17.994899	6.510417
18.015355	5.625000
18.035812	6.875000
18.056269	5.260417
18.076726	5.520833
18.097182	5.572917
18.117639	5.989583
18.138096	5.260417
18.158553	4.895833
18.179009	5.989583
18.199466	5.781250
18.219923	5.989583
18.240380	6.562500
18.260836	6.197917
18.281293	6.875000
18.301750	5.885417
18.322207	6.041667
18.342663	7.395833
18.363120	7.291667
18.383577	6.875000
18.404034	8.750000
18.424490	8.906250
18.444947	9.947916
18.465404	12.864580
18.485861	16.145830
18.506317	21.927080
18.526774	32.552080
18.547231	49.322910
18.567688	66.875000
18.588144	85.572910
18.608601	113.333300
18.629058	121.197900
18.649515	114.635400
18.669971	75.260410
18.690428	53.177080
18.710885	29.635420
18.731342	19.010420
18.751798	17.760420
18.772255	15.156250
18.792712	15.520830
18.813169	16.354170
18.833625	11.406250
18.854082	9.583333
18.874539	9.583333
18.894996	8.072916
18.915452	6.718750
18.935909	5.729167
18.956366	5.052083
18.976823	6.093750
18.997279	5.208333
19.017736	6.354167
19.038193	5.989583
19.058650	5.729167
19.079106	7.135417
19.099563	7.031250
19.120020	7.239583
19.140477	7.291667
19.160933	8.750000
19.181390	10.677080
19.201847	13.125000
19.222304	15.989580
19.242760	24.062500
19.263217	29.166670
19.283674	37.187500
19.304131	41.562500
19.324587	41.770830
19.345044	38.385410
19.365501	31.666670
19.385958	25.625000
19.406414	19.895830
19.426871	15.677080
19.447328	12.291670
19.467785	9.010416
19.488241	9.479166
19.508698	9.062500
19.529155	8.958333
19.549612	9.635416
19.570068	10.468750
19.590525	12.708330
19.610982	16.302080
19.631439	21.302080
19.651895	30.729170
19.672352	37.447910
19.692809	47.916660
19.713266	52.395830
19.733722	49.843750
19.754179	42.239580
19.774636	29.739580
19.795093	20.677080
19.815549	13.854170
19.836006	9.427083
19.856463	8.697916
19.876920	6.510417
19.897376	6.354167
19.917833	5.416667
19.938290	7.031250
19.958747	6.093750
19.979203	5.729167
19.999660	5.677083
20.020117	5.625000
20.040574	3.593750
20.061030	4.218750
20.081487	4.687500
20.101944	5.416667
20.122401	4.687500
20.142857	3.854167
20.163314	3.958333
20.183771	3.541667
20.204228	4.427083
20.224684	4.531250
20.245141	5.156250
20.265598	5.000000
20.286055	4.218750
20.306511	6.093750
20.326968	3.958333
20.347425	3.958333
20.367882	4.895833
20.388338	4.479167
20.408795	5.052083
20.429252	4.479167
20.449709	4.791667
20.470165	4.218750
20.490622	4.427083
20.511079	4.218750
20.531536	5.364583
20.551992	5.052083
20.572449	4.322917
20.592906	6.093750
20.613363	4.375000
20.633819	4.583333
20.654276	5.572917
20.674733	5.833333
20.695190	5.468750
20.715646	5.416667
20.736103	4.843750
20.756560	5.364583
20.777017	5.520833
20.797473	4.947917
20.817930	5.208333
20.838387	6.093750
20.858844	6.562500
20.879300	6.145833
20.899757	7.604167
20.920214	7.291667
20.940671	8.177083
20.961127	8.437500
20.981584	8.281250
21.002041	12.656250
21.022498	13.125000
21.042954	18.489580
21.063411	27.239580
21.083868	44.687500
21.104325	60.312500
21.124781	75.364580
21.145238	99.374990
21.165695	109.062500
21.186152	105.156200
21.206608	82.500000
21.227065	58.125000
21.247522	41.562500
21.267979	25.364580
21.288435	12.708330
21.308892	10.989580
21.329349	9.791666
21.349806	8.593750
21.370262	9.843750
21.390719	8.854166
21.411176	9.114583
21.431633	11.250000
21.452089	11.979170
21.472546	11.354170
21.493003	11.145830
21.513460	9.322916
21.533916	9.791666
21.554373	7.395833
21.574830	6.614583
21.595287	6.562500
21.615743	6.302083
21.636200	5.885417
21.656657	7.083333
21.677114	4.947917
21.697570	5.885417
21.718027	6.302083
21.738484	6.041667
21.758941	6.145833
21.779397	5.104167
21.799854	4.687500
21.820311	6.458333
21.840768	5.677083
21.861224	7.031250
21.881681	6.770833
21.902138	5.781250
21.922595	5.989583
21.943052	7.343750
21.963508	7.031250
21.983965	7.916667
22.004422	9.114583
22.024879	10.104170
22.045335	15.364580
22.065792	21.510420
22.086249	33.385410
22.106706	40.364580
22.127162	53.697910
22.147619	60.208330
22.168076	63.229160
22.188533	54.322910
22.208989	40.572910
22.229446	31.979170
22.249903	23.385420
22.270360	15.312500
22.290816	10.781250
22.311273	8.020833
22.331730	7.968750
22.352187	8.281250
22.372643	7.291667
22.393100	6.510417
22.413557	6.614583
22.434014	6.614583
22.454470	6.145833
22.474927	5.468750
22.495384	5.885417
22.515841	6.250000
22.536297	5.989583
22.556754	6.041667
22.577211	5.468750
22.597668	6.145833
22.618124	6.354167
22.638581	5.937500
22.659038	5.833333
22.679495	6.666667
22.699951	5.416667
22.720408	5.625000
22.740865	5.208333
22.761322	5.989583
22.781778	5.677083
22.802235	6.041667
22.822692	4.843750
22.843149	5.937500
22.863605	6.197917
22.884062	6.145833
22.904519	6.302083
22.924976	5.208333
22.945432	6.770833
22.965889	6.145833
22.986346	5.989583
23.006803	5.729167
23.027259	7.343750
23.047716	5.572917
23.068173	5.833333
23.088630	5.260417
23.109086	7.447917
23.129543	6.145833
23.150000	6.041667
23.170457	5.520833
23.190913	6.770833
23.211370	6.666667
23.231827	6.458333
23.252284	6.510417
23.272740	5.781250
23.293197	5.989583
23.313654	5.000000
23.334111	6.406250
23.354567	7.500000
23.375024	6.875000
23.395481	6.458333
23.415938	7.083333
23.436394	7.968750
23.456851	8.958333
23.477308	11.718750
23.497765	13.958330
23.518221	19.843750
23.538678	24.687500
23.559135	29.947920
23.579592	37.968750
23.600048	38.333330
23.620505	44.218750
23.640962	42.135410
23.661419	43.333330
23.681875	44.739580
23.702332	40.520830
23.722789	30.260420
23.743246	25.312500
23.763702	18.645830
23.784159	13.802080
23.804616	10.052080
23.825073	8.125000
23.845529	7.291667
23.865986	7.812500
23.886443	7.656250
23.906900	6.718750
23.927356	6.250000
23.947813	7.239583
23.968270	6.145833
23.988727	7.343750
24.009183	6.770833
24.029640	6.614583
24.050097	6.614583
24.070554	6.562500
24.091010	8.177083
24.111467	9.114583
24.131924	8.541666
24.152381	15.677080
24.172837	21.145830
24.193294	28.020830
24.213751	35.208330
24.234208	43.229160
24.254664	48.072910
24.275121	46.875000
24.295578	40.625000
24.316035	27.552080
24.336491	23.958330
24.356948	14.895830
24.377405	10.520830
24.397862	9.218750
24.418318	9.062500
24.438775	9.166666
24.459232	9.583333
24.479689	11.666670
24.500145	14.322920
24.520602	16.354170
24.541059	19.947920
24.561516	21.302080
24.581972	25.468750
24.602429	22.500000
24.622886	20.208330
24.643343	16.302080
24.663799	13.697920
24.684256	12.343750
24.704713	8.385416
24.725170	8.645833
24.745626	8.385416
24.766083	9.114583
24.786540	9.531250
24.806997	8.958333
24.827453	10.989580
24.847910	12.395830
24.868367	16.197920
24.888824	24.895830
24.909280	40.833330
24.929737	61.510410
24.950194	74.895830
24.970651	83.489580
24.991107	92.447910
25.011564	85.416660
25.032021	65.989580
25.052478	48.958330
25.072934	34.739580
25.093391	23.020830
25.113848	15.781250
25.134305	9.947916
25.154761	8.854166
25.175218	10.052080
25.195675	8.489583
25.216132	7.031250
25.236588	7.447917
25.257045	9.010416
25.277502	7.552083
25.297959	9.270833
25.318415	9.895833
25.338872	9.114583
25.359329	11.979170
25.379786	13.177080
25.400242	16.354170
25.420699	20.416670
25.441156	24.739580
25.461613	30.260420
25.482069	33.385410
25.502526	36.406250
25.522983	39.010410
25.543440	33.281250
25.563896	32.291660
25.584353	29.270830
25.604810	22.447920
25.625267	16.510420
25.645723	12.083330
25.666180	10.260420
25.686637	8.593750
25.707094	10.260420
25.727550	8.020833
25.748007	7.083333
25.768464	7.604167
25.788921	7.500000
25.809377	7.135417
25.829834	7.395833
25.850291	6.562500
25.870748	7.395833
25.891204	7.447917
25.911661	7.187500
25.932118	8.750000
25.952575	9.843750
25.973031	9.739583
25.993488	14.010420
26.013945	18.593750
26.034402	25.000000
26.054858	29.947920
26.075315	33.072910
26.095772	32.760410
26.116229	29.427080
26.136685	25.729170
26.157142	19.843750
26.177599	18.281250
26.198056	13.645830
26.218512	11.614580
26.238969	8.750000
26.259426	8.333333
26.279883	8.906250
26.300339	8.489583
26.320796	8.125000
26.341253	8.906250
26.361710	9.166666
26.382166	7.968750
26.402623	8.750000
26.423080	9.010416
26.443537	9.739583
26.463993	10.312500
26.484450	10.729170
26.504907	10.312500
26.525364	11.614580
26.545820	15.208330
26.566277	14.062500
26.586734	18.333330
26.607191	27.343750
26.627647	36.354160
26.648104	53.125000
26.668561	63.385410
26.689018	69.635410
26.709475	73.906250
26.729931	72.916660
26.750388	57.083330
26.770845	47.708330
26.791302	43.125000
26.811758	34.739580
26.832215	24.166670
26.852672	21.666670
26.873129	17.708330
26.893585	14.791670
26.914042	11.093750
26.934499	10.989580
26.954956	10.625000
26.975412	9.322916
26.995869	9.739583
27.016326	8.854166
27.036783	9.375000
27.057239	9.479166
27.077696	9.322916
27.098153	8.385416
27.118610	9.739583
27.139066	9.947916
27.159523	10.572920
27.179980	11.406250
27.200437	15.000000
27.220893	19.062500
27.241350	26.562500
27.261807	37.135410
27.282264	47.604160
27.302720	57.083330
27.323177	68.489580
27.343634	58.645830
27.364091	48.697910
27.384547	44.739580
27.405004	35.677080
27.425461	27.447920
27.445918	17.864580
27.466374	14.791670
27.486831	11.979170
27.507288	9.895833
27.527745	8.437500
27.548201	8.854166
27.568658	9.583333
27.589115	7.395833
27.609572	6.093750
27.630028	6.770833
27.650485	5.833333
27.670942	7.447917
27.691399	6.718750
27.711855	7.760417
27.732312	8.906250
27.752769	7.760417
27.773226	8.385416
27.793682	9.322916
27.814139	11.927080
27.834596	14.791670
27.855053	18.593750
27.875509	20.885420
27.895966	27.447920
27.916423	30.416670
27.936880	31.822920
27.957336	32.760410
27.977793	35.416660
27.998250	35.677080
28.018707	29.843750
28.039163	23.020830
28.059620	18.697920
28.080077	17.864580
28.100534	12.239580
28.120990	10.468750
28.141447	9.166666
28.161904	7.812500
28.182361	8.125000
28.202817	7.135417
28.223274	6.822917
28.243731	6.979167
28.264188	7.395833
28.284644	7.760417
28.305101	7.552083
28.325558	8.281250
28.346015	7.656250
28.366471	7.343750
28.386928	8.437500
28.407385	7.135417
28.427842	6.927083
28.448298	7.864583
28.468755	7.291667
28.489212	5.677083
28.509669	5.520833
28.530125	6.822917
28.550582	6.041667
28.571039	6.354167
28.591496	5.885417
28.611952	5.781250
28.632409	6.041667
28.652866	6.458333
28.673323	6.875000
28.693779	6.145833
28.714236	7.343750
28.734693	6.927083
28.755150	6.354167
28.775606	6.927083
28.796063	6.093750
28.816520	6.822917
28.836977	7.031250
28.857433	6.562500
28.877890	6.041667
28.898347	6.510417
28.918804	6.302083
28.939260	6.666667
28.959717	6.093750
28.980174	7.552083
29.000631	8.541666
29.021087	10.572920
29.041544	11.718750
29.062001	16.197920
29.082458	19.531250
29.102914	20.364580
29.123371	24.062500
29.143828	24.218750
29.164285	24.739580
29.184741	20.468750
29.205198	18.177080
29.225655	17.604170
29.246112	16.354170
29.266568	15.781250
29.287025	17.447920
29.307482	20.468750
29.327939	29.479170
29.348395	40.989580
29.368852	49.062500
29.389309	59.947910
29.409766	63.645830
29.430222	60.260410
29.450679	52.552080
29.471136	43.958330
29.491593	34.531250
29.512049	27.187500
29.532506	20.260420
29.552963	13.489580
29.573420	10.104170
29.593876	9.739583
29.614333	7.864583
29.634790	9.010416
29.655247	7.864583
29.675703	8.645833
29.696160	7.656250
29.716617	8.697916
29.737074	8.854166
29.757530	9.375000
29.777987	9.427083
29.798444	10.989580
29.818901	8.541666
29.839357	9.114583
29.859814	7.343750
29.880271	7.447917
29.900728	7.812500
29.921184	6.354167
29.941641	5.833333
29.962098	6.666667
29.982555	5.468750
30.003011	5.729167
30.023468	5.781250
30.043925	6.770833
30.064382	5.729167
30.084838	6.458333
30.105295	6.041667
30.125752	6.354167
30.146209	6.666667
30.166665	6.510417
30.187122	6.718750
30.207579	7.187500
30.228036	7.239583
30.248492	8.072916
30.268949	9.947916
30.289406	12.083330
30.309863	13.645830
30.330319	13.750000
30.350776	14.218750
30.371233	17.343750
30.391690	16.041670
30.412146	19.479170
30.432603	25.208330
30.453060	24.427080
30.473517	27.916670
30.493973	30.208330
30.514430	32.343750
30.534887	27.656250
30.555344	25.833330
30.575800	26.197920
30.596257	23.020830
30.616714	22.656250
30.637171	22.604170
30.657627	22.395830
30.678084	20.677080
30.698541	24.479170
30.718998	27.083330
30.739454	24.843750
30.759911	25.677080
30.780368	22.239580
30.800825	18.177080
30.821281	16.250000
30.841738	15.572920
30.862195	11.875000
30.882652	10.208330
30.903108	11.041670
30.923565	11.822920
30.944022	11.927080
30.964479	13.125000
30.984935	12.447920
31.005392	12.864580
31.025849	13.750000
31.046306	11.041670
31.066762	12.291670
31.087219	10.677080
31.107676	10.937500
31.128133	8.750000
31.148589	7.864583
31.169046	7.708333
31.189503	7.447917
31.209960	10.260420
31.230416	9.062500
31.250873	10.937500
31.271330	12.916670
31.291787	12.812500
31.312243	15.625000
31.332700	13.802080
31.353157	12.916670
31.373614	10.104170
31.394070	9.895833
31.414527	9.427083
31.434984	8.541666
31.455441	8.802083
31.475898	6.093750
31.496354	6.250000
31.516811	6.145833
31.537268	6.250000
31.557725	5.833333
31.578181	5.208333
31.598638	5.052083
31.619095	5.989583
31.639552	5.416667
31.660008	5.312500
31.680465	6.197917
31.700922	6.041667
31.721379	5.468750
31.741835	6.875000
31.762292	7.239583
31.782749	6.875000
31.803206	7.500000
31.823662	7.708333
31.844119	8.125000
31.864576	7.395833
31.885033	7.500000
31.905489	7.447917
31.925946	6.562500
31.946403	8.177083
31.966860	6.145833
31.987316	8.020833
32.007773	8.697916
32.028230	7.239583
32.048687	7.812500
32.069143	8.854166
32.089600	6.979167
32.110057	6.093750
32.130514	6.614583
32.150970	6.145833
32.171427	6.979167
32.191884	5.989583
32.212341	7.656250
32.232797	8.437500
32.253254	6.822917
32.273711	8.020833
32.294168	5.989583
32.314624	7.343750
32.335081	7.812500
32.355538	7.708333
32.375995	6.822917
32.396451	6.510417
32.416908	6.510417
32.437365	6.145833
32.457822	6.354167
32.478278	5.364583
32.498735	5.156250
32.519192	4.791667
32.539649	4.739583
32.560105	5.468750
32.580562	4.062500
32.601019	3.854167
32.621476	5.052083
32.641932	5.052083
32.662389	4.635417
32.682846	4.270833
32.703303	4.843750
32.723759	5.260417
32.744216	4.531250
32.764673	4.843750
32.785130	4.427083
32.805586	4.947917
32.826043	5.312500
32.846500	6.510417
32.866957	7.083333
32.887413	6.979167
32.907870	6.927083
32.928327	8.177083
32.948784	8.645833
32.969240	10.989580
32.989697	11.302080
33.010154	12.291670
33.030611	11.979170
33.051067	10.833330
33.071524	10.312500
33.091981	8.385416
33.112438	8.125000
33.132894	6.927083
33.153351	6.718750
33.173808	5.052083
33.194265	5.677083
33.214721	5.625000
33.235178	5.156250
33.255635	6.145833
33.276092	6.718750
33.296548	5.729167
33.317005	6.197917
33.337462	6.666667
33.357919	5.729167
33.378375	5.312500
33.398832	5.312500
33.419289	5.364583
33.439746	5.156250
33.460202	4.270833
33.480659	4.947917
33.501116	4.531250
33.521573	5.416667
33.542029	7.083333
33.562486	7.604167
33.582943	6.822917
33.603400	8.645833
33.623856	8.906250
33.644313	9.114583
33.664770	8.750000
33.685227	9.114583
33.705683	6.927083
33.726140	6.927083
33.746597	6.510417
33.767054	5.208333
33.787510	4.895833
33.807967	5.000000
33.828424	4.427083
33.848881	4.322917
33.869337	4.427083
33.889794	3.854167
33.910251	5.104167
33.930708	3.489583
33.951164	5.052083
33.971621	3.437500
33.992078	3.281250
34.012535	5.468750
34.032991	4.687500
34.053448	4.583333
34.073905	4.947917
34.094362	4.843750
34.114818	4.531250
34.135275	3.697917
34.155732	4.322917
34.176189	5.104167
34.196645	4.062500
34.217102	5.104167
34.237559	5.156250
34.258016	5.677083
34.278472	5.677083
34.298929	5.833333
34.319386	5.208333
34.339843	5.000000
34.360299	4.843750
34.380756	4.479167
34.401213	5.312500
34.421670	3.697917
34.442126	4.479167
34.462583	4.791667
34.483040	4.895833
34.503497	5.000000
34.523953	4.635417
34.544410	3.958333
34.564867	4.270833
34.585324	5.156250
34.605780	5.104167
34.626237	4.947917
34.646694	5.364583
34.667151	5.052083
34.687607	4.739583
34.708064	4.687500
34.728521	4.218750
34.748978	5.260417
34.769434	4.947917
34.789891	4.166667
34.810348	4.218750
34.830805	4.062500
34.851261	4.270833
34.871718	5.520833
34.892175	4.947917
34.912632	4.218750
34.933088	5.260417
34.953545	3.750000
34.974002	5.260417
34.994459	5.729167
35.014915	7.552083
35.035372	6.770833
35.055829	7.343750
35.076286	6.354167
35.096742	5.312500
35.117199	5.520833
35.137656	6.458333
35.158113	6.718750
35.178569	5.781250
35.199026	8.489583
35.219483	6.718750
35.239940	7.239583
35.260396	8.333333
35.280853	6.354167
35.301310	6.041667
35.321767	6.510417
35.342223	7.552083
35.362680	9.322916
35.383137	7.447917
35.403594	7.864583
35.424050	7.604167
35.444507	8.177083
35.464964	7.291667
35.485421	10.156250
35.505877	8.541666
35.526334	9.322916
35.546791	9.687500
35.567248	8.906250
35.587704	7.604167
35.608161	6.250000
35.628618	6.041667
35.649075	5.937500
35.669531	5.208333
35.689988	4.947917
35.710445	5.104167
35.730902	6.093750
35.751358	6.927083
35.771815	6.406250
35.792272	5.781250
35.812729	6.979167
35.833185	6.614583
35.853642	4.947917
35.874099	6.041667
35.894556	5.833333
35.915012	6.770833
35.935469	6.302083
35.955926	6.510417
35.976383	6.197917
35.996839	4.791667
36.017296	4.791667
36.037753	4.114583
36.058210	5.000000
36.078666	4.479167
36.099123	3.854167
36.119580	3.958333
36.140037	3.750000
36.160494	3.489583
36.180950	3.541667
36.201407	4.322917
36.221864	4.114583
36.242321	3.177083
36.262777	3.489583
36.283234	3.645833
36.303691	3.593750
36.324148	3.385417
36.344604	3.854167
36.365061	3.750000
36.385518	4.114583
36.405975	3.489583
36.426431	3.750000
36.446888	3.437500
36.467345	4.531250
36.487802	3.750000
36.508258	4.427083
36.528715	3.750000
36.549172	4.062500
36.569629	3.958333
36.590085	3.802083
36.610542	4.062500
36.630999	3.229167
36.651456	3.489583
36.671912	3.854167
36.692369	3.854167
36.712826	3.229167
36.733283	4.635417
36.753739	3.541667
36.774196	3.906250
36.794653	3.854167
36.815110	4.062500
36.835566	4.895833
36.856023	4.375000
36.876480	5.104167
36.896937	5.989583
36.917393	5.520833
36.937850	5.468750
36.958307	4.635417
36.978764	5.364583
36.999220	4.635417
37.019677	4.531250
37.040134	4.583333
37.060591	3.906250
37.081047	3.697917
37.101504	4.166667
37.121961	3.958333
37.142418	3.958333
37.162874	3.541667
37.183331	4.635417
37.203788	4.687500
37.224245	4.479167
37.244701	5.416667
37.265158	5.989583
37.285615	5.520833
37.306072	5.468750
37.326528	6.041667
37.346985	5.781250
37.367442	7.083333
37.387899	7.604167
37.408355	8.281250
37.428812	9.114583
37.449269	11.145830
37.469726	12.291670
37.490182	13.229170
37.510639	11.458330
37.531096	11.354170
37.551553	10.468750
37.572009	10.208330
37.592466	10.416670
37.612923	11.041670
37.633380	10.156250
37.653836	10.677080
37.674293	9.583333
37.694750	11.145830
37.715207	10.677080
37.735663	10.208330
37.756120	10.729170
37.776577	12.395830
37.797034	10.729170
37.817490	8.385416
37.837947	7.395833
37.858404	7.656250
37.878861	7.395833
37.899317	8.385416
37.919774	7.135417
37.940231	6.562500
37.960688	6.562500
37.981144	5.156250
38.001601	6.510417
38.022058	5.937500
38.042515	6.302083
38.062971	7.968750
38.083428	6.458333
38.103885	6.458333
38.124342	7.812500
38.144798	6.979167
38.165255	6.927083
38.185712	6.562500
38.206169	5.781250
38.226625	4.843750
38.247082	6.145833
38.267539	6.562500
38.287996	6.302083
38.308452	5.260417
38.328909	6.250000
38.349366	5.156250
38.369823	6.406250
38.390279	5.520833
38.410736	6.927083
38.431193	6.093750
38.451650	7.812500
38.472106	10.364580
38.492563	10.416670
38.513020	10.885420
38.533477	12.395830
38.553933	12.552080
38.574390	11.666670
38.594847	11.250000
38.615304	11.406250
38.635760	9.583333
38.656217	10.572920
38.676674	9.687500
38.697131	10.416670
38.717587	14.166670
38.738044	15.468750
38.758501	17.968750
38.778958	19.218750
38.799414	20.000000
38.819871	15.625000
38.840328	11.927080
38.860785	12.812500
38.881241	11.927080
38.901698	9.687500
38.922155	9.270833
38.942612	6.770833
38.963068	7.239583
38.983525	7.291667
39.003982	10.156250
39.024439	9.427083
39.044895	10.625000
39.065352	11.718750
39.085809	11.093750
39.106266	11.666670
39.126722	11.458330
39.147179	9.427083
39.167636	8.958333
39.188093	9.322916
39.208549	7.812500
39.229006	5.833333
39.249463	5.989583
39.269920	5.937500
39.290376	5.156250
39.310833	5.260417
39.331290	5.468750
39.351747	5.260417
39.372203	5.052083
39.392660	4.895833
39.413117	4.375000
39.433574	4.947917
39.454030	4.270833
39.474487	5.833333
39.494944	4.375000
39.515401	6.093750
39.535857	5.052083
39.556314	5.052083
39.576771	5.572917
39.597228	5.937500
39.617684	6.145833
39.638141	6.041667
39.658598	6.197917
39.679055	5.885417
39.699511	5.572917
39.719968	5.156250
39.740425	5.885417
39.760882	5.208333
39.781338	5.520833
39.801795	6.145833
39.822252	6.666667
39.842709	8.125000
39.863165	7.500000
39.883622	7.708333
39.904079	8.177083
39.924536	8.125000
39.944992	6.822917
39.965449	7.343750
39.985906	8.750000
40.006363	6.666667
40.026819	6.666667
40.047276	5.520833
40.067733	5.833333
40.088190	5.260417
40.108646	5.000000
40.129103	3.958333
40.149560	3.750000
40.170017	3.906250
40.190473	4.427083
40.210930	3.072917
40.231387	5.937500
40.251844	4.375000
40.272300	4.322917
40.292757	3.593750
40.313214	3.697917
40.333671	4.479167
40.354127	4.427083
40.374584	4.739583
40.395041	4.531250
40.415498	3.333333
40.435954	3.854167
40.456411	3.802083
40.476868	4.739583
40.497325	4.010417
40.517781	3.697917
40.538238	3.958333
40.558695	3.489583
40.579152	4.010417
40.599608	4.843750
40.620065	3.854167
40.640522	4.218750
40.660979	4.114583
40.681435	5.260417
40.701892	4.843750
40.722349	5.781250
40.742806	6.041667
40.763262	7.708333
40.783719	9.062500
40.804176	9.895833
40.824633	11.979170
40.845089	9.791666
40.865546	9.739583
40.886003	9.791666
40.906460	9.322916
40.926917	9.270833
40.947373	8.593750
40.967830	7.552083
40.988287	8.854166
41.008744	9.375000
41.029200	9.166666
41.049657	9.531250
41.070114	10.729170
41.090571	10.000000
41.111027	7.291667
41.131484	8.125000
41.151941	8.333333
41.172398	7.500000
41.192854	6.406250
41.213311	5.989583
41.233768	5.468750
41.254225	5.625000
41.274681	5.312500
41.295138	5.781250
41.315595	7.343750
41.336052	6.302083
41.356508	6.354167
41.376965	6.510417
41.397422	7.916667
41.417879	7.083333
41.438335	8.854166
41.458792	8.229166
41.479249	7.135417
41.499706	6.145833
41.520162	6.406250
41.540619	6.145833
41.561076	6.666667
41.581533	5.989583
41.601989	5.572917
41.622446	5.104167
41.642903	4.791667
41.663360	4.843750
41.683816	4.479167
41.704273	4.843750
41.724730	5.208333
41.745187	5.572917
41.765643	4.791667
41.786100	5.520833
41.806557	5.156250
41.827014	5.416667
41.847470	4.635417
41.867927	6.093750
41.888384	5.208333
41.908841	7.656250
41.929297	8.333333
41.949754	9.114583
41.970211	8.906250
41.990668	8.281250
42.011124	7.656250
42.031581	6.250000
42.052038	6.614583
42.072495	6.354167
42.092951	6.250000
42.113408	6.041667
42.133865	4.947917
42.154322	4.843750
42.174778	4.687500
42.195235	5.000000
42.215692	5.520833
42.236149	5.104167
42.256605	5.000000
42.277062	4.531250
42.297519	6.197917
42.317976	6.093750
42.338432	5.260417
42.358889	3.958333
42.379346	5.833333
42.399803	5.156250
42.420259	6.041667
42.440716	4.843750
42.461173	5.416667
42.481630	5.156250
42.502086	5.156250
42.522543	4.739583
42.543000	4.010417
42.563457	4.531250
42.583913	4.218750
42.604370	4.843750
42.624827	4.322917
42.645284	5.052083
42.665740	4.947917
42.686197	4.375000
42.706654	5.364583
42.727111	3.854167
42.747567	4.114583
42.768024	3.593750
42.788481	3.802083
42.808938	3.333333
42.829394	3.958333
42.849851	4.114583
42.870308	4.583333
42.890765	5.052083
42.911221	3.750000
42.931678	4.843750
42.952135	5.052083
42.972592	5.833333
42.993048	5.781250
43.013505	5.989583
43.033962	6.354167
43.054419	5.729167
43.074875	6.093750
43.095332	7.187500
43.115789	5.260417
43.136246	4.739583
43.156702	6.718750
43.177159	5.260417
43.197616	7.395833
43.218073	5.781250
43.238529	6.822917
43.258986	6.875000
43.279443	6.406250
43.299900	7.604167
43.320356	6.562500
43.340813	5.000000
43.361270	5.000000
43.381727	5.729167
43.402183	5.677083
43.422640	5.885417
43.443097	5.781250
43.463554	5.156250
43.484010	5.781250
43.504467	5.937500
43.524924	4.479167
43.545381	5.208333
43.565837	4.791667
43.586294	5.677083
43.606751	3.802083
43.627208	4.947917
43.647664	4.791667
43.668121	3.802083
43.688578	3.645833
43.709035	3.958333
43.729491	4.739583
43.749948	4.427083
43.770405	4.010417
43.790862	3.750000
43.811318	4.739583
[truncated: 791 more rows]
