# Supplementary material for: Novel multi-component crystals of berberine with improved pharmaceutical properties
Source: IUCrJ. 2023 Jan 1;10(Pt 1):66–76. doi: 10.1107/S2052252522010983 (PMC9812220; doi:10.1107/S2052252522010983)
Supplement: Supplementary file 11 [file m-10-00066-1BER-1LTA-1Wsup11.rtv]

data_1BER-1LTA-1W
loop_
_pd_meas_2theta_scan
_pd_meas_counts_total
3.000100	118.072900
3.020557	115.937500
3.041014	109.583300
3.061470	108.125000
3.081927	103.125000
3.102384	103.385400
3.122841	100.312500
3.143297	100.677100
3.163754	92.916660
3.184211	95.104160
3.204668	91.250000
3.225124	88.750000
3.245581	86.822910
3.266038	83.072910
3.286495	80.468750
3.306951	75.625000
3.327408	72.291660
3.347865	77.031250
3.368322	69.895830
3.388778	66.875000
3.409235	68.489580
3.429692	62.343750
3.450149	58.125000
3.470605	55.781250
3.491062	55.625000
3.511519	52.395830
3.531976	49.375000
3.552432	45.208330
3.572889	41.770830
3.593346	39.166660
3.613803	37.135410
3.634259	33.177080
3.654716	34.583330
3.675173	32.135410
3.695630	29.218750
3.716086	27.447920
3.736543	27.239580
3.757000	23.958330
3.777457	23.489580
3.797913	19.427080
3.818370	18.281250
3.838827	16.510420
3.859284	16.406250
3.879740	14.010420
3.900197	13.437500
3.920654	11.875000
3.941111	10.260420
3.961567	9.010416
3.982024	8.177083
4.002481	7.864583
4.022938	8.072916
4.043394	7.187500
4.063851	7.552083
4.084308	6.979167
4.104765	7.604167
4.125221	6.093750
4.145678	7.447917
4.166135	5.625000
4.186592	5.416667
4.207048	5.781250
4.227505	6.041667
4.247962	5.572917
4.268419	5.468750
4.288875	5.104167
4.309332	5.052083
4.329789	6.666667
4.350246	5.677083
4.370702	5.104167
4.391159	5.052083
4.411616	6.250000
4.432073	6.562500
4.452529	5.885417
4.472986	5.104167
4.493443	4.322917
4.513900	5.416667
4.534356	4.895833
4.554813	5.208333
4.575270	4.427083
4.595727	4.218750
4.616183	3.697917
4.636640	5.729167
4.657097	5.156250
4.677554	4.635417
4.698010	3.593750
4.718467	4.114583
4.738924	4.531250
4.759381	4.062500
4.779837	4.010417
4.800294	4.791667
4.820751	4.218750
4.841208	3.177083
4.861664	4.427083
4.882121	3.593750
4.902578	4.166667
4.923035	4.062500
4.943491	2.864583
4.963948	3.281250
4.984405	4.062500
5.004862	3.645833
5.025318	3.750000
5.045775	3.697917
5.066232	3.541667
5.086689	2.812500
5.107145	3.281250
5.127602	3.281250
5.148059	2.760417
5.168516	3.177083
5.188972	3.802083
5.209429	3.020833
5.229886	2.291667
5.250343	3.020833
5.270799	3.645833
5.291256	1.979167
5.311713	2.239583
5.332170	2.760417
5.352626	3.072917
5.373083	2.395833
5.393540	2.864583
5.413997	2.604167
5.434453	1.875000
5.454910	3.489583
5.475367	3.020833
5.495824	3.229167
5.516280	3.750000
5.536737	2.552083
5.557194	3.125000
5.577651	2.395833
5.598107	3.020833
5.618564	2.656250
5.639021	3.072917
5.659478	2.604167
5.679934	2.604167
5.700391	2.552083
5.720848	2.239583
5.741305	2.604167
5.761761	2.447917
5.782218	2.656250
5.802675	2.864583
5.823132	2.916667
5.843588	2.343750
5.864045	2.968750
5.884502	2.500000
5.904959	3.125000
5.925415	2.083333
5.945872	2.656250
5.966329	2.187500
5.986786	2.343750
6.007242	2.500000
6.027699	2.031250
6.048156	2.864583
6.068613	2.552083
6.089069	2.656250
6.109526	2.291667
6.129983	1.875000
6.150440	2.239583
6.170896	2.343750
6.191353	1.927083
6.211810	2.343750
6.232267	2.291667
6.252723	2.343750
6.273180	2.500000
6.293637	2.500000
6.314094	2.656250
6.334550	2.864583
6.355007	2.395833
6.375464	2.135417
6.395921	2.135417
6.416377	2.083333
6.436834	2.083333
6.457291	1.927083
6.477748	2.291667
6.498204	2.083333
6.518661	2.395833
6.539118	1.822917
6.559575	2.239583
6.580031	2.395833
6.600488	1.770833
6.620945	2.239583
6.641402	2.916667
6.661858	3.072917
6.682315	2.291667
6.702772	3.177083
6.723229	3.281250
6.743685	2.968750
6.764142	3.281250
6.784599	4.375000
6.805056	4.322917
6.825512	5.468750
6.845969	7.187500
6.866426	7.760417
6.886883	11.041670
6.907339	13.020830
6.927796	17.291670
6.948253	21.666670
6.968710	25.885420
6.989166	33.020830
7.009623	41.093750
7.030080	43.229160
7.050537	49.583330
7.070993	39.427080
7.091450	22.031250
7.111907	10.156250
7.132364	5.833333
7.152820	7.552083
7.173277	7.187500
7.193734	8.229166
7.214191	9.791666
7.234647	13.229170
7.255104	15.781250
7.275561	21.406250
7.296018	31.666670
7.316474	36.510410
7.336931	46.354160
7.357388	59.166660
7.377845	77.500000
7.398301	98.958330
7.418758	105.729200
7.439215	95.833330
7.459672	60.416660
7.480128	27.031250
7.500585	13.854170
7.521042	10.208330
7.541499	8.750000
7.561955	6.614583
7.582412	6.093750
7.602869	6.093750
7.623326	5.416667
7.643782	5.677083
7.664239	5.364583
7.684696	5.833333
7.705153	5.729167
7.725609	5.104167
7.746066	5.156250
7.766523	5.520833
7.786980	5.260417
7.807437	5.052083
7.827893	4.739583
7.848350	4.270833
7.868807	4.687500
7.889264	5.000000
7.909720	3.645833
7.930177	4.479167
7.950634	3.333333
7.971091	4.114583
7.991547	3.854167
8.012004	3.958333
8.032461	5.208333
8.052918	3.750000
8.073374	4.166667
8.093831	3.593750
8.114288	4.218750
8.134745	4.531250
8.155201	3.906250
8.175658	3.593750
8.196115	3.541667
8.216572	3.385417
8.237028	3.333333
8.257485	4.010417
8.277942	3.281250
8.298399	3.177083
8.318855	2.864583
8.339312	2.760417
8.359769	3.072917
8.380226	4.010417
8.400682	2.083333
8.421139	3.697917
8.441596	3.385417
8.462053	2.812500
8.482509	2.760417
8.502966	2.864583
8.523423	2.916667
8.543880	2.187500
8.564336	2.968750
8.584793	2.552083
8.605250	2.604167
8.625707	3.177083
8.646163	3.177083
8.666620	2.864583
8.687077	2.604167
8.707534	2.708333
8.727990	2.552083
8.748447	3.281250
8.768904	3.020833
8.789361	2.656250
8.809817	3.125000
8.830274	3.489583
8.850731	3.020833
8.871188	3.020833
8.891644	3.333333
8.912101	2.812500
8.932558	3.802083
8.953015	3.333333
8.973471	3.541667
8.993928	5.000000
9.014385	5.520833
9.034842	5.520833
9.055298	5.677083
9.075755	5.572917
9.096212	7.812500
9.116669	9.218750
9.137125	12.968750
9.157582	14.947920
9.178039	21.145830
9.198496	25.104170
9.218952	32.031250
9.239409	39.687500
9.259866	50.468750
9.280323	59.479160
9.300779	76.458330
9.321236	68.802080
9.341693	51.510410
9.362150	22.760420
9.382606	11.250000
9.403063	6.302083
9.423520	5.000000
9.443977	3.697917
9.464433	4.114583
9.484890	3.645833
9.505347	3.281250
9.525804	3.385417
9.546260	3.333333
9.566717	3.333333
9.587174	2.552083
9.607631	2.500000
9.628087	2.708333
9.648544	3.385417
9.669001	3.177083
9.689458	3.489583
9.709914	2.656250
9.730371	2.447917
9.750828	2.291667
9.771285	2.656250
9.791741	2.552083
9.812198	2.291667
9.832655	2.343750
9.853112	2.343750
9.873568	2.916667
9.894025	2.343750
9.914482	2.447917
9.934939	2.916667
9.955395	2.760417
9.975852	2.708333
9.996309	2.135417
10.016766	1.822917
10.037222	2.135417
10.057679	1.979167
10.078136	2.135417
10.098593	2.343750
10.119049	2.135417
10.139506	2.083333
10.159963	1.875000
10.180420	3.229167
10.200876	1.458333
10.221333	2.187500
10.241790	2.291667
10.262247	2.395833
10.282703	2.187500
10.303160	2.187500
10.323617	1.718750
10.344074	2.291667
10.364530	1.979167
10.384987	2.031250
10.405444	1.718750
10.425901	1.666667
10.446357	1.927083
10.466814	2.343750
10.487271	2.291667
10.507728	2.187500
10.528184	1.770833
10.548641	1.614583
10.569098	1.354167
10.589555	1.979167
10.610011	2.083333
10.630468	2.447917
10.650925	2.343750
10.671382	2.552083
10.691838	2.239583
10.712295	1.770833
10.732752	2.552083
10.753209	2.187500
10.773665	2.031250
10.794122	2.239583
10.814579	2.343750
10.835036	1.770833
10.855492	1.875000
10.875949	1.927083
10.896406	2.656250
10.916863	2.708333
10.937319	2.135417
10.957776	2.552083
10.978233	2.708333
10.998690	2.760417
11.019146	3.072917
11.039603	4.010417
11.060060	3.489583
11.080517	3.020833
11.100973	2.135417
11.121430	2.447917
11.141887	1.875000
11.162344	2.447917
11.182800	2.291667
11.203257	2.031250
11.223714	2.500000
11.244171	1.875000
11.264627	1.822917
11.285084	1.302083
11.305541	1.354167
11.325998	2.135417
11.346454	2.395833
11.366911	2.395833
11.387368	2.031250
11.407825	2.083333
11.428281	2.239583
11.448738	2.031250
11.469195	2.500000
11.489652	1.250000
11.510108	2.447917
11.530565	2.239583
11.551022	2.187500
11.571479	2.291667
11.591935	2.031250
11.612392	2.135417
11.632849	1.927083
11.653306	2.395833
11.673762	1.875000
11.694219	1.822917
11.714676	1.979167
11.735133	2.395833
11.755589	2.083333
11.776046	2.916667
11.796503	1.875000
11.816960	1.770833
11.837416	2.500000
11.857873	2.135417
11.878330	2.291667
11.898787	2.343750
11.919243	2.083333
11.939700	1.562500
11.960157	2.343750
11.980614	2.031250
12.001070	2.135417
12.021527	2.708333
12.041984	1.718750
12.062441	2.500000
12.082897	1.770833
12.103354	2.552083
12.123811	1.875000
12.144268	1.562500
12.164724	2.239583
12.185181	2.656250
12.205638	2.135417
12.226095	2.343750
12.246551	2.656250
12.267008	3.020833
12.287465	2.187500
12.307922	1.822917
12.328378	2.500000
12.348835	1.875000
12.369292	2.187500
12.389749	2.187500
12.410205	1.770833
12.430662	2.083333
12.451119	2.031250
12.471576	1.927083
12.492033	2.864583
12.512489	2.552083
12.532946	1.927083
12.553403	2.083333
12.573860	1.770833
12.594316	2.135417
12.614773	2.135417
12.635230	1.770833
12.655687	2.291667
12.676143	2.135417
12.696600	1.666667
12.717057	2.187500
12.737514	2.604167
12.757970	2.083333
12.778427	2.343750
12.798884	2.395833
12.819341	2.864583
12.839797	2.552083
12.860254	1.770833
12.880711	2.500000
12.901168	2.395833
12.921624	2.552083
12.942081	2.812500
12.962538	2.447917
12.982995	3.125000
13.003451	2.187500
13.023908	2.864583
13.044365	2.291667
13.064822	2.656250
13.085278	2.031250
13.105735	3.229167
13.126192	2.135417
13.146649	2.916667
13.167105	2.604167
13.187562	2.395833
13.208019	2.083333
13.228476	2.604167
13.248932	2.239583
13.269389	2.343750
13.289846	2.812500
13.310303	2.812500
13.330759	2.760417
13.351216	2.552083
13.371673	2.500000
13.392130	2.552083
13.412586	2.656250
13.433043	2.760417
13.453500	2.447917
13.473957	2.812500
13.494413	3.020833
13.514870	2.760417
13.535327	2.760417
13.555784	3.489583
13.576240	2.916667
13.596697	3.333333
13.617154	3.541667
13.637611	3.645833
13.658067	3.854167
13.678524	3.333333
13.698981	3.125000
13.719438	4.531250
13.739894	4.062500
13.760351	4.791667
13.780808	4.270833
13.801265	5.312500
13.821721	5.208333
13.842178	7.864583
13.862635	9.635416
13.883092	15.625000
13.903548	21.666670
13.924005	29.062500
13.944462	40.104160
13.964919	46.458330
13.985375	68.020830
14.005832	74.166660
14.026289	90.104160
14.046746	97.864580
14.067202	95.989580
14.087659	76.145830
14.108116	47.447910
14.128573	24.947920
14.149029	9.635416
14.169486	7.916667
14.189943	7.135417
14.210400	5.208333
14.230856	7.083333
14.251313	7.656250
14.271770	9.375000
14.292227	6.770833
14.312683	9.062500
14.333140	6.041667
14.353597	7.343750
14.374054	6.250000
14.394510	4.531250
14.414967	5.364583
14.435424	5.677083
14.455881	4.947917
14.476337	5.364583
14.496794	7.447917
14.517251	6.718750
14.537708	8.385416
14.558164	10.208330
14.578621	15.416670
14.599078	18.072920
14.619535	23.697920
14.639991	37.447910
14.660448	49.166660
14.680905	66.354160
14.701362	86.041660
14.721818	104.791700
14.742275	130.364600
14.762732	160.989600
14.783189	192.500000
14.803645	213.281200
14.824102	195.000000
14.844559	148.072900
14.865016	101.302100
14.885472	64.531250
14.905929	53.125000
14.926386	50.208330
14.946843	52.135410
14.967299	54.687500
14.987756	54.270830
15.008213	55.416660
15.028670	63.020830
15.049126	64.583330
15.069583	82.864580
15.090040	104.947900
15.110497	138.020800
15.130953	173.958300
15.151410	215.000000
15.171867	265.000000
15.192324	328.489600
15.212780	399.739600
15.233237	498.958300
15.253694	585.052100
15.274151	633.437500
15.294607	522.864600
15.315064	327.864600
15.335521	179.010400
15.355978	85.000000
15.376434	48.437500
15.396891	39.114580
15.417348	37.708330
15.437805	36.718750
15.458261	35.781250
15.478718	35.833330
15.499175	35.312500
15.519632	35.677080
15.540088	35.989580
15.560545	31.302080
15.581002	24.531250
15.601459	19.166670
15.621915	13.854170
15.642372	12.343750
15.662829	11.406250
15.683286	10.052080
15.703742	10.572920
15.724199	9.583333
15.744656	8.750000
15.765113	10.208330
15.785569	8.177083
15.806026	7.968750
15.826483	8.854166
15.846940	8.645833
15.867396	7.760417
15.887853	8.020833
15.908310	8.802083
15.928767	8.958333
15.949223	7.239583
15.969680	7.656250
15.990137	6.718750
16.010594	6.822917
16.031050	6.510417
16.051507	6.979167
16.071964	6.614583
16.092421	6.354167
16.112877	5.156250
16.133334	6.718750
16.153791	5.937500
16.174248	5.156250
16.194704	5.729167
16.215161	6.302083
16.235618	5.260417
16.256075	5.781250
16.276531	5.937500
16.296988	4.739583
16.317445	6.614583
16.337902	5.520833
16.358358	5.052083
16.378815	4.583333
16.399272	4.583333
16.419729	5.885417
16.440185	6.562500
16.460642	5.989583
16.481099	7.135417
16.501556	7.447917
16.522012	8.854166
16.542469	10.364580
16.562926	10.937500
16.583383	12.239580
16.603839	14.843750
16.624296	14.375000
16.644753	13.333330
16.665210	12.604170
16.685666	9.531250
16.706123	9.427083
16.726580	6.666667
16.747037	5.572917
16.767493	5.989583
16.787950	6.406250
16.808407	8.385416
16.828864	10.208330
16.849320	12.187500
16.869777	15.625000
16.890234	18.802080
16.910691	21.510420
16.931147	22.656250
16.951604	24.322920
16.972061	27.083330
16.992518	27.708330
17.012974	20.625000
17.033431	15.937500
17.053888	9.635416
17.074345	6.562500
17.094801	4.791667
17.115258	5.625000
17.135715	5.677083
17.156172	4.479167
17.176628	4.791667
17.197085	4.635417
17.217542	4.791667
17.237999	6.145833
17.258456	6.250000
17.278912	7.604167
17.299369	8.958333
17.319826	10.781250
17.340283	14.114580
17.360739	16.354170
17.381196	20.677080
17.401653	22.708330
17.422110	26.354170
17.442566	28.437500
17.463023	26.458330
17.483480	19.166670
17.503937	14.739580
17.524393	11.093750
17.544850	7.812500
17.565307	6.406250
17.585764	6.770833
17.606220	6.354167
17.626677	5.364583
17.647134	4.583333
17.667591	5.520833
17.688047	4.895833
17.708504	4.895833
17.728961	6.093750
17.749418	4.895833
17.769874	4.947917
17.790331	5.572917
17.810788	6.197917
17.831245	5.052083
17.851701	6.614583
17.872158	6.406250
17.892615	6.718750
17.913072	6.354167
17.933528	7.083333
17.953985	7.343750
17.974442	6.979167
17.994899	5.729167
18.015355	6.093750
18.035812	5.937500
18.056269	6.979167
18.076726	7.083333
18.097182	7.083333
18.117639	6.875000
18.138096	7.604167
18.158553	6.927083
18.179009	6.458333
18.199466	5.625000
18.219923	6.979167
18.240380	7.343750
18.260836	6.614583
18.281293	6.770833
18.301750	7.604167
18.322207	6.822917
18.342663	6.875000
18.363120	7.343750
18.383577	8.906250
18.404034	11.250000
18.424490	12.968750
18.444947	18.125000
18.465404	23.437500
18.485861	29.895830
18.506317	35.104160
18.526774	41.666660
18.547231	52.708330
18.567688	63.958330
18.588144	72.708330
18.608601	84.010410
18.629058	84.635410
18.649515	58.802080
18.669971	42.604160
18.690428	27.864580
18.710885	16.822920
18.731342	16.250000
18.751798	15.729170
18.772255	14.166670
18.792712	15.416670
18.813169	13.437500
18.833625	12.031250
18.854082	9.583333
18.874539	7.812500
18.894996	6.041667
18.915452	7.500000
18.935909	6.197917
18.956366	6.666667
18.976823	7.395833
18.997279	6.458333
19.017736	5.937500
19.038193	6.666667
19.058650	7.552083
19.079106	7.187500
19.099563	7.864583
19.120020	8.802083
19.140477	12.552080
19.160933	15.104170
19.181390	18.437500
19.201847	24.895830
19.222304	30.260420
19.242760	34.947910
19.263217	40.989580
19.283674	45.260410
19.304131	44.895830
19.324587	42.187500
19.345044	39.114580
19.365501	30.520830
19.385958	22.656250
19.406414	18.281250
19.426871	16.250000
19.447328	11.354170
19.467785	12.291670
19.488241	11.562500
19.508698	12.708330
19.529155	14.375000
19.549612	17.604170
19.570068	19.791670
19.590525	24.947920
19.610982	32.291660
19.631439	38.072910
19.651895	44.531250
19.672352	54.427080
19.692809	54.583330
19.713266	57.500000
19.733722	51.093750
19.754179	40.208330
19.774636	27.552080
19.795093	20.572920
19.815549	13.072920
19.836006	9.375000
19.856463	7.708333
19.876920	6.614583
19.897376	7.812500
19.917833	5.260417
19.938290	6.093750
19.958747	5.781250
19.979203	6.770833
19.999660	6.041667
20.020117	6.510417
20.040574	5.937500
20.061030	4.739583
20.081487	4.843750
20.101944	5.208333
20.122401	5.781250
20.142857	5.000000
20.163314	5.572917
20.183771	5.468750
20.204228	5.312500
20.224684	4.583333
20.245141	4.843750
20.265598	5.208333
20.286055	5.312500
20.306511	4.791667
20.326968	4.114583
20.347425	4.947917
20.367882	4.531250
20.388338	4.947917
20.408795	5.052083
20.429252	5.937500
20.449709	5.104167
20.470165	5.312500
20.490622	4.843750
20.511079	5.104167
20.531536	5.364583
20.551992	5.625000
20.572449	5.364583
20.592906	5.729167
20.613363	5.572917
20.633819	5.260417
20.654276	5.885417
20.674733	5.416667
20.695190	5.260417
20.715646	5.260417
20.736103	5.364583
20.756560	5.729167
20.777017	5.104167
20.797473	6.770833
20.817930	5.416667
20.838387	6.614583
20.858844	6.822917
20.879300	6.354167
20.899757	7.500000
20.920214	8.541666
20.940671	9.322916
20.961127	11.770830
20.981584	15.781250
21.002041	19.531250
21.022498	27.135420
21.042954	33.697910
21.063411	40.572910
21.083868	47.604160
21.104325	55.729160
21.124781	60.625000
21.145238	68.958330
21.165695	70.364580
21.186152	65.989580
21.206608	49.583330
21.227065	33.750000
21.247522	26.145830
21.267979	14.062500
21.288435	10.260420
21.308892	8.854166
21.329349	10.520830
21.349806	9.427083
21.370262	10.000000
21.390719	10.416670
21.411176	10.208330
21.431633	11.510420
21.452089	12.395830
21.472546	12.031250
21.493003	10.416670
21.513460	10.208330
21.533916	7.187500
21.554373	7.083333
21.574830	5.677083
21.595287	6.458333
21.615743	6.718750
21.636200	6.145833
21.656657	5.937500
21.677114	5.989583
21.697570	5.937500
21.718027	6.510417
21.738484	6.041667
21.758941	6.510417
21.779397	6.510417
21.799854	6.302083
21.820311	7.604167
21.840768	6.458333
21.861224	6.875000
21.881681	7.604167
21.902138	6.875000
21.922595	8.281250
21.943052	9.375000
21.963508	13.125000
21.983965	15.052080
22.004422	20.156250
22.024879	26.354170
22.045335	31.458330
22.065792	35.937500
22.086249	40.052080
22.106706	49.791660
22.127162	54.322910
22.147619	58.854160
22.168076	59.375000
22.188533	48.125000
22.208989	36.770830
22.229446	27.447920
22.249903	19.791670
22.270360	12.395830
22.290816	10.937500
22.311273	8.958333
22.331730	8.333333
22.352187	7.291667
22.372643	7.135417
22.393100	7.708333
22.413557	7.031250
22.434014	7.239583
22.454470	6.770833
22.474927	6.354167
22.495384	6.197917
22.515841	7.500000
22.536297	6.979167
22.556754	5.937500
22.577211	7.083333
22.597668	7.604167
22.618124	6.614583
22.638581	7.187500
22.659038	6.718750
22.679495	6.770833
22.699951	6.093750
22.720408	5.625000
22.740865	5.781250
22.761322	6.406250
22.781778	6.979167
22.802235	6.927083
22.822692	6.093750
22.843149	6.458333
22.863605	6.458333
22.884062	6.302083
22.904519	6.145833
22.924976	6.510417
22.945432	7.135417
22.965889	6.510417
22.986346	6.718750
23.006803	6.302083
23.027259	6.666667
23.047716	6.927083
23.068173	5.885417
23.088630	6.822917
23.109086	6.250000
23.129543	5.781250
23.150000	6.875000
23.170457	6.875000
23.190913	5.989583
23.211370	6.562500
23.231827	6.458333
23.252284	6.770833
23.272740	7.760417
23.293197	6.666667
23.313654	7.708333
23.334111	6.718750
23.354567	6.927083
23.375024	7.864583
23.395481	9.010416
23.415938	11.614580
23.436394	13.385420
23.456851	15.260420
23.477308	16.770830
23.497765	18.958330
23.518221	25.052080
23.538678	27.135420
23.559135	31.406250
23.579592	34.062500
23.600048	36.250000
23.620505	34.375000
23.640962	35.260410
23.661419	37.656250
23.681875	33.593750
23.702332	28.125000
23.722789	21.614580
23.743246	17.864580
23.763702	14.270830
23.784159	9.427083
23.804616	9.583333
23.825073	7.760417
23.845529	6.562500
23.865986	6.562500
23.886443	7.760417
23.906900	6.614583
23.927356	6.250000
23.947813	7.604167
23.968270	8.125000
23.988727	6.927083
24.009183	7.239583
24.029640	7.708333
24.050097	10.000000
24.070554	11.510420
24.091010	14.635420
24.111467	18.437500
24.131924	21.614580
24.152381	23.593750
24.172837	32.083330
24.193294	35.833330
24.213751	39.010410
24.234208	42.135410
24.254664	44.322910
24.275121	38.906250
24.295578	29.531250
24.316035	23.437500
24.336491	18.333330
24.356948	15.000000
24.377405	13.437500
24.397862	11.093750
24.418318	10.885420
24.438775	12.552080
24.459232	14.427080
24.479689	17.031250
24.500145	18.906250
24.520602	21.145830
24.541059	22.343750
24.561516	23.125000
24.581972	22.187500
24.602429	20.104170
24.622886	17.031250
24.643343	15.833330
24.663799	13.437500
24.684256	9.895833
24.704713	9.114583
24.725170	9.010416
24.745626	9.947916
24.766083	9.270833
24.786540	10.520830
24.806997	16.041670
24.827453	19.843750
24.847910	34.843750
24.868367	48.333330
24.888824	55.625000
24.909280	59.895830
24.929737	73.906250
24.950194	81.927080
24.970651	90.260410
24.991107	80.937500
25.011564	70.833330
25.032021	48.281250
25.052478	38.072910
25.072934	27.864580
25.093391	16.770830
25.113848	10.000000
25.134305	9.635416
25.154761	9.062500
25.175218	9.531250
25.195675	8.437500
25.216132	9.687500
25.236588	8.177083
25.257045	9.322916
25.277502	8.593750
25.297959	10.937500
25.318415	12.708330
25.338872	14.895830
25.359329	18.541670
25.379786	25.937500
25.400242	29.322920
25.420699	36.875000
25.441156	42.708330
25.461613	46.458330
25.482069	46.770830
25.502526	46.250000
25.522983	45.520830
25.543440	43.229160
25.563896	36.875000
25.584353	29.427080
25.604810	22.708330
25.625267	17.135420
25.645723	12.552080
25.666180	9.843750
25.686637	8.281250
25.707094	8.385416
25.727550	8.020833
25.748007	7.656250
25.768464	7.552083
25.788921	7.708333
25.809377	7.708333
25.829834	8.281250
25.850291	8.281250
25.870748	7.864583
25.891204	8.437500
25.911661	12.812500
25.932118	13.437500
25.952575	18.593750
25.973031	20.885420
25.993488	24.166670
26.013945	29.114580
26.034402	33.489580
26.054858	34.739580
26.075315	37.552080
26.095772	34.427080
26.116229	27.395830
26.136685	21.770830
26.157142	18.958330
26.177599	15.260420
26.198056	10.833330
26.218512	10.312500
26.238969	9.531250
26.259426	9.791666
26.279883	9.010416
26.300339	8.177083
26.320796	9.791666
26.341253	9.583333
26.361710	9.010416
26.382166	10.104170
26.402623	10.677080
26.423080	10.104170
26.443537	10.364580
26.463993	12.135420
26.484450	13.125000
26.504907	13.958330
26.525364	20.156250
26.545820	25.937500
26.566277	33.541660
26.586734	42.708330
26.607191	49.635410
26.627647	62.708330
26.648104	67.656250
26.668561	77.343750
26.689018	85.625000
26.709475	80.729160
26.729931	70.729160
26.750388	59.375000
26.770845	49.427080
26.791302	40.677080
26.811758	31.093750
26.832215	23.906250
26.852672	18.750000
26.873129	17.343750
26.893585	14.166670
26.914042	13.854170
26.934499	11.770830
26.954956	11.354170
26.975412	10.937500
26.995869	10.729170
27.016326	11.041670
27.036783	10.520830
27.057239	10.625000
27.077696	10.104170
27.098153	12.395830
27.118610	11.979170
27.139066	14.218750
27.159523	19.895830
27.179980	24.270830
27.200437	33.802080
27.220893	36.875000
27.241350	47.291660
27.261807	57.187500
27.282264	65.625000
27.302720	69.739580
27.323177	74.843750
27.343634	65.833330
27.364091	50.625000
27.384547	45.625000
27.405004	35.989580
27.425461	24.739580
27.445918	16.250000
27.466374	13.072920
27.486831	10.208330
27.507288	10.572920
27.527745	8.750000
27.548201	8.437500
27.568658	8.177083
27.589115	6.614583
27.609572	7.031250
27.630028	7.395833
27.650485	6.875000
27.670942	8.229166
27.691399	7.447917
27.711855	8.281250
27.732312	8.750000
27.752769	9.270833
27.773226	13.854170
27.793682	14.114580
27.814139	17.291670
27.834596	20.625000
27.855053	23.489580
27.875509	25.885420
27.895966	30.781250
27.916423	29.687500
27.936880	28.437500
27.957336	28.333330
27.977793	28.125000
27.998250	27.187500
28.018707	20.781250
28.039163	16.406250
28.059620	15.312500
28.080077	13.489580
28.100534	9.895833
28.120990	7.812500
28.141447	8.333333
28.161904	7.864583
28.182361	8.229166
28.202817	8.125000
28.223274	7.343750
28.243731	6.770833
28.264188	7.343750
28.284644	8.072916
28.305101	7.031250
28.325558	8.229166
28.346015	9.270833
28.366471	8.385416
28.386928	8.385416
28.407385	6.822917
28.427842	7.708333
28.448298	7.447917
28.468755	7.604167
28.489212	7.031250
28.509669	6.875000
28.530125	6.718750
28.550582	6.718750
28.571039	5.833333
28.591496	6.093750
28.611952	6.666667
28.632409	6.822917
28.652866	7.552083
28.673323	7.916667
28.693779	6.145833
28.714236	7.135417
28.734693	6.041667
28.755150	6.718750
28.775606	7.500000
28.796063	7.812500
28.816520	6.510417
28.836977	7.083333
28.857433	6.875000
28.877890	7.239583
28.898347	6.510417
28.918804	8.229166
28.939260	8.593750
28.959717	10.052080
28.980174	11.822920
29.000631	13.072920
29.021087	16.927080
29.041544	18.333330
29.062001	21.614580
29.082458	25.104170
29.102914	27.500000
29.123371	31.666670
29.143828	29.010420
29.164285	26.354170
29.184741	21.458330
29.205198	21.406250
29.225655	23.281250
29.246112	26.041670
29.266568	33.385410
29.287025	38.906250
29.307482	43.072910
29.327939	51.197910
29.348395	59.322910
29.368852	62.031250
29.389309	73.333330
29.409766	73.437500
29.430222	68.333330
29.450679	55.000000
29.471136	43.958330
29.491593	37.343750
29.512049	29.270830
29.532506	18.958330
29.552963	14.322920
29.573420	10.052080
29.593876	10.416670
29.614333	9.583333
29.634790	11.562500
29.655247	10.833330
29.675703	8.593750
29.696160	9.687500
29.716617	9.010416
29.737074	10.312500
29.757530	10.989580
29.777987	9.843750
29.798444	10.208330
29.818901	9.635416
29.839357	8.229166
29.859814	8.802083
29.880271	8.281250
29.900728	7.031250
29.921184	6.510417
29.941641	5.729167
29.962098	6.875000
29.982555	6.354167
30.003011	6.770833
30.023468	7.552083
30.043925	6.041667
30.064382	7.083333
30.084838	6.302083
30.105295	6.302083
30.125752	6.927083
30.146209	6.927083
30.166665	7.864583
30.187122	8.541666
30.207579	9.375000
30.228036	8.697916
30.248492	11.562500
30.268949	12.708330
30.289406	11.875000
30.309863	15.468750
30.330319	15.468750
30.350776	20.000000
30.371233	21.614580
30.391690	20.260420
30.412146	20.104170
30.432603	23.541670
30.453060	26.979170
30.473517	26.354170
30.493973	31.510420
30.514430	27.604170
30.534887	24.479170
30.555344	25.937500
30.575800	25.677080
30.596257	26.250000
30.616714	25.156250
30.637171	25.989580
30.657627	23.125000
30.678084	26.822920
30.698541	24.062500
30.718998	27.552080
30.739454	27.083330
30.759911	24.479170
30.780368	20.208330
30.800825	17.447920
30.821281	16.562500
30.841738	15.937500
30.862195	14.218750
30.882652	12.083330
30.903108	11.875000
30.923565	13.072920
30.944022	14.114580
30.964479	14.479170
30.984935	15.364580
31.005392	14.843750
31.025849	11.406250
31.046306	13.072920
31.066762	12.604170
31.087219	11.458330
31.107676	9.843750
31.128133	9.791666
31.148589	10.625000
31.169046	11.093750
31.189503	11.979170
31.209960	13.437500
31.230416	13.125000
31.250873	15.156250
31.271330	17.031250
31.291787	15.104170
31.312243	15.416670
31.332700	14.531250
31.353157	11.822920
31.373614	10.260420
31.394070	10.312500
31.414527	8.229166
31.434984	7.968750
31.455441	6.458333
31.475898	6.145833
31.496354	7.239583
31.516811	6.354167
31.537268	6.354167
31.557725	6.093750
31.578181	5.312500
31.598638	5.729167
31.619095	6.250000
31.639552	7.291667
31.660008	6.770833
31.680465	6.250000
31.700922	6.718750
31.721379	6.197917
31.741835	8.177083
31.762292	7.916667
31.782749	8.958333
31.803206	8.854166
31.823662	8.489583
31.844119	8.697916
31.864576	7.500000
31.885033	7.708333
31.905489	8.854166
31.925946	8.177083
31.946403	7.291667
31.966860	8.437500
31.987316	8.645833
32.007773	10.468750
32.028230	10.156250
32.048687	9.114583
32.069143	9.062500
32.089600	7.031250
32.110057	8.333333
32.130514	7.187500
32.150970	7.239583
32.171427	7.083333
32.191884	7.604167
32.212341	7.447917
32.232797	8.177083
32.253254	7.187500
32.273711	8.333333
32.294168	7.812500
32.314624	8.072916
32.335081	8.958333
32.355538	9.375000
32.375995	8.125000
32.396451	6.979167
32.416908	7.291667
32.437365	6.770833
32.457822	6.041667
32.478278	5.468750
32.498735	4.583333
32.519192	5.677083
32.539649	5.625000
32.560105	5.208333
32.580562	4.427083
32.601019	5.312500
32.621476	5.625000
32.641932	5.104167
32.662389	4.427083
32.682846	5.312500
32.703303	5.208333
32.723759	4.531250
32.744216	4.947917
32.764673	5.104167
32.785130	6.250000
32.805586	6.510417
32.826043	7.187500
32.846500	6.718750
32.866957	8.125000
32.887413	8.750000
32.907870	9.687500
32.928327	9.791666
32.948784	9.895833
32.969240	10.000000
32.989697	10.885420
33.010154	11.197920
33.030611	10.208330
33.051067	9.427083
33.071524	9.062500
33.091981	8.125000
33.112438	7.760417
33.132894	5.937500
33.153351	6.145833
33.173808	7.031250
33.194265	5.468750
33.214721	5.781250
33.235178	6.927083
33.255635	7.395833
33.276092	7.083333
33.296548	6.562500
33.317005	5.572917
33.337462	5.989583
33.357919	5.572917
33.378375	5.781250
33.398832	4.791667
33.419289	5.625000
33.439746	6.250000
33.460202	6.093750
33.480659	6.666667
33.501116	6.979167
33.521573	8.125000
33.542029	7.812500
33.562486	9.375000
33.582943	8.958333
33.603400	9.687500
33.623856	10.885420
33.644313	9.947916
33.664770	8.125000
33.685227	7.239583
33.705683	7.187500
33.726140	7.187500
33.746597	5.781250
33.767054	5.260417
33.787510	5.781250
33.807967	4.947917
33.828424	5.104167
33.848881	5.208333
33.869337	4.947917
33.889794	4.687500
33.910251	5.312500
33.930708	5.104167
33.951164	4.843750
33.971621	4.635417
33.992078	3.854167
34.012535	4.687500
34.032991	4.322917
34.053448	4.947917
34.073905	4.791667
34.094362	3.958333
34.114818	5.468750
34.135275	4.791667
34.155732	5.260417
34.176189	5.104167
34.196645	5.937500
34.217102	4.739583
34.237559	5.260417
34.258016	5.729167
34.278472	5.572917
34.298929	7.135417
34.319386	5.885417
34.339843	4.739583
34.360299	5.885417
34.380756	4.739583
34.401213	5.156250
34.421670	5.781250
34.442126	4.218750
34.462583	4.531250
34.483040	4.739583
34.503497	5.104167
34.523953	5.260417
34.544410	5.468750
34.564867	4.322917
34.585324	5.677083
34.605780	4.583333
34.626237	4.479167
34.646694	5.572917
34.667151	5.677083
34.687607	5.260417
34.708064	4.270833
34.728521	4.739583
34.748978	3.958333
34.769434	5.364583
34.789891	5.156250
34.810348	4.427083
34.830805	3.750000
34.851261	4.947917
34.871718	4.062500
34.892175	5.052083
34.912632	4.895833
34.933088	5.729167
34.953545	5.625000
34.974002	5.833333
34.994459	6.145833
35.014915	6.510417
35.035372	7.604167
35.055829	6.614583
35.076286	6.354167
35.096742	6.458333
35.117199	6.875000
35.137656	7.187500
35.158113	8.177083
35.178569	7.291667
35.199026	7.656250
35.219483	9.635416
35.239940	8.489583
35.260396	8.281250
35.280853	8.020833
35.301310	8.020833
35.321767	7.760417
35.342223	10.572920
35.362680	8.750000
35.383137	9.583333
35.403594	10.937500
35.424050	10.104170
35.444507	7.968750
35.464964	7.968750
35.485421	9.375000
35.505877	8.177083
35.526334	8.906250
35.546791	8.333333
35.567248	8.020833
35.587704	5.937500
35.608161	7.291667
35.628618	6.145833
35.649075	5.677083
35.669531	6.458333
35.689988	4.947917
35.710445	6.145833
35.730902	6.197917
35.751358	6.614583
35.771815	8.072916
35.792272	6.145833
35.812729	7.864583
35.833185	7.343750
35.853642	7.031250
35.874099	7.552083
35.894556	7.135417
35.915012	6.302083
35.935469	6.458333
35.955926	5.937500
35.976383	5.000000
35.996839	5.156250
36.017296	5.052083
36.037753	4.583333
36.058210	5.937500
36.078666	5.052083
36.099123	4.218750
36.119580	4.010417
36.140037	4.635417
36.160494	3.854167
36.180950	4.375000
36.201407	4.739583
36.221864	5.260417
36.242321	4.375000
36.262777	3.906250
36.283234	3.385417
36.303691	4.531250
36.324148	3.958333
36.344604	4.531250
36.365061	4.375000
36.385518	4.270833
36.405975	4.270833
36.426431	4.322917
36.446888	4.010417
36.467345	3.697917
36.487802	4.218750
36.508258	4.739583
36.528715	3.541667
36.549172	4.322917
36.569629	4.635417
36.590085	4.427083
36.610542	4.687500
36.630999	3.750000
36.651456	4.166667
36.671912	4.166667
36.692369	4.479167
36.712826	3.697917
36.733283	4.479167
36.753739	4.322917
36.774196	4.375000
36.794653	4.739583
36.815110	4.739583
36.835566	5.468750
36.856023	6.302083
36.876480	4.166667
36.896937	5.104167
36.917393	6.979167
36.937850	5.885417
36.958307	5.312500
36.978764	5.208333
36.999220	5.520833
37.019677	4.843750
37.040134	4.270833
37.060591	4.114583
37.081047	4.635417
37.101504	4.583333
37.121961	4.583333
37.142418	4.427083
37.162874	5.520833
37.183331	5.625000
37.203788	5.625000
37.224245	5.677083
37.244701	5.156250
37.265158	5.677083
37.285615	6.093750
37.306072	7.135417
37.326528	7.812500
37.346985	8.072916
37.367442	9.062500
37.387899	10.364580
37.408355	10.520830
37.428812	13.125000
37.449269	13.385420
37.469726	13.593750
37.490182	15.104170
37.510639	13.333330
37.531096	12.552080
37.551553	10.625000
37.572009	10.989580
37.592466	11.562500
37.612923	13.177080
37.633380	10.989580
37.653836	10.416670
37.674293	10.052080
37.694750	11.927080
37.715207	11.458330
37.735663	11.250000
37.756120	11.666670
37.776577	10.572920
37.797034	8.697916
37.817490	9.270833
37.837947	7.395833
37.858404	7.760417
37.878861	8.489583
37.899317	7.604167
37.919774	6.770833
37.940231	6.666667
37.960688	6.875000
37.981144	7.656250
38.001601	8.489583
38.022058	6.979167
38.042515	8.333333
38.062971	8.489583
38.083428	8.020833
38.103885	6.718750
38.124342	7.187500
38.144798	5.677083
38.165255	6.666667
38.185712	6.979167
38.206169	7.187500
38.226625	5.937500
38.247082	6.302083
38.267539	6.770833
38.287996	6.614583
38.308452	6.250000
38.328909	6.666667
38.349366	5.729167
38.369823	7.291667
38.390279	9.322916
38.410736	9.062500
38.431193	10.416670
38.451650	10.729170
38.472106	12.552080
38.492563	11.927080
38.513020	15.729170
38.533477	15.989580
38.553933	13.072920
38.574390	13.125000
38.594847	12.447920
38.615304	12.239580
38.635760	14.791670
38.656217	14.010420
38.676674	13.177080
38.697131	13.697920
38.717587	16.510420
38.738044	17.916670
38.758501	18.958330
38.778958	16.875000
38.799414	15.416670
38.819871	13.593750
38.840328	11.458330
38.860785	12.968750
38.881241	10.989580
38.901698	11.041670
38.922155	10.416670
38.942612	8.229166
38.963068	9.947916
38.983525	10.937500
39.003982	11.822920
39.024439	12.083330
39.044895	13.906250
39.065352	16.406250
39.085809	15.468750
39.106266	14.427080
39.126722	13.854170
39.147179	11.666670
39.167636	10.104170
39.188093	11.302080
39.208549	9.843750
39.229006	8.854166
39.249463	7.812500
39.269920	6.302083
39.290376	6.979167
39.310833	7.031250
39.331290	6.250000
39.351747	5.729167
39.372203	5.572917
39.392660	4.583333
39.413117	5.781250
39.433574	5.312500
39.454030	5.520833
39.474487	5.885417
39.494944	5.885417
39.515401	7.135417
39.535857	6.718750
39.556314	6.302083
39.576771	8.125000
39.597228	7.239583
39.617684	6.197917
39.638141	7.031250
39.658598	6.041667
39.679055	6.614583
39.699511	6.979167
39.719968	7.291667
39.740425	7.187500
39.760882	7.916667
39.781338	7.708333
39.801795	8.750000
39.822252	9.062500
39.842709	8.281250
39.863165	9.531250
39.883622	8.645833
39.904079	9.687500
39.924536	9.791666
39.944992	8.697916
39.965449	8.281250
39.985906	7.708333
40.006363	7.552083
40.026819	7.395833
40.047276	6.250000
40.067733	5.781250
40.088190	5.625000
40.108646	5.260417
40.129103	5.208333
40.149560	4.479167
40.170017	4.791667
40.190473	3.593750
40.210930	3.541667
40.231387	4.531250
40.251844	4.375000
40.272300	4.739583
40.292757	3.697917
40.313214	4.114583
40.333671	3.802083
40.354127	4.739583
40.374584	4.531250
40.395041	4.947917
40.415498	4.218750
40.435954	4.010417
40.456411	5.104167
40.476868	4.791667
40.497325	5.052083
40.517781	5.885417
40.538238	4.687500
40.558695	4.843750
40.579152	4.583333
40.599608	5.572917
40.620065	5.156250
40.640522	5.260417
40.660979	5.364583
40.681435	5.833333
40.701892	8.229166
40.722349	7.552083
40.742806	10.781250
40.763262	10.416670
40.783719	11.666670
40.804176	11.354170
40.824633	13.229170
40.845089	11.562500
40.865546	10.677080
40.886003	10.833330
40.906460	10.572920
40.926917	8.697916
40.947373	11.406250
40.967830	9.479166
40.988287	10.364580
41.008744	9.322916
41.029200	10.729170
41.049657	10.833330
41.070114	10.520830
41.090571	10.104170
41.111027	7.552083
41.131484	7.395833
41.151941	7.812500
41.172398	8.072916
41.192854	7.187500
41.213311	7.031250
41.233768	6.354167
41.254225	6.718750
41.274681	7.083333
41.295138	7.552083
41.315595	7.812500
41.336052	8.125000
41.356508	8.125000
41.376965	8.281250
41.397422	8.541666
41.417879	10.364580
41.438335	10.104170
41.458792	8.333333
41.479249	7.447917
41.499706	7.760417
41.520162	6.614583
41.540619	6.562500
41.561076	6.718750
41.581533	5.885417
41.601989	6.458333
41.622446	5.885417
41.642903	5.312500
41.663360	5.208333
41.683816	4.479167
41.704273	6.302083
41.724730	5.885417
41.745187	5.677083
41.765643	6.302083
41.786100	6.406250
41.806557	6.666667
41.827014	6.770833
41.847470	7.864583
41.867927	8.645833
41.888384	8.802083
41.908841	8.802083
41.929297	8.854166
41.949754	9.687500
41.970211	9.947916
41.990668	10.000000
42.011124	8.072916
42.031581	7.083333
42.052038	6.666667
42.072495	6.354167
42.092951	5.885417
42.113408	6.093750
42.133865	5.677083
42.154322	5.156250
42.174778	5.208333
42.195235	5.833333
42.215692	5.416667
42.236149	6.041667
42.256605	6.302083
42.277062	4.739583
42.297519	5.833333
42.317976	6.666667
42.338432	5.208333
42.358889	4.843750
42.379346	5.729167
42.399803	5.677083
42.420259	5.729167
42.440716	5.416667
42.461173	6.354167
42.481630	5.572917
42.502086	5.260417
42.522543	5.052083
42.543000	5.052083
42.563457	5.208333
42.583913	5.000000
42.604370	5.520833
42.624827	5.625000
42.645284	4.843750
42.665740	5.468750
42.686197	4.583333
42.706654	4.166667
42.727111	4.375000
42.747567	5.625000
42.768024	4.218750
42.788481	4.166667
42.808938	4.583333
42.829394	4.739583
42.849851	5.208333
42.870308	4.739583
42.890765	5.833333
42.911221	5.312500
42.931678	5.885417
42.952135	6.197917
42.972592	5.104167
42.993048	7.135417
43.013505	6.041667
43.033962	6.510417
43.054419	6.614583
43.074875	6.770833
43.095332	6.510417
43.115789	6.354167
43.136246	6.302083
43.156702	5.989583
43.177159	6.197917
43.197616	7.239583
43.218073	6.718750
43.238529	6.562500
43.258986	7.447917
43.279443	9.114583
43.299900	6.822917
43.320356	5.729167
43.340813	5.989583
43.361270	5.677083
43.381727	5.937500
43.402183	6.093750
43.422640	5.729167
43.443097	5.677083
43.463554	5.416667
43.484010	5.729167
43.504467	5.625000
43.524924	4.739583
43.545381	6.354167
43.565837	5.156250
43.586294	4.479167
43.606751	5.885417
43.627208	5.468750
43.647664	5.572917
43.668121	4.427083
43.688578	4.739583
43.709035	4.947917
43.729491	4.114583
43.749948	3.541667
43.770405	4.531250
43.790862	4.947917
43.811318	4.010417
[truncated: 791 more rows]
