# Supplementary material for: Novel multi-component crystals of berberine with improved pharmaceutical properties
Source: IUCrJ. 2023 Jan 1;10(Pt 1):66–76. doi: 10.1107/S2052252522010983 (PMC9812220; doi:10.1107/S2052252522010983)
Supplement: Supplementary file 12 [file m-10-00066-2BER-2CAsup12.rtv]

data_2BER-2CA
loop_
_pd_meas_2theta_scan
_pd_meas_counts_total
3.000100	105.416700
3.020557	104.427100
3.041014	102.656200
3.061470	99.583330
3.081927	96.354160
3.102384	95.052080
3.122841	90.729160
3.143297	89.947910
3.163754	86.562500
3.184211	83.645830
3.204668	81.718750
3.225124	85.572910
3.245581	81.250000
3.266038	82.083330
3.286495	76.927080
3.306951	71.770830
3.327408	72.760410
3.347865	68.437500
3.368322	67.447910
3.388778	61.770830
3.409235	64.791660
3.429692	59.687500
3.450149	55.885410
3.470605	52.291660
3.491062	50.468750
3.511519	50.416660
3.531976	42.760410
3.552432	42.343750
3.572889	40.572910
3.593346	37.864580
3.613803	34.218750
3.634259	34.791660
3.654716	30.520830
3.675173	29.062500
3.695630	29.166670
3.716086	27.031250
3.736543	25.052080
3.757000	24.479170
3.777457	20.052080
3.797913	19.947920
3.818370	16.979170
3.838827	16.875000
3.859284	14.270830
3.879740	12.812500
3.900197	11.510420
3.920654	10.208330
3.941111	9.531250
3.961567	7.656250
3.982024	7.552083
4.002481	7.812500
4.022938	7.239583
4.043394	7.447917
4.063851	7.708333
4.084308	8.020833
4.104765	5.833333
4.125221	6.666667
4.145678	6.354167
4.166135	6.354167
4.186592	5.260417
4.207048	5.104167
4.227505	5.625000
4.247962	5.677083
4.268419	5.156250
4.288875	5.989583
4.309332	5.572917
4.329789	5.364583
4.350246	4.479167
4.370702	5.364583
4.391159	5.625000
4.411616	5.156250
4.432073	4.687500
4.452529	4.114583
4.472986	4.166667
4.493443	5.208333
4.513900	4.427083
4.534356	4.895833
4.554813	4.218750
4.575270	4.635417
4.595727	5.000000
4.616183	4.739583
4.636640	4.166667
4.657097	4.479167
4.677554	4.791667
4.698010	4.010417
4.718467	3.645833
4.738924	4.635417
4.759381	3.385417
4.779837	4.479167
4.800294	4.843750
4.820751	3.333333
4.841208	3.854167
4.861664	4.739583
4.882121	4.531250
4.902578	3.906250
4.923035	2.916667
4.943491	3.437500
4.963948	3.906250
4.984405	3.802083
5.004862	3.229167
5.025318	3.802083
5.045775	3.958333
5.066232	3.333333
5.086689	3.958333
5.107145	3.593750
5.127602	3.541667
5.148059	4.322917
5.168516	3.281250
5.188972	3.177083
5.209429	3.072917
5.229886	4.114583
5.250343	2.604167
5.270799	2.916667
5.291256	3.385417
5.311713	2.812500
5.332170	2.656250
5.352626	2.552083
5.373083	3.333333
5.393540	2.968750
5.413997	3.125000
5.434453	2.916667
5.454910	3.333333
5.475367	2.343750
5.495824	2.708333
5.516280	2.812500
5.536737	2.239583
5.557194	2.812500
5.577651	2.447917
5.598107	3.177083
5.618564	2.864583
5.639021	2.604167
5.659478	3.020833
5.679934	2.500000
5.700391	2.604167
5.720848	3.177083
5.741305	3.125000
5.761761	2.395833
5.782218	2.708333
5.802675	1.927083
5.823132	2.395833
5.843588	2.916667
5.864045	2.447917
5.884502	1.927083
5.904959	2.916667
5.925415	2.083333
5.945872	2.968750
5.966329	2.916667
5.986786	2.552083
6.007242	2.916667
6.027699	2.187500
6.048156	1.875000
6.068613	2.656250
6.089069	3.385417
6.109526	2.291667
6.129983	2.812500
6.150440	2.864583
6.170896	3.229167
6.191353	2.968750
6.211810	2.812500
6.232267	2.968750
6.252723	3.229167
6.273180	2.708333
6.293637	2.500000
6.314094	3.020833
6.334550	3.437500
6.355007	3.541667
6.375464	3.072917
6.395921	3.229167
6.416377	4.010417
6.436834	4.375000
6.457291	4.895833
6.477748	6.406250
6.498204	7.500000
6.518661	9.010416
6.539118	10.312500
6.559575	12.760420
6.580031	14.531250
6.600488	20.000000
6.620945	23.385420
6.641402	31.979170
6.661858	36.666660
6.682315	45.885410
6.702772	52.083330
6.723229	50.260410
6.743685	25.989580
6.764142	9.947916
6.784599	6.458333
6.805056	4.895833
6.825512	3.958333
6.845969	4.739583
6.866426	4.062500
6.886883	4.895833
6.907339	5.885417
6.927796	5.156250
6.948253	5.416667
6.968710	6.302083
6.989166	6.302083
7.009623	4.166667
7.030080	2.812500
7.050537	3.802083
7.070993	3.125000
7.091450	2.864583
7.111907	2.343750
7.132364	2.916667
7.152820	2.552083
7.173277	2.395833
7.193734	2.187500
7.214191	2.812500
7.234647	2.604167
7.255104	2.916667
7.275561	2.708333
7.296018	2.968750
7.316474	2.395833
7.336931	2.656250
7.357388	2.447917
7.377845	2.604167
7.398301	2.395833
7.418758	2.447917
7.439215	2.395833
7.459672	2.812500
7.480128	3.072917
7.500585	2.708333
7.521042	2.187500
7.541499	2.031250
7.561955	2.447917
7.582412	2.500000
7.602869	3.177083
7.623326	2.760417
7.643782	2.760417
7.664239	2.604167
7.684696	3.541667
7.705153	3.385417
7.725609	4.427083
7.746066	5.572917
7.766523	5.625000
7.786980	7.447917
7.807437	9.531250
7.827893	11.718750
7.848350	14.583330
7.868807	18.802080
7.889264	25.000000
7.909720	32.864580
7.930177	38.802080
7.950634	55.104160
7.971091	70.572910
7.991547	95.729160
8.012004	137.083300
8.032461	173.437500
8.052918	231.145800
8.073374	284.427100
8.093831	295.989600
8.114288	166.770800
8.134745	57.343750
8.155201	32.500000
8.175658	25.156250
8.196115	21.302080
8.216572	14.531250
8.237028	7.343750
8.257485	4.843750
8.277942	5.520833
8.298399	4.687500
8.318855	4.583333
8.339312	3.958333
8.359769	3.958333
8.380226	4.114583
8.400682	3.906250
8.421139	3.437500
8.441596	3.958333
8.462053	3.489583
8.482509	4.166667
8.502966	3.697917
8.523423	3.593750
8.543880	3.437500
8.564336	3.697917
8.584793	3.229167
8.605250	2.708333
8.625707	3.020833
8.646163	3.697917
8.666620	3.072917
8.687077	2.864583
8.707534	3.072917
8.727990	2.760417
8.748447	3.177083
8.768904	2.864583
8.789361	3.125000
8.809817	2.916667
8.830274	2.447917
8.850731	2.291667
8.871188	2.708333
8.891644	2.395833
8.912101	2.864583
8.932558	2.187500
8.953015	2.604167
8.973471	2.656250
8.993928	2.500000
9.014385	2.083333
9.034842	2.552083
9.055298	2.447917
9.075755	3.020833
9.096212	2.916667
9.116669	2.500000
9.137125	2.812500
9.157582	2.447917
9.178039	2.760417
9.198496	3.020833
9.218952	2.343750
9.239409	2.760417
9.259866	2.604167
9.280323	2.552083
9.300779	2.395833
9.321236	2.447917
9.341693	1.875000
9.362150	2.708333
9.382606	2.500000
9.403063	2.708333
9.423520	1.927083
9.443977	2.500000
9.464433	3.020833
9.484890	1.875000
9.505347	2.864583
9.525804	2.187500
9.546260	2.447917
9.566717	2.135417
9.587174	1.614583
9.607631	2.656250
9.628087	2.031250
9.648544	2.187500
9.669001	2.291667
9.689458	2.916667
9.709914	2.343750
9.730371	2.083333
9.750828	1.979167
9.771285	2.031250
9.791741	2.187500
9.812198	2.708333
9.832655	2.500000
9.853112	2.708333
9.873568	2.708333
9.894025	2.812500
9.914482	2.500000
9.934939	2.708333
9.955395	2.552083
9.975852	2.760417
9.996309	2.343750
10.016766	2.395833
10.037222	2.604167
10.057679	2.343750
10.078136	2.395833
10.098593	2.604167
10.119049	2.864583
10.139506	2.291667
10.159963	2.395833
10.180420	3.541667
10.200876	2.708333
10.221333	2.916667
10.241790	2.760417
10.262247	2.656250
10.282703	2.395833
10.303160	2.812500
10.323617	2.708333
10.344074	2.864583
10.364530	2.708333
10.384987	2.760417
10.405444	2.916667
10.425901	3.072917
10.446357	2.968750
10.466814	2.968750
10.487271	2.864583
10.507728	3.020833
10.528184	2.864583
10.548641	3.437500
10.569098	2.500000
10.589555	3.593750
10.610011	3.177083
10.630468	2.968750
10.650925	3.645833
10.671382	2.968750
10.691838	4.583333
10.712295	3.906250
10.732752	3.229167
10.753209	3.541667
10.773665	3.697917
10.794122	4.270833
10.814579	3.333333
10.835036	4.427083
10.855492	4.583333
10.875949	4.895833
10.896406	4.270833
10.916863	3.906250
10.937319	4.739583
10.957776	4.791667
10.978233	5.104167
10.998690	5.000000
11.019146	6.145833
11.039603	7.187500
11.060060	6.875000
11.080517	7.552083
11.100973	9.062500
11.121430	8.281250
11.141887	11.145830
11.162344	12.812500
11.182800	14.583330
11.203257	15.208330
11.223714	16.406250
11.244171	16.822920
11.264627	14.687500
11.285084	10.572920
11.305541	9.479166
11.325998	7.239583
11.346454	6.145833
11.366911	5.833333
11.387368	5.520833
11.407825	5.312500
11.428281	5.833333
11.448738	4.479167
11.469195	4.791667
11.489652	5.260417
11.510108	4.635417
11.530565	4.270833
11.551022	5.572917
11.571479	4.114583
11.591935	5.208333
11.612392	4.114583
11.632849	5.364583
11.653306	5.000000
11.673762	4.010417
11.694219	4.635417
11.714676	4.635417
11.735133	4.843750
11.755589	4.114583
11.776046	4.531250
11.796503	5.156250
11.816960	4.270833
11.837416	5.260417
11.857873	5.520833
11.878330	6.718750
11.898787	6.666667
11.919243	8.072916
11.939700	7.968750
11.960157	10.000000
11.980614	11.927080
12.001070	11.614580
12.021527	13.229170
12.041984	14.531250
12.062441	15.520830
12.082897	14.531250
12.103354	10.416670
12.123811	8.489583
12.144268	7.135417
12.164724	7.239583
12.185181	7.187500
12.205638	8.593750
12.226095	9.375000
12.246551	10.937500
12.267008	13.281250
12.287465	14.010420
12.307922	16.145830
12.328378	18.281250
12.348835	17.187500
12.369292	15.468750
12.389749	12.291670
12.410205	12.968750
12.430662	13.020830
12.451119	16.093750
12.471576	17.968750
12.492033	21.197920
12.512489	22.135420
12.532946	22.083330
12.553403	22.864580
12.573860	14.270830
12.594316	8.645833
12.614773	6.145833
12.635230	4.843750
12.655687	4.947917
12.676143	4.895833
12.696600	5.625000
12.717057	4.010417
12.737514	5.416667
12.757970	4.531250
12.778427	5.260417
12.798884	5.520833
12.819341	4.010417
12.839797	4.427083
12.860254	4.843750
12.880711	4.531250
12.901168	4.843750
12.921624	4.322917
12.942081	5.677083
12.962538	5.312500
12.982995	4.843750
13.003451	6.614583
13.023908	5.520833
13.044365	6.510417
13.064822	6.458333
13.085278	7.552083
13.105735	9.322916
13.126192	11.875000
13.146649	17.343750
13.167105	22.135420
13.187562	31.979170
13.208019	43.020830
13.228476	54.635410
13.248932	69.375000
13.269389	85.729160
13.289846	111.354200
13.310303	134.270800
13.330759	160.781300
13.351216	160.833300
13.371673	119.166700
13.392130	67.500000
13.412586	31.822920
13.433043	13.958330
13.453500	7.812500
13.473957	7.812500
13.494413	7.083333
13.514870	6.354167
13.535327	5.677083
13.555784	6.822917
13.576240	5.677083
13.596697	5.260417
13.617154	5.937500
13.637611	5.104167
13.658067	6.510417
13.678524	6.614583
13.698981	7.083333
13.719438	6.979167
13.739894	8.177083
13.760351	8.020833
13.780808	10.052080
13.801265	8.906250
13.821721	9.895833
13.842178	11.770830
13.862635	13.437500
13.883092	13.906250
13.903548	10.625000
13.924005	11.093750
13.944462	12.291670
13.964919	10.208330
13.985375	11.197920
14.005832	7.083333
14.026289	8.958333
14.046746	6.614583
14.067202	5.885417
14.087659	7.135417
14.108116	8.437500
14.128573	8.020833
14.149029	9.010416
14.169486	11.197920
14.189943	11.510420
14.210400	13.437500
14.230856	14.583330
14.251313	14.947920
14.271770	15.000000
14.292227	11.354170
14.312683	10.677080
14.333140	8.958333
14.353597	10.416670
14.374054	9.791666
14.394510	11.197920
14.414967	10.416670
14.435424	10.364580
14.455881	10.156250
14.476337	12.760420
14.496794	14.166670
14.517251	15.885420
14.537708	20.729170
14.558164	27.760420
14.578621	42.291660
14.599078	67.656250
14.619535	96.145830
14.639991	129.739600
14.660448	175.208300
14.680905	240.416700
14.701362	324.270800
14.721818	443.020800
14.742275	575.364600
14.762732	647.656300
14.783189	573.489600
14.803645	349.166700
14.824102	178.958300
14.844559	60.833330
14.865016	29.010420
14.885472	17.552080
14.905929	16.406250
14.926386	13.177080
14.946843	11.770830
14.967299	8.854166
14.987756	11.145830
15.008213	7.916667
15.028670	9.062500
15.049126	9.427083
15.069583	8.072916
15.090040	8.125000
15.110497	8.697916
15.130953	7.864583
15.151410	7.552083
15.171867	8.177083
15.192324	8.697916
15.212780	7.291667
15.233237	7.343750
15.253694	8.125000
15.274151	9.062500
15.294607	9.427083
15.315064	9.375000
15.335521	10.104170
15.355978	13.072920
15.376434	15.677080
15.396891	18.489580
15.417348	23.177080
15.437805	28.593750
15.458261	34.114580
15.478718	37.291660
15.499175	44.322910
15.519632	48.489580
15.540088	45.572910
15.560545	38.281250
15.581002	28.020830
15.601459	22.812500
15.621915	17.760420
15.642372	18.020830
15.662829	16.093750
15.683286	19.218750
15.703742	18.072920
15.724199	14.479170
15.744656	12.812500
15.765113	10.208330
15.785569	9.114583
15.806026	9.843750
15.826483	8.072916
15.846940	8.958333
15.867396	9.375000
15.887853	10.052080
15.908310	10.468750
15.928767	10.625000
15.949223	11.927080
15.969680	13.125000
15.990137	13.593750
16.010594	16.093750
16.031050	18.020830
16.051507	22.395830
16.071964	24.895830
16.092421	35.468750
16.112877	47.291660
16.133334	64.583330
16.153791	82.447910
16.174248	107.135400
16.194704	138.385400
16.215161	176.770800
16.235618	210.364600
16.256075	270.260400
16.276531	323.229200
16.296988	383.645800
16.317445	359.635400
16.337902	242.916700
16.358358	148.541700
16.378815	70.364580
16.399272	33.125000
16.419729	23.437500
16.440185	20.833330
16.460642	16.302080
16.481099	15.520830
16.501556	13.593750
16.522012	11.822920
16.542469	11.406250
16.562926	13.645830
16.583383	11.614580
16.603839	13.177080
16.624296	16.041670
16.644753	18.333330
16.665210	23.281250
16.685666	31.458330
16.706123	43.854160
16.726580	54.375000
16.747037	64.635410
16.767493	85.000000
16.787950	97.083330
16.808407	108.020800
16.828864	116.666700
16.849320	117.447900
16.869777	90.000000
16.890234	62.031250
16.910691	40.364580
16.931147	24.062500
16.951604	16.093750
16.972061	12.604170
16.992518	11.250000
17.012974	9.270833
17.033431	8.697916
17.053888	9.010416
17.074345	7.343750
17.094801	8.385416
17.115258	7.708333
17.135715	6.927083
17.156172	6.927083
17.176628	7.031250
17.197085	8.020833
17.217542	6.979167
17.237999	8.125000
17.258456	7.916667
17.278912	6.458333
17.299369	7.864583
17.319826	6.822917
17.340283	6.666667
17.360739	7.447917
17.381196	5.989583
17.401653	6.614583
17.422110	7.604167
17.442566	7.031250
17.463023	7.343750
17.483480	8.125000
17.503937	9.635416
17.524393	11.562500
17.544850	14.635420
17.565307	14.947920
17.585764	18.072920
17.606220	20.416670
17.626677	19.635420
17.647134	22.395830
17.667591	20.052080
17.688047	17.447920
17.708504	15.364580
17.728961	10.520830
17.749418	8.385416
17.769874	8.437500
17.790331	7.500000
17.810788	7.239583
17.831245	7.500000
17.851701	6.614583
17.872158	7.500000
17.892615	7.916667
17.913072	8.645833
17.933528	10.572920
17.953985	13.697920
17.974442	17.500000
17.994899	25.833330
18.015355	26.406250
18.035812	38.958330
18.056269	42.447910
18.076726	50.000000
18.097182	61.302080
18.117639	71.093750
18.138096	69.010410
18.158553	51.197910
18.179009	41.458330
18.199466	31.406250
18.219923	28.854170
18.240380	31.718750
18.260836	36.354160
18.281293	43.697910
18.301750	52.395830
18.322207	58.958330
18.342663	63.854160
18.363120	67.343750
18.383577	51.562500
18.404034	38.072910
18.424490	23.906250
18.444947	16.822920
18.465404	14.270830
18.485861	14.114580
18.506317	13.645830
18.526774	11.458330
18.547231	12.447920
18.567688	11.875000
18.588144	11.041670
18.608601	12.447920
18.629058	10.104170
18.649515	9.739583
18.669971	8.750000
18.690428	9.114583
18.710885	9.166666
18.731342	8.020833
18.751798	8.229166
18.772255	9.114583
18.792712	10.885420
18.813169	9.687500
18.833625	10.468750
18.854082	11.510420
18.874539	11.354170
18.894996	10.208330
18.915452	10.468750
18.935909	10.416670
18.956366	9.531250
18.976823	10.156250
18.997279	9.895833
19.017736	10.156250
19.038193	10.572920
19.058650	11.979170
19.079106	14.062500
19.099563	12.916670
19.120020	15.364580
19.140477	18.125000
19.160933	19.427080
19.181390	19.218750
19.201847	17.760420
19.222304	15.468750
19.242760	12.552080
19.263217	10.260420
19.283674	8.229166
19.304131	7.968750
19.324587	6.666667
19.345044	7.239583
19.365501	7.656250
19.385958	7.135417
19.406414	7.031250
19.426871	7.291667
19.447328	8.385416
19.467785	7.083333
19.488241	7.083333
19.508698	7.656250
19.529155	8.906250
19.549612	9.843750
19.570068	11.875000
19.590525	13.437500
19.610982	19.270830
19.631439	19.583330
19.651895	24.583330
19.672352	32.343750
19.692809	35.052080
19.713266	42.916660
19.733722	46.562500
19.754179	40.781250
19.774636	30.208330
19.795093	23.802080
19.815549	18.645830
19.836006	13.697920
19.856463	12.552080
19.876920	15.312500
19.897376	17.187500
19.917833	23.906250
19.938290	28.958330
19.958747	34.427080
19.979203	43.333330
19.999660	50.781250
20.020117	58.385410
20.040574	60.468750
20.061030	68.072910
20.081487	62.708330
20.101944	53.125000
20.122401	38.541660
20.142857	26.666670
20.163314	17.395830
20.183771	11.562500
20.204228	11.302080
20.224684	9.322916
20.245141	9.375000
20.265598	10.052080
20.286055	8.802083
20.306511	8.229166
20.326968	7.552083
20.347425	8.281250
20.367882	7.552083
20.388338	10.364580
20.408795	9.479166
20.429252	10.468750
20.449709	12.135420
20.470165	13.020830
20.490622	12.916670
20.511079	15.833330
20.531536	15.937500
20.551992	16.822920
20.572449	15.468750
20.592906	14.583330
20.613363	12.552080
20.633819	11.562500
20.654276	11.197920
20.674733	10.677080
20.695190	12.395830
20.715646	14.479170
20.736103	16.979170
20.756560	20.312500
20.777017	19.791670
20.797473	23.333330
20.817930	27.239580
20.838387	27.135420
20.858844	26.666670
20.879300	24.010420
20.899757	22.916670
20.920214	20.833330
20.940671	19.427080
20.961127	19.010420
20.981584	18.437500
21.002041	21.250000
21.022498	20.885420
21.042954	23.906250
21.063411	21.718750
21.083868	17.916670
21.104325	15.364580
21.124781	12.760420
21.145238	9.739583
21.165695	8.177083
21.186152	6.770833
21.206608	6.250000
21.227065	6.354167
21.247522	6.458333
21.267979	7.083333
21.288435	7.395833
21.308892	6.614583
21.329349	6.562500
21.349806	6.250000
21.370262	5.781250
21.390719	7.083333
21.411176	7.760417
21.431633	7.552083
21.452089	6.979167
21.472546	6.354167
21.493003	7.031250
21.513460	8.177083
21.533916	8.802083
21.554373	9.062500
21.574830	11.041670
21.595287	14.166670
21.615743	15.833330
21.636200	17.864580
21.656657	19.531250
21.677114	19.166670
21.697570	24.062500
21.718027	24.166670
21.738484	22.812500
21.758941	19.427080
21.779397	14.635420
21.799854	12.708330
21.820311	9.895833
21.840768	9.166666
21.861224	7.239583
21.881681	6.614583
21.902138	6.822917
21.922595	6.666667
21.943052	6.562500
21.963508	6.822917
21.983965	6.145833
22.004422	6.250000
22.024879	5.781250
22.045335	7.187500
22.065792	7.031250
22.086249	7.760417
22.106706	9.322916
22.127162	8.802083
22.147619	8.697916
22.168076	8.437500
22.188533	7.916667
22.208989	6.718750
22.229446	7.135417
22.249903	6.250000
22.270360	6.875000
22.290816	8.229166
22.311273	8.177083
22.331730	8.802083
22.352187	9.687500
22.372643	10.781250
22.393100	7.604167
22.413557	7.656250
22.434014	8.020833
22.454470	5.937500
22.474927	7.760417
22.495384	7.031250
22.515841	6.510417
22.536297	7.552083
22.556754	5.625000
22.577211	5.416667
22.597668	6.354167
22.618124	5.937500
22.638581	5.468750
22.659038	5.989583
22.679495	6.718750
22.699951	7.031250
22.720408	6.406250
22.740865	5.781250
22.761322	6.510417
22.781778	5.468750
22.802235	4.687500
22.822692	6.354167
22.843149	5.781250
22.863605	6.041667
22.884062	6.302083
22.904519	6.302083
22.924976	5.677083
22.945432	6.250000
22.965889	5.416667
22.986346	6.354167
23.006803	6.197917
23.027259	5.260417
23.047716	5.937500
23.068173	6.770833
23.088630	5.572917
23.109086	6.927083
23.129543	6.510417
23.150000	5.989583
23.170457	5.781250
23.190913	5.989583
23.211370	6.718750
23.231827	7.864583
23.252284	7.135417
23.272740	7.916667
23.293197	7.968750
23.313654	9.635416
23.334111	9.635416
23.354567	11.927080
23.375024	13.854170
23.395481	17.447920
23.415938	22.864580
23.436394	26.770830
23.456851	30.104170
23.477308	33.750000
23.497765	39.791660
23.518221	44.010410
23.538678	44.843750
23.559135	33.020830
23.579592	30.156250
23.600048	25.468750
23.620505	18.489580
23.640962	15.781250
23.661419	12.239580
23.681875	13.072920
23.702332	13.645830
23.722789	13.854170
23.743246	14.791670
23.763702	14.687500
23.784159	15.208330
23.804616	15.520830
23.825073	13.854170
23.845529	13.645830
23.865986	13.437500
23.886443	13.125000
23.906900	14.270830
23.927356	15.833330
23.947813	16.354170
23.968270	21.250000
23.988727	24.583330
24.009183	33.020830
24.029640	48.281250
24.050097	60.989580
24.070554	77.500000
24.091010	94.427080
24.111467	125.937500
24.131924	138.645800
24.152381	165.260400
24.172837	171.822900
24.193294	182.187500
24.213751	181.458300
24.234208	154.479200
24.254664	114.531200
24.275121	92.864580
24.295578	74.843750
24.316035	60.364580
24.336491	54.166660
24.356948	58.541660
24.377405	67.812500
24.397862	76.562500
24.418318	86.979160
24.438775	82.552080
24.459232	78.854160
24.479689	81.770830
24.500145	83.437500
24.520602	72.291660
24.541059	61.197910
24.561516	45.885410
24.581972	41.302080
24.602429	29.739580
24.622886	23.645830
24.643343	21.197920
24.663799	19.062500
24.684256	20.156250
24.704713	18.229170
24.725170	16.666670
24.745626	15.104170
24.766083	15.000000
24.786540	14.531250
24.806997	11.250000
24.827453	15.833330
24.847910	13.177080
24.868367	13.750000
24.888824	14.947920
24.909280	14.479170
24.929737	15.781250
24.950194	14.322920
24.970651	15.885420
24.991107	15.833330
25.011564	16.250000
25.032021	15.312500
25.052478	14.791670
25.072934	15.937500
25.093391	17.031250
25.113848	20.000000
25.134305	21.770830
25.154761	24.479170
25.175218	25.937500
25.195675	31.145830
25.216132	38.125000
25.236588	43.177080
25.257045	52.760410
25.277502	53.177080
25.297959	55.052080
25.318415	59.843750
25.338872	63.177080
25.359329	61.822910
25.379786	60.729160
25.400242	50.416660
25.420699	38.802080
25.441156	35.000000
25.461613	24.583330
25.482069	20.989580
25.502526	16.145830
25.522983	14.635420
25.543440	12.916670
25.563896	12.500000
25.584353	12.708330
25.604810	12.291670
25.625267	12.135420
25.645723	13.333330
25.666180	12.343750
25.686637	10.833330
25.707094	12.916670
25.727550	13.541670
25.748007	10.364580
25.768464	12.656250
25.788921	11.562500
25.809377	12.083330
25.829834	11.041670
25.850291	10.885420
25.870748	10.052080
25.891204	9.479166
25.911661	9.843750
25.932118	9.114583
25.952575	8.593750
25.973031	9.010416
25.993488	9.062500
26.013945	10.364580
26.034402	9.218750
26.054858	8.593750
26.075315	8.854166
26.095772	8.072916
26.116229	8.593750
26.136685	9.947916
26.157142	8.385416
26.177599	10.833330
26.198056	10.052080
26.218512	11.458330
26.238969	12.395830
26.259426	14.427080
26.279883	14.010420
26.300339	13.229170
26.320796	15.156250
26.341253	14.739580
26.361710	13.177080
26.382166	14.531250
26.402623	11.666670
26.423080	11.041670
26.443537	11.093750
26.463993	10.677080
26.484450	8.385416
26.504907	9.322916
26.525364	7.760417
26.545820	8.645833
26.566277	9.583333
26.586734	8.697916
26.607191	9.322916
26.627647	9.947916
26.648104	8.020833
26.668561	10.104170
26.689018	11.406250
26.709475	10.729170
26.729931	14.270830
26.750388	12.708330
26.770845	13.281250
26.791302	15.364580
26.811758	16.666670
26.832215	17.864580
26.852672	17.916670
26.873129	15.885420
26.893585	15.364580
26.914042	13.229170
26.934499	14.010420
26.954956	14.479170
26.975412	14.322920
26.995869	13.072920
27.016326	13.020830
27.036783	11.822920
27.057239	12.187500
27.077696	9.427083
27.098153	10.677080
27.118610	10.989580
27.139066	10.312500
27.159523	9.166666
27.179980	9.114583
27.200437	9.114583
27.220893	10.260420
27.241350	9.895833
27.261807	10.572920
27.282264	9.635416
27.302720	11.145830
27.323177	11.562500
27.343634	12.916670
27.364091	13.541670
27.384547	14.531250
27.405004	18.593750
27.425461	21.406250
27.445918	30.312500
27.466374	34.843750
27.486831	41.250000
27.507288	50.156250
27.527745	56.302080
27.548201	67.760410
27.568658	73.906250
27.589115	80.000000
27.609572	75.416660
27.630028	61.614580
27.650485	49.791660
27.670942	40.885410
27.691399	28.385420
27.711855	20.468750
27.732312	13.854170
27.752769	13.541670
27.773226	11.770830
27.793682	11.822920
27.814139	10.208330
27.834596	9.479166
27.855053	8.333333
27.875509	10.000000
27.895966	9.635416
27.916423	9.270833
27.936880	10.572920
27.957336	9.739583
27.977793	11.093750
27.998250	9.583333
28.018707	10.520830
28.039163	9.166666
28.059620	9.843750
28.080077	9.947916
28.100534	8.958333
28.120990	8.437500
28.141447	7.864583
28.161904	8.645833
28.182361	7.916667
28.202817	7.708333
28.223274	8.020833
28.243731	8.020833
28.264188	8.385416
28.284644	7.812500
28.305101	9.739583
28.325558	8.541666
28.346015	8.489583
28.366471	8.229166
28.386928	9.635416
28.407385	7.343750
28.427842	7.343750
28.448298	7.812500
28.468755	7.500000
28.489212	7.916667
28.509669	7.656250
28.530125	6.510417
28.550582	6.770833
28.571039	6.770833
28.591496	8.072916
28.611952	7.968750
28.632409	7.864583
28.652866	7.031250
28.673323	7.968750
28.693779	8.333333
28.714236	8.489583
28.734693	9.791666
28.755150	8.802083
28.775606	11.510420
28.796063	10.677080
28.816520	11.979170
28.836977	10.260420
28.857433	11.666670
28.877890	12.291670
28.898347	14.427080
28.918804	14.583330
28.939260	15.104170
28.959717	15.468750
28.980174	13.750000
29.000631	13.802080
29.021087	12.812500
29.041544	12.447920
29.062001	10.468750
29.082458	11.250000
29.102914	10.677080
29.123371	8.645833
29.143828	8.437500
29.164285	8.281250
29.184741	9.427083
29.205198	9.375000
29.225655	7.552083
29.246112	8.802083
29.266568	10.781250
29.287025	10.364580
29.307482	11.718750
29.327939	11.562500
29.348395	11.250000
29.368852	12.708330
29.389309	14.791670
29.409766	14.583330
29.430222	16.979170
29.450679	17.812500
29.471136	16.614580
29.491593	15.781250
29.512049	11.666670
29.532506	11.562500
29.552963	10.572920
29.573420	10.520830
29.593876	9.010416
29.614333	9.687500
29.634790	9.739583
29.655247	11.562500
29.675703	12.031250
29.696160	11.770830
29.716617	13.020830
29.737074	12.760420
29.757530	14.583330
29.777987	16.510420
29.798444	17.968750
29.818901	21.614580
29.839357	27.968750
29.859814	30.520830
29.880271	40.260410
29.900728	45.208330
29.921184	52.135410
29.941641	54.947910
29.962098	57.343750
29.982555	56.302080
30.003011	49.687500
30.023468	47.500000
30.043925	40.625000
30.064382	32.031250
30.084838	24.114580
30.105295	21.197920
30.125752	19.843750
30.146209	17.500000
30.166665	19.114580
30.187122	21.614580
30.207579	23.489580
30.228036	24.739580
30.248492	28.697920
30.268949	33.489580
30.289406	33.020830
30.309863	40.885410
30.330319	45.729160
30.350776	45.729160
30.371233	34.635410
30.391690	29.739580
30.412146	29.375000
30.432603	25.833330
30.453060	16.770830
30.473517	13.489580
30.493973	13.125000
30.514430	12.500000
30.534887	12.395830
30.555344	11.822920
30.575800	11.666670
30.596257	10.208330
30.616714	9.322916
30.637171	9.375000
30.657627	9.947916
30.678084	8.229166
30.698541	7.968750
30.718998	7.864583
30.739454	10.416670
30.759911	9.687500
30.780368	9.270833
30.800825	12.291670
30.821281	12.500000
30.841738	14.427080
30.862195	15.677080
30.882652	15.677080
30.903108	15.000000
30.923565	14.010420
30.944022	13.541670
30.964479	12.500000
30.984935	12.187500
31.005392	10.572920
31.025849	10.312500
31.046306	9.010416
31.066762	8.697916
31.087219	9.062500
31.107676	8.541666
31.128133	7.500000
31.148589	6.302083
31.169046	7.031250
31.189503	6.718750
31.209960	7.552083
31.230416	6.770833
31.250873	7.031250
31.271330	7.343750
31.291787	7.500000
31.312243	7.604167
31.332700	9.114583
31.353157	9.114583
31.373614	11.614580
31.394070	10.208330
31.414527	12.500000
31.434984	12.552080
31.455441	13.854170
31.475898	15.156250
31.496354	12.812500
31.516811	11.770830
31.537268	11.354170
31.557725	10.468750
31.578181	8.906250
31.598638	7.656250
31.619095	7.552083
31.639552	6.562500
31.660008	6.250000
31.680465	6.614583
31.700922	6.406250
31.721379	5.989583
31.741835	5.729167
31.762292	5.937500
31.782749	5.572917
31.803206	6.145833
31.823662	6.093750
31.844119	5.833333
31.864576	5.885417
31.885033	6.354167
31.905489	5.572917
31.925946	6.927083
31.946403	7.187500
31.966860	5.156250
31.987316	6.197917
32.007773	5.520833
32.028230	6.302083
32.048687	5.937500
32.069143	6.927083
32.089600	6.927083
32.110057	5.416667
32.130514	6.562500
32.150970	6.354167
32.171427	6.406250
32.191884	6.822917
32.212341	6.562500
32.232797	5.989583
32.253254	6.458333
32.273711	6.093750
32.294168	5.572917
32.314624	6.718750
32.335081	6.614583
32.355538	7.187500
32.375995	7.187500
32.396451	7.500000
32.416908	6.822917
32.437365	7.916667
32.457822	7.031250
32.478278	7.812500
32.498735	8.333333
32.519192	7.864583
32.539649	9.166666
32.560105	8.958333
32.580562	7.552083
32.601019	9.062500
32.621476	11.302080
32.641932	10.520830
32.662389	10.364580
32.682846	10.625000
32.703303	10.260420
32.723759	9.635416
32.744216	10.364580
32.764673	11.197920
32.785130	10.520830
32.805586	9.114583
32.826043	10.781250
32.846500	9.479166
32.866957	9.010416
32.887413	8.906250
32.907870	7.031250
32.928327	7.447917
32.948784	7.916667
32.969240	6.718750
32.989697	7.447917
33.010154	5.677083
33.030611	6.562500
33.051067	7.864583
33.071524	7.343750
33.091981	9.427083
33.112438	10.937500
33.132894	10.312500
33.153351	10.156250
33.173808	11.354170
33.194265	12.031250
33.214721	10.520830
33.235178	9.218750
33.255635	11.145830
33.276092	8.437500
33.296548	7.812500
33.317005	6.562500
33.337462	6.927083
33.357919	6.770833
33.378375	5.364583
33.398832	6.822917
33.419289	5.416667
33.439746	6.041667
33.460202	5.625000
33.480659	6.302083
33.501116	5.781250
33.521573	6.875000
33.542029	7.864583
33.562486	5.781250
33.582943	6.979167
33.603400	6.250000
33.623856	6.666667
33.644313	5.937500
33.664770	6.927083
33.685227	6.614583
33.705683	6.562500
33.726140	6.250000
33.746597	6.406250
33.767054	5.520833
33.787510	6.406250
33.807967	6.875000
33.828424	7.083333
33.848881	8.541666
33.869337	7.291667
33.889794	7.916667
33.910251	9.218750
33.930708	9.947916
33.951164	9.947916
33.971621	9.791666
33.992078	9.739583
34.012535	8.333333
34.032991	8.489583
34.053448	6.979167
34.073905	7.239583
34.094362	7.239583
34.114818	6.041667
34.135275	5.989583
34.155732	6.458333
34.176189	6.250000
34.196645	6.510417
34.217102	6.197917
34.237559	5.833333
34.258016	5.989583
34.278472	6.197917
34.298929	6.041667
34.319386	6.718750
34.339843	5.416667
34.360299	6.979167
34.380756	5.781250
34.401213	6.041667
34.421670	7.187500
34.442126	7.656250
34.462583	6.510417
34.483040	5.937500
34.503497	7.135417
34.523953	7.552083
34.544410	7.604167
34.564867	6.822917
34.585324	9.114583
34.605780	8.489583
34.626237	7.031250
34.646694	8.020833
34.667151	7.447917
34.687607	7.343750
34.708064	7.604167
34.728521	6.145833
34.748978	6.145833
34.769434	6.197917
34.789891	6.510417
34.810348	5.520833
34.830805	5.937500
34.851261	6.354167
34.871718	7.187500
34.892175	6.979167
34.912632	7.812500
34.933088	6.927083
34.953545	6.406250
34.974002	8.125000
34.994459	7.187500
35.014915	8.229166
35.035372	8.020833
35.055829	6.614583
35.076286	7.604167
35.096742	7.395833
35.117199	6.510417
35.137656	7.447917
35.158113	6.458333
35.178569	6.562500
35.199026	6.770833
35.219483	6.614583
35.239940	8.854166
35.260396	8.958333
35.280853	8.541666
35.301310	9.270833
35.321767	9.947916
35.342223	10.677080
35.362680	10.260420
35.383137	9.895833
35.403594	9.687500
35.424050	8.854166
35.444507	8.281250
35.464964	9.218750
35.485421	7.968750
35.505877	7.968750
35.526334	8.645833
35.546791	9.635416
35.567248	10.000000
35.587704	10.312500
35.608161	11.302080
35.628618	12.239580
35.649075	12.239580
35.669531	13.281250
35.689988	13.541670
35.710445	14.427080
35.730902	16.145830
35.751358	14.791670
35.771815	10.625000
35.792272	10.052080
35.812729	10.416670
35.833185	10.625000
35.853642	9.583333
35.874099	7.708333
35.894556	7.552083
35.915012	6.822917
35.935469	7.552083
35.955926	8.750000
35.976383	8.385416
35.996839	8.229166
36.017296	8.645833
36.037753	8.802083
36.058210	9.531250
36.078666	10.885420
36.099123	10.052080
36.119580	10.364580
36.140037	9.635416
36.160494	9.010416
36.180950	11.093750
36.201407	9.791666
36.221864	8.593750
36.242321	8.854166
36.262777	8.385416
36.283234	7.395833
36.303691	8.593750
36.324148	8.802083
36.344604	8.333333
36.365061	8.854166
36.385518	8.854166
36.405975	9.739583
36.426431	10.520830
36.446888	8.906250
36.467345	9.270833
36.487802	9.895833
36.508258	9.583333
36.528715	10.729170
36.549172	10.156250
36.569629	10.781250
36.590085	9.375000
36.610542	11.718750
36.630999	10.520830
36.651456	10.156250
36.671912	9.843750
36.692369	10.156250
36.712826	10.312500
36.733283	8.437500
36.753739	9.114583
36.774196	9.010416
36.794653	7.343750
36.815110	8.020833
36.835566	7.291667
36.856023	6.718750
36.876480	6.458333
36.896937	7.343750
36.917393	7.447917
36.937850	6.250000
36.958307	6.614583
36.978764	7.760417
36.999220	7.239583
37.019677	7.604167
37.040134	7.708333
37.060591	6.197917
37.081047	6.666667
37.101504	6.770833
37.121961	6.666667
37.142418	6.354167
37.162874	6.770833
37.183331	5.677083
37.203788	6.302083
37.224245	6.458333
37.244701	5.989583
37.265158	7.500000
37.285615	8.333333
37.306072	9.218750
37.326528	8.906250
37.346985	10.625000
37.367442	12.812500
37.387899	14.322920
37.408355	17.187500
37.428812	17.864580
37.449269	16.093750
37.469726	15.989580
37.490182	16.822920
37.510639	18.906250
37.531096	20.520830
37.551553	17.708330
37.572009	13.906250
37.592466	12.604170
37.612923	12.500000
37.633380	11.770830
37.653836	11.302080
37.674293	9.531250
37.694750	7.135417
37.715207	7.291667
37.735663	8.385416
37.756120	7.708333
37.776577	6.145833
37.797034	6.250000
37.817490	7.343750
37.837947	6.614583
37.858404	6.562500
37.878861	6.354167
37.899317	8.072916
37.919774	6.458333
37.940231	6.718750
37.960688	6.458333
37.981144	7.656250
38.001601	7.291667
38.022058	6.406250
38.042515	8.281250
38.062971	7.864583
38.083428	6.822917
38.103885	8.906250
38.124342	7.760417
38.144798	7.656250
38.165255	8.906250
38.185712	9.114583
38.206169	9.687500
38.226625	9.947916
38.247082	9.947916
38.267539	8.333333
38.287996	8.281250
38.308452	7.343750
38.328909	6.822917
38.349366	7.604167
38.369823	8.020833
38.390279	7.864583
38.410736	9.531250
38.431193	8.437500
38.451650	10.729170
38.472106	11.822920
38.492563	12.916670
38.513020	13.437500
38.533477	16.302080
38.553933	17.135420
38.574390	16.614580
38.594847	11.666670
38.615304	11.927080
38.635760	10.052080
38.656217	10.781250
38.676674	10.260420
38.697131	7.656250
38.717587	7.447917
38.738044	6.718750
38.758501	8.020833
38.778958	6.875000
38.799414	8.437500
38.819871	10.364580
38.840328	8.229166
38.860785	9.531250
38.881241	8.802083
38.901698	9.427083
38.922155	9.375000
38.942612	7.291667
38.963068	7.343750
38.983525	7.135417
39.003982	6.979167
39.024439	6.302083
39.044895	6.458333
39.065352	5.989583
39.085809	6.145833
39.106266	6.666667
39.126722	5.677083
39.147179	6.979167
39.167636	7.968750
39.188093	7.708333
39.208549	8.489583
39.229006	10.260420
39.249463	9.739583
39.269920	10.729170
39.290376	9.895833
39.310833	9.635416
39.331290	9.635416
39.351747	8.437500
39.372203	7.239583
39.392660	8.281250
39.413117	8.697916
39.433574	7.291667
39.454030	7.083333
39.474487	6.458333
39.494944	5.833333
39.515401	6.250000
39.535857	7.708333
39.556314	5.937500
39.576771	6.302083
39.597228	6.041667
39.617684	6.302083
39.638141	6.875000
39.658598	5.416667
39.679055	6.041667
39.699511	6.302083
39.719968	5.729167
39.740425	5.156250
39.760882	5.000000
39.781338	6.562500
39.801795	6.250000
39.822252	6.927083
39.842709	5.625000
39.863165	6.614583
39.883622	6.562500
39.904079	7.187500
39.924536	6.979167
39.944992	7.239583
39.965449	7.656250
39.985906	7.916667
40.006363	8.229166
40.026819	7.604167
40.047276	8.385416
40.067733	8.333333
40.088190	9.062500
40.108646	7.968750
40.129103	6.770833
40.149560	7.708333
40.170017	6.093750
40.190473	5.677083
40.210930	6.927083
40.231387	5.833333
40.251844	5.833333
40.272300	7.291667
40.292757	6.302083
40.313214	5.572917
40.333671	5.625000
40.354127	6.666667
40.374584	6.302083
40.395041	6.666667
40.415498	6.302083
40.435954	7.552083
40.456411	6.145833
40.476868	6.406250
40.497325	6.927083
40.517781	6.614583
40.538238	6.666667
40.558695	8.229166
40.579152	7.291667
40.599608	8.125000
40.620065	7.552083
40.640522	7.864583
40.660979	8.750000
40.681435	8.020833
40.701892	8.489583
40.722349	9.166666
40.742806	8.385416
40.763262	10.052080
40.783719	8.750000
40.804176	9.062500
40.824633	9.114583
40.845089	8.020833
40.865546	7.135417
40.886003	7.083333
40.906460	6.510417
40.926917	7.031250
40.947373	6.041667
40.967830	5.833333
40.988287	5.260417
41.008744	6.197917
41.029200	5.364583
41.049657	6.197917
41.070114	5.208333
41.090571	5.833333
41.111027	6.302083
41.131484	6.666667
41.151941	7.604167
41.172398	8.072916
41.192854	7.552083
41.213311	6.406250
41.233768	7.500000
41.254225	7.031250
41.274681	5.885417
41.295138	8.385416
41.315595	7.656250
41.336052	6.458333
41.356508	6.093750
41.376965	6.562500
41.397422	4.583333
41.417879	5.416667
41.438335	4.947917
41.458792	6.197917
41.479249	6.093750
41.499706	6.406250
41.520162	5.937500
41.540619	4.375000
41.561076	6.041667
41.581533	5.937500
41.601989	4.687500
41.622446	6.093750
41.642903	5.989583
41.663360	6.145833
41.683816	6.041667
41.704273	5.520833
41.724730	6.458333
41.745187	5.312500
41.765643	6.250000
41.786100	6.822917
41.806557	4.322917
41.827014	5.989583
41.847470	5.937500
41.867927	6.458333
41.888384	4.895833
41.908841	5.729167
41.929297	5.781250
41.949754	6.145833
41.970211	6.614583
41.990668	7.135417
42.011124	5.312500
42.031581	6.718750
42.052038	6.145833
42.072495	8.854166
42.092951	6.927083
42.113408	7.760417
42.133865	8.958333
42.154322	7.447917
42.174778	7.864583
42.195235	8.072916
42.215692	7.135417
42.236149	7.135417
42.256605	6.250000
42.277062	6.718750
42.297519	6.302083
42.317976	4.947917
42.338432	6.041667
42.358889	5.677083
42.379346	5.937500
42.399803	5.572917
42.420259	5.677083
42.440716	6.406250
42.461173	6.354167
42.481630	6.302083
42.502086	6.093750
42.522543	7.708333
42.543000	7.291667
42.563457	8.645833
42.583913	8.281250
42.604370	7.343750
42.624827	8.072916
42.645284	6.927083
42.665740	7.864583
42.686197	7.500000
42.706654	7.708333
42.727111	6.250000
42.747567	6.458333
42.768024	6.822917
42.788481	6.406250
42.808938	6.822917
42.829394	6.458333
42.849851	6.302083
42.870308	6.093750
42.890765	6.562500
42.911221	5.520833
42.931678	5.260417
42.952135	5.520833
42.972592	6.406250
42.993048	4.843750
43.013505	5.781250
43.033962	5.572917
43.054419	5.989583
43.074875	5.833333
43.095332	6.093750
43.115789	5.781250
43.136246	6.510417
43.156702	7.343750
43.177159	7.239583
43.197616	6.927083
43.218073	6.614583
43.238529	5.520833
43.258986	6.562500
43.279443	5.781250
43.299900	6.666667
43.320356	5.364583
43.340813	4.739583
43.361270	5.416667
43.381727	5.937500
43.402183	5.468750
43.422640	5.416667
43.443097	5.833333
43.463554	5.312500
43.484010	5.781250
43.504467	5.208333
43.524924	6.354167
43.545381	6.927083
43.565837	5.937500
43.586294	6.145833
43.606751	7.604167
43.627208	6.302083
43.647664	8.697916
43.668121	8.125000
43.688578	7.656250
43.709035	9.010416
43.729491	8.802083
43.749948	8.750000
43.770405	9.218750
43.790862	8.541666
43.811318	8.281250
[truncated: 791 more rows]
