# Supplementary material for: Novel multi-component crystals of berberine with improved pharmaceutical properties
Source: IUCrJ. 2023 Jan 1;10(Pt 1):66–76. doi: 10.1107/S2052252522010983 (PMC9812220; doi:10.1107/S2052252522010983)
Supplement: Supplementary file 13 [file m-10-00066-1BER-1DLTAsup13.rtv]

data_1BER-1DLTA
loop_
_pd_meas_2theta_scan
_pd_meas_counts_total
3.000100	109.375000
3.020557	111.458300
3.041014	106.093700
3.061470	108.020800
3.081927	102.135400
3.102384	100.260400
3.122841	100.416700
3.143297	99.999990
3.163754	93.802080
3.184211	94.375000
3.204668	84.687500
3.225124	81.666660
3.245581	83.125000
3.266038	84.062500
3.286495	74.947910
3.306951	76.666660
3.327408	72.708330
3.347865	71.718750
3.368322	70.208330
3.388778	65.364580
3.409235	62.760410
3.429692	60.729160
3.450149	59.010410
3.470605	57.916660
3.491062	53.437500
3.511519	49.739580
3.531976	44.843750
3.552432	46.145830
3.572889	42.343750
3.593346	39.322910
3.613803	38.906250
3.634259	34.895830
3.654716	33.854160
3.675173	30.000000
3.695630	31.145830
3.716086	28.281250
3.736543	27.031250
3.757000	23.229170
3.777457	23.125000
3.797913	19.114580
3.818370	19.322920
3.838827	16.822920
3.859284	15.937500
3.879740	13.489580
3.900197	12.447920
3.920654	11.406250
3.941111	9.635416
3.961567	10.729170
3.982024	7.812500
4.002481	10.000000
4.022938	8.125000
4.043394	8.020833
4.063851	9.635416
4.084308	7.708333
4.104765	7.187500
4.125221	7.447917
4.145678	7.291667
4.166135	6.614583
4.186592	7.656250
4.207048	6.979167
4.227505	7.031250
4.247962	6.510417
4.268419	6.197917
4.288875	5.677083
4.309332	6.666667
4.329789	5.885417
4.350246	6.302083
4.370702	6.718750
4.391159	6.145833
4.411616	5.833333
4.432073	5.520833
4.452529	5.937500
4.472986	4.166667
4.493443	5.989583
4.513900	5.937500
4.534356	5.052083
4.554813	5.937500
4.575270	5.052083
4.595727	5.208333
4.616183	4.947917
4.636640	4.583333
4.657097	4.427083
4.677554	5.260417
4.698010	4.166667
4.718467	4.375000
4.738924	4.583333
4.759381	4.375000
4.779837	4.635417
4.800294	4.218750
4.820751	4.895833
4.841208	4.791667
4.861664	3.645833
4.882121	4.270833
4.902578	4.427083
4.923035	4.114583
4.943491	5.052083
4.963948	3.385417
4.984405	4.010417
5.004862	3.906250
5.025318	4.375000
5.045775	4.010417
5.066232	3.229167
5.086689	3.645833
5.107145	3.541667
5.127602	3.333333
5.148059	4.687500
5.168516	2.864583
5.188972	3.854167
5.209429	3.906250
5.229886	4.010417
5.250343	3.281250
5.270799	3.906250
5.291256	3.906250
5.311713	3.437500
5.332170	3.437500
5.352626	3.437500
5.373083	3.854167
5.393540	3.802083
5.413997	3.854167
5.434453	3.802083
5.454910	3.281250
5.475367	3.177083
5.495824	3.333333
5.516280	3.437500
5.536737	3.541667
5.557194	2.916667
5.577651	3.333333
5.598107	2.552083
5.618564	3.906250
5.639021	2.864583
5.659478	2.500000
5.679934	3.229167
5.700391	3.958333
5.720848	3.385417
5.741305	3.333333
5.761761	3.177083
5.782218	2.708333
5.802675	3.177083
5.823132	2.395833
5.843588	2.760417
5.864045	3.281250
5.884502	2.500000
5.904959	2.864583
5.925415	2.708333
5.945872	3.697917
5.966329	2.708333
5.986786	3.750000
6.007242	2.812500
6.027699	2.552083
6.048156	3.177083
6.068613	2.708333
6.089069	2.500000
6.109526	3.697917
6.129983	2.916667
6.150440	3.333333
6.170896	3.229167
6.191353	2.500000
6.211810	3.177083
6.232267	3.281250
6.252723	3.125000
6.273180	3.750000
6.293637	3.125000
6.314094	3.072917
6.334550	3.645833
6.355007	2.604167
6.375464	3.750000
6.395921	3.177083
6.416377	3.125000
6.436834	2.708333
6.457291	3.385417
6.477748	3.385417
6.498204	3.645833
6.518661	3.645833
6.539118	2.968750
6.559575	3.333333
6.580031	2.864583
6.600488	3.437500
6.620945	3.177083
6.641402	4.375000
6.661858	4.218750
6.682315	5.364583
6.702772	4.843750
6.723229	6.145833
6.743685	6.302083
6.764142	7.760417
6.784599	8.593750
6.805056	9.687500
6.825512	12.760420
6.845969	15.729170
6.866426	20.104170
6.886883	24.166670
6.907339	30.885420
6.927796	34.895830
6.948253	44.218750
6.968710	49.270830
6.989166	57.031250
7.009623	58.541660
7.030080	52.343750
7.050537	37.760410
7.070993	21.302080
7.091450	12.708330
7.111907	10.468750
7.132364	10.677080
7.152820	10.625000
7.173277	11.145830
7.193734	12.500000
7.214191	13.802080
7.234647	15.729170
7.255104	17.916670
7.275561	20.364580
7.296018	27.187500
7.316474	30.156250
7.336931	30.989580
7.357388	34.270830
7.377845	29.427080
7.398301	31.093750
7.418758	29.531250
7.439215	32.395830
7.459672	35.000000
7.480128	38.593750
7.500585	34.166660
7.521042	34.791660
7.541499	24.687500
7.561955	13.125000
7.582412	9.635416
7.602869	6.614583
7.623326	6.145833
7.643782	5.989583
7.664239	5.208333
7.684696	4.895833
7.705153	5.000000
7.725609	5.000000
7.746066	4.218750
7.766523	4.062500
7.786980	4.843750
7.807437	5.104167
7.827893	4.947917
7.848350	5.572917
7.868807	6.510417
7.889264	5.364583
7.909720	7.083333
7.930177	6.458333
7.950634	6.770833
7.971091	6.875000
7.991547	7.604167
8.012004	6.510417
8.032461	7.083333
8.052918	8.333333
8.073374	7.135417
8.093831	6.666667
8.114288	8.125000
8.134745	10.104170
8.155201	9.635416
8.175658	12.604170
8.196115	14.739580
8.216572	15.312500
8.237028	21.197920
8.257485	26.614580
8.277942	30.520830
8.298399	36.197910
8.318855	38.697910
8.339312	41.718750
8.359769	40.468750
8.380226	37.604160
8.400682	26.406250
8.421139	17.239580
8.441596	11.666670
8.462053	8.802083
8.482509	7.604167
8.502966	6.145833
8.523423	6.145833
8.543880	3.020833
8.564336	4.322917
8.584793	4.166667
8.605250	3.593750
8.625707	3.854167
8.646163	4.218750
8.666620	3.489583
8.687077	3.229167
8.707534	3.125000
8.727990	2.604167
8.748447	2.343750
8.768904	2.447917
8.789361	2.916667
8.809817	3.020833
8.830274	2.552083
8.850731	2.916667
8.871188	3.072917
8.891644	3.385417
8.912101	2.916667
8.932558	2.500000
8.953015	2.864583
8.973471	2.083333
8.993928	2.291667
9.014385	2.500000
9.034842	2.864583
9.055298	2.656250
9.075755	3.125000
9.096212	2.395833
9.116669	3.333333
9.137125	3.072917
9.157582	2.604167
9.178039	2.968750
9.198496	2.291667
9.218952	2.604167
9.239409	2.604167
9.259866	2.656250
9.280323	2.083333
9.300779	2.812500
9.321236	3.072917
9.341693	2.187500
9.362150	2.552083
9.382606	2.239583
9.403063	2.135417
9.423520	2.552083
9.443977	2.447917
9.464433	2.656250
9.484890	3.072917
9.505347	3.489583
9.525804	2.447917
9.546260	2.239583
9.566717	1.979167
9.587174	2.447917
9.607631	2.447917
9.628087	2.500000
9.648544	2.656250
9.669001	2.083333
9.689458	2.500000
9.709914	2.708333
9.730371	2.395833
9.750828	2.083333
9.771285	2.500000
9.791741	2.343750
9.812198	2.447917
9.832655	2.083333
9.853112	2.760417
9.873568	2.343750
9.894025	2.604167
9.914482	2.656250
9.934939	2.760417
9.955395	2.187500
9.975852	2.031250
9.996309	2.343750
10.016766	1.979167
10.037222	2.604167
10.057679	2.604167
10.078136	2.447917
10.098593	1.927083
10.119049	2.135417
10.139506	2.083333
10.159963	1.927083
10.180420	2.343750
10.200876	3.072917
10.221333	2.031250
10.241790	2.916667
10.262247	2.552083
10.282703	2.187500
10.303160	2.343750
10.323617	2.656250
10.344074	1.979167
10.364530	2.239583
10.384987	2.656250
10.405444	1.822917
10.425901	2.500000
10.446357	2.135417
10.466814	2.239583
10.487271	1.927083
10.507728	3.020833
10.528184	2.135417
10.548641	2.343750
10.569098	2.135417
10.589555	1.666667
10.610011	2.447917
10.630468	2.500000
10.650925	1.979167
10.671382	1.718750
10.691838	2.395833
10.712295	2.187500
10.732752	2.864583
10.753209	2.031250
10.773665	2.604167
10.794122	1.875000
10.814579	1.770833
10.835036	2.395833
10.855492	2.500000
10.875949	2.239583
10.896406	2.447917
10.916863	1.770833
10.937319	2.552083
10.957776	2.395833
10.978233	2.291667
10.998690	2.239583
11.019146	2.083333
11.039603	2.291667
11.060060	3.072917
11.080517	2.447917
11.100973	2.291667
11.121430	2.864583
11.141887	3.020833
11.162344	2.708333
11.182800	2.760417
11.203257	2.083333
11.223714	2.187500
11.244171	3.072917
11.264627	2.447917
11.285084	2.239583
11.305541	2.031250
11.325998	2.708333
11.346454	2.343750
11.366911	2.552083
11.387368	1.875000
11.407825	2.291667
11.428281	2.552083
11.448738	2.812500
11.469195	3.333333
11.489652	2.343750
11.510108	2.395833
11.530565	3.385417
11.551022	2.447917
11.571479	2.656250
11.591935	2.187500
11.612392	2.656250
11.632849	2.187500
11.653306	2.604167
11.673762	3.281250
11.694219	2.500000
11.714676	2.604167
11.735133	2.552083
11.755589	3.385417
11.776046	3.177083
11.796503	3.020833
11.816960	3.177083
11.837416	2.656250
11.857873	2.916667
11.878330	4.166667
11.898787	4.687500
11.919243	2.968750
11.939700	3.229167
11.960157	4.531250
11.980614	4.270833
12.001070	5.520833
12.021527	6.093750
12.041984	6.770833
12.062441	9.479166
12.082897	9.947916
12.103354	12.604170
12.123811	13.802080
12.144268	15.885420
12.164724	14.947920
12.185181	13.854170
12.205638	10.625000
12.226095	7.447917
12.246551	5.729167
12.267008	4.062500
12.287465	5.260417
12.307922	5.000000
12.328378	5.260417
12.348835	5.781250
12.369292	4.479167
12.389749	4.114583
12.410205	5.416667
12.430662	3.697917
12.451119	4.218750
12.471576	5.781250
12.492033	5.677083
12.512489	5.572917
12.532946	6.250000
12.553403	6.666667
12.573860	6.458333
12.594316	7.291667
12.614773	6.770833
12.635230	6.718750
12.655687	5.989583
12.676143	6.406250
12.696600	6.145833
12.717057	6.614583
12.737514	6.562500
12.757970	8.645833
12.778427	10.364580
12.798884	12.447920
12.819341	14.583330
12.839797	16.302080
12.860254	19.739580
12.880711	21.354170
12.901168	22.864580
12.921624	21.197920
12.942081	18.177080
12.962538	12.708330
12.982995	9.583333
13.003451	7.083333
13.023908	6.406250
13.044365	5.833333
13.064822	5.937500
13.085278	6.562500
13.105735	6.875000
13.126192	6.927083
13.146649	8.072916
13.167105	9.270833
13.187562	9.843750
13.208019	11.406250
13.228476	13.125000
13.248932	14.583330
13.269389	14.270830
13.289846	13.281250
13.310303	14.062500
13.330759	15.677080
13.351216	14.427080
13.371673	17.135420
13.392130	19.375000
13.412586	19.583330
13.433043	22.291670
13.453500	21.041670
13.473957	20.729170
13.494413	22.239580
13.514870	18.020830
13.535327	16.927080
13.555784	14.739580
13.576240	20.416670
13.596697	23.906250
13.617154	28.385420
13.637611	37.708330
13.658067	40.677080
13.678524	50.937500
13.698981	53.177080
13.719438	58.385410
13.739894	56.875000
13.760351	42.343750
13.780808	34.114580
13.801265	24.166670
13.821721	19.687500
13.842178	16.406250
13.862635	14.635420
13.883092	13.385420
13.903548	13.125000
13.924005	11.145830
13.944462	9.479166
13.964919	10.520830
13.985375	10.572920
14.005832	9.427083
14.026289	9.166666
14.046746	8.437500
14.067202	6.354167
14.087659	5.781250
14.108116	6.041667
14.128573	5.468750
14.149029	5.572917
14.169486	5.156250
14.189943	5.468750
14.210400	4.010417
14.230856	5.572917
14.251313	4.687500
14.271770	4.531250
14.292227	4.531250
14.312683	4.270833
14.333140	4.479167
14.353597	5.416667
14.374054	5.364583
14.394510	4.843750
14.414967	4.739583
14.435424	3.906250
14.455881	4.270833
14.476337	4.375000
14.496794	4.114583
14.517251	5.520833
14.537708	4.531250
14.558164	5.989583
14.578621	5.625000
14.599078	5.156250
14.619535	6.562500
14.639991	6.406250
14.660448	6.718750
14.680905	5.520833
14.701362	5.677083
14.721818	6.458333
14.742275	6.302083
14.762732	5.885417
14.783189	6.927083
14.803645	6.666667
14.824102	7.968750
14.844559	8.802083
14.865016	9.583333
14.885472	12.500000
14.905929	15.520830
14.926386	18.593750
14.946843	23.177080
14.967299	29.010420
14.987756	31.302080
15.008213	36.666660
15.028670	38.854160
15.049126	44.322910
15.069583	45.937500
15.090040	46.250000
15.110497	49.687500
15.130953	47.656250
15.151410	39.218750
15.171867	30.364580
15.192324	23.229170
15.212780	17.291670
15.233237	11.875000
15.253694	10.208330
15.274151	7.812500
15.294607	6.822917
15.315064	6.302083
15.335521	6.927083
15.355978	5.729167
15.376434	5.625000
15.396891	6.406250
15.417348	5.052083
15.437805	5.625000
15.458261	6.041667
15.478718	5.208333
15.499175	5.000000
15.519632	6.979167
15.540088	6.718750
15.560545	6.666667
15.581002	7.239583
15.601459	8.645833
15.621915	8.958333
15.642372	9.062500
15.662829	10.468750
15.683286	10.729170
15.703742	11.614580
15.724199	10.781250
15.744656	10.468750
15.765113	9.791666
15.785569	10.416670
15.806026	8.489583
15.826483	8.541666
15.846940	8.541666
15.867396	8.437500
15.887853	7.447917
15.908310	6.614583
15.928767	7.760417
15.949223	9.218750
15.969680	8.645833
15.990137	9.322916
16.010594	11.250000
16.031050	10.260420
16.051507	11.093750
16.071964	10.833330
16.092421	11.979170
16.112877	12.187500
16.133334	10.260420
16.153791	11.770830
16.174248	10.260420
16.194704	10.156250
16.215161	7.708333
16.235618	7.291667
16.256075	7.447917
16.276531	6.145833
16.296988	5.885417
16.317445	5.781250
16.337902	6.614583
16.358358	7.656250
16.378815	7.395833
16.399272	7.968750
16.419729	7.187500
16.440185	7.916667
16.460642	7.395833
16.481099	8.177083
16.501556	10.520830
16.522012	9.010416
16.542469	11.614580
16.562926	13.697920
16.583383	19.531250
16.603839	22.604170
16.624296	30.052080
16.644753	33.489580
16.665210	36.770830
16.685666	39.479160
16.706123	41.145830
16.726580	37.187500
16.747037	31.145830
16.767493	27.604170
16.787950	20.781250
16.808407	17.291670
16.828864	14.739580
16.849320	13.437500
16.869777	12.031250
16.890234	13.020830
16.910691	12.812500
16.931147	12.864580
16.951604	10.468750
16.972061	11.718750
16.992518	9.635416
17.012974	8.281250
17.033431	9.531250
17.053888	9.375000
17.074345	8.802083
17.094801	8.854166
17.115258	9.010416
17.135715	7.916667
17.156172	9.531250
17.176628	8.541666
17.197085	8.177083
17.217542	6.770833
17.237999	7.135417
17.258456	5.989583
17.278912	6.250000
17.299369	6.979167
17.319826	6.875000
17.340283	5.677083
17.360739	5.104167
17.381196	5.052083
17.401653	5.625000
17.422110	5.937500
17.442566	5.416667
17.463023	6.093750
17.483480	6.250000
17.503937	5.572917
17.524393	5.833333
17.544850	4.739583
17.565307	5.312500
17.585764	5.468750
17.606220	4.375000
17.626677	4.791667
17.647134	5.260417
17.667591	5.677083
17.688047	4.218750
17.708504	6.302083
17.728961	5.937500
17.749418	5.208333
17.769874	5.260417
17.790331	5.468750
17.810788	4.947917
17.831245	5.364583
17.851701	5.677083
17.872158	5.000000
17.892615	6.406250
17.913072	5.729167
17.933528	5.989583
17.953985	4.895833
17.974442	6.666667
17.994899	5.781250
18.015355	6.302083
18.035812	5.625000
18.056269	5.468750
18.076726	5.208333
18.097182	5.572917
18.117639	5.468750
18.138096	5.208333
18.158553	5.937500
18.179009	5.937500
18.199466	7.031250
18.219923	5.885417
18.240380	6.927083
18.260836	8.958333
18.281293	9.479166
18.301750	11.510420
18.322207	13.333330
18.342663	15.416670
18.363120	16.458330
18.383577	18.645830
18.404034	17.291670
18.424490	16.145830
18.444947	14.218750
18.465404	11.041670
18.485861	10.781250
18.506317	9.687500
18.526774	9.739583
18.547231	10.468750
18.567688	10.468750
18.588144	11.354170
18.608601	11.041670
18.629058	11.666670
18.649515	12.968750
18.669971	12.916670
18.690428	13.125000
18.710885	12.656250
18.731342	11.458330
18.751798	10.208330
18.772255	9.895833
18.792712	8.229166
18.813169	7.291667
18.833625	9.739583
18.854082	10.312500
18.874539	9.010416
18.894996	10.468750
18.915452	10.052080
18.935909	10.937500
18.956366	11.302080
18.976823	12.708330
18.997279	11.979170
19.017736	12.656250
19.038193	10.885420
19.058650	11.718750
19.079106	10.416670
19.099563	11.041670
19.120020	13.958330
19.140477	14.791670
19.160933	14.947920
19.181390	16.718750
19.201847	21.093750
19.222304	23.541670
19.242760	22.552080
19.263217	23.697920
19.283674	18.906250
19.304131	19.895830
19.324587	18.177080
19.345044	20.052080
19.365501	18.697920
19.385958	19.270830
19.406414	21.875000
19.426871	20.781250
19.447328	20.260420
19.467785	18.854170
19.488241	18.697920
19.508698	17.656250
19.529155	17.395830
19.549612	17.760420
19.570068	15.833330
19.590525	15.468750
19.610982	15.677080
19.631439	15.104170
19.651895	15.729170
19.672352	18.125000
19.692809	16.354170
19.713266	17.135420
19.733722	16.875000
19.754179	19.583330
19.774636	17.864580
19.795093	20.000000
19.815549	16.354170
19.836006	15.468750
19.856463	15.989580
19.876920	17.656250
19.897376	17.864580
19.917833	18.437500
19.938290	19.062500
19.958747	20.416670
19.979203	23.593750
19.999660	23.593750
20.020117	25.520830
20.040574	21.562500
20.061030	20.364580
20.081487	16.510420
20.101944	14.791670
20.122401	12.708330
20.142857	13.385420
20.163314	13.020830
20.183771	13.593750
20.204228	13.281250
20.224684	12.291670
20.245141	14.583330
20.265598	12.500000
20.286055	11.927080
20.306511	11.614580
20.326968	10.989580
20.347425	10.208330
20.367882	7.968750
20.388338	7.812500
20.408795	8.072916
20.429252	8.333333
20.449709	7.864583
20.470165	7.708333
20.490622	8.750000
20.511079	8.697916
20.531536	8.072916
20.551992	11.093750
20.572449	8.437500
20.592906	8.229166
20.613363	8.020833
20.633819	8.177083
20.654276	9.114583
20.674733	8.750000
20.695190	8.437500
20.715646	8.593750
20.736103	7.187500
20.756560	8.854166
20.777017	7.135417
20.797473	8.229166
20.817930	8.593750
20.838387	8.750000
20.858844	10.937500
20.879300	11.197920
20.899757	11.458330
20.920214	13.541670
20.940671	13.645830
20.961127	14.375000
20.981584	16.197920
21.002041	13.697920
21.022498	16.822920
21.042954	13.854170
21.063411	15.625000
21.083868	12.708330
21.104325	10.781250
21.124781	8.802083
21.145238	9.062500
21.165695	8.333333
21.186152	9.531250
21.206608	10.208330
21.227065	10.468750
21.247522	12.604170
21.267979	13.229170
21.288435	13.229170
21.308892	12.864580
21.329349	14.791670
21.349806	17.552080
21.370262	15.572920
21.390719	17.135420
21.411176	16.145830
21.431633	17.395830
21.452089	17.083330
21.472546	15.937500
21.493003	14.322920
21.513460	15.937500
21.533916	14.687500
21.554373	16.822920
21.574830	14.114580
21.595287	13.177080
21.615743	13.489580
21.636200	12.552080
21.656657	13.593750
21.677114	12.760420
21.697570	13.645830
21.718027	13.020830
21.738484	12.500000
21.758941	13.229170
21.779397	13.697920
21.799854	13.072920
21.820311	12.968750
21.840768	10.729170
21.861224	12.239580
21.881681	11.822920
21.902138	11.197920
21.922595	12.500000
21.943052	11.562500
21.963508	11.718750
21.983965	13.802080
22.004422	14.583330
22.024879	15.468750
22.045335	17.239580
22.065792	17.604170
22.086249	17.812500
22.106706	17.343750
22.127162	20.156250
22.147619	16.197920
22.168076	17.187500
22.188533	13.750000
22.208989	14.218750
22.229446	14.427080
22.249903	11.979170
22.270360	12.447920
22.290816	8.958333
22.311273	9.531250
22.331730	9.375000
22.352187	9.010416
22.372643	8.229166
22.393100	9.010416
22.413557	7.864583
22.434014	7.083333
22.454470	8.541666
22.474927	6.927083
22.495384	8.333333
22.515841	8.125000
22.536297	8.750000
22.556754	7.656250
22.577211	8.854166
22.597668	6.927083
22.618124	7.968750
22.638581	8.281250
22.659038	8.281250
22.679495	7.447917
22.699951	6.666667
22.720408	7.083333
22.740865	8.645833
22.761322	7.291667
22.781778	8.177083
22.802235	8.593750
22.822692	7.760417
22.843149	7.656250
22.863605	8.072916
22.884062	8.489583
22.904519	9.375000
22.924976	7.864583
22.945432	8.541666
22.965889	8.541666
22.986346	8.958333
23.006803	9.270833
23.027259	10.312500
23.047716	11.458330
23.068173	11.250000
23.088630	11.979170
23.109086	13.593750
23.129543	17.083330
23.150000	19.322920
23.170457	25.104170
23.190913	31.197920
23.211370	44.583330
23.231827	55.625000
23.252284	58.697910
23.272740	67.291660
23.293197	73.750000
23.313654	74.114580
23.334111	64.479160
23.354567	52.083330
23.375024	42.031250
23.395481	34.427080
23.415938	26.302080
23.436394	23.333330
23.456851	20.989580
23.477308	20.364580
23.497765	18.750000
23.518221	17.135420
23.538678	19.479170
23.559135	21.041670
23.579592	20.104170
23.600048	19.895830
23.620505	19.375000
23.640962	19.583330
23.661419	21.041670
23.681875	19.375000
23.702332	17.031250
23.722789	17.083330
23.743246	15.156250
23.763702	15.520830
23.784159	13.906250
23.804616	14.010420
23.825073	13.437500
23.845529	13.020830
23.865986	12.708330
23.886443	11.718750
23.906900	11.458330
23.927356	12.135420
23.947813	12.083330
23.968270	11.822920
23.988727	10.468750
24.009183	12.135420
24.029640	11.458330
24.050097	11.979170
24.070554	12.760420
24.091010	11.562500
24.111467	12.916670
24.131924	12.447920
24.152381	11.093750
24.172837	11.822920
24.193294	12.187500
24.213751	11.093750
24.234208	11.666670
24.254664	11.093750
24.275121	11.666670
24.295578	12.291670
24.316035	11.718750
24.336491	10.937500
24.356948	11.354170
24.377405	11.510420
24.397862	13.645830
24.418318	11.822920
24.438775	12.187500
24.459232	14.375000
24.479689	14.010420
24.500145	12.135420
24.520602	13.697920
24.541059	15.104170
24.561516	15.937500
24.581972	14.947920
24.602429	15.937500
24.622886	18.072920
24.643343	20.625000
24.663799	21.354170
24.684256	25.104170
24.704713	29.947920
24.725170	29.843750
24.745626	36.822910
24.766083	36.770830
24.786540	39.739580
24.806997	41.822910
24.827453	42.656250
24.847910	41.614580
24.868367	43.385410
24.888824	41.197910
24.909280	39.062500
24.929737	38.697910
24.950194	35.885410
24.970651	33.437500
24.991107	31.979170
25.011564	31.197920
25.032021	31.979170
25.052478	33.854160
25.072934	44.583330
25.093391	49.427080
25.113848	57.656250
25.134305	69.375000
25.154761	72.343750
25.175218	75.520830
25.195675	80.781250
25.216132	71.093750
25.236588	56.145830
25.257045	51.822910
25.277502	38.489580
25.297959	30.520830
25.318415	23.489580
25.338872	20.000000
25.359329	18.072920
25.379786	15.989580
25.400242	15.677080
25.420699	14.635420
25.441156	14.843750
25.461613	17.135420
25.482069	16.093750
25.502526	14.895830
25.522983	15.416670
25.543440	15.729170
25.563896	17.656250
25.584353	14.947920
25.604810	16.666670
25.625267	17.031250
25.645723	17.343750
25.666180	16.093750
25.686637	16.510420
25.707094	19.843750
25.727550	18.593750
25.748007	19.114580
25.768464	17.500000
25.788921	19.531250
25.809377	20.156250
25.829834	19.270830
25.850291	17.968750
25.870748	18.229170
25.891204	18.125000
25.911661	21.197920
25.932118	18.802080
25.952575	21.458330
25.973031	18.802080
25.993488	18.802080
26.013945	19.270830
26.034402	18.697920
26.054858	16.562500
26.075315	16.302080
26.095772	19.218750
26.116229	17.968750
26.136685	21.458330
26.157142	18.541670
26.177599	18.125000
26.198056	18.854170
26.218512	17.760420
26.238969	19.166670
26.259426	17.135420
26.279883	15.000000
26.300339	13.906250
26.320796	15.052080
26.341253	14.427080
26.361710	14.270830
26.382166	13.750000
26.402623	14.322920
26.423080	13.437500
26.443537	13.437500
26.463993	14.218750
26.484450	13.854170
26.504907	15.833330
26.525364	16.093750
26.545820	18.177080
26.566277	16.562500
26.586734	19.427080
26.607191	18.385420
26.627647	18.333330
26.648104	18.333330
26.668561	18.645830
26.689018	17.760420
26.709475	16.458330
26.729931	17.395830
26.750388	17.500000
26.770845	19.322920
26.791302	19.687500
26.811758	18.125000
26.832215	19.531250
26.852672	19.791670
26.873129	18.489580
26.893585	18.958330
26.914042	18.281250
26.934499	18.385420
26.954956	21.041670
26.975412	21.510420
26.995869	23.593750
27.016326	26.041670
27.036783	27.812500
27.057239	31.822920
27.077696	35.781250
27.098153	36.093750
27.118610	33.125000
27.139066	33.177080
27.159523	29.218750
27.179980	24.947920
27.200437	21.822920
27.220893	19.166670
27.241350	15.156250
27.261807	13.333330
27.282264	11.979170
27.302720	11.562500
27.323177	11.718750
27.343634	11.979170
27.364091	11.093750
27.384547	11.927080
27.405004	10.208330
27.425461	10.833330
27.445918	11.614580
27.466374	11.145830
27.486831	10.625000
27.507288	11.562500
27.527745	10.833330
27.548201	10.989580
27.568658	9.479166
27.589115	10.104170
27.609572	9.895833
27.630028	9.322916
27.650485	9.375000
27.670942	11.093750
27.691399	10.052080
27.711855	8.385416
27.732312	10.677080
27.752769	10.364580
27.773226	12.187500
27.793682	10.416670
27.814139	11.302080
27.834596	13.229170
27.855053	12.552080
27.875509	12.708330
27.895966	13.958330
27.916423	13.541670
27.936880	13.645830
27.957336	15.364580
27.977793	15.052080
27.998250	14.114580
28.018707	14.531250
28.039163	13.072920
28.059620	12.812500
28.080077	14.062500
28.100534	11.875000
28.120990	10.937500
28.141447	9.947916
28.161904	9.375000
28.182361	10.677080
28.202817	9.062500
28.223274	8.489583
28.243731	7.395833
28.264188	8.020833
28.284644	8.333333
28.305101	7.760417
28.325558	8.541666
28.346015	8.020833
28.366471	8.281250
28.386928	8.958333
28.407385	7.760417
28.427842	9.010416
28.448298	9.270833
28.468755	8.958333
28.489212	9.531250
28.509669	11.093750
28.530125	10.364580
28.550582	8.958333
28.571039	10.364580
28.591496	10.052080
28.611952	9.791666
28.632409	10.572920
28.652866	9.739583
28.673323	10.000000
28.693779	9.427083
28.714236	9.270833
28.734693	10.625000
28.755150	9.687500
28.775606	8.072916
28.796063	9.010416
28.816520	8.697916
28.836977	9.895833
28.857433	9.218750
28.877890	9.322916
28.898347	9.791666
28.918804	9.843750
28.939260	10.208330
28.959717	10.104170
28.980174	9.531250
29.000631	9.947916
29.021087	8.906250
29.041544	7.812500
29.062001	8.854166
29.082458	8.333333
29.102914	8.750000
29.123371	7.760417
29.143828	8.072916
29.164285	8.958333
29.184741	8.072916
29.205198	8.281250
29.225655	8.020833
29.246112	7.708333
29.266568	8.437500
29.287025	8.437500
29.307482	8.697916
29.327939	8.437500
29.348395	8.020833
29.368852	8.645833
29.389309	7.500000
29.409766	8.072916
29.430222	7.812500
29.450679	7.604167
29.471136	8.958333
29.491593	8.229166
29.512049	7.968750
29.532506	7.968750
29.552963	8.333333
29.573420	8.437500
29.593876	7.239583
29.614333	8.645833
29.634790	8.020833
29.655247	9.479166
29.675703	7.812500
29.696160	7.187500
29.716617	9.166666
29.737074	7.604167
29.757530	8.385416
29.777987	9.218750
29.798444	9.427083
29.818901	7.447917
29.839357	6.979167
29.859814	8.541666
29.880271	7.395833
29.900728	7.447917
29.921184	7.552083
29.941641	6.979167
29.962098	7.864583
29.982555	6.458333
30.003011	6.510417
30.023468	7.864583
30.043925	9.010416
30.064382	9.218750
30.084838	8.125000
30.105295	8.802083
30.125752	8.541666
30.146209	9.375000
30.166665	10.885420
30.187122	10.052080
30.207579	12.135420
30.228036	10.572920
30.248492	11.250000
30.268949	10.364580
30.289406	10.937500
30.309863	10.572920
30.330319	9.687500
30.350776	10.937500
30.371233	10.156250
30.391690	9.583333
30.412146	8.854166
30.432603	10.677080
30.453060	9.895833
30.473517	9.218750
30.493973	8.333333
30.514430	9.062500
30.534887	11.770830
30.555344	11.510420
30.575800	9.687500
30.596257	11.822920
30.616714	10.833330
30.637171	11.666670
30.657627	10.937500
30.678084	10.572920
30.698541	10.885420
30.718998	11.354170
30.739454	10.260420
30.759911	10.416670
30.780368	9.322916
30.800825	8.229166
30.821281	8.645833
30.841738	8.437500
30.862195	7.968750
30.882652	7.760417
30.903108	8.020833
30.923565	6.979167
30.944022	7.291667
30.964479	6.093750
30.984935	6.927083
31.005392	6.562500
31.025849	6.458333
31.046306	7.083333
31.066762	7.604167
31.087219	7.812500
31.107676	6.718750
31.128133	7.343750
31.148589	8.697916
31.169046	8.541666
31.189503	8.333333
31.209960	9.010416
31.230416	8.385416
31.250873	8.750000
31.271330	8.593750
31.291787	7.187500
31.312243	8.020833
31.332700	6.666667
31.353157	6.354167
31.373614	7.239583
31.394070	7.187500
31.414527	6.770833
31.434984	7.031250
31.455441	6.979167
31.475898	7.031250
31.496354	6.458333
31.516811	7.656250
31.537268	7.447917
31.557725	7.187500
31.578181	7.968750
31.598638	7.447917
31.619095	7.187500
31.639552	8.541666
31.660008	7.916667
31.680465	6.927083
31.700922	6.614583
31.721379	7.708333
31.741835	7.031250
31.762292	8.593750
31.782749	8.177083
31.803206	8.802083
31.823662	8.385416
31.844119	6.302083
31.864576	6.458333
31.885033	7.291667
31.905489	6.510417
31.925946	6.822917
31.946403	6.510417
31.966860	6.093750
31.987316	5.208333
32.007773	5.885417
32.028230	6.406250
32.048687	7.187500
32.069143	7.135417
32.089600	7.031250
32.110057	6.614583
32.130514	7.343750
32.150970	6.093750
32.171427	5.833333
32.191884	6.041667
32.212341	6.875000
32.232797	6.250000
32.253254	7.031250
32.273711	6.250000
32.294168	5.937500
32.314624	5.937500
32.335081	6.979167
32.355538	7.031250
32.375995	7.187500
32.396451	6.250000
32.416908	6.927083
32.437365	7.395833
32.457822	6.041667
32.478278	6.822917
32.498735	6.614583
32.519192	5.260417
32.539649	6.875000
32.560105	5.729167
32.580562	5.625000
32.601019	6.354167
32.621476	6.041667
32.641932	6.406250
32.662389	6.614583
32.682846	7.656250
32.703303	7.291667
32.723759	6.354167
32.744216	5.989583
32.764673	6.614583
32.785130	7.187500
32.805586	7.968750
32.826043	7.031250
32.846500	7.656250
32.866957	7.395833
32.887413	7.604167
32.907870	7.604167
32.928327	5.937500
32.948784	8.489583
32.969240	7.708333
32.989697	7.031250
33.010154	6.822917
33.030611	6.875000
33.051067	7.239583
33.071524	7.135417
33.091981	6.822917
33.112438	7.083333
33.132894	6.614583
33.153351	7.708333
33.173808	6.510417
33.194265	6.614583
33.214721	6.822917
33.235178	6.197917
33.255635	5.885417
33.276092	6.302083
33.296548	7.552083
33.317005	7.291667
33.337462	6.458333
33.357919	5.937500
33.378375	6.197917
33.398832	6.093750
33.419289	5.468750
33.439746	6.510417
33.460202	5.416667
33.480659	5.677083
33.501116	5.781250
33.521573	5.364583
33.542029	5.833333
33.562486	6.041667
33.582943	5.312500
33.603400	6.406250
33.623856	6.614583
33.644313	5.104167
33.664770	6.406250
33.685227	6.250000
33.705683	6.302083
33.726140	4.843750
33.746597	5.833333
33.767054	6.510417
33.787510	4.791667
33.807967	8.385416
33.828424	5.156250
33.848881	5.937500
33.869337	6.718750
33.889794	5.625000
33.910251	5.364583
33.930708	5.677083
33.951164	5.989583
33.971621	5.520833
33.992078	4.687500
34.012535	5.833333
34.032991	4.322917
34.053448	5.156250
34.073905	5.000000
34.094362	4.531250
34.114818	5.000000
34.135275	5.156250
34.155732	5.625000
34.176189	5.677083
34.196645	5.833333
34.217102	6.406250
34.237559	6.093750
34.258016	5.416667
34.278472	6.041667
34.298929	5.312500
34.319386	6.979167
34.339843	6.562500
34.360299	6.666667
34.380756	7.656250
34.401213	6.562500
34.421670	7.395833
34.442126	6.718750
34.462583	5.677083
34.483040	7.291667
34.503497	6.822917
34.523953	6.510417
34.544410	6.041667
34.564867	6.614583
34.585324	6.822917
34.605780	6.093750
34.626237	6.093750
34.646694	6.875000
34.667151	5.729167
34.687607	6.354167
34.708064	6.458333
34.728521	5.677083
34.748978	5.989583
34.769434	4.791667
34.789891	5.677083
34.810348	6.145833
34.830805	5.312500
34.851261	5.833333
34.871718	6.041667
34.892175	5.833333
34.912632	5.572917
34.933088	5.833333
34.953545	5.885417
34.974002	6.041667
34.994459	7.500000
35.014915	5.052083
35.035372	7.031250
35.055829	5.885417
35.076286	5.677083
35.096742	5.937500
35.117199	5.468750
35.137656	6.250000
35.158113	5.156250
35.178569	5.000000
35.199026	5.885417
35.219483	5.989583
35.239940	5.625000
35.260396	6.093750
35.280853	5.000000
35.301310	6.718750
35.321767	6.406250
35.342223	5.052083
35.362680	6.302083
35.383137	5.572917
35.403594	6.770833
35.424050	6.927083
35.444507	7.656250
35.464964	7.343750
35.485421	7.864583
35.505877	6.666667
35.526334	7.447917
35.546791	6.614583
35.567248	7.083333
35.587704	5.468750
35.608161	6.197917
35.628618	5.989583
35.649075	6.406250
35.669531	5.729167
35.689988	6.510417
35.710445	6.145833
35.730902	5.208333
35.751358	5.416667
35.771815	5.208333
35.792272	5.520833
35.812729	5.677083
35.833185	6.145833
35.853642	5.572917
35.874099	6.093750
35.894556	6.562500
35.915012	5.989583
35.935469	7.343750
35.955926	6.250000
35.976383	6.718750
35.996839	6.822917
36.017296	6.302083
36.037753	6.875000
36.058210	7.395833
36.078666	7.135417
36.099123	6.197917
36.119580	6.614583
36.140037	6.458333
36.160494	6.614583
36.180950	7.135417
36.201407	5.625000
36.221864	5.416667
36.242321	5.312500
36.262777	6.197917
36.283234	5.572917
36.303691	5.208333
36.324148	5.416667
36.344604	5.208333
36.365061	4.843750
36.385518	5.260417
36.405975	5.520833
36.426431	5.104167
36.446888	4.531250
36.467345	4.114583
36.487802	3.958333
36.508258	5.312500
36.528715	4.791667
36.549172	4.322917
36.569629	4.270833
36.590085	5.052083
36.610542	5.000000
36.630999	5.572917
36.651456	4.739583
36.671912	4.427083
36.692369	6.145833
36.712826	6.458333
36.733283	5.625000
36.753739	5.468750
36.774196	6.406250
36.794653	6.197917
36.815110	6.979167
36.835566	5.416667
36.856023	6.927083
36.876480	6.510417
36.896937	7.447917
36.917393	6.927083
36.937850	8.385416
36.958307	6.875000
36.978764	6.562500
36.999220	6.979167
37.019677	6.875000
37.040134	7.708333
37.060591	6.354167
37.081047	5.885417
37.101504	6.927083
37.121961	6.197917
37.142418	6.770833
37.162874	7.239583
37.183331	6.041667
37.203788	5.885417
37.224245	6.770833
37.244701	7.447917
37.265158	6.822917
37.285615	5.468750
37.306072	5.885417
37.326528	6.093750
37.346985	5.677083
37.367442	5.989583
37.387899	5.520833
37.408355	6.979167
37.428812	6.510417
37.449269	6.510417
37.469726	6.666667
37.490182	6.614583
37.510639	7.604167
37.531096	7.552083
37.551553	7.343750
37.572009	8.177083
37.592466	7.552083
37.612923	7.187500
37.633380	7.083333
37.653836	7.239583
37.674293	7.656250
37.694750	6.197917
37.715207	7.187500
37.735663	6.927083
37.756120	7.395833
37.776577	6.770833
37.797034	8.020833
37.817490	6.875000
37.837947	6.562500
37.858404	7.604167
37.878861	7.708333
37.899317	7.812500
37.919774	8.906250
37.940231	8.072916
37.960688	9.166666
37.981144	7.968750
38.001601	8.020833
38.022058	8.177083
38.042515	6.666667
38.062971	7.656250
38.083428	7.604167
38.103885	6.979167
38.124342	6.406250
38.144798	5.572917
38.165255	7.135417
38.185712	7.656250
38.206169	6.458333
38.226625	7.031250
38.247082	5.885417
38.267539	6.614583
38.287996	6.145833
38.308452	6.145833
38.328909	6.718750
38.349366	6.458333
38.369823	6.875000
38.390279	6.718750
38.410736	5.937500
38.431193	5.520833
38.451650	4.947917
38.472106	6.302083
38.492563	5.625000
38.513020	6.302083
38.533477	5.208333
38.553933	5.572917
38.574390	5.156250
38.594847	5.625000
38.615304	5.156250
38.635760	6.250000
38.656217	5.312500
38.676674	5.833333
38.697131	5.677083
38.717587	6.197917
38.738044	6.302083
38.758501	5.416667
38.778958	5.625000
38.799414	5.468750
38.819871	5.416667
38.840328	5.625000
38.860785	6.666667
38.881241	6.666667
38.901698	6.093750
38.922155	6.406250
38.942612	6.822917
38.963068	7.031250
38.983525	8.020833
39.003982	7.291667
39.024439	7.343750
39.044895	7.447917
39.065352	7.031250
39.085809	7.760417
39.106266	8.645833
39.126722	8.020833
39.147179	7.812500
39.167636	7.395833
39.188093	8.802083
39.208549	7.812500
39.229006	9.791666
39.249463	8.072916
39.269920	9.375000
39.290376	8.072916
39.310833	8.906250
39.331290	8.697916
39.351747	7.447917
39.372203	6.770833
39.392660	5.781250
39.413117	6.145833
39.433574	6.875000
39.454030	5.729167
39.474487	5.052083
39.494944	5.312500
39.515401	5.156250
39.535857	5.208333
39.556314	4.895833
39.576771	5.208333
39.597228	4.062500
39.617684	4.739583
39.638141	5.104167
39.658598	5.260417
39.679055	4.114583
39.699511	4.947917
39.719968	4.895833
39.740425	4.531250
39.760882	5.520833
39.781338	5.260417
39.801795	5.052083
39.822252	4.895833
39.842709	5.260417
39.863165	5.468750
39.883622	5.520833
39.904079	4.375000
39.924536	4.479167
39.944992	4.531250
39.965449	5.000000
39.985906	3.854167
40.006363	5.989583
40.026819	6.302083
40.047276	5.208333
40.067733	5.468750
40.088190	5.468750
40.108646	5.000000
40.129103	5.885417
40.149560	6.822917
40.170017	6.041667
40.190473	5.520833
40.210930	6.510417
40.231387	6.562500
40.251844	4.947917
40.272300	5.885417
40.292757	5.677083
40.313214	4.739583
40.333671	4.843750
40.354127	5.104167
40.374584	3.906250
40.395041	4.687500
40.415498	4.270833
40.435954	5.260417
40.456411	5.208333
40.476868	5.208333
40.497325	4.791667
40.517781	3.541667
40.538238	4.270833
40.558695	4.375000
40.579152	4.687500
40.599608	5.000000
40.620065	4.739583
40.640522	5.833333
40.660979	5.104167
40.681435	5.885417
40.701892	5.260417
40.722349	5.260417
40.742806	5.833333
40.763262	6.510417
40.783719	5.312500
40.804176	5.468750
40.824633	5.885417
40.845089	4.687500
40.865546	6.145833
40.886003	5.312500
40.906460	5.364583
40.926917	6.197917
40.947373	5.364583
40.967830	5.989583
40.988287	5.625000
41.008744	4.739583
41.029200	5.468750
41.049657	4.531250
41.070114	6.927083
41.090571	5.520833
41.111027	6.458333
41.131484	6.770833
41.151941	5.364583
41.172398	5.833333
41.192854	6.250000
41.213311	7.083333
41.233768	6.145833
41.254225	5.885417
41.274681	4.947917
41.295138	6.458333
41.315595	6.145833
41.336052	5.468750
41.356508	5.729167
41.376965	4.375000
41.397422	4.947917
41.417879	4.843750
41.438335	3.541667
41.458792	4.583333
41.479249	5.312500
41.499706	5.833333
41.520162	4.739583
41.540619	5.052083
41.561076	4.687500
41.581533	4.270833
41.601989	4.531250
41.622446	5.104167
41.642903	5.052083
41.663360	5.833333
41.683816	4.843750
41.704273	5.520833
41.724730	6.250000
41.745187	6.666667
41.765643	5.937500
41.786100	5.572917
41.806557	7.343750
41.827014	6.458333
41.847470	6.614583
41.867927	5.937500
41.888384	6.093750
41.908841	5.781250
41.929297	5.520833
41.949754	6.770833
41.970211	5.364583
41.990668	5.208333
42.011124	4.375000
42.031581	5.260417
42.052038	5.677083
42.072495	3.906250
42.092951	5.104167
42.113408	5.416667
42.133865	5.781250
42.154322	5.833333
42.174778	4.583333
42.195235	4.895833
42.215692	3.958333
42.236149	5.052083
42.256605	5.364583
42.277062	6.093750
42.297519	4.375000
42.317976	4.739583
42.338432	4.739583
42.358889	4.791667
42.379346	3.906250
42.399803	4.375000
42.420259	5.104167
42.440716	3.854167
42.461173	5.052083
42.481630	5.312500
42.502086	4.427083
42.522543	4.375000
42.543000	4.739583
42.563457	4.583333
42.583913	5.000000
42.604370	5.416667
42.624827	4.583333
42.645284	5.833333
42.665740	5.104167
42.686197	5.156250
42.706654	5.468750
42.727111	5.208333
42.747567	5.000000
42.768024	5.312500
42.788481	6.250000
42.808938	6.302083
42.829394	5.572917
42.849851	6.041667
42.870308	5.781250
42.890765	5.364583
42.911221	6.250000
42.931678	5.781250
42.952135	6.822917
42.972592	5.052083
42.993048	4.947917
43.013505	6.145833
43.033962	5.781250
43.054419	6.666667
43.074875	5.572917
43.095332	6.354167
43.115789	4.739583
43.136246	6.510417
43.156702	5.937500
43.177159	5.000000
43.197616	4.218750
43.218073	5.625000
43.238529	4.479167
43.258986	6.250000
43.279443	4.010417
43.299900	4.843750
43.320356	4.218750
43.340813	4.687500
43.361270	4.322917
43.381727	3.854167
43.402183	3.281250
43.422640	4.218750
43.443097	4.375000
43.463554	4.218750
43.484010	4.270833
43.504467	4.375000
43.524924	3.281250
43.545381	4.479167
43.565837	3.541667
43.586294	3.645833
43.606751	3.854167
43.627208	4.010417
43.647664	4.479167
43.668121	3.854167
43.688578	3.385417
43.709035	4.427083
43.729491	3.385417
43.749948	3.697917
43.770405	4.322917
43.790862	3.750000
43.811318	3.645833
[truncated: 791 more rows]
